# Supplementary material for: Kinetics of gene expression and bone remodelling in the clinical phase of collagen-induced arthritis
Source: Arthritis Res Ther. 2015 Mar 5;17(1):43. doi: 10.1186/s13075-015-0531-7 (PMC4391727; doi:10.1186/s13075-015-0531-7)
Supplement: Additional file 3: — RMA gene default summary of array data for review. [file 13075_2015_531_MOESM3_ESM.txt]

#%guid=0000028973-1374522582-0000026050-0000018531-0000016109
#%affymetrix-algorithm-param-apt-engine=ProbesetSummarizeEngine
#%affymetrix-algorithm-param-apt-prog=Expression Console
#%affymetrix-algorithm-param-apt-cmd=
#%affymetrix-algorithm-param-apt-exec-guid=0000028973-1374522441-0000018701-0000018779-0000018556
#%affymetrix-algorithm-param-apt-analysis-guid=0000028973-1374522465-0000008164-0000010319-0000029500
#%affymetrix-algorithm-param-apt-time-str=Mon Jul 22 21:47:21 2013
#%affymetrix-algorithm-param-apt-version=1.1.2800.29167
#%affymetrix-algorithm-param-apt-cvs-id=
#%affymetrix-algorithm-param-apt-opt-do-ps-names=false
#%affymetrix-algorithm-param-apt-opt-precision=2
#%affymetrix-algorithm-param-apt-opt-cdf-mode=false
#%affymetrix-algorithm-param-apt-opt-pgf-mode=true
#%affymetrix-algorithm-param-apt-opt-force=false
#%affymetrix-algorithm-param-apt-opt-block-size=0
#%affymetrix-algorithm-param-apt-opt-cdf-file=
#%affymetrix-algorithm-param-apt-opt-pgf-file=C:\Data\MoGene-1_0-st-v1.r4.pgf
#%affymetrix-algorithm-param-apt-opt-clf-file=C:\Data\MoGene-1_0-st-v1.r4.clf
#%affymetrix-algorithm-param-apt-opt-bgp-file=C:\Data\MoGene-1_0-st-v1.r4.bgp
#%affymetrix-algorithm-param-apt-opt-ps-list-file=
#%affymetrix-algorithm-param-apt-opt-meta-ps-file=C:\Data\MoGene-1_0-st-v1.r4.mps
#%affymetrix-algorithm-param-apt-opt-precomp-feature-eff=
#%affymetrix-algorithm-param-apt-opt-out-dir=C:\Data\Katja\CEL
#%affymetrix-algorithm-param-apt-opt-cc-chp-out-dir=C:\Data\Katja\CEL\43949
#%affymetrix-algorithm-param-apt-opt-xda-chp-out-dir=
#%affymetrix-algorithm-param-apt-opt-sketch-in-file=
#%affymetrix-algorithm-param-apt-opt-chip-type=MoGene-1_0-st-v1
#%affymetrix-algorithm-param-apt-opt-probe-count=1102500
#%affymetrix-algorithm-param-apt-opt-cel-1=C:\Data\Katja\CEL\KDen-Ext-01-Dyr-16-TLD-MoGene-1_0-st-v1-a1.CEL
#%affymetrix-algorithm-param-apt-opt-cel-2=C:\Data\Katja\CEL\KDen-Ext-02-Dyr-18-TLD-MoGene-1_0-st-v1-a1.CEL
#%affymetrix-algorithm-param-apt-opt-cel-3=C:\Data\Katja\CEL\KDen-Ext-04-Dyr-33-TLD-MoGene-1_0-st-v1-a1.CEL
#%affymetrix-algorithm-param-apt-opt-cel-4=C:\Data\Katja\CEL\KDen-Ext-05-Dyr-43-TLD-MoGene-1_0-st-v1-a1.CEL
#%affymetrix-algorithm-param-apt-opt-cel-5=C:\Data\Katja\CEL\KDen-Ext-06-Dyr-52-TLD-MoGene-1_0-st-v1-a1.CEL
#%affymetrix-algorithm-param-apt-opt-cel-6=C:\Data\Katja\CEL\KDen-Ext-07-Dyr-54-TLD-MoGene-1_0-st-v1-a1.CEL
#%affymetrix-algorithm-param-apt-opt-cel-7=C:\Data\Katja\CEL\KDen-Ext-08-Dyr-29-KDE-MoGene-1_0-st-v1-a1.CEL
#%affymetrix-algorithm-param-apt-opt-cel-8=C:\Data\Katja\CEL\KDen-Ext-09-Dyr-60-KDE-MoGene-1_0-st-v1-a1.CEL
#%affymetrix-algorithm-param-apt-opt-cel-9=C:\Data\Katja\CEL\KDen-Ext-10-Dyr-15-KDE-MoGene-1_0-st-v1-a1.CEL
#%affymetrix-algorithm-param-apt-opt-cel-10=C:\Data\Katja\CEL\KDen-Ext-11-Dyr-21-KDE-MoGene-1_0-st-v1-a1.CEL
#%affymetrix-algorithm-param-apt-opt-cel-11=C:\Data\Katja\CEL\KDen-Ext-12-Dyr-10-KDE-MoGene-1_0-st-v1-a1.CEL
#%affymetrix-algorithm-param-apt-opt-cel-12=C:\Data\Katja\CEL\KDen-Ext-13-Control-1-MoGene-1_0-st-v1-a1.CEL
#%affymetrix-algorithm-param-apt-opt-cel-13=C:\Data\Katja\CEL\KDen-Ext-14-Control-2-MoGene-1_0-st-v1-a1.CEL
#%affymetrix-algorithm-param-apt-opt-cel-14=C:\Data\Katja\CEL\KDen-Ext-15-Control-3-MoGene-1_0-st-v1-a1.CEL
#%affymetrix-algorithm-param-apt-opt-pgf-kill-list=
#%affymetrix-algorithm-param-apt-opt-qc-groups-file=C:\Data\MoGene-1_0-st-v1.r4.qcc
#%affymetrix-algorithm-param-apt-opt-analysis-name=rma-gene-default
#%affymetrix-algorithm-param-apt-opt-analysis-spec=rma-bg,quant-norm.sketch=-1.bioc=true.lowprecision=false.usepm=true.subsetmd5=7f4d213404eb952e8a42a24159d0a8e0,pm-only,med-polish.expon=false.attenuate=true.l=0.005.h=-1,expr.genotype=false.strand=false
#%affymetrix-algorithm-param-quantification-name=med-polish
#%affymetrix-algorithm-param-quantification-version=1.0
#%affymetrix-algorithm-param-quantification-scale=log2
#%affymetrix-algorithm-param-quantification-type=signal
############################################################
probeset_id	KDen-Ext-01-Dyr-16-TLD-MoGene-1_0-st-v1-a1.CEL	KDen-Ext-02-Dyr-18-TLD-MoGene-1_0-st-v1-a1.CEL	KDen-Ext-04-Dyr-33-TLD-MoGene-1_0-st-v1-a1.CEL	KDen-Ext-05-Dyr-43-TLD-MoGene-1_0-st-v1-a1.CEL	KDen-Ext-06-Dyr-52-TLD-MoGene-1_0-st-v1-a1.CEL	KDen-Ext-07-Dyr-54-TLD-MoGene-1_0-st-v1-a1.CEL	KDen-Ext-08-Dyr-29-KDE-MoGene-1_0-st-v1-a1.CEL	KDen-Ext-09-Dyr-60-KDE-MoGene-1_0-st-v1-a1.CEL	KDen-Ext-10-Dyr-15-KDE-MoGene-1_0-st-v1-a1.CEL	KDen-Ext-11-Dyr-21-KDE-MoGene-1_0-st-v1-a1.CEL	KDen-Ext-12-Dyr-10-KDE-MoGene-1_0-st-v1-a1.CEL	KDen-Ext-13-Control-1-MoGene-1_0-st-v1-a1.CEL	KDen-Ext-14-Control-2-MoGene-1_0-st-v1-a1.CEL	KDen-Ext-15-Control-3-MoGene-1_0-st-v1-a1.CEL
10338001	12.66	12.94	12.92	12.71	12.80	12.77	13.15	12.80	13.03	12.86	13.26	13.12	13.35	13.18
10338002	5.70	5.57	5.58	5.61	5.66	6.04	6.16	6.02	6.02	6.12	6.50	6.36	6.30	6.55
10338003	10.77	11.11	11.05	10.71	10.92	10.99	11.63	11.01	11.35	11.15	11.95	11.60	12.18	11.98
10338004	9.66	9.96	10.08	9.64	9.70	10.03	10.91	10.21	10.50	10.29	11.00	10.86	11.52	11.22
10338005	2.14	2.07	2.07	2.02	2.13	2.16	2.31	2.30	2.38	2.45	2.53	2.41	2.45	2.78
10338006	2.32	2.27	2.27	2.26	2.32	2.49	2.69	2.58	2.63	2.69	2.90	2.71	2.70	3.29
10338007	2.70	2.63	2.56	2.60	2.69	2.89	3.04	2.96	3.05	3.10	3.31	3.10	3.14	3.50
10338008	3.50	3.30	3.30	3.32	3.45	3.67	3.81	3.62	3.80	3.74	4.10	3.96	3.99	4.23
10338009	6.41	6.36	6.29	6.33	6.34	6.82	7.10	7.13	7.02	7.32	7.69	7.42	7.46	7.68
10338010	2.16	2.10	2.11	2.12	2.14	2.21	2.37	2.35	2.47	2.51	2.58	2.44	2.42	2.96
10338011	5.42	5.19	5.20	5.24	5.30	5.67	5.69	5.65	5.62	5.74	6.11	5.96	6.03	6.21
10338012	2.29	2.21	2.21	2.19	2.23	2.36	2.51	2.44	2.57	2.58	2.75	2.61	2.54	3.16
10338013	2.03	1.98	1.96	1.89	1.97	2.10	2.26	2.18	2.19	2.39	2.42	2.30	2.36	2.84
10338014	2.07	2.01	1.98	2.01	2.05	2.11	2.33	2.19	2.33	2.33	2.47	2.36	2.31	2.81
10338015	2.03	2.01	1.97	1.97	2.01	2.07	2.20	2.22	2.25	2.36	2.44	2.31	2.32	2.81
10338016	6.33	6.08	6.16	6.11	6.25	6.68	6.73	6.71	6.63	6.85	7.04	6.98	6.99	7.20
10338017	13.60	13.69	13.85	13.82	13.63	13.67	13.89	13.74	13.79	13.76	13.74	13.83	13.94	13.86
10338018	5.97	5.80	5.81	5.84	5.90	6.28	6.41	6.36	6.38	6.41	6.77	6.61	6.66	6.83
10338019	4.80	4.65	4.68	4.66	4.80	5.14	5.18	4.98	5.11	5.19	5.55	5.33	5.47	5.61
10338020	6.75	6.61	6.62	6.72	6.72	7.14	7.32	7.32	7.22	7.44	7.89	7.55	7.73	7.82
10338021	2.51	2.47	2.41	2.41	2.55	2.56	2.76	2.74	2.75	2.92	2.99	2.93	2.90	3.37
10338022	2.38	2.25	2.25	2.25	2.31	2.40	2.58	2.56	2.61	2.77	2.91	2.63	2.69	3.00
10338023	3.10	3.04	2.94	2.96	3.10	3.38	3.42	3.39	3.51	3.57	3.75	3.64	3.53	4.01
10338024	6.20	5.94	6.06	6.08	6.12	6.54	6.67	6.58	6.49	6.67	7.06	6.78	6.80	7.19
10338025	9.36	9.71	9.59	9.31	9.41	9.67	10.51	9.66	10.17	9.81	10.73	10.26	11.22	10.84
10338026	13.93	14.03	14.13	14.08	13.97	13.98	14.17	14.07	14.01	14.04	14.03	14.11	14.18	14.13
10338027	6.19	5.98	5.97	6.03	6.11	6.48	6.54	6.49	6.49	6.64	6.85	6.74	6.76	6.97
10338028	4.13	3.96	3.97	3.91	3.99	4.38	4.52	4.34	4.44	4.51	4.89	4.81	4.75	5.07
10338029	10.18	10.43	10.49	10.19	10.25	10.42	11.27	10.49	10.82	10.58	11.25	11.07	11.84	11.60
10338030	2.11	2.05	2.04	2.05	2.06	2.20	2.33	2.28	2.39	2.38	2.53	2.40	2.41	2.77
10338031	2.00	1.99	1.93	1.93	1.95	2.04	2.25	2.13	2.23	2.27	2.39	2.24	2.32	2.71
10338032	2.13	2.06	2.04	2.03	2.07	2.14	2.31	2.26	2.32	2.44	2.53	2.40	2.44	2.86
10338033	6.01	5.85	5.81	5.85	6.00	6.31	6.38	6.40	6.34	6.48	6.79	6.63	6.67	6.91
10338034	3.18	2.99	3.04	2.98	3.13	3.43	3.42	3.39	3.52	3.59	3.87	3.56	3.54	4.03
10338035	9.35	9.64	9.62	9.26	9.47	9.64	10.36	9.68	10.05	9.84	10.69	10.37	10.99	10.78
10338036	9.45	9.82	9.94	9.64	9.67	9.92	10.78	10.02	10.37	10.13	10.83	10.77	11.43	11.15
10338037	3.55	3.52	3.49	3.44	3.53	3.63	3.73	3.55	3.75	3.71	4.03	3.80	3.96	4.01
10338038	2.12	1.84	2.16	1.96	1.99	1.96	2.24	2.48	2.40	2.47	3.10	2.25	2.43	3.07
10338039	6.39	6.19	6.15	6.26	6.32	6.77	6.89	6.97	6.84	7.19	7.48	7.27	7.23	7.56
10338040	4.11	4.02	3.93	4.00	4.05	4.48	4.47	4.41	4.42	4.51	4.84	4.54	4.76	4.91
10338041	11.69	12.11	12.21	11.96	11.83	12.00	12.59	12.04	12.34	12.16	12.55	12.52	13.04	12.91
10338042	10.68	11.01	11.05	10.71	10.80	10.98	11.63	11.05	11.27	11.18	11.84	11.67	12.25	12.03
10338043	1.98	1.99	1.95	1.93	1.97	2.07	2.28	2.20	2.20	2.27	2.32	2.23	2.22	2.73
10338044	12.74	13.04	13.10	12.89	12.88	12.96	13.40	13.15	13.13	13.11	13.29	13.37	13.53	13.36
10338045	6.89	6.81	6.96	7.01	6.75	7.41	8.06	7.93	7.90	7.63	8.50	8.38	8.41	8.81
10338046	3.64	3.50	3.53	3.47	3.59	3.92	3.99	3.85	3.99	4.06	4.32	4.05	4.19	4.51
10338047	4.07	4.04	4.09	3.99	4.08	4.23	4.28	4.11	4.25	4.20	4.59	4.31	4.56	4.53
10338048	2.78	2.72	2.71	2.65	2.75	2.95	3.08	3.01	3.17	3.15	3.52	3.19	3.23	3.71
10338049	6.77	6.55	6.64	6.68	6.68	7.03	7.23	7.23	7.08	7.39	7.61	7.53	7.47	7.78
10338050	2.07	2.03	1.99	2.00	2.01	2.09	2.28	2.25	2.31	2.34	2.47	2.38	2.33	2.75
10338051	5.28	5.11	5.12	5.01	5.21	5.61	5.67	5.46	5.55	5.68	6.04	5.76	5.92	6.04
10338052	2.50	2.43	2.39	2.38	2.47	2.54	2.75	2.70	2.85	2.87	3.06	2.91	2.93	3.34
10338053	6.70	6.50	6.50	6.60	6.57	7.03	7.09	7.12	6.98	7.26	7.55	7.38	7.23	7.57
10338054	4.82	4.57	4.58	4.63	4.68	5.08	5.18	4.97	5.00	5.11	5.43	5.28	5.29	5.51
10338055	6.54	6.32	6.40	6.44	6.49	6.82	6.95	6.93	6.79	7.09	7.43	7.18	7.13	7.36
10338056	3.58	3.58	3.54	3.50	3.61	3.74	3.77	3.60	3.82	3.71	4.12	3.86	4.02	4.08
10338057	2.18	2.14	2.15	2.10	2.15	2.28	2.43	2.41	2.46	2.46	2.59	2.50	2.55	3.06
10338058	1.98	1.97	1.96	1.88	1.90	2.06	2.25	2.20	2.14	2.42	2.17	2.27	2.58	2.69
10338059	13.98	14.03	14.06	14.01	14.00	13.97	14.06	13.96	14.06	13.98	14.06	14.03	14.06	14.03
10338060	3.40	3.36	3.39	3.32	3.41	3.47	3.57	3.43	3.61	3.51	3.96	3.59	3.90	3.91
10338061	5.77	5.62	5.59	5.63	5.71	6.15	6.18	6.05	6.06	6.17	6.50	6.38	6.44	6.62
10338062	7.00	6.80	6.82	6.87	6.98	7.32	7.41	7.34	7.21	7.47	7.82	7.57	7.66	7.89
10338064	3.30	3.31	3.29	3.21	3.30	3.41	3.54	3.38	3.57	3.56	3.86	3.61	3.72	3.89
10338065	3.70	3.66	3.69	3.59	3.69	3.84	3.90	3.74	3.89	3.88	4.27	3.92	4.16	4.23
10338066	3.18	3.19	3.23	3.14	3.23	3.25	3.38	3.21	3.44	3.35	3.81	3.33	3.67	3.81
10338067	3.11	3.10	3.12	3.05	3.16	3.29	3.31	3.17	3.38	3.36	3.68	3.44	3.65	3.73
10338068	5.79	6.53	6.34	6.72	6.45	6.02	5.21	5.83	4.78	5.54	5.37	4.83	5.95	5.78
10338069	2.90	3.62	3.25	4.50	3.60	2.97	5.12	2.38	3.16	3.55	3.11	5.26	3.52	2.31
10338070	3.64	3.56	3.69	3.39	3.63	3.71	4.89	3.18	3.47	4.23	3.63	3.97	4.21	3.82
10338071	2.99	2.80	3.18	3.56	2.84	3.44	3.98	3.73	3.86	4.03	4.48	4.20	3.47	4.91
10338072	4.19	3.19	3.09	2.94	3.78	3.38	3.79	2.24	3.50	3.38	3.28	3.89	3.61	4.17
10338073	4.06	4.47	4.76	4.96	4.70	4.36	5.81	4.30	4.36	4.06	4.50	5.03	5.23	4.90
10338074	6.73	7.49	7.58	8.53	8.33	5.11	4.39	6.53	4.76	5.96	5.47	4.36	7.21	8.14
10338075	8.36	8.24	8.33	8.29	8.36	8.69	8.62	9.07	8.69	8.90	7.97	6.40	7.74	7.47
10338076	5.41	5.59	4.85	4.93	5.12	5.12	5.41	4.63	4.66	3.48	4.86	5.64	4.81	4.12
10338077	8.69	8.42	8.12	8.43	7.75	8.89	7.01	8.01	8.69	8.13	6.97	9.33	7.44	9.35
10338078	6.74	6.06	6.27	7.05	6.28	5.43	5.05	6.48	7.01	3.73	5.52	4.71	7.93	2.68
10338079	4.89	4.28	4.51	3.64	4.17	3.97	5.44	4.78	4.64	5.04	4.02	4.11	4.54	4.14
10338080	4.62	5.09	4.87	4.20	4.15	4.38	5.01	4.33	4.10	4.42	4.26	5.90	5.70	4.71
10338081	5.99	5.89	5.87	6.08	5.93	5.99	6.09	5.85	6.04	5.70	6.07	6.02	4.52	6.14
10338082	4.25	4.77	4.90	7.86	5.83	5.14	4.51	5.32	4.24	3.38	3.75	4.46	6.81	4.84
10338083	2.19	3.28	2.57	2.49	2.62	2.97	3.49	3.53	2.54	2.67	2.76	2.77	2.89	4.89
10338084	4.97	5.91	4.56	5.22	5.66	4.89	4.17	4.48	5.47	4.94	6.40	6.64	6.61	4.99
10338085	7.07	6.14	6.73	6.17	6.38	5.33	5.30	6.38	7.14	5.86	5.69	5.19	3.02	6.14
10338086	5.99	6.92	7.49	6.19	7.00	5.56	5.14	6.05	5.71	4.57	6.31	6.49	7.10	6.92
10338087	6.34	7.29	7.54	8.00	6.77	6.19	5.38	5.63	7.41	4.36	8.21	4.60	9.44	3.58
10338088	3.96	2.96	2.90	3.33	3.16	3.16	3.25	4.17	3.23	3.25	3.25	3.91	4.55	2.61
10338089	4.94	3.89	4.79	4.04	5.23	3.94	4.62	3.88	4.12	4.24	4.66	5.62	5.55	5.24
10338090	4.28	4.50	4.45	4.28	4.48	4.33	5.72	5.32	5.26	4.33	4.70	4.23	4.89	5.36
10338091	5.17	6.07	6.29	5.21	5.69	5.43	6.17	4.82	4.72	5.23	7.51	6.63	6.70	6.50
10338092	6.75	6.95	6.93	6.62	6.67	6.48	5.54	5.60	6.51	5.94	6.39	6.81	6.34	6.32
10338093	5.52	6.13	5.05	5.37	5.98	5.63	5.71	4.62	5.64	4.70	5.92	5.07	6.41	5.34
10338094	8.72	9.08	9.09	8.96	9.14	9.25	9.39	8.74	9.52	8.14	9.36	9.28	8.14	9.92
10338095	12.09	11.90	11.79	11.90	12.09	12.39	12.32	12.22	12.60	12.33	12.87	12.95	13.04	12.57
10338096	5.22	5.13	4.92	5.09	5.40	4.88	5.27	5.12	5.57	4.00	5.55	5.64	5.57	5.36
10338097	2.82	4.64	4.56	2.75	2.94	2.12	2.77	2.85	3.94	4.87	1.90	3.14	4.79	5.26
10338098	7.78	7.66	8.17	7.81	7.66	8.03	8.00	7.65	8.30	7.82	8.43	8.47	9.38	8.48
10338099	3.35	4.04	3.25	4.23	3.93	3.16	4.36	3.38	3.58	3.04	2.67	4.18	3.98	3.90
10338100	2.46	2.02	2.22	2.14	1.90	2.24	2.09	2.73	2.07	2.49	2.94	2.79	2.79	2.19
10338101	5.33	4.05	5.53	4.12	4.94	4.60	4.32	3.24	5.04	3.99	5.32	4.19	4.17	3.37
10338102	2.75	2.91	3.01	2.65	2.30	2.25	5.05	3.23	4.86	2.52	4.78	3.18	4.28	3.27
10338103	5.74	5.84	5.92	5.75	5.89	5.89	6.35	6.25	6.31	4.96	6.15	6.46	7.09	5.66
10338104	9.78	10.00	9.30	9.96	9.94	10.78	9.90	10.19	10.78	10.63	8.86	10.34	7.67	10.24
10338105	2.28	2.16	2.91	2.98	2.30	1.97	3.00	2.59	2.32	2.45	3.07	1.78	2.25	4.02
10338106	5.77	6.07	5.36	5.82	6.23	5.55	5.84	5.37	4.69	5.23	6.45	4.87	5.73	5.72
10338107	6.90	6.90	7.03	7.38	6.78	7.65	8.28	6.60	6.87	6.90	7.54	7.72	8.01	7.62
10338108	5.20	5.02	5.66	6.03	4.95	5.09	5.30	5.49	5.14	4.86	5.75	5.24	6.44	4.91
10338109	2.46	2.18	2.25	2.28	2.18	2.47	2.26	2.02	2.45	2.50	3.15	2.52	3.00	3.46
10338110	5.35	5.13	4.60	5.62	5.92	5.59	7.13	2.91	5.46	2.77	4.76	3.90	6.35	7.27
10338111	6.75	6.88	6.80	6.96	7.07	6.93	6.99	6.45	7.06	6.82	7.49	6.93	6.92	6.79
10338112	5.44	5.29	5.30	5.41	5.77	6.21	5.98	5.74	5.48	5.72	5.34	6.49	6.10	6.53
10338113	3.28	3.72	2.57	5.23	4.11	4.59	3.78	3.27	2.14	3.02	3.66	2.71	3.68	2.86
10338114	4.72	5.51	5.77	5.13	4.71	3.83	4.00	4.95	4.32	5.86	4.90	3.60	5.42	4.29
10338115	3.32	4.20	3.86	3.59	3.30	2.85	3.57	2.83	2.71	2.64	3.43	2.76	2.87	3.07
10338116	8.82	8.76	8.00	7.80	8.50	9.04	8.93	9.40	8.58	8.79	9.61	9.14	9.79	9.44
10338117	9.23	9.14	8.72	8.17	8.88	8.79	8.79	9.57	8.08	8.58	9.14	8.67	7.55	8.14
10338118	3.62	2.37	3.01	2.84	3.27	2.89	3.09	3.52	3.36	3.37	3.40	2.52	2.45	3.15
10338119	6.38	6.76	6.73	6.12	6.53	6.54	6.02	6.16	6.46	6.49	6.03	6.02	6.06	5.51
10338120	6.86	6.65	6.38	7.16	6.45	5.30	3.67	8.00	4.36	7.32	4.34	3.83	6.08	5.54
10338121	2.80	3.71	2.51	3.17	3.81	2.70	2.92	5.77	2.82	3.38	2.89	3.00	2.27	4.15
10338122	4.32	3.73	3.72	4.37	4.16	4.02	3.82	3.49	3.34	3.31	3.90	4.46	4.34	3.53
10338123	7.48	7.67	6.97	7.51	7.65	6.97	7.06	7.70	7.41	6.66	4.41	8.39	8.78	6.87
10338124	9.66	9.27	9.35	9.76	9.37	8.78	9.23	9.26	9.16	9.61	9.14	7.82	8.70	6.80
10338125	2.47	3.30	1.97	3.25	2.09	3.12	3.48	2.77	2.82	2.65	3.30	2.32	4.09	2.93
10338126	2.17	2.13	2.15	2.04	2.21	2.33	3.21	2.18	2.48	3.18	2.76	2.36	3.10	4.11
10338127	5.73	5.50	5.67	5.80	5.21	6.61	6.66	6.60	6.75	6.98	7.03	7.71	6.66	7.68
10338128	6.63	7.33	7.01	6.97	7.11	6.16	6.43	6.29	6.85	7.64	6.11	7.01	5.93	5.55
10338129	6.74	7.66	7.49	7.43	7.34	7.33	7.04	6.68	8.79	6.40	6.90	6.74	7.75	6.48
10338130	2.51	2.21	2.06	2.21	2.49	2.02	2.41	2.53	2.77	2.45	2.58	2.30	2.28	2.89
10338131	3.85	3.50	3.93	3.32	4.12	3.87	3.41	3.86	3.40	3.44	4.05	3.91	3.23	3.21
10338132	2.19	2.23	2.46	2.32	2.05	2.21	2.73	2.65	2.67	2.80	4.19	3.68	3.13	3.82
10338133	4.92	5.61	4.50	4.92	5.07	4.48	5.05	4.93	4.32	4.15	5.64	3.90	5.94	5.76
10338134	8.29	7.98	7.74	8.05	8.13	7.81	7.98	7.42	7.85	7.20	8.14	7.60	8.60	7.20
10338135	6.57	7.14	7.05	7.45	7.13	6.31	7.18	6.36	7.01	6.80	8.25	7.05	8.15	7.01
10338136	7.76	7.71	7.99	7.84	7.73	7.77	7.45	7.16	7.31	7.14	7.95	6.46	6.96	6.90
10338137	5.69	5.41	6.18	6.00	6.08	5.88	6.19	5.38	5.73	5.51	4.99	5.58	6.10	3.75
10338138	7.21	6.65	6.81	7.01	6.58	7.70	8.06	7.70	8.38	7.69	8.10	7.81	8.04	8.75
10338139	6.70	6.73	6.54	6.26	6.56	6.63	6.22	6.46	6.00	5.92	6.58	7.26	7.36	7.31
10338140	2.01	2.18	2.35	2.14	3.00	2.23	2.00	1.98	2.26	2.96	2.49	2.36	2.28	3.47
10338141	9.57	8.80	8.76	9.04	9.21	9.53	8.24	9.55	9.28	10.12	8.98	9.03	8.34	10.03
10338142	5.09	5.03	4.40	5.21	5.56	4.74	4.95	5.08	5.40	4.55	5.18	4.77	5.41	5.21
10338143	2.09	2.17	2.18	2.33	2.34	2.68	2.61	2.37	2.50	2.64	2.37	2.07	3.32	2.14
10338144	6.20	6.36	6.56	6.44	6.16	5.48	6.73	6.38	6.41	6.12	6.66	5.55	6.54	6.57
10338145	4.48	4.61	4.56	4.31	5.33	4.78	6.07	4.80	4.82	3.72	5.46	4.32	4.13	4.39
10338146	5.81	5.62	5.72	5.68	5.77	5.55	5.72	5.55	5.83	5.23	7.91	5.44	6.72	5.48
10338147	8.55	8.14	7.80	8.34	7.83	8.19	8.44	8.73	8.62	7.19	6.03	9.17	4.67	9.27
10338148	4.71	5.71	6.66	5.53	4.14	3.71	4.45	3.70	4.78	5.44	2.71	4.30	5.20	3.56
10338149	3.73	4.12	3.52	2.83	3.00	4.35	3.28	4.22	4.15	4.73	5.51	3.61	5.14	5.74
10338150	10.71	10.57	10.24	10.30	10.52	9.89	10.13	10.90	8.82	10.95	7.43	7.11	8.27	7.19
10338151	4.86	4.88	5.17	5.09	5.11	5.16	5.50	4.12	4.75	3.93	5.36	4.94	4.80	3.84
10338152	4.54	4.89	5.02	5.39	5.27	4.83	5.21	3.64	4.31	4.16	2.74	5.04	4.53	4.40
10338153	4.76	2.85	4.87	4.78	4.19	4.12	4.28	1.98	4.93	5.07	4.69	5.91	3.60	5.37
10338154	3.48	4.76	5.89	6.29	4.61	5.01	4.54	6.67	3.22	4.71	2.34	3.49	4.15	3.84
10338155	3.25	4.08	3.63	4.00	4.18	4.13	4.70	4.16	3.74	3.37	3.30	3.55	4.44	2.45
10338156	5.59	6.33	7.05	5.89	5.74	5.74	5.59	6.73	6.32	5.34	6.38	5.91	6.85	7.18
10338157	5.63	5.55	5.97	6.31	5.68	5.96	5.18	6.14	5.92	6.41	5.45	6.74	6.85	5.32
10338158	2.35	2.02	2.26	2.20	1.91	2.35	2.18	2.52	2.75	3.99	2.95	2.19	3.66	2.35
10338159	5.29	5.33	5.82	4.95	5.86	4.74	6.79	4.66	5.26	5.55	5.45	5.24	6.40	4.26
10338160	6.96	6.67	6.37	6.55	7.87	5.02	6.16	7.75	5.84	6.38	5.48	5.29	6.18	4.76
10338161	8.10	8.46	8.49	8.03	8.44	8.17	7.87	7.45	7.99	7.38	7.79	7.81	8.62	7.95
10338162	6.38	7.37	7.41	6.85	6.26	6.18	6.21	7.06	6.25	7.04	7.73	7.03	7.81	5.73
10338163	9.63	9.53	9.05	9.66	9.83	8.71	8.76	9.66	8.05	9.97	8.91	6.50	7.13	6.63
10338164	5.75	5.43	6.22	5.70	5.66	5.70	4.81	5.53	5.39	4.96	5.96	4.78	6.66	5.67
10338165	4.67	6.27	3.56	6.59	4.91	7.17	3.37	2.83	4.54	5.02	4.16	3.62	8.50	3.46
10338166	9.17	8.74	7.77	8.85	8.95	8.86	8.14	8.93	8.32	7.71	8.40	10.38	8.02	8.58
10338167	2.83	2.29	2.18	2.16	2.12	2.52	2.52	3.18	2.41	1.97	3.22	2.60	2.43	2.99
10338168	3.95	4.88	5.11	5.76	4.90	6.69	5.39	5.54	5.02	6.12	6.51	5.44	7.05	5.89
10338169	3.60	5.19	2.87	3.40	3.40	3.87	5.78	5.11	7.47	3.97	5.58	3.10	4.78	4.82
10338170	3.41	3.72	2.63	2.84	2.88	3.90	3.85	2.75	2.92	3.01	5.22	3.49	3.53	3.92
10338171	2.44	2.26	1.92	2.25	2.94	2.37	2.40	2.20	2.14	2.42	3.47	2.95	3.41	3.74
10338172	6.17	6.26	7.07	5.97	6.15	6.51	6.16	7.09	6.83	5.64	7.68	7.10	6.19	5.82
10338173	6.36	6.59	5.96	6.36	6.16	6.21	7.09	6.31	6.65	6.40	6.94	6.31	7.50	7.03
10338174	3.04	4.40	4.07	3.59	4.39	3.89	3.85	3.26	4.43	3.52	4.32	4.08	5.27	4.47
10338175	2.39	2.23	2.28	2.19	2.37	2.45	2.89	2.18	2.85	2.50	3.99	2.84	2.78	4.18
10338176	7.33	7.64	6.75	7.14	6.71	7.40	7.35	6.96	6.80	6.07	7.43	7.06	7.83	5.02
10338177	4.32	4.09	3.89	4.12	4.83	4.70	6.23	7.31	4.26	4.14	5.65	3.40	4.55	3.04
10338178	6.53	6.61	7.04	5.94	6.52	5.67	4.00	3.78	6.65	2.61	4.34	5.40	6.90	3.43
10338179	9.18	9.05	8.85	8.81	8.66	10.04	9.84	8.75	10.03	9.75	9.28	9.47	9.00	8.96
10338180	9.44	9.89	9.11	9.77	9.85	10.21	10.02	10.12	10.45	9.57	11.06	11.05	9.03	10.40
10338181	2.80	2.61	3.55	2.49	2.19	2.37	2.48	2.66	4.55	3.25	3.09	2.99	2.59	3.55
10338182	5.21	4.73	5.65	5.56	5.41	6.00	5.74	5.47	6.75	5.52	5.55	6.30	5.21	5.82
10338183	2.79	3.17	3.32	2.57	2.78	2.33	4.01	3.52	2.43	2.53	3.16	2.46	2.80	5.78
10338184	4.26	4.70	4.82	4.29	5.06	4.22	4.54	4.01	4.20	3.78	4.63	4.90	4.11	5.17
10338185	2.93	4.00	3.08	3.68	2.24	2.24	3.99	2.37	3.60	4.45	3.83	3.00	4.65	3.20
10338186	7.85	8.36	8.67	7.97	6.97	8.09	8.24	6.00	7.92	7.11	7.98	7.81	8.37	8.00
10338187	6.08	6.22	5.97	5.79	6.70	6.58	4.97	5.44	5.00	6.30	6.28	5.97	6.14	4.55
10338188	5.22	5.61	6.54	5.54	6.06	6.06	6.06	5.71	4.99	6.24	5.93	5.50	6.55	5.67
10338189	5.71	5.90	5.95	5.61	5.29	5.77	5.85	5.87	5.49	5.17	6.76	5.64	5.72	5.44
10338190	4.14	4.44	4.99	4.25	4.53	4.64	4.31	5.62	4.24	4.25	5.17	4.34	4.64	4.11
10338191	6.53	6.90	6.55	6.43	6.86	6.54	6.57	6.43	6.61	6.60	6.98	7.06	7.84	6.70
10338192	4.31	6.03	4.92	5.69	5.94	5.83	5.61	2.20	6.05	5.41	5.49	5.71	4.39	4.56
10338193	6.43	6.05	4.41	7.13	6.11	5.08	4.46	5.45	4.99	6.34	5.35	4.76	5.74	4.14
10338194	6.85	7.60	7.43	7.17	6.76	6.83	6.15	5.82	7.59	6.14	7.08	6.64	8.42	7.06
10338195	6.35	5.10	5.19	6.08	5.87	6.06	6.17	5.67	5.30	5.31	6.98	6.19	5.65	5.99
10338196	7.04	6.72	7.75	7.13	7.03	9.21	8.10	7.70	6.31	9.23	5.58	8.94	5.24	7.27
10338197	5.71	5.72	5.76	5.87	5.57	5.61	5.68	4.34	5.54	5.74	5.45	5.69	5.62	5.91
10338198	4.17	4.46	4.32	3.08	2.36	2.93	2.71	2.34	2.90	2.94	5.78	2.93	4.56	2.88
10338199	4.04	3.21	4.63	5.12	3.25	5.19	4.64	3.56	2.91	2.66	3.27	2.61	3.80	5.81
10338200	6.74	6.73	7.26	7.20	7.85	7.76	6.89	7.70	5.89	4.82	7.98	8.48	5.37	3.69
10338201	3.87	4.12	3.69	4.58	4.31	4.94	3.61	3.07	3.69	4.67	4.48	4.17	3.40	4.85
10338202	6.76	7.04	6.79	7.22	7.28	7.41	7.45	6.89	7.17	6.61	7.04	7.11	7.24	7.01
10338203	5.26	5.36	5.91	5.40	5.38	5.74	6.01	5.33	5.69	5.42	6.38	6.21	5.88	6.00
10338204	5.14	5.37	5.21	4.40	3.84	3.97	4.37	5.07	4.47	4.69	5.28	5.59	4.53	4.58
10338205	8.15	7.78	7.38	8.42	8.09	6.45	7.10	7.44	7.51	4.96	6.36	6.98	5.35	6.89
10338206	2.46	2.35	2.30	2.72	2.13	3.22	2.26	2.46	2.36	2.75	3.04	2.63	4.04	4.56
10338207	2.63	2.13	2.91	2.43	2.32	2.74	2.70	2.65	3.95	2.76	2.96	2.97	2.85	3.09
10338208	7.00	7.38	7.64	7.31	6.57	7.76	7.88	5.61	5.31	7.16	6.93	7.77	5.89	7.76
10338209	7.83	7.80	8.26	7.46	8.51	7.17	7.71	8.00	6.91	7.29	8.78	7.36	7.21	6.72
10338210	7.73	8.07	8.07	8.21	8.20	8.39	8.06	8.18	8.44	8.27	9.03	8.78	9.81	9.08
10338211	3.77	4.55	4.87	4.53	3.67	4.41	4.76	3.07	3.46	2.84	4.11	4.50	5.83	4.33
10338212	2.75	4.27	3.37	3.23	3.49	3.39	3.92	3.87	3.10	2.42	6.26	2.92	4.89	5.00
10338213	12.12	12.52	12.61	12.15	12.41	11.76	11.91	11.63	11.60	10.97	12.33	12.41	13.14	12.15
10338214	7.99	8.30	7.91	7.72	8.02	8.18	7.97	7.89	7.67	8.36	8.19	8.49	9.00	8.28
10338215	5.98	5.96	6.17	6.22	6.84	6.77	5.52	4.68	6.32	6.01	6.96	5.97	6.87	6.56
10338216	5.14	5.72	4.65	6.37	5.27	5.34	4.73	5.07	5.62	4.84	5.82	6.54	6.31	5.27
10338217	5.24	7.12	4.29	7.44	7.64	3.80	3.25	3.11	4.24	4.22	4.12	5.17	2.95	3.36
10338218	4.38	4.99	4.95	4.89	4.56	5.18	5.53	5.17	5.89	4.49	5.90	5.22	5.07	4.54
10338219	4.43	5.17	5.40	4.00	4.94	5.73	4.17	4.78	4.53	4.35	4.32	5.25	4.95	5.08
10338220	3.89	5.67	4.39	4.37	3.57	3.22	4.52	4.40	4.07	3.05	4.41	4.21	4.49	4.21
10338221	8.37	8.22	8.17	8.41	8.28	8.54	8.78	7.99	8.22	7.79	8.64	8.80	9.28	8.03
10338222	3.07	2.77	3.66	3.03	3.85	3.20	4.37	4.19	2.81	3.48	3.36	4.61	3.22	4.11
10338223	5.04	5.09	5.42	6.58	5.59	4.72	4.09	4.66	6.53	3.47	2.78	5.09	6.59	5.77
10338224	6.98	6.78	7.26	6.77	6.55	6.00	6.02	5.97	5.99	6.74	4.56	6.72	6.49	8.79
10338225	4.28	4.44	4.48	4.47	4.23	4.53	4.37	4.26	4.76	5.16	4.82	4.57	4.39	5.27
10338226	2.79	2.98	2.71	2.68	3.06	3.40	2.76	2.94	3.38	2.68	3.16	3.87	3.09	4.10
10338227	3.83	3.78	4.51	3.88	4.00	3.98	3.50	4.45	4.55	3.93	3.22	6.25	5.75	3.54
10338228	9.86	9.27	9.04	9.20	9.23	8.96	9.24	9.80	8.29	10.02	5.88	6.64	4.15	6.36
10338229	9.73	9.70	9.00	9.65	9.57	10.14	9.60	9.97	9.94	9.01	8.04	9.01	6.90	9.12
10338230	2.46	2.27	3.76	2.68	2.63	2.61	3.26	2.67	2.70	3.06	2.94	4.00	2.50	5.29
10338231	7.66	7.57	7.56	7.79	7.71	6.41	5.85	5.97	4.52	5.74	5.01	7.21	4.69	6.41
10338232	10.40	10.34	10.94	10.53	10.53	11.29	11.84	11.12	11.82	11.45	12.26	11.86	12.26	11.86
10338233	4.31	3.01	5.06	3.87	3.82	3.89	4.84	4.17	4.14	3.39	3.00	5.14	3.68	4.54
10338234	2.97	3.79	4.16	4.59	3.92	3.88	4.20	4.06	3.81	3.50	5.55	3.52	3.12	4.90
10338235	7.89	8.01	8.20	8.28	8.35	7.96	8.25	8.87	7.08	8.05	6.06	8.00	6.45	7.44
10338236	4.95	4.53	5.84	5.01	5.07	6.05	5.42	5.36	6.63	5.69	6.21	5.54	8.20	5.94
10338237	6.68	7.17	6.90	6.72	7.08	7.24	7.12	6.29	7.60	6.54	7.82	6.89	7.66	7.25
10338238	5.08	5.54	6.32	5.45	5.45	5.47	4.51	5.32	4.00	4.17	3.39	4.79	4.00	4.07
10338239	6.81	6.40	6.50	6.69	6.87	6.68	7.32	5.04	6.97	6.02	6.43	5.95	5.55	6.51
10338240	3.10	3.04	3.47	3.10	3.62	2.94	3.08	3.03	3.23	3.68	3.66	2.98	2.73	3.46
10338241	9.57	9.18	9.57	9.37	9.18	9.69	10.10	9.39	10.10	9.24	8.63	10.22	8.54	9.64
10338242	3.41	2.13	3.21	2.62	2.83	5.73	2.61	2.73	2.16	2.67	3.01	2.93	2.94	2.66
10338243	4.48	5.45	5.01	5.82	5.20	4.95	5.17	4.37	5.04	5.40	4.38	5.06	3.75	3.88
10338244	9.37	9.25	8.83	8.35	8.92	9.70	9.74	9.38	9.93	8.93	8.83	8.07	7.92	9.55
10338245	2.01	1.94	1.94	1.94	2.23	2.13	2.08	2.01	2.47	2.29	2.15	2.61	2.40	2.02
10338246	3.97	4.98	5.08	3.95	4.76	5.04	4.85	4.57	5.42	5.23	5.03	5.19	5.66	4.04
10338247	2.98	3.09	2.50	3.51	2.95	3.49	4.08	2.89	3.71	3.76	3.60	3.13	3.70	2.76
10338248	2.82	2.95	2.27	2.51	2.25	4.12	2.87	2.32	2.49	2.26	2.05	2.69	2.43	2.21
10338249	6.70	6.69	6.86	7.08	6.47	6.67	6.42	6.94	7.32	7.26	7.15	8.52	8.17	6.20
10338250	8.49	8.71	9.15	8.53	8.28	7.77	7.73	6.91	7.54	6.36	7.40	7.96	9.77	7.82
10338251	9.62	10.21	10.43	9.87	9.91	9.31	10.25	9.02	9.33	9.00	10.46	9.73	10.94	9.75
10338252	2.52	2.61	3.08	2.29	2.76	2.97	2.58	2.73	4.24	2.60	3.47	3.75	3.05	3.73
10338253	5.50	5.42	5.40	5.47	4.99	5.97	5.43	4.79	5.39	4.91	5.33	5.26	4.57	5.17
10338254	8.46	8.31	8.24	8.36	8.49	8.59	8.57	8.29	7.96	8.67	7.01	6.87	7.44	7.72
10338255	1.94	2.03	1.96	2.60	1.90	2.13	2.49	1.88	2.29	2.20	3.82	2.24	1.82	2.97
10338256	2.50	3.11	2.04	3.67	2.45	2.90	3.74	3.48	2.20	3.07	2.49	4.05	3.95	2.71
10338257	4.42	2.93	3.93	4.51	3.77	4.03	3.24	3.08	3.35	3.74	4.44	3.85	4.14	4.15
10338258	3.59	5.18	3.88	5.17	4.40	4.72	3.20	4.90	2.72	4.65	3.49	2.45	3.62	4.20
10338259	3.15	3.41	2.63	3.34	2.71	3.27	3.21	2.47	3.14	4.38	4.37	4.42	3.48	4.13
10338260	2.49	2.11	2.13	2.33	2.45	2.25	3.20	2.32	3.00	2.34	2.67	2.53	2.38	2.56
10338261	2.95	2.28	2.99	2.16	2.74	2.57	2.41	2.40	3.36	2.91	3.05	4.14	2.66	3.44
10338262	3.54	5.22	5.65	4.38	4.60	5.22	4.66	5.52	5.80	4.93	2.88	2.95	4.07	2.28
10338263	4.33	5.93	4.98	5.27	4.77	4.33	6.69	5.00	5.50	5.31	4.97	5.09	6.52	6.60
10338264	4.12	2.40	4.71	2.30	3.35	5.81	3.10	4.73	2.87	6.25	7.19	6.41	3.00	5.17
10338265	4.94	4.48	4.33	4.96	5.13	4.69	4.23	4.55	4.66	4.51	4.52	4.76	4.55	4.46
10338266	3.00	3.58	2.97	3.90	2.99	3.05	4.35	3.30	3.50	3.85	3.61	3.89	5.47	3.28
10338267	3.16	3.14	3.29	3.70	4.24	3.69	3.71	3.81	4.14	4.08	3.45	3.40	3.34	3.61
10338268	5.00	5.03	4.78	5.60	3.01	5.08	5.19	5.47	5.40	5.19	6.41	5.68	6.14	6.08
10338269	2.20	2.79	2.95	2.94	2.71	3.22	3.58	3.27	3.74	3.02	3.69	2.33	3.85	4.23
10338270	3.06	3.09	2.87	2.82	3.34	3.04	4.54	4.03	3.15	2.89	3.84	3.23	3.57	3.79
10338271	5.69	3.14	4.73	4.58	5.35	5.05	4.27	4.54	5.67	5.84	3.45	2.86	5.75	4.81
10338272	7.66	6.78	5.77	7.79	7.66	5.00	4.98	6.14	6.81	4.05	4.41	4.99	4.65	4.51
10338273	8.35	8.51	7.49	8.73	8.07	8.73	8.89	7.71	5.94	9.42	8.03	9.48	7.92	9.25
10338274	6.21	7.33	6.47	6.79	5.97	6.12	6.14	5.95	6.37	6.23	6.96	6.59	7.08	7.41
10338275	7.77	7.98	7.39	7.62	7.71	8.13	8.21	7.91	8.08	8.32	9.12	8.86	9.10	9.13
10338276	4.40	5.16	6.12	4.71	4.83	4.32	5.89	4.43	4.78	3.20	6.12	4.02	6.71	4.61
10338277	7.25	7.30	6.75	8.04	7.86	7.60	6.53	6.79	6.06	7.30	5.39	5.13	5.71	5.34
10338278	3.20	3.75	4.87	3.84	3.37	5.27	2.74	3.47	3.43	3.73	2.92	4.03	3.71	5.59
10338279	6.32	6.81	6.83	6.85	6.77	6.74	7.47	6.81	7.02	7.18	8.04	7.84	8.21	7.98
10338280	7.32	6.97	5.46	6.43	6.21	7.07	6.02	7.41	5.76	5.81	7.42	6.57	7.39	6.63
10338281	4.19	3.94	4.68	4.50	4.79	4.53	3.98	3.94	4.68	4.08	3.82	4.04	3.80	5.49
10338282	9.51	9.90	9.71	9.67	9.77	9.03	9.34	8.72	8.86	8.53	10.34	9.71	11.31	9.37
10338283	9.20	8.74	8.91	8.55	8.92	8.44	8.50	8.78	7.69	8.24	8.23	7.64	7.22	8.29
10338284	6.04	6.05	6.32	5.81	5.74	6.03	6.72	6.11	5.85	6.38	6.81	6.10	6.83	7.18
10338285	4.51	4.56	6.13	4.35	5.01	4.62	5.11	4.99	4.83	5.39	6.17	4.74	6.20	5.67
10338286	7.94	8.13	7.84	8.19	8.14	6.47	6.25	8.03	7.29	5.73	4.34	6.45	3.87	6.18
10338287	5.58	4.70	5.03	6.79	6.00	5.91	5.49	5.23	4.91	6.08	4.12	6.80	5.10	4.72
10338288	2.99	2.75	3.54	2.94	3.55	2.64	3.78	3.06	3.09	4.11	4.73	4.29	3.23	4.77
10338289	2.90	2.44	2.77	2.55	4.12	2.68	2.46	3.57	5.20	3.84	3.34	3.03	3.42	3.67
10338290	8.10	8.85	8.87	8.44	8.14	7.70	8.41	6.97	8.90	7.54	9.07	7.29	8.86	7.98
10338291	5.23	4.63	4.19	5.83	5.15	5.55	4.00	3.25	5.40	4.18	5.98	5.33	7.08	4.38
10338292	11.56	11.58	11.43	12.07	11.99	10.47	10.29	11.05	9.81	10.41	8.94	9.46	7.59	9.54
10338293	4.57	4.83	3.86	5.57	4.35	4.17	4.03	6.59	4.59	4.33	4.68	3.83	5.46	5.80
10338294	6.72	6.54	6.43	6.60	6.89	6.78	6.08	6.43	6.37	7.08	6.95	6.55	6.79	6.72
10338295	6.26	6.36	6.30	6.05	6.10	5.40	6.27	6.14	6.01	5.81	5.88	6.44	6.35	5.83
10338296	2.82	3.36	3.04	2.89	2.91	3.15	3.63	2.74	2.83	3.25	3.23	4.08	3.09	5.12
10338297	6.09	5.76	5.13	6.49	5.38	5.22	5.92	5.18	5.03	5.38	6.37	5.31	5.08	6.00
10338298	9.89	9.81	9.55	9.70	9.64	9.66	8.81	9.37	9.28	9.62	10.21	10.08	9.20	9.13
10338299	5.18	2.86	3.57	4.60	4.65	3.33	3.77	3.87	4.16	3.77	5.63	5.62	5.16	6.24
10338300	5.08	5.48	5.56	5.61	5.79	5.46	5.45	5.18	4.92	4.43	5.02	4.99	4.59	5.71
10338301	3.21	3.47	3.27	3.13	3.44	3.39	3.20	2.93	3.28	3.44	2.99	3.60	4.21	3.34
10338302	4.75	4.59	3.77	5.59	3.82	2.98	2.59	3.37	2.56	2.63	3.42	4.10	4.74	4.53
10338303	3.03	3.00	2.29	3.00	3.38	2.21	2.63	3.48	2.74	2.56	2.36	2.88	2.96	3.37
10338304	2.25	2.68	2.03	2.61	2.30	2.33	3.02	2.98	3.28	2.25	2.79	2.67	2.41	2.38
10338305	5.70	6.10	6.18	5.96	6.01	5.80	6.40	5.43	7.71	7.85	9.14	5.08	7.88	7.41
10338306	8.77	8.14	8.18	8.93	8.57	7.57	6.90	8.03	6.62	8.27	3.98	7.78	6.34	4.83
10338307	5.90	4.41	3.39	4.21	4.39	4.14	5.55	5.90	5.80	3.18	4.09	3.36	3.24	3.44
10338308	2.54	2.37	4.13	3.78	3.34	3.67	2.18	4.82	2.42	5.33	3.06	4.82	4.98	2.38
10338309	1.91	2.28	2.47	2.27	2.86	1.98	2.15	3.38	1.94	2.40	3.66	3.59	3.25	2.48
10338310	6.07	5.63	5.85	5.82	5.86	5.86	6.02	5.89	5.70	6.24	6.62	5.37	7.80	6.17
10338311	8.64	8.54	8.30	8.55	8.60	8.60	8.58	8.50	8.21	8.44	8.38	8.44	8.15	8.51
10338312	6.31	7.25	7.49	7.02	6.91	6.30	6.32	6.19	6.75	6.45	8.03	6.21	8.35	7.28
10338313	2.48	2.88	2.70	2.24	2.75	2.66	2.67	3.31	2.59	2.51	3.49	2.50	3.73	3.10
10338314	7.89	7.21	6.63	6.84	6.85	6.07	6.70	5.88	6.61	5.68	4.40	6.87	5.18	6.76
10338315	8.33	7.71	6.73	7.36	7.93	7.54	7.19	8.01	8.31	8.45	7.02	7.45	6.84	6.63
10338316	7.12	7.28	7.49	7.21	7.20	6.78	6.69	7.46	7.79	8.53	6.01	5.87	5.47	7.20
10338317	10.74	11.21	11.49	11.14	11.07	10.63	11.16	10.26	10.48	10.03	11.50	10.91	12.08	10.95
10338318	5.83	7.01	5.83	5.45	5.76	6.97	5.62	5.06	5.43	5.15	5.80	6.48	5.89	6.60
10338319	5.65	6.66	5.21	5.53	5.65	5.77	5.95	5.81	5.75	5.79	6.54	5.33	6.26	4.91
10338320	6.64	6.85	6.95	6.54	6.03	6.85	6.78	6.24	7.29	6.64	7.54	7.51	7.27	6.92
10338321	4.08	3.74	3.22	3.49	3.87	4.61	3.64	2.86	3.65	2.11	3.34	3.46	2.82	3.87
10338322	7.31	7.39	7.22	7.77	7.82	6.67	7.15	7.66	7.65	6.90	6.44	5.33	5.74	4.71
10338323	2.38	4.11	4.78	3.20	3.17	4.14	3.74	2.75	2.78	2.95	3.29	2.94	5.39	3.83
10338324	4.74	4.98	4.70	4.70	5.27	4.42	6.12	5.22	4.75	4.65	3.13	5.76	5.02	6.44
10338325	8.03	8.01	8.85	8.13	8.55	8.06	8.64	7.94	8.31	7.38	9.42	9.08	9.66	8.89
10338326	6.79	7.20	6.49	7.54	7.04	7.79	6.24	6.34	8.05	7.17	8.56	8.37	7.45	5.52
10338327	7.42	7.74	5.68	7.78	8.04	5.19	5.24	6.34	7.27	6.45	6.96	6.62	7.30	5.95
10338328	1.95	2.33	1.98	2.01	2.63	3.30	2.33	2.12	2.49	4.62	2.48	2.25	1.89	5.56
10338329	3.23	3.04	2.77	2.89	3.73	3.84	2.84	4.35	3.55	2.78	3.94	2.96	3.74	5.18
10338330	3.21	3.62	4.00	3.30	4.00	4.21	4.74	3.63	3.93	4.48	3.17	3.50	5.03	4.71
10338331	10.28	10.30	10.23	10.44	10.38	10.61	10.26	10.35	11.05	10.38	8.59	10.41	8.89	10.56
10338332	7.52	7.19	7.90	6.96	7.53	9.32	8.96	8.33	9.70	9.15	3.28	7.05	2.45	8.83
10338333	10.21	10.15	10.14	10.10	10.15	9.89	10.14	10.23	10.02	9.70	10.30	10.15	10.33	10.24
10338334	8.96	8.52	9.40	9.48	9.10	10.17	9.89	9.08	10.11	9.09	8.05	10.01	8.53	9.72
10338335	4.31	5.01	3.74	4.83	3.72	3.36	4.21	4.47	3.75	1.97	3.89	3.75	3.16	4.18
10338336	3.39	2.60	2.93	3.48	2.47	3.45	2.95	2.30	2.30	3.13	3.62	3.53	3.40	3.18
10338337	3.74	3.37	3.83	3.15	3.33	3.88	3.08	2.95	4.13	4.00	3.87	3.14	3.23	3.80
10338338	3.97	4.72	3.26	2.88	4.61	4.91	3.35	3.87	4.89	6.22	6.41	5.23	7.11	2.69
10338339	8.21	7.85	7.68	7.36	7.95	8.23	7.52	8.30	7.11	7.41	6.18	9.03	7.35	8.17
10338340	3.98	4.95	5.05	5.40	4.20	3.47	4.48	4.50	4.89	2.70	3.78	6.26	4.73	4.28
10338341	6.12	6.29	6.21	6.15	6.11	6.79	6.82	6.04	6.37	7.43	7.06	6.70	7.07	6.12
10338342	2.17	2.34	2.66	2.78	2.33	2.43	2.20	2.48	3.09	2.59	4.00	2.55	3.14	2.69
10338343	2.22	1.96	1.96	2.49	2.15	2.15	2.35	2.15	2.39	2.00	2.64	1.98	2.22	2.83
10338344	7.39	6.28	5.92	6.79	7.07	6.47	5.71	6.25	4.90	6.72	3.84	5.77	4.69	7.57
10338345	2.26	2.54	2.55	3.71	2.42	2.22	2.79	2.34	2.85	2.69	2.66	3.92	2.10	3.23
10338346	6.74	6.64	7.04	7.08	6.98	7.34	7.10	6.59	7.58	6.71	7.71	7.29	7.66	6.97
10338347	10.44	10.27	10.16	10.20	10.10	10.98	11.03	11.15	11.73	11.10	8.25	10.14	7.54	10.70
10338348	3.69	3.70	3.56	4.02	4.94	3.86	3.86	4.34	4.84	3.37	3.98	3.66	3.03	4.21
10338349	5.83	6.65	7.10	5.58	6.61	4.91	6.28	5.05	5.14	6.92	6.04	3.27	7.45	6.99
10338350	6.52	7.07	7.11	6.85	7.08	6.94	7.00	7.04	6.43	6.29	7.49	6.43	8.99	5.77
10338351	5.57	4.72	4.99	4.56	5.12	5.17	4.39	4.41	4.81	4.41	4.94	5.07	5.43	6.91
10338352	6.23	5.29	5.71	5.64	6.08	6.51	5.98	6.15	8.78	6.42	7.18	7.49	6.95	6.51
10338353	7.25	7.02	7.39	7.43	7.28	6.99	7.03	6.29	6.68	6.72	7.35	7.11	8.66	5.60
10338354	7.49	7.28	6.17	7.10	6.89	6.90	6.81	7.09	7.50	7.43	7.80	7.71	6.88	7.88
10338355	3.60	4.96	4.87	6.30	3.95	2.25	2.44	4.14	5.06	4.23	2.11	6.05	2.58	3.10
10338356	6.87	6.64	7.01	7.02	7.07	7.11	7.20	7.12	6.90	7.14	6.72	6.94	6.47	6.73
10338357	2.58	2.65	2.67	2.82	2.63	3.25	2.79	2.77	4.37	3.16	3.22	3.40	2.97	2.75
10338358	6.19	5.90	6.05	5.67	5.31	5.98	4.92	5.01	5.91	5.14	5.58	5.65	6.78	6.14
10338359	3.89	5.19	5.21	4.11	3.67	4.20	4.14	3.10	3.56	2.75	4.96	4.32	5.08	4.84
10338360	5.15	5.61	6.35	5.92	6.25	4.29	6.07	5.90	5.18	5.46	6.29	5.23	6.13	4.10
10338361	6.92	6.12	7.28	6.57	6.87	6.52	6.61	6.54	6.61	6.79	5.60	4.68	6.83	6.51
10338362	2.41	4.49	2.20	2.63	2.44	2.18	3.44	3.91	3.77	2.08	3.96	3.63	2.74	3.62
10338363	6.79	6.28	6.57	6.83	5.79	6.62	6.29	5.54	5.98	5.73	5.29	5.81	7.14	5.67
10338364	4.56	4.81	4.93	4.49	4.64	5.59	6.31	4.92	4.53	6.88	4.93	6.04	4.06	4.57
10338365	6.50	6.94	7.99	7.12	7.19	8.59	6.83	7.36	7.86	7.12	6.66	4.76	10.25	4.15
10338366	5.26	5.56	5.29	6.18	7.31	6.80	6.24	5.48	6.02	5.24	5.82	5.01	6.24	5.74
10338367	5.05	5.33	5.20	5.70	5.77	6.89	4.52	4.66	4.35	5.10	6.97	6.54	6.45	4.94
10338368	4.41	5.93	4.60	5.73	5.78	4.83	4.30	4.21	3.92	4.13	4.28	3.63	5.09	5.42
10338369	5.36	5.53	6.59	5.39	5.99	4.69	4.78	4.39	7.19	4.05	4.68	5.40	5.88	5.08
10338370	5.18	5.01	5.30	3.48	4.25	5.20	5.32	5.51	6.30	5.74	5.39	5.16	5.26	5.56
10338371	5.11	5.33	5.69	5.66	5.03	4.76	5.73	5.71	5.93	5.45	5.27	5.67	6.57	5.03
10338372	5.63	5.88	7.36	5.19	6.05	5.18	5.57	5.84	5.85	5.66	5.89	5.47	5.61	4.86
10338373	8.23	8.56	8.34	8.12	8.27	8.95	8.59	8.16	7.34	8.91	8.11	8.14	8.53	7.90
10338374	6.24	6.05	6.30	6.45	6.44	6.87	6.73	6.71	6.48	6.47	7.27	7.61	7.32	6.48
10338375	4.44	4.72	4.42	4.74	4.83	4.75	5.79	4.05	4.23	4.48	5.39	5.52	4.39	5.79
10338376	3.09	3.03	2.88	3.32	3.48	2.74	2.41	2.69	2.50	3.22	3.47	3.54	5.28	2.93
10338377	3.83	3.89	4.31	5.43	3.47	4.04	5.29	3.64	2.77	3.82	2.46	3.52	3.50	3.43
10338378	4.53	4.18	5.06	4.64	4.51	4.82	5.42	4.18	5.19	4.27	5.30	5.43	5.02	4.36
10338379	2.56	3.29	2.76	2.95	2.92	2.24	3.90	4.07	3.00	2.73	2.86	3.04	3.39	3.45
10338380	11.26	11.10	11.20	11.16	11.24	10.43	10.30	10.94	10.55	10.11	8.40	11.04	9.91	9.99
10338381	2.72	2.86	2.70	3.15	3.32	3.28	3.68	2.73	3.03	3.20	4.22	2.57	2.49	3.16
10338382	5.15	5.66	5.53	4.78	4.80	5.37	4.79	4.98	4.81	3.91	6.15	5.96	5.38	4.40
10338383	7.48	7.22	7.29	7.73	7.53	8.13	8.19	8.57	7.94	7.49	7.12	7.71	8.13	7.77
10338384	6.43	5.47	6.22	7.56	6.17	5.88	5.82	6.60	6.23	4.50	3.05	6.10	3.95	4.45
10338385	7.64	7.81	7.55	7.45	7.83	7.83	7.88	7.77	7.53	7.52	7.53	8.71	8.05	8.02
10338386	3.11	2.33	2.57	3.52	2.49	2.22	2.34	2.09	3.44	2.85	3.02	2.17	3.16	2.65
10338387	5.52	4.22	4.25	6.42	5.31	2.74	4.71	7.19	3.15	5.91	3.71	3.75	3.12	3.52
10338388	4.83	4.98	4.16	4.69	5.03	4.72	5.20	4.40	4.99	5.05	3.85	5.33	3.99	5.75
10338389	3.54	3.39	2.46	2.89	2.41	2.28	4.63	2.43	3.12	3.56	2.81	3.04	2.81	2.66
10338390	3.85	3.99	4.16	4.81	3.74	3.72	3.99	2.48	2.89	2.70	4.55	3.58	4.58	3.34
10338391	3.51	3.63	3.90	3.24	3.56	3.84	4.27	3.67	4.05	4.59	4.51	3.49	2.91	3.59
10338392	3.79	3.37	2.64	3.15	3.89	3.32	3.48	2.37	2.68	2.70	4.25	4.91	2.39	3.15
10338393	7.32	7.20	7.34	6.42	6.79	7.78	6.79	6.36	7.69	6.70	6.88	6.82	8.36	7.05
10338394	10.45	10.25	10.78	10.66	10.23	11.89	11.27	11.09	11.30	10.77	11.56	11.84	12.14	11.55
10338395	8.47	7.90	6.96	7.45	7.75	5.65	5.61	8.14	6.52	7.29	4.18	4.60	3.83	3.99
10338396	7.08	7.23	7.35	7.62	7.12	7.93	8.26	6.76	7.27	7.45	7.96	7.80	7.99	7.53
10338397	2.85	2.37	2.51	2.22	3.31	2.70	2.12	2.95	3.21	2.60	2.88	2.90	3.18	4.56
10338398	8.53	8.57	8.50	8.22	8.26	8.27	8.16	8.38	7.87	8.88	9.86	9.14	8.42	7.05
10338399	5.63	5.06	6.07	6.29	6.18	3.00	2.54	4.36	4.66	7.53	4.56	5.36	5.26	5.81
10338400	9.08	8.75	8.95	8.90	8.80	8.96	9.00	9.48	8.75	9.33	8.43	9.04	9.06	7.55
10338401	2.58	2.35	2.28	2.07	1.99	2.16	2.01	2.02	2.16	2.44	2.55	2.80	3.09	2.92
10338402	3.22	3.22	2.98	2.94	3.22	3.15	3.02	3.47	3.76	3.68	4.31	3.18	3.85	2.82
10338403	7.88	8.06	8.33	7.81	8.11	7.66	7.92	7.44	7.96	7.86	8.68	8.05	8.73	7.92
10338404	9.12	9.32	9.49	8.98	9.31	9.44	9.64	8.57	9.20	8.59	10.86	9.84	10.08	8.99
10338405	2.95	3.03	4.35	3.93	2.68	4.20	4.34	2.53	2.69	1.93	2.46	3.08	2.72	3.42
10338406	6.28	6.67	6.49	6.49	5.67	5.71	6.31	7.26	5.20	5.45	4.48	3.59	4.09	5.84
10338407	5.14	5.30	5.68	5.28	5.57	5.49	6.96	6.06	7.11	6.88	6.27	6.10	4.56	6.03
10338408	6.70	6.52	6.86	6.77	6.27	6.53	7.09	6.73	6.95	6.80	7.60	7.75	8.05	7.64
10338409	5.59	6.19	6.87	6.19	6.15	7.65	6.06	5.50	6.27	5.59	6.20	5.94	6.83	5.50
10338410	6.27	6.22	5.15	5.52	5.83	5.59	5.36	5.13	5.99	5.44	5.18	6.21	4.85	5.44
10338411	9.05	9.47	9.45	9.23	9.14	9.00	8.93	8.60	7.77	9.48	10.17	9.07	9.96	9.32
10338412	4.44	4.25	3.91	4.17	4.98	4.96	4.95	4.50	4.79	4.20	4.93	4.14	5.37	5.44
10338413	6.86	7.69	7.82	6.53	6.21	7.26	6.46	6.59	7.94	5.44	9.09	6.54	7.64	5.34
10338414	6.87	6.77	5.49	6.02	6.53	5.95	5.95	7.55	5.17	5.64	6.40	7.05	6.47	6.84
10338415	3.59	3.29	3.43	3.28	3.48	3.57	3.51	2.61	3.31	3.99	4.00	4.06	4.05	2.81
10338416	5.88	5.69	5.96	5.81	6.38	5.80	7.14	5.00	6.41	5.10	4.63	5.88	5.51	4.10
10338417	5.45	5.27	4.69	5.87	4.67	4.51	5.27	4.91	6.02	5.43	5.84	5.43	5.82	5.01
10338418	4.84	6.33	4.55	6.15	5.68	3.76	4.04	3.59	3.88	3.44	5.99	3.13	4.39	2.99
10338419	3.71	5.18	4.57	3.32	4.41	4.70	4.14	3.85	4.23	2.88	5.11	3.08	4.02	3.57
10338420	5.55	5.99	3.63	3.80	4.53	3.81	5.55	2.24	5.85	2.49	2.83	5.72	5.42	3.81
10338421	5.92	6.04	5.12	6.78	5.75	6.84	4.49	4.97	4.43	5.52	5.80	6.03	5.46	4.59
10338422	4.46	5.19	5.23	5.30	5.42	5.84	5.80	5.41	5.01	5.17	5.45	6.49	6.00	5.89
10338423	4.82	3.75	4.03	3.27	3.61	3.51	3.68	3.41	3.63	2.54	4.06	5.39	6.74	7.40
10338424	10.63	10.64	10.71	10.54	10.67	10.59	10.52	10.33	10.66	10.56	11.00	10.40	11.07	10.83
10338425	6.09	6.89	7.37	6.07	6.14	6.11	5.23	5.58	5.38	5.97	5.45	4.72	7.48	5.42
10338426	2.17	2.02	2.24	2.40	3.33	2.93	2.89	2.37	6.03	2.46	2.45	2.16	2.70	3.45
10338427	4.32	5.20	5.84	4.29	5.19	4.95	4.71	3.94	4.27	4.85	6.47	4.26	4.89	4.67
10338428	2.09	2.36	2.71	2.86	2.40	2.52	3.93	2.34	3.15	3.72	3.69	3.21	4.29	3.84
10338429	6.85	7.01	6.82	6.50	6.38	6.22	5.72	6.36	7.11	5.84	5.92	6.34	6.93	6.34
10338430	2.31	2.42	2.34	2.17	2.55	2.80	2.49	2.67	2.90	2.85	2.51	3.82	3.15	4.02
10338431	6.13	7.03	6.66	6.84	5.27	8.32	7.06	6.48	2.68	2.81	5.04	7.99	6.28	8.50
10338432	2.49	3.28	2.00	2.70	2.19	1.95	2.56	2.69	1.80	2.28	2.80	2.87	2.12	3.43
10338433	13.24	13.30	13.44	13.35	13.34	13.27	13.37	13.11	13.22	13.13	13.45	13.31	13.63	13.48
10338434	9.66	9.41	8.83	9.69	9.51	8.07	8.06	9.58	7.39	9.04	4.06	8.22	5.60	7.27
10338435	2.01	2.41	1.89	2.14	2.08	2.13	2.28	2.33	2.43	2.33	2.98	2.27	2.51	2.68
10338436	2.00	2.30	2.11	2.04	1.87	2.23	2.43	2.16	2.80	2.42	2.66	2.09	2.55	2.91
10338437	9.33	8.81	8.71	8.66	8.96	8.37	8.13	9.13	8.46	7.48	7.32	8.75	6.51	6.71
10338438	3.97	3.47	2.78	2.91	3.88	2.98	3.91	3.51	3.58	3.29	4.42	2.72	3.29	7.68
10338439	4.39	4.27	4.17	4.24	5.01	4.25	5.03	4.52	3.32	3.24	4.99	5.17	6.56	5.19
10338440	5.19	4.76	4.27	4.61	5.30	5.71	5.14	5.23	4.01	6.35	4.49	5.99	5.55	5.04
10338441	5.07	4.65	4.52	4.43	4.65	4.50	4.94	4.22	3.73	4.85	5.19	4.77	5.39	6.51
10338442	13.04	13.00	13.07	13.04	13.02	12.84	12.82	12.97	13.06	12.76	12.89	13.02	12.64	12.80
10338443	5.19	4.95	5.37	6.10	4.18	3.59	3.74	4.37	4.52	3.89	5.75	4.51	4.37	3.48
10338444	2.53	1.57	2.61	1.86	1.98	2.73	2.44	2.20	2.11	4.62	4.06	2.59	3.15	3.10
10338445	3.59	4.32	3.35	3.70	3.86	3.68	3.16	3.38	4.57	2.70	4.25	3.86	4.35	5.78
10338446	6.54	5.34	4.86	6.60	6.55	3.90	5.80	7.07	5.93	6.17	5.32	6.45	4.88	4.71
10338447	3.33	5.06	4.24	4.46	4.78	3.91	4.23	4.01	5.82	4.08	3.67	5.24	3.98	4.58
10338448	5.80	5.61	5.93	5.57	5.92	5.87	6.17	5.48	6.33	6.18	6.82	6.54	7.12	6.56
10338449	7.14	6.84	6.97	7.11	6.84	6.57	6.73	5.72	7.43	7.15	7.55	7.54	8.46	7.41
10338450	4.50	2.51	3.12	3.84	3.21	3.29	3.68	3.18	4.53	4.80	4.06	4.46	4.28	4.12
10338451	2.47	1.77	2.08	2.30	2.28	2.20	2.17	2.25	2.12	2.26	2.72	2.30	2.30	3.09
10338452	2.36	2.25	2.84	2.46	2.21	2.21	2.92	2.13	2.99	2.77	3.04	2.17	3.10	2.47
10338453	6.74	6.33	6.05	6.76	6.50	5.99	5.89	6.26	6.45	5.45	5.83	6.28	7.06	5.56
10338454	2.96	3.50	2.29	3.14	2.16	2.64	3.73	4.60	4.19	3.08	4.54	6.38	5.33	4.96
10338455	6.30	6.51	5.76	6.48	6.08	8.02	7.84	6.72	6.10	3.99	4.54	4.97	4.83	5.61
10338456	3.12	3.31	3.22	2.88	3.02	3.44	2.79	3.20	3.74	2.56	2.65	4.30	4.97	4.00
10338457	7.96	7.84	7.69	7.93	7.85	7.93	7.28	7.41	7.39	7.22	7.74	7.62	7.44	7.95
10338458	6.20	5.92	6.26	5.85	6.19	6.59	6.62	5.62	5.80	5.68	6.14	5.77	5.49	6.14
10338459	3.13	3.04	2.72	2.93	3.18	3.38	3.60	2.92	2.99	4.46	3.79	2.96	2.34	4.15
10338460	5.81	5.82	5.26	5.63	5.06	5.97	5.83	6.75	4.21	5.62	4.92	3.84	4.38	4.97
10338461	5.53	5.00	6.10	6.33	6.42	6.16	5.52	5.49	5.71	3.59	6.56	5.85	6.55	7.16
10338462	2.67	2.79	2.85	3.12	2.65	2.90	2.24	3.92	3.23	3.84	3.62	3.81	3.63	6.03
10338463	8.65	7.67	8.17	8.67	8.38	8.90	8.97	9.29	9.99	9.26	11.20	10.27	10.06	8.92
10338464	5.35	4.44	4.66	5.01	4.93	4.86	4.51	5.07	5.17	5.36	4.38	5.37	6.66	4.65
10338465	3.02	4.10	3.21	2.78	3.28	3.10	3.28	2.98	3.73	3.43	3.89	3.44	3.87	3.32
10338466	10.49	10.19	9.80	10.46	10.43	9.35	9.25	9.84	9.08	9.97	8.21	8.99	7.70	7.97
10338467	3.95	3.99	3.63	3.51	3.95	4.28	5.33	3.45	3.86	4.16	4.76	4.14	8.16	3.72
10338468	3.81	4.49	4.32	3.73	4.52	4.66	4.36	4.34	4.10	3.92	5.18	4.37	5.61	3.80
10338469	2.91	3.02	3.07	3.52	2.98	3.22	3.37	2.81	2.91	3.60	4.09	3.79	3.51	4.60
10338470	6.55	6.95	5.98	7.03	6.68	7.77	6.74	6.80	6.69	6.61	7.49	8.19	6.95	6.66
10338471	11.60	11.59	11.39	11.89	11.63	11.65	11.48	11.64	11.40	11.29	10.68	11.49	10.33	10.87
10338472	9.28	8.97	8.31	8.98	9.11	9.34	8.22	8.76	9.29	8.63	6.91	8.79	8.03	10.64
10338473	4.65	4.83	5.96	4.69	3.43	4.54	7.45	5.92	4.50	3.57	5.12	4.21	5.93	5.94
10338474	8.13	7.09	7.61	8.12	7.93	7.39	6.99	8.21	7.67	7.60	8.84	7.08	5.97	7.07
10338475	10.93	10.51	9.92	10.43	10.65	9.59	9.55	10.35	9.23	10.26	9.10	9.40	8.11	9.52
10338476	4.43	5.30	4.41	5.82	5.50	4.40	4.56	5.93	5.04	4.18	3.37	3.53	5.87	5.27
10338477	5.85	5.81	6.76	5.71	6.37	6.75	7.26	6.69	6.76	6.70	7.80	7.38	8.11	7.08
10338478	4.19	4.46	5.21	5.59	4.72	5.61	4.26	3.79	4.97	4.67	4.94	5.52	5.19	4.57
10338479	2.61	4.84	3.99	2.41	4.16	3.14	2.60	2.66	2.71	2.74	3.03	3.27	3.30	3.14
10338480	4.47	5.53	5.67	6.11	5.11	4.33	4.53	4.00	4.63	4.76	5.90	5.95	5.39	4.97
10338481	6.24	6.30	6.51	6.10	5.95	6.00	7.08	6.74	6.34	6.72	6.51	6.67	6.89	6.44
10338482	9.06	9.95	10.77	10.03	9.68	9.47	10.30	9.31	9.93	9.17	10.67	9.87	11.13	10.17
10338483	7.47	7.40	7.17	6.60	7.23	6.86	7.24	6.91	7.01	7.19	7.02	7.77	7.36	6.63
10338484	5.00	3.89	3.87	4.37	3.59	5.07	5.90	4.22	4.61	4.32	3.40	3.84	4.88	4.12
10338485	4.09	5.49	6.03	4.91	3.99	2.83	3.89	3.18	3.65	6.00	4.12	3.07	5.67	3.06
10338486	11.18	11.35	11.55	11.27	11.20	11.14	11.35	11.73	10.30	11.68	8.04	8.95	7.15	8.36
10338487	6.29	6.62	7.35	6.91	7.23	6.15	3.15	7.55	6.92	4.62	5.49	6.84	9.70	6.16
10338488	7.49	7.43	7.52	7.96	7.71	7.81	7.15	7.01	7.54	7.29	6.79	7.43	7.71	7.97
10338489	5.60	5.68	5.16	6.00	4.76	4.56	4.76	5.52	5.63	5.81	6.44	5.88	5.10	7.15
10338490	7.77	8.55	9.07	8.24	8.41	8.34	8.99	8.50	6.15	9.06	7.90	3.75	7.20	2.83
10338491	11.24	11.36	10.91	11.03	11.09	11.28	10.69	11.13	10.98	10.72	9.93	10.32	7.69	10.27
10338492	4.13	5.42	4.62	5.20	6.23	5.30	5.08	5.15	4.82	6.66	4.07	6.07	5.13	6.34
10338493	9.90	9.17	9.86	9.32	9.29	8.64	8.48	9.67	9.02	7.93	6.58	8.06	7.87	7.41
10338494	7.28	7.49	7.39	6.55	7.34	6.66	6.81	5.90	7.01	6.05	7.31	5.96	6.25	6.66
10338495	6.75	6.63	6.84	6.92	6.16	6.81	6.36	5.92	6.34	5.74	6.75	6.91	6.95	5.91
10338496	7.54	7.53	7.11	7.42	7.58	8.04	8.07	7.49	8.38	7.67	6.27	7.92	6.30	7.60
10338497	5.34	5.11	4.35	4.52	3.38	5.10	5.57	5.41	4.34	4.43	5.43	4.39	3.45	5.65
10338498	8.95	8.82	8.88	9.25	9.09	7.20	7.46	8.76	8.62	7.97	4.94	6.78	6.78	6.34
10338499	2.48	2.90	2.83	2.73	2.90	2.13	2.66	2.33	2.71	2.91	3.03	2.65	2.59	3.90
10338500	4.85	4.92	4.76	4.51	5.40	4.12	4.69	3.96	2.95	4.10	5.11	5.10	3.28	3.09
10338501	3.87	4.25	3.71	3.47	4.15	3.89	3.83	4.08	4.17	5.68	4.47	4.63	5.07	5.27
10338502	4.24	6.43	6.81	5.01	4.40	4.80	3.93	3.65	2.95	5.73	3.02	4.24	4.88	3.39
10338503	2.57	2.52	2.43	2.28	2.23	2.65	2.82	2.24	3.34	2.23	3.08	4.80	3.33	4.84
10338504	12.33	11.97	12.06	11.80	11.87	12.41	11.67	12.15	12.03	12.20	11.57	11.53	10.52	11.77
10338505	8.27	8.66	8.38	7.96	8.45	8.18	8.68	7.28	7.52	8.16	8.47	8.35	8.54	8.22
10338506	4.81	5.17	5.84	5.14	5.70	5.40	4.69	4.77	6.07	6.17	5.50	6.06	4.72	4.94
10338507	6.39	6.34	6.72	7.09	6.84	7.04	6.41	5.75	6.48	5.72	6.88	6.40	6.52	6.29
10338508	2.44	1.79	2.13	2.29	2.78	2.06	2.14	3.28	2.48	3.39	2.05	2.17	2.39	4.82
10338509	8.39	8.23	8.56	8.26	8.08	7.96	6.64	8.06	5.71	7.34	5.83	8.72	8.12	6.77
10338510	7.54	7.19	6.70	6.97	7.42	7.45	7.69	7.55	6.40	6.66	7.12	7.56	7.11	7.86
10338511	4.98	5.19	4.66	4.45	5.09	4.94	3.94	4.07	4.37	4.45	5.00	4.66	4.39	4.33
10338512	4.32	4.14	4.95	5.11	4.50	5.23	5.23	4.57	5.40	4.59	6.09	6.53	6.14	4.55
10338513	6.49	6.49	6.50	6.22	6.18	6.37	6.69	6.19	6.70	6.20	7.04	6.80	6.80	6.53
10338514	8.18	7.97	7.93	8.48	8.33	7.90	7.11	8.22	7.87	7.72	5.49	4.93	6.42	6.43
10338515	9.81	9.43	8.40	9.52	9.34	9.37	9.28	9.58	8.51	9.08	9.12	9.27	8.60	9.65
10338516	4.29	4.35	4.27	4.78	4.29	4.79	4.99	4.87	5.69	4.19	6.16	4.95	6.30	4.97
10338517	7.63	6.70	6.34	6.34	7.13	7.20	6.86	6.74	7.44	6.91	7.37	6.26	5.96	7.45
10338518	4.72	5.79	4.12	3.74	4.35	3.18	2.90	2.95	3.10	3.51	4.75	3.80	4.94	4.58
10338519	3.94	3.32	2.62	3.53	2.72	4.57	3.63	6.14	3.75	3.56	3.31	3.70	2.56	5.76
10338520	6.61	6.36	4.89	6.24	6.43	6.27	5.43	5.51	6.20	6.22	6.26	5.24	6.45	4.15
10338521	6.86	7.20	7.33	6.87	6.36	7.24	7.05	6.54	7.14	6.39	7.23	7.21	8.18	7.46
10338522	10.29	10.32	10.27	10.48	10.39	10.09	9.39	10.19	9.59	9.26	10.72	10.36	11.10	9.18
10338523	3.89	2.87	3.23	3.77	3.54	3.15	3.20	3.48	3.21	3.06	3.95	3.25	3.65	3.55
10338524	7.81	7.32	7.60	7.97	7.67	6.45	6.55	8.04	7.42	7.55	7.07	6.23	5.36	6.33
10338525	6.97	7.85	7.83	7.62	7.54	7.64	8.49	8.27	6.35	7.42	5.18	4.19	5.79	3.83
10338526	3.11	2.95	2.79	2.90	2.76	3.22	3.91	2.89	3.29	5.13	4.57	3.14	3.62	3.88
10338527	3.66	4.06	4.60	3.24	4.78	3.79	8.23	6.04	5.35	3.15	4.67	5.06	5.61	2.56
10338528	6.70	6.97	6.61	6.83	6.88	6.62	6.38	6.36	5.91	5.57	6.55	6.26	6.76	6.62
10338529	12.62	12.57	12.10	12.42	12.46	12.21	12.12	12.34	12.25	12.11	11.30	12.13	11.80	11.71
10338530	10.77	11.44	11.45	10.69	11.19	10.80	11.61	10.34	10.89	10.59	11.58	11.48	11.80	11.12
10338531	6.45	7.01	6.84	6.58	7.02	6.90	6.09	5.88	6.32	7.64	7.06	6.48	6.25	6.46
10338532	7.51	7.59	8.14	7.25	7.42	7.87	8.20	8.00	8.29	8.05	8.78	8.70	9.55	8.60
10338533	6.83	6.96	6.86	6.85	7.24	6.69	6.82	6.10	7.10	6.21	6.88	5.89	7.65	6.96
10338534	6.55	6.75	7.27	7.03	6.85	7.01	6.86	6.50	6.62	6.42	7.74	7.01	6.01	6.08
10338535	7.90	8.31	7.77	8.46	8.14	8.75	7.87	8.04	7.02	7.99	9.66	7.83	8.13	5.15
10338536	2.80	2.59	3.39	3.87	3.38	3.75	3.07	3.42	3.76	2.46	3.58	2.98	3.42	3.10
10338537	2.32	2.47	2.30	2.44	2.38	2.59	2.65	2.60	3.03	2.76	3.72	2.89	3.19	3.60
10338538	2.50	2.55	2.56	3.06	2.73	2.48	3.19	2.86	2.24	2.99	3.01	3.99	3.24	3.52
10338539	3.21	2.06	2.98	2.38	2.40	3.10	2.72	2.86	2.38	2.40	2.77	2.76	1.81	3.00
10338540	7.10	7.09	7.11	7.40	7.01	7.65	6.32	7.92	7.19	8.21	6.21	7.25	5.88	8.15
10338541	12.43	12.51	12.56	12.34	12.41	12.08	12.22	12.23	11.07	12.57	7.19	9.19	7.93	9.97
10338542	5.71	5.25	6.65	5.85	5.06	8.16	7.06	6.78	6.20	4.55	5.47	8.45	4.25	5.61
10338543	2.83	3.20	3.44	3.02	3.13	3.32	3.31	4.57	3.54	3.52	2.91	3.51	4.64	2.88
10338544	1.83	1.94	1.93	1.93	1.82	2.19	2.09	2.23	2.20	3.07	2.80	2.45	2.43	4.64
10338545	4.35	5.35	3.30	4.53	3.65	3.86	3.92	3.73	5.34	7.50	7.48	3.04	3.97	2.30
10338546	3.63	2.78	5.59	4.08	3.03	3.93	6.84	3.89	2.41	4.04	4.40	5.43	4.45	5.65
10338547	3.96	4.31	3.78	4.06	3.46	4.07	5.15	3.81	4.00	4.62	5.42	5.40	6.05	4.86
10338548	2.15	2.10	2.49	1.98	2.24	2.12	2.44	2.81	2.52	2.46	2.87	2.27	3.66	2.51
10338549	2.89	2.48	2.31	2.22	2.48	2.37	2.54	1.88	2.68	3.65	2.62	3.78	2.84	3.64
10338550	5.36	5.97	6.44	5.74	5.87	6.10	4.14	3.95	4.64	5.40	4.09	5.31	4.98	4.80
10338551	3.73	4.44	3.70	4.28	3.06	3.56	4.36	4.15	4.62	3.69	3.70	3.48	4.09	3.31
10338552	7.88	8.01	7.03	7.74	7.99	7.86	7.85	7.61	7.95	7.11	7.92	8.43	8.39	7.53
10338553	5.26	5.09	5.84	5.16	5.37	6.19	5.45	5.61	5.54	6.13	6.43	6.08	6.49	5.73
10338554	2.72	2.77	3.13	2.88	2.05	3.20	2.39	2.90	2.97	2.86	3.35	3.07	4.59	2.68
10338555	3.28	3.68	3.26	3.05	3.33	3.96	5.58	3.66	2.83	2.72	4.22	4.32	5.03	3.30
10338556	7.85	6.92	7.34	7.79	6.75	7.10	6.89	7.13	6.17	6.76	5.57	7.51	6.70	6.60
10338557	7.16	7.63	7.86	6.99	7.41	7.43	7.57	6.80	7.53	6.84	7.73	7.34	8.82	7.29
10338558	12.68	12.64	12.38	12.74	12.62	12.39	11.99	12.52	11.27	11.95	8.02	9.95	8.93	10.59
10338559	5.71	6.01	5.63	5.31	6.08	6.23	6.54	6.86	5.64	5.19	6.47	5.77	5.91	6.14
10338560	4.30	3.80	2.85	5.93	3.90	2.50	3.15	4.65	2.71	2.41	2.88	4.12	2.34	3.44
10338561	8.18	7.83	7.99	8.24	8.17	8.02	8.23	7.62	7.86	7.92	7.99	8.35	8.59	7.75
10338562	2.77	2.08	2.38	2.25	2.21	2.52	2.26	2.88	2.73	3.22	2.79	2.69	2.27	4.53
10338563	4.06	6.10	5.37	4.20	3.72	4.72	5.20	3.76	4.15	5.50	5.61	4.97	6.81	3.89
10338564	2.36	2.18	2.33	1.81	1.87	1.99	2.13	2.10	3.25	1.92	2.50	2.39	2.00	2.53
10338565	6.56	6.53	7.03	7.36	7.26	7.76	7.37	8.04	8.61	7.71	6.45	6.07	5.54	5.44
10338566	7.12	7.46	7.09	6.43	7.08	7.24	6.87	6.78	6.95	6.56	7.23	6.82	7.64	6.98
10338567	6.65	5.72	6.42	6.68	5.88	7.79	6.29	5.96	5.70	6.34	5.58	5.91	5.94	6.26
10338568	5.75	5.37	5.74	5.37	5.70	5.85	5.77	5.63	5.45	5.32	5.65	5.98	5.91	6.72
10338569	4.35	5.31	3.68	3.84	5.45	5.26	4.57	4.55	4.70	4.10	4.74	5.05	3.49	5.79
10338570	5.41	5.81	5.89	4.32	5.13	6.84	5.63	5.72	3.47	5.96	3.60	5.51	5.66	4.00
10338571	7.36	7.80	7.50	7.56	7.29	7.14	7.40	6.96	7.79	6.84	7.81	7.20	7.70	6.93
10338572	3.12	3.67	3.58	3.02	3.20	3.37	3.98	3.90	5.19	4.91	4.52	4.20	4.07	4.45
10338573	5.34	4.98	5.11	4.96	5.30	4.75	4.46	4.34	5.68	4.42	5.12	4.61	5.91	4.84
10338574	6.04	5.78	5.83	5.70	5.15	5.51	5.81	5.28	6.09	5.53	5.60	6.40	6.27	5.84
10338575	4.62	5.06	4.43	4.33	4.81	4.72	4.02	4.16	4.00	5.14	4.55	4.06	5.44	5.01
10338576	5.66	4.99	4.96	5.19	5.24	4.39	3.68	5.44	2.98	4.20	4.07	4.64	3.36	6.83
10338577	4.02	4.36	3.19	4.76	4.10	5.40	2.77	4.44	3.70	3.91	4.88	5.27	4.54	3.78
10338578	8.08	8.28	7.85	7.38	8.12	7.07	7.03	8.36	7.06	7.40	6.43	9.44	6.10	6.90
10338579	4.40	2.93	5.47	4.14	3.54	4.49	3.92	4.88	4.55	4.66	5.35	4.76	4.37	4.61
10338580	5.70	5.87	6.65	5.82	6.43	5.39	6.21	4.97	6.64	5.73	5.85	5.63	6.37	4.95
10338581	7.24	5.14	7.07	7.10	7.41	5.47	7.53	6.70	7.25	5.87	3.34	6.60	5.60	2.51
10338582	5.65	6.75	6.95	6.69	6.27	4.06	5.31	4.57	4.14	4.76	7.10	5.83	5.35	4.77
10338583	2.47	2.82	2.58	2.44	3.19	2.53	3.38	4.04	2.66	2.65	2.43	2.58	2.23	2.76
10338584	5.42	5.87	5.49	5.21	6.06	5.95	5.54	5.21	5.83	5.51	6.54	6.05	6.68	6.37
10338585	10.27	10.12	9.42	10.04	9.88	9.11	9.34	9.65	8.65	9.31	9.72	9.14	6.98	9.60
10338586	4.90	4.46	3.96	4.20	4.82	4.51	3.64	5.26	4.32	4.30	4.57	5.14	4.53	4.11
10338587	6.96	7.39	7.40	7.04	7.33	7.16	7.24	6.99	7.51	6.63	7.93	7.97	7.86	7.55
10338588	6.59	6.74	6.60	6.58	6.63	7.24	6.98	6.84	7.10	6.82	7.65	7.36	7.63	7.46
10338589	3.37	3.78	5.01	4.60	4.00	2.52	2.56	7.15	4.36	3.29	2.63	2.81	3.89	3.68
10338590	4.03	3.76	3.61	4.82	3.30	3.40	2.55	2.44	1.98	2.11	4.65	3.28	3.96	4.67
10338591	5.56	5.42	5.85	5.92	6.08	5.86	5.80	5.02	6.33	5.40	5.89	6.51	6.00	6.44
10338592	1.71	2.01	1.71	2.09	2.66	1.87	2.06	2.86	1.95	2.58	3.51	2.03	2.05	3.46
10338593	4.96	6.36	4.93	5.41	4.92	5.42	4.94	4.28	4.60	5.17	4.77	4.67	4.74	5.56
10338594	6.24	5.77	6.47	6.03	5.91	5.86	5.94	4.89	5.11	4.42	6.72	6.07	6.48	5.76
10338595	5.07	5.62	5.63	5.80	6.08	5.86	5.86	5.77	5.04	5.40	6.40	6.16	7.10	8.36
10338596	2.34	2.35	2.30	2.24	2.38	2.41	2.07	2.29	3.23	2.42	2.07	2.36	3.10	2.86
10338597	4.25	3.84	3.42	3.78	3.45	2.96	3.06	2.32	4.79	4.23	4.29	5.25	4.38	5.40
10338598	2.88	2.46	2.35	3.09	2.95	2.55	3.05	2.77	2.59	4.07	3.26	4.13	4.98	3.23
10338599	3.06	2.50	2.62	2.90	3.49	2.34	2.63	2.47	4.12	4.81	2.53	2.24	3.08	4.64
10338600	5.57	4.48	4.95	5.68	4.17	4.52	3.83	4.98	5.46	6.23	5.65	4.50	4.21	4.94
10338601	7.32	7.03	6.52	7.01	7.36	7.35	6.53	7.08	7.03	7.69	8.02	6.84	6.91	6.68
10338602	4.89	6.06	5.07	4.54	4.50	3.25	3.93	3.50	6.55	4.45	3.81	4.79	3.31	3.85
10338603	6.92	6.66	7.25	7.41	7.01	7.97	6.82	7.10	6.14	7.22	10.12	6.82	6.07	6.78
10338604	7.69	8.13	7.58	8.22	8.44	8.49	6.90	7.36	7.47	8.07	6.37	7.84	6.32	7.01
10338605	8.90	9.13	9.45	8.73	8.97	9.12	9.31	8.87	9.45	9.28	10.01	9.32	10.82	10.24
10338606	6.27	6.14	6.55	6.42	6.39	7.12	5.68	6.25	6.02	6.18	6.00	6.79	6.66	7.20
10338607	6.35	5.90	6.31	5.92	6.61	5.71	5.19	6.05	5.02	6.66	5.68	5.10	7.01	5.33
10338608	5.66	5.39	5.91	5.50	4.87	5.49	4.77	4.71	4.27	4.24	6.10	4.45	5.19	3.66
10338609	2.16	3.13	2.17	2.91	2.09	2.56	2.49	2.64	2.08	2.48	3.13	2.57	2.99	3.17
10338610	7.56	7.17	6.91	7.48	7.14	7.42	7.13	7.67	7.78	7.61	3.83	4.86	5.33	6.25
10338611	2.71	3.29	2.17	2.17	2.41	2.99	2.20	2.20	2.61	3.24	2.88	3.21	3.99	3.52
10338612	4.00	4.04	3.98	2.68	4.07	3.93	3.85	3.52	4.92	4.32	4.25	5.57	3.99	4.12
10338613	4.76	5.88	6.44	4.79	4.39	4.98	3.77	3.96	3.52	4.57	4.61	7.25	5.83	6.27
10338614	2.68	2.45	2.21	2.58	2.92	2.38	2.54	2.67	2.91	3.89	3.60	2.94	3.19	2.85
10338615	5.26	5.07	5.73	5.34	4.83	5.22	5.28	6.08	5.40	5.49	5.76	6.31	5.27	6.00
10338616	6.14	5.87	6.37	6.19	5.96	5.82	6.01	5.66	6.30	5.87	6.81	6.79	6.61	7.09
10338617	3.68	4.56	5.08	4.92	4.45	3.42	3.51	3.30	5.15	4.11	2.58	3.57	4.12	4.65
10338618	3.61	2.49	2.73	3.13	3.06	2.27	2.94	2.54	2.41	2.67	2.53	2.32	2.27	2.08
10338619	9.57	9.10	9.41	8.77	8.88	10.33	9.29	9.69	10.31	9.83	10.14	10.30	8.36	10.11
10338620	5.31	6.74	4.92	7.37	7.26	4.18	7.33	2.22	2.98	5.84	6.90	6.30	5.25	3.43
10338621	2.41	2.21	2.76	2.49	2.75	2.60	3.06	2.57	3.49	2.74	3.86	2.92	2.81	4.81
10338622	2.80	2.25	2.26	2.30	2.60	2.78	2.68	2.30	2.50	2.48	3.31	3.26	3.99	4.49
10338623	5.86	5.94	6.68	6.28	6.09	5.48	4.85	5.58	6.10	5.90	5.41	4.94	5.67	7.15
10338624	5.17	5.30	4.78	4.97	5.53	5.88	4.84	4.74	5.42	6.55	5.88	5.70	5.98	6.51
10338625	4.03	4.05	4.92	4.28	4.28	3.34	4.28	3.73	4.55	3.79	5.82	3.74	5.46	4.11
10338626	3.63	3.66	3.87	3.75	4.12	5.60	4.40	2.82	5.22	2.70	3.95	3.66	4.92	3.84
10338627	8.15	8.14	8.64	8.45	8.39	8.28	8.25	7.26	8.00	7.66	8.81	8.06	8.60	6.86
10338628	3.06	4.53	4.25	4.74	4.49	3.80	4.55	3.49	3.83	5.37	4.81	4.21	5.46	4.09
10338629	4.28	4.15	4.60	4.53	5.13	4.83	4.74	4.49	5.04	5.65	4.22	5.17	5.05	6.10
10338630	2.42	2.45	3.26	3.84	2.57	2.34	3.51	2.72	2.82	2.92	2.74	4.65	4.04	3.31
10338631	9.57	9.30	8.80	9.59	9.41	8.83	8.85	9.04	8.18	9.25	7.30	8.44	8.02	7.31
10338632	3.83	3.68	3.64	4.85	3.70	3.10	4.54	2.58	3.40	3.11	2.84	3.39	4.73	3.71
10338633	6.47	7.56	7.75	6.99	7.76	6.80	5.46	4.17	6.67	5.10	7.11	5.81	8.71	5.12
10338634	3.08	3.33	3.25	3.05	2.76	2.45	2.20	2.50	4.68	2.43	5.06	2.28	4.41	2.91
10338635	4.72	3.35	3.04	4.29	4.38	4.67	4.05	4.81	4.63	4.26	5.19	4.47	4.75	5.03
10338636	4.89	2.59	3.53	3.23	3.11	2.05	3.00	2.61	4.02	3.19	5.46	2.98	2.23	4.57
10338637	5.22	4.60	4.54	4.40	5.07	4.92	5.38	4.92	5.24	4.93	6.22	5.37	6.17	5.49
10338638	5.68	4.91	5.33	5.32	5.47	4.94	3.68	4.40	5.56	4.19	6.19	5.24	6.23	5.86
10338639	5.65	5.40	4.52	5.19	5.16	5.21	4.27	3.91	4.68	4.30	6.03	4.86	5.69	4.49
10338640	6.69	6.10	6.31	5.27	6.78	2.45	3.63	2.85	4.15	3.30	4.88	2.25	4.28	5.14
10338641	5.85	6.35	6.57	5.81	5.97	5.75	5.54	6.13	5.98	5.98	6.26	5.74	6.45	5.48
10338642	7.46	7.80	7.61	7.56	7.55	7.65	7.53	7.13	7.88	7.34	7.43	8.19	7.74	7.80
10338643	5.13	3.96	4.46	5.56	4.43	4.00	2.43	3.44	5.57	3.11	6.00	3.85	5.79	5.68
10338644	5.43	4.08	5.18	5.29	5.15	5.19	5.65	5.86	6.14	5.20	5.23	4.82	5.76	4.42
10338645	9.62	9.26	9.06	9.78	9.70	8.69	8.37	9.14	8.01	8.89	6.89	8.01	7.59	6.53
10338646	7.46	7.07	7.51	7.59	7.69	6.34	6.11	5.87	6.15	5.33	8.58	7.80	8.53	5.70
10338647	3.90	3.38	3.18	3.40	3.13	3.21	4.20	3.47	2.81	3.32	3.15	3.24	4.04	3.37
10338648	7.11	6.80	6.08	6.70	6.77	6.58	6.27	6.31	6.35	6.20	7.02	6.45	6.27	6.42
10338649	4.52	4.22	4.07	4.17	4.00	3.77	3.68	4.13	2.01	2.37	4.42	3.79	2.59	2.46
10338650	5.89	5.55	5.78	5.94	5.59	5.74	6.09	5.81	6.11	5.73	6.53	6.16	6.47	6.06
10338651	8.81	9.43	9.10	8.87	9.04	8.70	8.66	7.95	8.55	8.38	9.09	9.34	8.98	9.39
10338652	4.99	5.51	4.63	4.60	4.41	4.95	4.40	4.83	4.72	3.93	5.57	4.28	5.86	5.46
10338653	4.78	4.95	4.25	4.21	4.00	5.26	4.40	4.66	5.07	4.16	6.44	5.03	4.75	5.75
10338654	6.90	6.87	6.63	7.59	7.18	5.99	7.79	6.95	7.30	7.74	4.56	5.40	4.57	4.66
10338655	2.32	3.45	2.00	3.14	1.88	2.27	2.13	2.21	3.11	2.55	2.71	2.15	2.49	2.80
10338656	7.42	7.03	7.26	6.71	6.99	7.71	6.28	7.02	8.14	5.59	7.26	6.22	7.18	7.96
10338657	8.10	7.72	7.45	7.75	7.72	7.67	7.91	6.83	7.38	7.07	7.20	7.81	8.74	8.14
10338658	7.54	7.39	7.19	7.32	7.25	7.63	7.44	7.29	7.48	6.75	7.97	7.61	7.89	7.79
10338659	6.30	5.01	7.13	6.03	5.19	5.41	5.15	5.29	5.55	5.58	5.54	4.85	5.34	5.21
10338660	2.85	2.45	3.27	2.95	3.04	2.89	3.67	3.10	3.13	3.21	4.52	3.09	3.45	4.05
10338661	5.39	5.88	3.94	5.27	4.76	6.42	5.69	4.77	5.42	3.84	7.82	7.41	8.40	5.22
10338662	7.44	7.11	7.12	7.08	7.33	7.49	7.35	7.72	7.86	7.46	8.79	7.86	8.46	8.12
10338663	3.65	2.47	2.78	3.11	2.64	2.53	2.71	2.28	2.37	3.44	4.31	2.44	2.57	2.64
10338664	5.10	5.45	4.44	4.57	3.97	5.67	4.26	4.93	6.17	7.32	4.61	5.79	5.76	4.29
10338665	7.52	7.60	7.74	8.39	7.49	7.27	7.41	7.83	7.34	7.56	6.36	5.89	5.16	7.31
10338666	5.38	5.40	6.83	6.27	5.40	4.00	5.58	3.24	2.53	3.60	4.47	3.64	4.87	4.15
10338667	2.86	4.17	2.87	3.30	3.51	3.17	2.96	3.02	3.73	3.88	3.69	3.06	4.10	3.56
10338668	2.34	2.12	2.67	1.98	2.05	2.91	2.69	3.18	3.22	2.14	2.25	2.88	2.60	2.74
10338669	3.94	4.31	3.92	2.97	4.11	3.07	3.49	3.47	3.59	4.13	3.87	3.12	3.58	5.27
10338670	3.70	4.47	4.97	3.67	4.18	2.86	3.02	3.57	2.76	2.81	3.94	2.88	4.90	3.61
10338671	5.84	6.68	6.30	6.50	7.02	7.51	4.36	5.01	6.86	5.68	5.84	4.53	7.09	3.92
10338672	6.75	6.70	6.85	6.80	6.75	6.98	6.46	6.54	6.85	7.00	7.63	6.38	8.13	5.83
10338673	11.24	10.99	10.54	10.77	10.91	10.53	10.42	10.53	10.52	10.36	10.23	11.05	10.05	9.89
10338674	8.32	7.46	8.18	8.59	8.52	9.27	9.42	8.45	9.05	8.39	9.04	9.12	9.19	7.56
10338675	5.48	5.46	5.64	5.50	5.66	5.90	5.91	6.02	5.89	5.62	6.12	5.90	5.55	5.84
10338676	3.72	4.61	5.65	5.27	4.69	5.09	4.92	3.10	5.52	4.05	5.86	5.28	4.32	4.79
10338677	2.32	2.20	2.80	2.05	2.54	2.78	2.86	2.69	2.40	2.20	3.59	3.20	2.47	4.67
10338678	4.17	5.24	4.82	4.04	4.70	4.17	4.50	4.51	4.88	3.47	4.91	3.91	4.74	3.92
10338679	6.52	6.30	5.38	6.40	6.05	5.69	6.66	6.23	4.97	5.07	3.98	3.83	4.63	5.90
10338680	4.59	5.58	5.74	5.11	5.36	4.82	4.32	5.23	5.34	5.43	6.61	5.47	5.49	6.09
10338681	6.58	6.18	7.02	5.62	6.19	6.06	6.45	6.89	6.60	7.83	7.44	5.30	7.87	5.14
10338682	6.08	4.65	4.64	5.14	5.23	6.06	5.77	5.67	5.07	4.66	5.00	6.10	5.43	5.69
10338683	7.47	7.16	6.02	7.13	7.25	6.66	6.40	7.35	6.87	7.09	5.19	6.97	6.49	5.08
10338684	9.30	9.21	9.83	9.84	9.66	9.80	10.85	9.80	9.84	9.65	10.48	11.00	11.27	10.76
10338685	2.41	3.06	2.68	2.24	2.56	4.04	2.11	2.47	2.87	2.41	4.74	2.70	4.19	2.28
10338686	4.01	3.13	2.87	3.29	5.81	3.27	4.81	3.17	4.47	3.34	2.41	3.80	3.50	3.15
10338687	6.80	6.87	6.26	6.24	7.06	6.17	6.24	5.60	6.48	5.78	6.26	6.41	6.24	6.00
10338688	6.31	6.30	5.84	6.17	6.05	6.69	6.61	6.92	6.22	6.75	7.06	6.28	6.90	6.88
10338689	8.87	8.35	7.91	8.78	8.86	8.68	8.71	8.85	8.55	8.40	9.12	8.80	9.18	9.05
10338690	3.63	4.76	4.28	3.91	4.33	3.14	4.22	2.23	4.33	5.77	6.29	3.24	6.05	4.67
10338691	5.07	4.91	4.98	5.86	5.25	4.76	5.25	5.22	4.65	5.17	5.33	4.86	4.31	4.47
10338692	2.11	2.20	2.50	2.58	2.57	2.30	2.75	2.92	2.43	3.56	3.88	2.53	2.52	3.58
10338693	2.35	2.93	2.46	2.53	2.91	4.15	2.79	2.90	3.07	2.57	2.52	2.05	3.49	2.78
10338694	3.12	2.25	3.16	3.12	3.04	2.61	2.68	3.75	2.89	3.07	2.87	3.75	3.26	3.99
10338695	3.38	3.83	3.67	3.63	3.50	3.53	3.75	3.32	4.79	5.21	3.97	3.92	3.85	3.23
10338696	6.00	4.36	4.48	4.18	4.44	4.72	5.33	4.14	4.79	4.00	4.09	6.45	5.05	3.76
10338697	2.76	2.28	2.10	2.26	2.02	2.12	2.11	2.90	2.25	2.42	3.10	2.22	2.62	2.68
10338698	3.22	3.74	3.37	4.03	2.92	3.89	2.75	4.20	3.37	3.36	4.15	3.16	3.27	5.28
10338699	2.70	2.63	2.18	3.15	3.10	2.37	2.12	3.68	3.60	2.13	2.63	2.14	5.95	3.37
10338700	5.74	6.08	5.20	6.13	6.40	5.75	5.31	3.63	6.30	5.34	4.75	6.73	5.74	5.23
10338701	5.69	4.92	5.27	5.24	5.98	4.88	5.05	6.06	4.37	4.02	4.99	6.32	5.33	5.71
10338702	6.25	5.71	5.69	6.43	5.78	5.81	5.47	5.62	5.38	6.03	7.90	7.86	6.60	5.81
10338703	3.91	3.58	3.84	3.72	3.74	4.10	3.75	3.47	3.88	3.70	4.83	3.94	4.78	4.39
10338704	7.67	7.00	6.75	7.41	8.09	4.17	6.86	3.62	8.45	8.42	7.29	7.69	4.37	4.33
10338705	8.62	8.76	8.98	8.46	8.35	8.58	9.22	8.90	9.09	8.95	9.67	10.02	10.52	9.64
10338706	7.64	6.99	6.84	6.58	7.31	6.91	7.12	7.86	6.91	7.02	6.59	6.69	7.01	8.03
10338707	6.39	6.69	6.32	5.94	6.51	7.13	6.12	5.92	6.97	7.00	6.28	7.65	7.30	6.64
10338708	8.70	8.44	7.78	8.53	9.30	6.99	7.44	7.31	7.27	7.91	4.72	7.82	6.87	6.20
10338709	9.31	8.84	7.64	9.32	9.31	7.78	8.34	8.57	7.66	7.88	4.82	6.74	4.33	5.18
10338710	6.72	7.22	5.98	6.73	6.25	5.83	5.91	6.88	6.66	6.86	6.22	6.98	5.78	7.39
10338711	3.15	3.55	3.11	3.62	3.80	3.18	6.01	3.31	3.43	3.92	3.82	3.26	4.51	3.03
10338712	11.25	11.16	11.32	11.83	11.66	10.87	10.59	11.39	10.45	10.58	10.33	10.34	9.90	10.27
10338713	5.86	6.20	5.82	5.92	5.90	5.64	3.93	6.18	5.51	5.79	6.23	5.86	6.84	5.60
10338714	2.68	2.54	2.57	3.52	2.86	3.46	2.35	2.56	3.51	3.06	4.04	3.15	3.77	3.90
10338715	5.93	6.70	5.85	5.03	6.19	5.57	7.58	4.73	4.96	5.15	5.25	5.71	5.06	7.16
10338716	3.83	2.64	3.78	2.83	3.11	2.17	2.50	5.06	3.92	2.28	2.54	2.99	2.91	2.54
10338717	6.60	7.30	6.82	6.97	7.10	6.54	6.53	6.18	6.78	4.46	9.01	6.95	5.88	4.16
10338718	5.71	5.20	4.99	5.06	5.69	5.47	5.25	4.80	5.94	6.23	6.92	6.51	6.15	5.78
10338719	6.88	6.76	6.99	6.51	6.71	7.06	7.23	6.59	6.84	6.40	7.25	6.57	7.43	7.02
10338720	5.53	4.94	6.31	4.86	5.08	5.07	6.82	5.77	3.14	3.51	3.35	4.99	3.58	2.85
10338721	1.96	2.08	2.39	2.12	2.05	2.55	2.66	2.42	3.45	2.90	2.79	2.54	3.18	2.38
10338722	6.77	6.20	6.27	6.13	6.18	6.30	6.39	6.27	6.78	5.82	6.46	6.75	5.92	7.45
10338723	3.68	4.14	4.28	4.01	4.04	3.83	3.82	4.47	4.15	5.28	5.43	4.91	4.87	5.57
10338724	6.03	5.31	6.38	6.25	5.70	6.84	5.13	6.85	6.32	6.80	7.05	6.94	6.44	6.41
10338725	5.66	5.94	5.92	6.32	6.28	6.67	6.00	5.37	5.60	6.19	6.06	6.35	5.79	7.04
10338726	5.56	6.36	5.73	5.02	5.34	4.81	5.03	4.82	5.08	5.01	5.79	5.40	6.43	4.82
10338727	6.92	7.66	6.58	7.17	6.90	7.28	7.26	7.51	7.48	9.72	5.40	7.59	7.67	6.20
10338728	10.72	10.52	10.67	10.82	10.60	10.43	10.45	10.39	10.50	9.94	11.27	11.28	11.55	10.15
10338729	2.74	2.55	3.15	2.13	2.69	2.39	3.60	2.66	2.79	2.48	3.84	2.54	2.90	5.36
10338730	7.46	7.60	7.23	7.50	7.31	7.52	7.15	6.94	7.70	7.93	6.92	7.00	6.81	7.41
10338731	2.88	3.31	2.81	2.66	3.30	3.92	3.45	3.89	3.43	3.14	4.31	5.31	2.95	2.73
10338732	4.83	4.92	3.25	4.11	2.79	4.00	5.33	4.92	4.93	2.36	1.82	3.14	2.45	5.73
10338733	5.23	6.25	5.30	5.52	5.32	4.67	5.77	3.93	4.92	3.85	4.92	4.86	7.01	6.26
10338734	5.76	5.20	6.95	4.93	5.71	5.31	5.19	5.16	4.80	4.80	5.48	5.80	5.63	7.90
10338735	2.94	2.30	2.57	2.63	2.38	2.03	2.96	2.56	2.72	2.03	2.37	2.50	2.86	2.43
10338736	4.12	4.08	3.78	3.99	5.75	4.43	3.91	4.45	4.36	3.24	4.15	4.02	4.74	3.94
10338737	4.98	4.86	4.67	4.73	4.26	5.14	3.97	4.05	5.02	4.47	4.86	4.75	3.91	4.74
10338738	6.80	6.37	6.72	6.41	6.38	6.97	7.26	7.10	6.72	6.62	7.12	6.93	6.88	7.68
10338739	5.47	5.64	5.79	5.29	5.11	5.53	5.13	4.69	4.93	5.00	5.57	5.53	4.68	5.57
10338740	6.60	6.79	6.74	6.58	6.22	6.92	7.11	5.41	7.48	4.88	4.80	8.29	7.45	7.16
10338741	6.57	7.19	6.27	6.73	6.83	6.58	7.67	7.06	6.59	6.47	7.04	7.66	7.29	6.74
10338742	7.61	7.38	7.52	7.05	7.58	7.29	7.69	6.72	7.64	7.27	7.65	6.74	7.60	7.12
10338743	4.81	6.01	6.06	5.09	5.26	8.52	8.59	5.84	5.58	6.01	6.73	6.51	6.64	7.48
10338744	2.39	2.39	2.95	2.13	2.16	4.42	2.54	2.20	2.62	2.51	2.66	3.22	4.97	3.69
10338745	3.22	2.69	2.52	3.56	3.23	3.82	3.98	4.18	2.42	3.79	7.30	5.27	2.28	3.10
10338746	7.79	8.45	8.21	7.71	7.85	7.40	7.98	7.42	8.06	9.44	8.05	8.99	9.96	8.13
10338747	4.47	4.53	6.52	5.40	3.69	6.28	4.48	3.98	4.17	4.18	5.91	3.68	5.75	4.08
10338748	11.85	11.97	11.87	11.93	12.03	11.65	11.75	11.20	11.45	11.12	11.97	11.80	12.46	11.74
10338749	6.74	7.36	8.17	7.53	7.86	6.64	7.34	5.71	6.23	6.00	8.42	6.65	8.42	7.71
10338750	5.87	5.70	5.17	6.06	5.35	5.76	4.36	4.77	4.83	4.55	7.37	7.04	5.54	4.22
10338751	7.83	7.78	7.79	7.58	7.79	8.01	7.36	7.44	7.25	7.81	8.55	7.79	7.92	8.06
10338752	2.88	3.25	3.03	3.37	2.71	2.64	3.13	3.51	3.88	2.40	3.12	2.59	2.28	2.82
10338753	2.12	2.39	2.35	2.23	2.22	2.33	2.12	1.80	2.80	2.26	2.86	2.38	3.52	3.69
10338754	4.55	5.02	4.74	4.85	4.53	5.24	5.08	3.76	4.60	3.99	5.60	5.53	4.61	4.97
10338755	2.94	3.11	2.35	2.76	2.42	2.60	3.11	4.33	4.25	3.43	3.11	4.25	4.79	4.20
10338756	4.91	3.26	4.32	4.35	3.36	2.64	3.20	4.27	2.67	3.88	2.89	3.88	4.29	3.86
10338757	9.27	9.09	8.90	8.96	9.25	9.37	8.89	8.67	8.62	8.53	8.88	8.85	8.98	8.13
10338758	7.97	7.54	8.74	8.23	7.57	8.97	8.13	6.64	7.46	5.87	8.31	7.20	6.94	6.83
10338759	4.18	6.82	4.31	5.16	6.05	5.03	2.71	5.18	2.96	5.50	5.20	5.29	4.82	3.18
10338760	7.03	7.13	7.06	7.61	7.21	7.23	6.75	7.50	7.01	6.99	6.49	7.02	6.19	6.38
10338761	8.69	8.59	8.62	8.71	8.96	8.43	8.29	7.66	7.80	8.22	8.53	8.42	8.99	7.74
10338762	5.95	5.22	5.61	5.54	5.22	6.36	5.96	4.78	6.62	5.74	5.60	5.88	5.85	6.44
10338763	6.55	7.04	7.50	6.65	6.82	6.32	5.85	6.56	6.57	6.77	7.27	6.38	6.30	6.44
10338764	3.93	5.12	4.49	3.78	4.44	4.21	5.23	3.63	4.04	4.48	4.45	4.67	5.65	5.53
10338765	8.54	8.71	9.61	9.14	9.29	8.27	8.12	7.63	8.96	7.32	7.69	8.46	8.90	8.63
10338766	4.71	5.24	4.44	5.60	4.68	3.48	4.29	3.79	4.31	4.45	5.15	3.78	5.06	4.40
10338767	1.85	1.81	2.18	2.34	2.07	1.95	2.54	2.73	1.95	2.24	2.31	2.14	1.94	2.09
10338768	3.81	3.93	3.70	3.37	3.33	4.32	4.30	3.74	5.40	4.11	4.71	4.23	3.34	4.26
10338769	4.27	4.13	5.49	4.66	3.91	3.73	3.89	2.56	3.80	2.87	4.00	3.34	3.80	5.89
10338770	5.15	4.63	5.55	5.36	5.49	5.32	5.15	5.21	6.14	5.98	4.79	5.67	6.30	5.04
10338771	2.74	3.45	3.82	2.70	3.15	3.92	3.63	2.87	3.41	2.98	3.82	3.37	3.12	3.43
10338772	3.66	3.72	3.57	4.62	4.14	4.05	3.65	4.44	5.07	4.53	3.85	4.78	5.18	3.86
10338773	6.62	6.28	6.05	6.47	6.76	6.33	4.79	6.22	7.20	7.82	6.51	6.76	7.92	6.53
10338774	1.98	1.95	2.15	2.49	2.64	2.18	2.81	2.47	2.35	2.50	2.15	2.15	2.75	2.83
10338775	5.16	4.90	4.67	4.30	5.11	5.12	5.07	5.12	5.14	4.57	5.44	6.62	5.65	6.36
10338776	5.17	4.81	5.12	4.89	5.01	4.98	4.60	3.86	4.15	4.01	5.37	3.82	5.63	6.18
10338777	3.42	2.41	2.70	3.11	2.11	2.60	2.42	2.58	2.55	3.01	3.02	3.08	2.54	2.71
10338778	2.94	2.93	3.32	3.74	3.70	3.54	3.33	2.86	4.87	5.44	4.08	4.14	3.88	4.26
10338779	7.95	7.70	7.39	7.48	7.53	5.95	6.64	7.19	7.50	7.48	5.51	7.11	7.58	7.31
10338780	5.39	4.14	4.86	3.58	4.02	4.93	4.49	4.98	5.26	4.85	6.07	4.93	4.54	4.27
10338781	2.40	2.02	2.12	2.28	2.37	2.64	2.58	2.76	2.90	2.69	2.69	3.38	2.41	3.45
10338782	3.94	4.92	6.27	5.99	5.75	5.29	5.22	6.83	4.93	5.93	5.97	4.39	6.85	5.02
10338783	8.30	8.37	8.24	8.18	8.17	9.23	7.83	8.10	8.13	7.55	8.55	6.61	10.11	7.43
10338784	3.73	4.26	4.66	3.68	3.86	4.75	3.71	3.82	3.46	3.39	3.21	3.83	3.47	4.01
10338785	5.19	4.02	5.09	5.12	5.16	4.99	4.27	5.02	6.05	5.06	4.74	5.62	5.62	4.22
10338786	2.44	4.10	2.32	3.35	2.12	2.32	2.68	2.14	2.52	2.80	2.28	2.31	2.75	3.61
10338787	3.96	3.53	3.28	3.94	4.11	3.40	4.52	5.82	4.09	3.47	3.44	3.61	4.09	3.37
10338788	4.60	3.59	4.47	3.00	3.62	3.75	4.52	3.34	4.51	4.03	3.76	4.01	3.40	4.05
10338789	9.08	8.64	9.00	9.18	9.19	10.10	9.34	9.91	9.78	10.20	6.76	8.37	7.92	9.39
10338790	5.65	4.99	5.82	5.37	5.64	5.62	5.79	5.47	5.41	5.92	3.83	5.45	6.67	3.66
10338791	3.59	3.64	3.46	4.93	4.31	3.98	2.38	5.35	4.63	2.76	2.85	4.70	4.01	6.19
10338792	6.19	6.44	6.33	6.63	6.34	6.45	6.22	5.99	6.23	5.99	7.30	5.73	5.58	5.65
10338793	6.88	6.83	7.57	6.88	6.69	6.64	6.90	6.60	6.89	6.21	6.70	7.33	7.69	6.92
10338794	6.27	5.14	6.19	5.24	6.00	5.70	5.79	6.38	4.02	5.75	5.44	3.91	5.23	4.43
10338795	2.90	3.90	3.29	3.62	3.39	2.57	2.90	2.86	2.76	3.15	4.41	3.39	3.36	4.97
10338796	6.79	7.49	6.02	7.64	6.72	8.20	7.37	5.91	4.21	5.05	6.15	4.54	6.22	5.92
10338797	4.83	4.61	3.58	5.64	4.22	4.39	6.59	5.25	7.18	4.24	5.69	3.96	4.77	4.60
10338798	2.64	2.87	3.18	3.10	2.46	2.74	3.10	3.18	3.11	2.25	4.54	2.90	3.96	3.51
10338799	2.93	2.75	3.39	4.28	2.29	1.84	2.05	2.46	3.21	2.36	5.61	2.05	2.45	4.71
10338800	8.59	9.76	9.80	9.31	8.89	8.47	9.32	8.14	8.96	8.25	9.24	8.77	10.69	8.98
10338801	2.55	2.21	3.04	2.77	2.69	2.70	2.90	3.36	3.47	2.80	3.58	3.97	3.25	4.38
10338802	9.52	8.90	8.56	8.53	9.01	8.38	7.33	8.82	9.76	9.55	8.26	3.55	4.88	10.10
10338803	4.38	4.95	4.71	5.15	4.18	5.56	2.66	3.51	5.16	4.21	4.67	4.37	6.32	4.32
10338804	10.51	10.80	11.01	10.87	10.72	10.75	10.76	10.25	10.88	10.37	11.00	11.56	11.77	11.40
10338805	5.72	5.93	5.16	6.58	6.34	6.04	5.11	5.16	5.27	4.49	5.03	4.15	5.35	5.02
10338806	3.67	2.73	5.10	2.87	2.91	4.52	3.82	3.14	3.00	3.60	3.70	5.01	2.66	4.65
10338807	6.98	7.14	7.82	6.89	6.77	6.75	7.24	5.90	7.33	5.54	7.41	7.35	8.30	6.15
10338808	7.22	7.02	6.48	7.31	7.17	7.67	5.46	4.96	6.35	6.42	7.15	7.34	6.17	6.47
10338809	2.82	3.45	2.47	4.06	2.21	2.31	2.00	2.49	2.34	2.88	2.67	3.65	3.80	2.73
10338810	4.97	4.55	6.06	6.72	5.06	7.34	4.43	6.51	6.45	4.00	7.72	7.01	2.60	7.61
10338811	7.60	7.47	8.30	7.50	6.93	8.05	7.86	7.70	7.62	8.62	8.44	8.52	8.47	8.24
10338812	10.21	9.68	9.33	9.84	9.75	9.64	9.04	9.89	8.77	8.05	9.57	9.51	7.47	7.64
10338813	4.70	4.40	2.70	5.53	2.91	5.70	4.65	2.67	2.38	5.18	2.41	5.57	2.71	4.59
10338814	9.13	9.24	8.88	9.00	9.02	8.86	9.47	8.65	8.99	8.88	9.24	9.15	10.28	8.75
10338815	7.44	7.25	6.38	6.66	6.76	7.21	6.10	7.05	6.77	6.65	7.09	6.79	7.47	7.08
10338816	5.57	6.24	7.09	6.16	6.06	5.73	6.65	6.41	5.81	6.36	6.45	6.05	7.14	5.66
10338817	6.30	6.65	6.62	6.32	5.99	6.23	6.46	6.16	6.82	7.47	7.48	7.05	7.71	7.99
10338818	6.32	7.06	7.49	6.79	6.49	6.61	7.36	4.32	4.41	5.58	4.77	4.87	3.40	6.18
10338819	5.79	6.56	7.20	6.69	6.23	6.11	7.04	5.83	6.37	6.22	7.44	6.31	7.47	6.19
10338820	4.98	5.43	3.99	4.60	4.07	4.56	5.54	3.51	4.56	7.83	4.24	5.09	4.89	4.42
10338821	5.26	4.38	4.43	4.66	5.00	4.68	4.09	3.87	4.60	6.31	4.99	3.69	5.21	4.39
10338822	3.81	4.83	5.67	6.07	5.74	3.96	4.75	6.76	6.63	4.53	8.11	7.94	6.04	3.45
10338823	8.57	8.65	8.69	8.66	8.70	8.50	8.50	8.06	8.37	8.35	9.03	9.01	9.42	8.22
10338824	7.65	7.69	7.15	6.20	7.15	7.90	8.84	7.55	7.32	8.87	3.35	8.65	8.12	8.54
10338825	2.71	3.74	2.26	2.85	3.11	3.76	3.42	2.29	3.06	3.37	3.98	3.72	5.11	3.44
10338826	3.66	3.04	3.52	5.05	5.75	6.53	5.16	2.01	2.41	3.31	3.88	6.59	2.34	4.41
10338827	5.81	6.33	6.72	5.16	6.27	6.46	4.91	5.17	7.54	4.12	5.68	3.97	7.89	3.53
10338828	4.73	4.84	4.74	4.66	4.32	4.46	4.42	4.98	4.26	3.78	5.24	5.73	5.22	4.26
10338829	4.64	3.60	4.01	4.72	3.93	4.96	4.76	3.59	4.37	3.08	5.51	5.60	4.45	5.26
10338830	8.44	8.32	7.76	8.70	8.58	8.29	8.73	8.37	8.03	9.14	6.38	9.30	6.82	9.21
10338831	8.19	8.67	8.77	8.65	8.87	8.20	8.56	7.67	7.52	7.52	8.70	8.36	9.09	8.47
10338832	10.72	10.66	10.62	10.87	10.84	11.08	10.73	10.92	11.47	10.83	9.27	10.61	8.77	10.90
10338833	7.33	8.42	7.53	9.16	8.87	7.63	6.48	8.33	5.75	5.55	6.03	5.50	6.45	4.02
10338834	2.44	2.70	2.84	2.60	2.33	2.99	2.77	2.73	2.61	2.39	3.64	3.89	2.71	3.10
10338835	9.26	9.32	10.11	9.61	9.16	10.04	10.03	10.29	10.28	9.67	7.77	10.09	9.98	9.81
10338836	7.66	6.72	7.79	7.30	7.03	8.39	8.80	7.70	9.39	7.99	8.44	8.81	7.99	8.01
10338837	6.67	6.58	6.40	6.48	6.87	5.40	4.40	5.55	4.23	6.00	6.74	6.28	5.96	5.52
10338838	4.10	5.36	6.11	5.04	5.45	5.71	5.35	5.07	4.97	5.16	4.98	5.02	5.70	4.50
10338839	3.36	3.38	3.05	3.88	2.57	2.57	3.90	2.38	3.13	4.66	3.61	2.93	3.89	3.26
10338840	2.03	1.99	2.29	2.09	2.14	2.26	2.31	3.45	2.31	2.54	2.19	3.17	3.13	2.28
10338841	5.73	4.68	5.91	5.87	5.86	4.26	6.11	5.55	4.63	4.77	3.15	6.57	7.56	6.30
10338842	5.33	6.34	7.19	4.54	4.69	5.12	5.22	5.28	5.65	4.95	6.59	6.42	6.93	5.11
10338843	2.87	2.55	2.85	2.57	2.46	2.18	2.92	3.27	2.93	3.67	2.73	3.14	3.08	5.68
10338844	2.32	3.08	3.55	2.87	2.78	2.73	2.63	2.89	3.04	3.08	3.03	2.87	2.88	2.57
10338845	2.49	2.98	3.53	2.59	2.92	2.90	3.86	2.84	3.41	3.55	3.29	3.38	3.72	3.98
10338846	3.85	3.98	3.33	3.26	2.50	3.33	3.02	2.42	3.71	2.14	3.61	3.70	4.26	3.92
10338847	11.47	11.09	10.62	10.57	10.92	11.70	11.57	11.45	11.85	11.73	12.51	12.33	12.37	12.08
10338848	4.86	4.91	4.55	5.17	5.43	5.55	4.37	4.97	3.94	5.53	5.91	4.59	4.32	3.35
10338849	4.52	3.54	3.43	3.61	3.32	2.43	3.47	2.86	3.28	3.26	3.19	3.56	3.32	3.91
10338850	3.79	4.17	3.75	4.24	5.53	3.91	3.73	4.60	4.48	3.60	4.06	3.71	4.07	4.93
10338851	4.52	4.54	5.05	4.27	4.56	3.69	5.19	4.32	4.94	5.57	5.40	3.73	5.74	4.83
10338852	4.88	4.61	4.71	4.68	4.66	4.70	4.54	3.87	4.60	6.71	4.10	3.60	5.13	4.37
10338853	10.02	9.89	9.16	9.89	9.63	8.81	8.07	9.07	9.29	8.21	6.15	8.33	6.43	7.75
10338854	7.22	6.69	5.60	6.24	6.82	6.48	6.76	6.08	4.29	4.89	5.08	4.60	5.81	4.64
10338855	3.43	4.99	6.23	3.85	4.37	4.79	3.09	4.05	5.76	4.78	6.10	4.01	6.11	5.52
10338856	11.22	11.20	11.34	11.06	10.93	11.90	11.98	11.44	12.40	11.72	12.43	12.31	12.58	12.02
10338857	4.29	4.52	4.65	5.47	4.20	4.16	3.54	3.39	3.91	4.30	5.51	3.93	4.46	4.12
10338858	5.90	6.16	6.71	7.32	6.43	7.17	6.45	3.73	3.56	7.81	5.46	5.89	5.98	7.05
10338859	5.03	6.89	7.22	6.75	6.28	6.34	7.82	4.56	6.59	6.39	8.24	6.33	8.78	6.90
10338860	2.19	2.14	3.36	2.33	2.90	2.65	2.54	2.36	2.04	3.76	2.93	5.32	3.19	3.25
10338861	6.68	6.36	6.52	6.01	6.90	6.79	6.76	6.81	6.71	6.97	7.70	7.11	7.27	7.15
10338862	3.30	2.85	4.74	3.17	3.66	3.64	2.71	5.04	2.91	2.54	3.43	4.50	3.14	4.08
10338863	4.23	4.64	5.19	5.45	4.83	4.20	5.59	5.34	5.16	5.46	5.09	4.58	3.27	7.03
10338864	4.13	4.47	5.32	4.03	3.80	3.91	6.94	3.91	4.90	4.49	4.59	3.60	6.23	6.43
10338865	9.93	9.67	9.60	9.64	9.71	8.71	9.25	9.99	8.53	9.82	5.18	9.39	8.38	7.19
10338866	2.84	2.88	3.09	3.46	3.27	2.88	4.20	4.95	6.62	3.21	4.98	5.24	4.26	3.35
10338867	3.81	4.42	2.58	3.29	3.43	4.44	5.22	3.09	2.51	2.82	5.00	6.37	3.18	3.15
10338868	5.48	5.89	5.70	5.36	6.14	6.20	7.07	6.28	6.87	6.16	7.09	6.35	6.52	6.79
10338869	4.89	4.98	4.53	5.25	4.54	4.94	5.43	4.94	4.74	5.08	5.97	4.51	5.52	5.45
10338870	7.90	8.43	8.08	7.80	8.11	7.35	7.01	6.99	7.12	7.86	7.74	8.38	8.23	6.74
10338871	7.88	8.29	8.09	8.16	7.77	7.99	7.93	7.22	7.69	8.14	8.35	7.76	8.65	7.92
10338872	5.82	6.04	6.89	5.71	6.15	6.82	5.38	4.40	5.50	4.21	7.92	7.67	8.26	7.26
10338873	3.56	2.65	3.25	2.91	2.16	3.01	3.45	3.00	2.55	2.44	3.86	3.37	4.77	2.83
10338874	5.67	5.63	5.77	5.18	5.66	5.48	5.49	4.38	5.37	4.46	5.70	5.60	6.86	5.02
10338875	8.50	8.32	7.76	8.15	8.12	7.94	8.10	7.96	8.01	8.28	8.09	8.11	7.98	8.49
10338876	8.61	8.14	8.33	8.59	8.42	7.76	7.53	8.56	8.51	8.43	7.84	7.51	6.81	8.54
10338877	4.07	4.46	4.39	3.78	3.54	3.86	3.53	3.61	3.31	4.49	4.93	3.61	4.93	3.66
10338878	2.48	2.75	2.55	2.45	3.56	2.45	2.49	2.42	4.24	3.02	3.44	2.53	3.28	2.43
10338879	3.88	4.51	3.27	4.59	3.91	3.16	3.41	3.33	3.53	3.47	4.45	4.90	4.99	3.72
10338880	9.39	9.31	8.98	9.61	9.55	9.33	9.15	9.29	8.40	9.62	5.94	7.58	4.38	7.65
10338881	5.04	4.49	4.86	4.01	4.44	4.56	5.85	3.74	3.88	3.87	4.57	5.09	4.39	4.27
10338882	5.04	6.00	6.08	7.28	6.36	6.28	5.74	4.37	5.82	4.70	5.26	5.50	5.74	4.58
10338883	4.21	4.87	4.77	4.87	4.84	4.92	4.10	4.99	5.36	5.39	5.98	4.78	4.68	5.09
10338884	4.99	6.69	5.03	6.61	6.13	4.24	3.14	3.74	3.86	3.23	6.93	5.36	7.07	5.42
10338885	10.58	10.32	10.59	10.02	9.98	11.50	11.24	11.11	12.02	11.37	11.31	11.15	10.74	12.04
10338886	4.38	5.52	5.87	5.24	4.96	5.35	5.04	4.65	5.11	3.00	5.64	4.44	4.83	4.75
10338887	8.06	8.04	8.47	7.91	8.33	8.76	7.99	7.88	7.80	7.82	8.64	8.32	8.45	9.12
10338888	5.84	5.10	5.35	5.95	5.41	5.79	6.49	5.53	6.27	5.88	6.97	6.42	6.20	6.78
10338889	4.93	5.16	5.55	4.71	4.93	4.84	5.41	4.36	4.51	4.37	5.90	4.34	6.50	5.25
10338890	6.05	5.97	5.99	5.80	6.21	5.86	6.44	5.11	6.82	6.78	6.64	5.47	6.08	5.60
10338891	4.29	4.11	5.14	3.52	3.61	5.33	3.51	2.91	4.75	3.79	4.12	3.97	4.49	3.68
10338892	2.83	1.95	1.93	2.46	2.61	2.79	2.57	1.89	1.80	6.13	2.67	2.19	2.51	2.36
10338893	5.43	4.97	4.79	5.09	5.27	5.66	4.88	4.93	5.39	5.01	5.64	5.29	5.32	5.34
10338894	8.57	8.71	9.10	8.28	8.76	7.76	9.10	7.16	8.52	7.09	8.88	7.09	8.73	7.43
10338895	6.57	8.14	7.98	7.40	7.56	5.83	8.03	5.90	6.15	6.42	6.44	7.10	9.23	7.37
10338896	3.51	4.16	3.87	3.79	5.16	4.44	5.22	3.23	4.97	3.81	3.72	3.83	4.22	5.34
10338897	4.86	4.79	4.41	4.13	3.39	3.98	4.25	3.98	4.72	3.55	4.92	6.01	5.41	4.27
10338898	11.67	11.21	10.84	11.33	11.57	9.88	9.80	10.71	9.61	9.91	7.15	8.54	7.65	9.79
10338899	4.63	4.67	3.82	4.53	4.70	4.20	4.97	3.42	4.88	3.69	5.25	4.61	5.28	5.64
10338900	5.23	4.43	6.44	4.34	3.84	4.43	5.70	6.37	3.46	3.59	2.75	3.42	3.30	3.65
10338901	4.70	5.39	5.09	5.63	5.71	7.40	3.51	3.39	3.41	6.05	4.42	6.23	2.58	5.52
10338902	3.50	4.48	3.00	2.68	3.18	4.12	3.63	3.13	4.44	3.63	3.42	5.06	2.34	2.51
10338903	2.52	2.78	2.53	2.62	2.74	2.42	2.31	3.13	2.85	3.38	2.68	2.55	2.52	3.04
10338904	5.28	4.93	5.26	4.89	5.55	5.76	4.79	5.07	5.09	5.04	6.52	5.25	5.60	5.09
10338905	5.69	5.12	5.48	4.20	4.35	3.10	4.81	3.85	3.69	4.86	3.75	3.93	3.89	5.02
10338906	7.48	6.87	6.68	7.91	7.70	7.43	6.72	7.58	7.94	7.71	5.84	6.98	6.97	7.14
10338907	6.05	6.39	6.90	6.71	7.11	6.22	4.56	4.88	5.27	4.22	5.42	5.66	4.62	3.48
10338908	10.92	10.93	10.58	10.84	10.93	9.64	10.84	10.64	10.19	10.36	10.45	10.28	10.33	10.02
10338909	4.17	5.16	5.30	4.66	4.68	4.51	5.35	3.59	4.59	5.76	6.34	6.08	4.73	5.06
10338910	8.57	8.54	8.33	8.86	8.76	8.00	8.10	8.99	7.14	8.66	5.66	6.00	6.37	6.48
10338911	2.88	2.94	2.55	2.91	3.33	2.63	2.52	3.48	3.24	3.10	3.93	3.21	4.12	2.21
10338912	2.66	2.28	2.16	2.20	2.44	2.71	2.19	2.42	2.61	2.05	3.49	3.12	2.26	2.11
10338913	4.38	4.96	3.53	4.13	4.97	4.23	5.83	6.10	3.53	3.69	3.09	5.33	4.97	4.14
10338914	5.15	5.18	4.77	5.16	4.48	3.84	5.02	2.61	5.00	3.93	3.34	4.56	3.10	5.55
10338915	2.32	2.20	1.97	2.20	2.37	2.21	2.65	2.73	2.40	2.69	2.76	3.09	3.19	4.53
10338916	2.58	1.93	2.30	2.23	2.00	2.18	2.08	2.03	2.10	2.22	2.07	2.19	3.20	2.28
10338917	3.12	3.46	3.52	2.98	3.13	2.38	3.96	2.98	2.62	3.03	5.55	2.92	5.11	3.44
10338918	7.01	5.99	7.23	7.39	7.00	6.77	7.14	7.75	7.09	7.23	6.00	6.77	7.28	6.65
10338919	6.18	6.35	6.07	6.70	6.26	6.57	6.73	6.92	6.82	5.81	6.66	6.55	7.55	6.65
10338920	10.81	10.74	10.54	11.16	10.83	10.93	10.67	10.73	10.59	10.38	9.02	10.42	8.55	10.10
10338921	4.07	6.02	3.94	4.83	5.41	3.92	5.27	4.66	3.15	4.70	6.05	5.93	5.51	4.43
10338922	6.17	5.65	5.02	6.69	5.65	6.81	5.09	4.05	3.80	3.53	4.11	4.67	5.63	4.51
10338923	7.13	7.77	7.99	7.50	7.54	7.91	9.98	8.83	8.52	9.49	8.58	8.15	8.52	9.88
10338924	5.69	5.58	5.02	4.79	5.51	6.88	6.47	4.79	4.54	3.61	3.63	4.92	5.51	5.57
10338925	6.81	7.52	6.42	7.36	6.67	7.65	7.03	6.23	6.03	5.93	6.73	8.04	7.16	6.65
10338926	4.17	4.93	5.07	3.08	3.58	3.78	3.89	3.42	3.88	3.77	4.53	4.48	4.20	4.94
10338927	5.85	5.08	5.63	5.91	5.94	5.51	5.32	5.35	5.35	5.58	5.14	5.89	5.81	5.77
10338928	6.08	6.42	6.42	6.03	5.96	5.52	6.00	5.57	6.12	5.81	7.11	6.34	5.96	5.27
10338929	5.63	6.02	6.01	5.40	5.42	5.57	4.78	4.76	5.14	5.02	5.81	5.49	5.37	4.83
10338930	4.78	5.78	6.10	3.79	3.44	5.47	3.88	4.57	3.96	4.07	5.05	3.00	4.44	4.61
10338931	2.62	3.07	3.32	4.69	3.30	4.41	2.36	3.35	3.07	3.08	3.35	2.69	3.17	3.92
10338932	5.97	5.13	5.40	5.43	5.07	5.84	6.03	5.43	6.04	6.29	7.65	6.77	6.79	6.75
10338933	8.26	8.36	7.59	8.01	8.91	6.36	8.10	6.71	6.96	8.38	5.24	6.90	7.34	5.32
10338934	9.00	9.20	9.47	9.44	9.50	9.70	9.94	9.13	9.15	8.97	9.74	9.49	10.76	9.37
10338935	2.63	3.02	2.55	3.51	3.37	3.18	2.89	4.75	3.42	3.22	2.76	4.03	4.23	5.50
10338936	4.39	4.31	3.80	4.59	4.14	5.37	3.48	4.73	3.52	3.94	2.72	3.62	3.92	3.68
10338937	3.07	2.24	2.25	3.04	2.87	2.96	3.20	3.64	2.14	3.45	2.33	2.19	3.07	3.48
10338938	8.78	8.25	8.39	8.73	8.49	9.02	8.70	8.75	8.59	9.13	9.86	8.71	6.46	8.76
10338939	4.95	3.14	5.39	4.18	4.92	7.29	5.19	3.91	3.41	4.32	3.52	2.88	4.22	2.48
10338940	5.76	5.42	5.98	5.57	5.46	6.28	5.87	6.95	5.83	6.93	6.96	5.74	5.33	4.57
10338941	2.43	3.01	2.80	2.88	2.61	3.53	2.68	2.78	2.40	2.99	3.10	3.42	4.30	3.48
10338942	4.19	5.00	5.98	4.88	3.27	4.35	5.37	2.46	6.14	5.30	3.96	4.95	6.20	5.04
10338943	3.48	4.41	4.26	3.39	3.99	3.74	4.51	4.32	4.40	4.98	4.37	3.63	4.55	5.00
10338944	3.49	2.15	2.27	2.46	1.97	2.16	1.89	3.01	2.67	2.30	2.62	2.47	3.03	3.78
10338945	5.23	4.00	5.18	5.43	3.71	5.87	3.39	4.70	4.93	2.88	5.61	6.35	5.82	4.87
10338946	4.93	4.84	4.10	4.65	5.30	4.26	4.20	5.57	4.40	2.78	5.37	4.70	5.13	4.05
10338947	8.34	8.68	8.18	8.71	8.47	8.58	8.26	7.78	8.13	8.36	8.36	8.60	8.47	7.90
10338948	2.21	3.14	2.45	2.90	2.39	2.27	2.60	2.21	2.67	2.76	2.75	2.52	2.91	2.60
10338949	4.60	4.37	5.06	4.92	4.34	4.44	4.80	4.00	4.11	4.17	6.36	4.24	5.39	4.96
10338950	3.84	3.18	3.63	3.44	3.06	3.03	4.32	2.95	2.62	2.90	4.34	3.56	3.10	3.83
10338951	5.52	6.05	6.89	5.74	6.00	4.85	4.63	5.35	8.79	6.01	6.51	6.39	6.26	6.84
10338952	4.40	4.27	4.58	4.66	4.21	3.28	4.81	4.93	5.13	5.42	4.42	4.92	5.13	5.03
10338953	2.88	2.99	3.95	2.80	2.38	2.51	3.51	2.63	2.59	2.63	2.13	3.03	5.09	2.78
10338954	9.51	9.55	8.36	9.26	9.44	9.29	9.34	9.21	9.40	9.90	8.45	9.73	8.27	9.19
10338955	9.36	9.13	8.88	9.24	9.29	8.82	9.15	8.86	8.55	8.94	5.72	6.77	6.77	8.98
10338956	2.86	2.60	2.93	2.27	2.99	2.54	2.39	1.97	4.20	2.29	3.91	3.46	2.38	4.26
10338957	6.01	4.34	6.81	4.54	5.29	7.20	6.22	7.12	8.83	3.98	5.03	5.12	8.28	5.31
10338958	2.67	3.13	2.85	2.26	2.85	2.75	3.40	2.75	3.11	4.04	3.20	3.68	3.70	3.53
10338959	5.79	6.31	5.79	5.14	4.93	6.20	6.85	6.18	5.46	6.41	6.29	6.87	3.89	6.36
10338960	2.15	2.41	3.43	2.23	2.59	2.22	3.51	2.80	2.71	2.45	3.04	2.83	4.10	3.42
10338961	5.42	5.21	5.69	5.92	4.70	6.35	3.85	4.14	3.55	4.21	5.05	4.67	5.00	4.62
10338962	2.36	1.98	1.94	1.95	1.94	2.09	2.17	2.19	2.40	2.51	3.10	2.37	3.38	2.01
10338963	7.77	7.38	7.29	7.09	7.24	8.17	7.90	8.92	6.88	7.69	8.92	7.29	7.41	9.48
10338964	4.45	4.72	3.49	3.72	5.03	3.90	5.15	4.82	4.86	4.57	3.60	4.90	5.54	5.03
10338965	7.40	7.57	7.40	7.07	7.71	7.32	7.65	7.69	6.48	7.87	7.76	8.28	7.43	8.26
10338966	5.20	4.64	5.05	4.67	5.42	3.77	5.15	4.67	4.77	6.61	7.20	4.69	6.57	4.28
10338967	4.99	4.54	4.91	4.28	4.30	4.96	6.17	5.30	4.77	4.62	5.56	5.91	3.88	5.29
10338968	2.90	2.73	2.20	2.71	2.49	3.62	3.59	3.37	2.19	2.96	3.97	2.64	2.35	3.09
10338969	3.73	4.43	3.65	3.71	3.45	4.81	6.23	3.61	3.31	3.62	3.97	4.30	4.75	4.36
10338970	4.72	5.03	5.00	4.80	4.47	3.52	6.03	4.67	3.13	3.28	6.56	3.47	5.14	3.95
10338971	4.05	4.35	4.10	3.67	4.79	5.90	4.26	3.92	4.20	4.07	5.58	4.79	5.30	4.60
10338972	7.57	7.95	7.24	8.25	8.31	8.09	6.76	6.61	8.64	7.04	5.00	7.83	6.82	7.23
10338973	6.04	5.32	4.61	5.85	5.51	3.58	4.96	4.60	4.44	5.92	2.28	2.89	2.12	3.75
10338974	7.80	7.51	7.03	7.57	7.82	7.84	7.47	8.28	6.20	7.27	7.90	7.92	7.97	6.22
10338975	3.62	3.53	4.15	3.15	3.58	2.90	3.15	4.20	3.16	2.99	3.87	3.58	4.01	3.66
10338976	6.20	6.37	6.47	7.22	7.08	2.87	2.51	4.23	2.87	4.65	7.59	2.78	3.22	4.06
10338977	7.09	7.65	7.81	6.91	7.03	6.41	7.02	6.57	6.84	7.23	8.27	8.06	8.35	7.66
10338978	6.67	7.03	6.53	6.96	7.52	6.58	6.19	6.21	5.00	5.82	6.37	4.90	6.49	6.34
10338979	8.46	8.33	8.59	8.45	8.60	9.01	8.80	8.15	8.46	8.13	8.66	9.53	9.40	9.19
10338980	4.65	5.57	5.95	5.09	5.17	6.27	6.65	5.22	4.89	4.50	5.54	4.87	6.32	5.91
10338981	5.14	5.19	6.34	5.64	5.04	5.55	5.16	4.76	5.95	5.22	6.53	5.17	5.17	4.79
10338982	4.68	3.73	3.03	5.45	5.00	4.97	4.95	5.33	3.44	2.74	3.67	2.96	3.50	3.51
10338983	5.74	5.99	5.77	5.90	5.23	6.18	5.28	5.43	5.73	4.97	5.34	4.60	4.90	5.11
10338984	5.06	3.07	5.54	6.40	5.37	6.04	5.72	7.02	5.53	5.88	3.61	4.57	4.12	5.02
10338985	9.86	9.62	9.08	9.78	9.70	8.35	7.98	8.96	8.28	9.04	6.11	8.54	4.46	9.31
10338986	2.09	2.10	1.96	2.13	2.06	2.04	2.15	2.54	2.17	2.99	2.71	2.20	2.10	2.82
10338987	9.07	8.50	7.66	8.50	8.29	7.95	7.86	7.09	8.25	8.34	7.69	7.62	4.76	6.62
10338988	5.96	5.50	6.17	6.36	6.02	4.14	4.88	6.80	4.51	5.07	5.39	4.76	4.27	5.27
10338989	3.31	3.85	4.14	3.08	4.07	3.09	3.31	3.39	2.79	3.01	3.62	4.79	4.41	3.18
10338990	2.72	3.26	2.43	2.60	2.36	2.77	2.83	3.30	3.35	3.36	2.32	3.57	2.82	3.63
10338991	4.98	5.08	4.99	4.81	5.02	4.83	4.65	4.77	4.51	4.53	5.84	3.73	5.64	6.12
10338992	6.71	7.15	7.45	6.29	6.90	6.58	6.76	5.41	5.57	6.60	7.14	6.55	7.36	6.62
10338993	10.08	10.28	10.59	9.96	10.31	10.08	10.47	9.91	10.00	9.58	9.68	9.93	10.69	10.37
10338994	5.13	4.82	3.63	3.87	4.99	2.66	5.47	2.85	2.65	2.85	4.22	4.44	2.75	6.82
10338995	2.48	2.23	1.88	2.42	2.44	3.17	2.01	3.42	2.94	3.11	3.58	2.72	2.42	3.81
10338996	4.76	4.42	4.82	4.70	5.26	4.12	3.51	4.34	3.71	3.99	5.47	5.29	5.74	5.18
10338997	4.07	4.08	4.39	4.85	4.57	3.13	3.32	3.40	3.15	3.69	2.95	4.41	4.63	3.48
10338998	7.81	7.61	7.48	7.43	7.93	7.37	7.13	7.27	7.61	7.07	7.83	7.26	7.11	7.69
10338999	3.87	4.53	5.03	7.16	5.36	3.94	3.94	4.21	4.13	3.41	6.40	5.54	3.53	5.88
10339000	4.07	3.72	3.02	5.99	4.39	3.68	3.91	3.64	3.68	3.92	3.65	3.39	2.93	4.81
10339001	3.60	3.92	3.22	3.25	3.97	3.50	3.66	3.24	3.57	2.39	3.99	4.19	3.55	3.32
10339002	5.53	4.84	5.06	5.16	4.81	4.65	5.23	4.03	4.35	4.07	4.96	4.58	5.91	4.09
10339003	4.60	5.83	5.54	5.13	5.20	5.35	5.02	4.79	4.10	4.60	6.71	4.57	5.81	4.70
10339004	6.11	6.17	6.44	6.90	6.05	4.78	4.92	4.80	3.94	3.67	6.29	5.15	6.57	4.41
10339005	3.59	4.58	3.67	4.78	4.04	4.01	4.52	4.18	4.39	4.69	4.16	4.27	4.54	4.06
10339006	2.30	2.12	2.27	2.23	2.09	2.33	2.47	2.54	2.38	2.48	3.33	3.69	4.43	3.50
10339007	5.07	4.22	3.71	4.80	4.63	5.59	3.35	4.00	6.74	7.10	5.89	4.79	5.32	4.72
10339008	4.85	5.58	5.39	4.37	3.93	4.20	4.11	3.84	5.51	3.19	5.51	3.53	7.42	6.81
10339009	5.10	5.53	4.89	5.20	5.16	4.75	4.63	4.02	5.55	5.04	3.45	4.29	4.42	5.35
10339010	3.18	3.01	2.90	3.64	3.35	3.79	3.06	4.15	3.78	3.54	3.50	4.04	4.72	3.87
10339011	3.09	3.82	2.25	2.28	2.20	2.44	4.08	2.61	3.31	2.42	2.70	2.42	2.16	3.81
10339012	3.90	5.04	4.98	5.44	4.45	3.71	4.30	4.79	3.76	4.65	4.85	3.23	4.23	2.68
10339013	7.46	7.53	7.86	7.33	7.62	7.38	7.17	6.61	8.02	6.10	2.94	5.12	6.29	5.12
10339014	4.49	4.34	3.73	5.22	5.15	3.88	4.55	3.42	4.60	4.27	3.39	3.19	4.41	3.38
10339015	2.59	4.01	2.82	2.38	2.75	2.92	2.25	2.60	3.15	2.74	2.25	3.98	2.46	3.33
10339016	2.24	2.10	2.29	2.15	2.01	2.77	2.76	3.32	2.58	2.38	4.42	3.23	2.56	3.10
10339017	3.64	4.19	4.54	3.96	3.97	4.48	4.74	4.93	4.84	5.29	4.85	5.23	4.71	5.57
10339018	6.29	6.94	6.93	6.30	7.30	6.96	6.47	5.44	6.48	7.85	6.05	6.05	6.74	6.09
10339019	2.51	2.46	2.81	2.86	3.39	2.38	3.08	2.51	2.66	2.23	2.82	2.16	3.55	2.23
10339020	1.91	2.42	1.81	2.10	2.03	2.45	2.72	2.31	2.14	3.82	2.37	2.35	2.03	2.97
10339021	4.45	5.62	4.11	3.75	2.85	3.55	3.69	4.27	3.21	4.36	3.38	5.74	4.12	3.94
10339022	3.57	3.31	3.84	3.96	3.74	3.41	3.53	3.88	3.51	3.53	6.00	5.83	3.11	5.06
10339023	6.53	6.46	6.74	6.90	6.18	6.53	4.31	6.75	6.21	6.87	5.37	6.61	5.15	6.03
10339024	2.93	3.84	4.05	3.00	3.54	3.00	3.75	3.94	4.23	4.98	4.65	4.23	5.31	5.33
10339025	6.80	6.62	7.51	7.29	7.39	7.34	5.60	6.22	8.21	4.33	7.32	7.20	8.11	6.98
10339026	4.13	2.74	3.61	5.38	3.77	2.69	3.91	3.76	6.17	2.53	4.43	3.45	3.52	4.35
10339027	7.00	7.28	7.84	7.38	7.01	7.27	6.74	7.24	7.55	7.91	7.16	7.20	8.08	7.05
10339028	5.26	5.15	5.05	5.88	5.68	5.19	5.10	4.65	5.22	5.42	6.34	6.02	5.05	4.98
10339029	5.09	5.52	5.10	4.31	5.12	5.05	5.35	5.45	3.87	4.01	4.75	4.67	6.74	5.55
10339030	9.03	9.28	9.37	9.02	9.12	9.60	9.74	9.13	8.53	9.90	9.51	10.82	10.39	9.78
10339031	5.33	5.02	5.21	5.21	5.27	5.12	5.06	4.81	5.14	3.33	5.72	5.41	5.15	4.92
10339032	3.53	4.35	5.39	3.50	3.85	3.17	2.96	2.88	3.73	3.40	3.81	2.62	2.45	3.26
10339033	4.50	3.40	3.81	4.76	4.33	4.54	4.28	4.29	4.21	4.48	4.59	3.65	4.44	4.22
10339034	3.59	5.83	4.46	6.83	5.59	6.94	4.89	2.05	4.90	5.11	3.66	2.69	8.29	3.65
10339035	4.34	5.02	5.04	4.83	5.64	5.64	4.58	6.93	7.64	7.27	5.70	8.26	8.01	5.17
10339036	9.10	9.10	8.07	9.21	9.04	8.62	8.25	8.90	9.24	9.10	4.75	9.48	7.84	7.17
10339037	10.36	9.61	9.65	10.08	9.75	10.38	10.49	10.15	10.41	10.29	8.73	9.30	7.48	9.83
10339038	3.80	4.64	4.20	3.19	3.99	5.01	4.75	4.65	4.47	3.95	3.66	3.89	3.67	4.34
10339039	7.12	7.36	7.29	7.18	7.24	6.77	7.19	6.47	6.17	6.67	6.37	7.54	7.98	6.32
10339040	3.04	3.05	3.42	2.98	3.42	3.16	2.84	2.60	3.20	2.55	3.00	2.83	4.42	6.34
10339041	6.83	7.02	7.30	6.93	6.58	6.02	6.43	5.56	6.80	6.07	6.97	6.81	7.28	6.88
10339042	10.63	10.14	10.10	10.02	10.02	10.72	11.21	10.83	10.90	10.68	8.88	8.69	7.08	7.99
10339043	5.04	4.26	4.65	4.46	4.83	4.95	5.10	4.47	3.95	5.58	4.54	4.47	3.74	3.87
10339044	2.07	2.09	2.02	2.21	2.27	1.98	2.97	2.14	2.65	3.40	5.14	2.91	2.59	2.52
10339045	6.27	6.27	6.03	5.75	6.31	6.67	7.09	5.41	6.03	5.54	5.74	6.75	6.35	6.62
10339046	5.78	6.12	5.95	5.44	5.77	5.46	6.18	4.15	5.56	6.65	5.53	5.94	5.32	6.58
10339047	2.33	2.59	2.16	2.18	2.37	2.37	3.14	2.56	2.28	3.04	4.01	2.52	5.23	4.57
10339048	2.61	3.03	3.28	4.06	2.31	2.28	2.12	2.50	2.97	2.24	2.48	2.78	2.21	2.64
10339049	4.49	4.15	4.10	4.10	4.53	4.02	4.47	4.39	3.90	3.07	6.18	4.86	4.82	4.32
10339050	4.15	3.41	4.06	3.39	4.24	3.91	4.98	4.14	3.16	4.19	4.52	5.28	4.18	3.46
10339051	4.52	4.24	5.37	5.14	4.50	5.12	4.36	4.29	3.49	4.51	5.39	4.89	5.65	4.35
10339052	10.17	11.17	11.27	10.54	10.63	8.98	10.81	9.00	9.49	8.67	11.29	9.55	11.93	9.83
10339053	3.84	2.99	4.98	2.91	3.16	3.55	4.65	3.13	3.17	2.70	3.30	4.16	3.02	2.46
10339054	3.16	2.15	2.68	2.92	2.20	2.20	2.84	1.80	2.11	2.84	2.98	3.35	3.54	3.35
10339055	7.84	7.24	7.73	7.21	7.49	8.11	6.13	7.26	6.45	7.11	5.33	7.23	6.62	6.50
10339056	3.83	4.04	3.64	5.22	4.49	4.63	3.76	4.74	3.29	4.34	3.65	5.61	3.42	3.15
10339057	8.02	7.81	8.10	7.83	8.09	8.93	8.12	8.28	8.57	8.34	7.31	7.86	6.73	9.08
10339058	2.63	2.89	2.53	3.12	2.95	2.61	2.70	3.77	5.34	4.80	4.14	3.94	3.74	3.34
10339059	2.54	2.89	2.89	2.38	2.67	2.92	3.36	3.22	2.91	3.63	3.75	3.81	3.31	3.09
10339060	4.87	2.31	4.01	3.77	3.37	2.88	2.11	3.37	4.47	3.37	3.87	4.02	4.06	4.39
10339061	3.14	3.03	3.73	3.54	3.66	3.33	3.29	4.21	2.97	3.71	5.28	4.77	5.41	6.03
10339062	10.15	9.60	9.15	9.80	9.66	9.10	8.25	9.35	8.87	9.07	8.28	5.51	7.35	6.05
10339063	2.18	2.02	2.23	2.80	2.46	2.09	2.16	3.08	3.13	2.48	2.05	2.92	2.69	2.37
10339064	8.56	8.53	8.27	8.91	8.65	7.49	8.39	8.64	9.34	7.63	4.71	7.22	5.28	7.94
10339065	10.72	10.58	10.54	10.77	9.73	10.78	10.52	10.94	10.71	10.68	10.71	11.70	10.90	10.79
10339066	3.80	3.69	3.89	4.69	3.44	3.35	4.14	3.94	3.69	5.75	5.29	3.56	3.78	5.14
10339067	5.67	6.26	6.18	6.20	6.54	5.88	5.78	6.09	6.08	5.65	6.92	6.14	7.70	5.47
10339068	12.48	12.92	12.79	12.76	12.83	12.55	12.71	12.32	12.42	12.28	12.78	12.52	13.31	12.74
10339069	5.43	5.49	4.92	5.06	5.61	5.20	4.84	5.36	4.41	5.71	6.02	5.51	4.57	5.00
10339070	6.10	6.77	6.44	6.63	6.76	6.49	6.61	6.64	6.68	7.40	6.41	6.68	6.17	7.26
10339071	8.64	8.11	8.63	7.91	8.35	8.02	7.67	7.86	8.03	7.19	6.98	7.41	7.86	7.85
10339072	3.30	2.81	3.04	3.04	3.11	2.69	4.24	3.80	3.26	3.83	4.45	3.17	3.12	3.34
10339073	7.75	7.77	7.92	7.82	7.69	7.16	7.50	6.40	6.88	6.97	9.53	7.58	9.30	7.10
10339074	3.55	3.83	2.25	2.68	3.40	3.19	3.60	2.73	3.05	6.10	4.93	2.93	3.16	3.96
10339075	6.03	6.46	6.68	6.03	6.63	6.52	6.90	6.53	6.83	6.41	6.07	6.37	8.13	5.97
10339076	3.52	4.06	4.78	3.85	3.37	4.40	4.90	3.09	4.93	2.76	3.75	3.23	3.07	4.71
10339077	2.88	5.50	2.97	4.53	5.29	3.99	3.32	2.92	2.59	2.75	3.50	3.28	3.16	3.98
10339078	6.08	6.83	7.69	6.35	6.69	5.81	5.56	5.26	6.54	5.75	8.12	5.99	7.75	8.01
10339079	4.07	4.05	3.92	3.86	3.22	3.32	4.37	4.20	3.72	4.51	4.73	3.73	5.26	3.84
10339080	12.57	12.78	12.91	12.71	12.75	12.61	12.55	12.51	12.34	12.25	12.79	12.58	13.25	12.56
10339081	3.42	3.90	4.99	4.12	2.90	3.79	3.97	4.67	3.84	3.12	4.12	5.75	4.76	3.36
10339082	2.21	4.32	3.23	3.63	3.43	3.33	3.30	3.86	4.16	3.71	3.70	2.96	4.31	4.04
10339083	3.48	3.65	2.59	3.90	2.25	3.99	3.15	2.33	3.36	2.74	3.29	3.16	2.93	3.75
10339084	8.17	8.40	7.95	8.02	7.80	6.58	7.08	6.85	6.18	5.96	6.15	6.77	6.70	6.22
10339085	3.46	6.24	6.36	6.35	3.82	6.07	3.42	4.85	7.00	5.96	4.62	6.53	8.48	3.11
10339086	4.09	3.95	3.55	3.07	3.38	3.89	3.61	4.03	5.39	2.31	3.53	3.66	2.41	4.40
10339087	2.44	3.02	2.72	2.49	2.04	3.40	3.87	4.29	3.27	3.26	2.68	3.53	2.59	4.38
10339088	2.20	2.20	2.66	2.69	2.11	2.29	2.41	2.16	2.86	2.73	3.12	3.89	2.98	3.30
10339089	2.29	2.85	2.16	3.79	2.74	3.78	3.29	3.45	3.56	2.37	2.95	3.49	2.71	3.24
10339090	5.40	4.97	5.72	5.42	5.36	4.85	5.04	4.39	5.45	4.76	4.94	4.76	4.49	5.19
10339091	2.45	1.77	2.36	2.47	3.74	2.48	3.04	2.13	3.16	2.32	3.02	2.02	2.68	2.45
10339092	2.39	2.35	2.08	2.94	3.98	4.20	2.92	2.66	3.29	3.07	2.36	3.84	5.11	4.68
10339093	7.40	7.16	6.81	6.94	6.81	7.18	6.58	8.09	7.65	7.81	7.06	6.72	5.55	4.32
10339094	5.04	4.33	4.44	5.01	5.06	3.33	4.38	5.23	5.46	4.36	6.09	5.11	4.88	4.85
10339095	2.38	2.38	1.96	2.22	2.39	2.10	2.29	2.62	2.46	2.36	2.42	3.66	3.61	2.63
10339096	11.11	10.65	10.07	11.12	11.24	9.66	9.00	9.54	9.65	8.96	6.57	6.27	5.12	6.47
10339097	10.26	10.36	10.04	10.13	10.36	10.40	9.75	9.74	9.48	9.80	9.75	10.50	8.95	9.80
10339098	7.43	7.55	6.69	7.55	7.18	7.11	5.27	6.10	6.07	8.24	6.66	7.71	5.92	7.94
10339099	5.55	5.54	5.36	5.39	5.84	5.41	5.42	4.77	4.84	4.98	6.41	5.29	6.10	5.00
10339100	5.08	5.25	4.73	4.47	4.97	4.66	4.62	4.63	4.68	4.80	4.86	5.21	5.40	6.21
10339101	10.55	9.99	10.51	10.37	10.41	9.19	9.34	9.85	10.05	9.45	8.94	10.27	7.29	10.25
10339102	5.27	5.94	4.80	3.64	4.90	2.91	3.53	4.66	2.20	3.69	4.86	4.35	4.75	3.38
10339103	8.44	9.19	9.28	8.70	8.77	8.46	8.98	8.31	8.36	8.48	9.74	8.54	9.48	9.21
10339104	8.33	8.52	8.24	7.81	8.26	7.81	7.98	7.57	7.35	7.15	8.29	7.72	8.86	7.55
10339105	3.38	5.62	5.29	4.67	3.61	2.20	4.55	2.21	2.96	2.39	5.09	3.45	5.83	3.38
10339106	9.14	9.83	9.17	9.48	9.70	9.20	9.74	9.87	9.12	10.47	7.76	10.47	7.88	10.33
10339107	6.40	6.65	7.11	6.51	6.78	5.77	7.11	6.38	6.55	5.98	7.81	7.28	7.85	7.13
10339108	6.26	6.78	6.62	6.32	6.68	5.93	6.65	5.45	6.64	6.20	6.65	6.16	7.55	7.16
10339109	2.43	2.71	3.07	2.64	2.95	3.17	2.91	3.11	3.18	2.76	3.16	2.91	3.02	2.57
10339110	5.70	5.24	5.24	5.08	5.96	5.73	5.83	5.29	5.35	5.02	6.57	5.34	6.01	4.95
10339111	2.23	2.39	2.19	1.86	2.36	2.03	2.06	2.52	2.87	3.17	3.06	2.40	2.80	3.65
10339112	4.01	4.33	4.18	4.23	3.94	4.45	3.92	4.28	4.13	3.44	4.76	4.27	4.91	3.90
10339113	3.06	3.30	3.75	3.77	3.31	3.38	2.49	2.75	3.75	2.66	3.88	4.44	3.83	3.80
10339114	4.44	4.57	4.44	4.01	4.65	3.92	4.21	5.40	3.87	5.14	4.29	4.54	4.33	4.57
10339115	2.25	2.47	2.72	2.59	2.95	2.74	3.40	2.60	2.01	2.36	2.62	2.32	2.66	3.26
10339116	2.59	3.48	2.35	2.38	2.28	2.49	3.38	3.42	3.03	3.17	2.30	4.06	3.89	3.77
10339117	6.56	6.26	6.89	6.79	6.54	6.79	6.93	6.28	6.56	7.15	7.70	6.61	7.91	7.59
10339118	5.51	4.75	5.80	4.97	5.23	5.61	6.16	4.70	5.77	5.32	6.47	5.74	5.95	6.12
10339119	5.66	6.25	6.16	5.92	5.66	7.01	5.93	7.30	6.28	6.31	6.47	6.66	7.13	7.65
10339120	4.51	3.37	5.46	3.67	4.71	2.59	2.92	2.73	3.96	4.22	3.34	2.56	5.14	4.02
10339121	5.18	5.97	5.00	5.49	5.01	6.03	5.90	5.66	6.34	6.43	6.79	6.67	7.28	7.30
10339122	3.36	2.80	2.40	2.45	2.46	2.76	2.72	2.78	2.69	3.17	3.98	3.27	4.23	3.29
10339123	4.99	5.47	5.30	4.96	5.41	5.75	4.53	3.91	6.01	4.38	5.90	5.46	4.88	4.25
10339124	4.80	4.34	4.64	3.01	3.95	3.44	3.87	3.05	3.65	2.87	4.47	3.36	3.95	3.94
10339125	4.37	3.70	4.53	5.24	3.73	4.99	5.89	4.92	4.70	4.56	4.12	4.59	5.46	4.82
10339126	4.44	4.30	4.65	4.31	4.54	4.79	5.01	4.12	5.10	4.08	6.40	5.13	6.19	5.50
10339127	7.69	7.18	7.03	7.40	7.47	7.49	7.04	8.09	7.73	7.43	4.88	6.50	6.30	7.04
10339128	3.95	3.62	2.48	3.00	4.14	3.31	3.89	3.17	3.94	3.07	4.46	3.49	4.15	4.34
10339129	7.14	6.95	6.94	7.25	6.39	7.51	7.71	7.71	7.97	7.69	8.03	8.16	8.00	7.97
10339130	5.01	5.60	5.52	5.09	5.40	4.70	3.63	4.46	4.98	4.75	5.15	3.84	5.24	4.42
10339131	5.26	5.01	4.82	5.50	5.45	5.39	5.27	5.06	6.00	4.65	5.46	6.71	6.54	6.16
10339132	7.49	7.44	8.41	8.56	7.84	7.05	7.44	7.03	6.45	7.12	6.31	6.85	6.91	7.05
10339133	4.00	4.66	4.35	4.36	4.76	3.81	5.31	3.93	4.20	4.20	4.37	4.16	5.60	6.40
10339134	10.04	9.90	9.49	10.15	9.68	8.69	7.65	9.43	7.51	7.73	5.48	6.43	5.91	6.64
10339135	2.71	2.39	2.59	2.66	2.52	2.59	3.32	2.42	3.22	2.42	2.22	5.86	2.54	2.50
10339136	2.62	4.03	3.83	4.00	4.67	4.27	3.75	2.52	3.33	3.47	3.61	5.38	2.70	2.24
10339137	2.67	2.66	3.20	3.10	3.27	2.94	3.69	2.11	2.82	2.21	4.08	3.57	3.83	3.07
10339138	5.64	6.00	5.17	5.97	6.36	5.29	5.50	4.67	5.83	5.60	6.22	6.67	6.32	5.35
10339139	10.16	9.87	9.48	10.12	9.74	9.53	9.41	9.81	9.64	9.74	8.64	9.44	8.28	9.24
10339140	7.95	7.90	7.89	7.82	8.18	7.87	7.72	7.56	7.97	7.72	7.59	7.37	7.97	7.84
10339141	6.72	6.73	6.82	6.62	6.95	7.10	7.42	6.27	6.64	6.28	6.40	5.67	6.82	5.78
10339142	2.92	2.45	2.87	3.02	3.09	3.33	3.25	3.55	4.28	3.31	4.76	3.34	4.03	2.94
10339143	2.55	2.38	3.96	2.42	3.21	3.01	2.62	2.64	2.79	2.04	3.28	2.75	3.92	3.05
10339144	4.00	3.19	5.25	4.40	4.80	5.36	4.84	2.93	3.97	3.04	6.40	5.64	5.42	4.99
10339145	4.21	5.41	4.21	5.24	5.35	2.70	4.20	2.71	4.25	2.97	5.95	4.64	6.19	3.17
10339146	3.52	2.89	3.57	3.67	2.88	3.00	3.95	3.65	4.06	3.72	5.18	3.71	4.32	4.11
10339147	10.19	10.56	11.66	11.43	10.60	10.96	12.03	11.46	11.09	10.60	11.56	11.92	12.41	11.81
10339148	7.20	7.22	6.78	7.79	7.03	7.37	7.15	6.36	6.40	7.67	6.83	6.88	6.82	7.04
10339149	4.48	4.27	3.88	4.23	4.17	5.04	5.16	4.46	4.41	5.34	3.99	4.47	5.51	3.98
10339150	5.84	5.22	5.16	5.28	5.11	5.95	5.78	4.97	4.09	6.45	7.69	5.75	4.16	4.29
10339151	7.53	7.79	7.68	8.03	7.66	7.57	8.16	7.49	7.34	7.57	8.13	7.67	8.39	7.90
10339152	2.73	3.32	2.39	3.63	3.40	3.31	3.05	2.67	3.78	2.39	3.68	3.17	2.92	3.57
10339153	10.05	9.58	9.11	9.56	9.60	10.01	9.59	10.27	9.78	10.10	9.83	9.61	7.93	9.41
10339154	4.78	5.76	4.76	4.37	4.48	4.49	4.58	3.78	4.64	4.10	5.47	4.50	5.59	4.67
10339155	5.56	4.77	4.51	5.14	4.92	5.01	5.72	5.00	5.38	5.22	5.06	4.59	6.48	5.78
10339156	7.71	6.92	7.37	7.62	6.87	6.83	5.58	7.49	7.07	5.89	4.67	7.01	3.10	4.15
10339157	5.01	5.21	5.26	4.28	4.96	6.94	4.49	4.41	6.98	4.06	4.53	3.50	7.67	3.41
10339158	5.86	6.15	5.64	5.30	5.44	6.42	6.54	5.67	5.87	6.11	6.00	5.81	6.55	6.66
10339159	2.54	2.70	3.25	2.49	2.37	2.06	2.45	3.39	2.72	3.13	2.24	2.74	4.14	2.57
10339160	7.69	7.99	7.82	7.21	7.74	7.75	7.50	7.41	6.76	7.02	8.16	7.42	9.34	7.27
10339161	10.94	10.97	10.87	10.92	10.94	11.23	11.03	10.95	10.84	11.06	10.45	10.52	10.00	10.42
10339162	6.91	6.56	7.69	6.68	7.03	5.92	7.30	6.11	5.52	4.88	5.41	5.98	5.91	6.07
10339163	3.75	4.14	3.31	4.15	3.02	2.88	4.76	3.37	3.50	2.13	7.53	4.46	6.33	5.04
10339164	4.22	3.88	4.14	4.24	4.57	5.02	5.14	4.39	4.54	5.01	5.90	5.39	5.67	4.79
10339165	10.85	10.20	10.52	10.52	10.41	8.58	7.78	10.96	8.97	10.38	3.50	8.64	6.57	9.63
10339166	3.96	3.79	3.42	4.18	2.96	3.23	3.20	3.05	3.03	4.16	3.61	3.55	3.65	3.82
10339167	2.59	2.63	3.10	2.40	2.29	4.66	3.97	4.92	2.73	3.15	2.34	5.75	4.28	2.33
10339168	4.16	4.75	4.96	4.47	4.35	4.66	5.37	4.99	5.08	4.19	6.42	4.43	6.57	5.35
10339169	5.99	6.12	6.38	5.13	5.68	5.92	5.59	6.24	5.60	5.62	6.66	6.78	6.64	6.81
10339170	1.79	2.25	2.11	2.14	2.41	2.20	2.30	2.81	2.46	2.34	2.15	2.45	2.60	2.49
10339171	4.00	4.35	2.27	3.82	3.48	2.73	4.70	3.28	3.33	3.60	3.91	2.47	2.10	2.15
10339172	4.24	4.98	4.00	3.62	4.30	4.52	3.43	3.49	4.11	4.18	4.17	4.33	5.60	5.16
10339173	4.36	4.83	4.41	4.65	4.24	4.57	5.18	4.74	4.85	4.47	4.65	4.59	5.61	5.31
10339174	5.85	6.11	6.32	6.09	6.80	6.78	6.86	6.24	6.35	6.71	7.50	6.20	6.89	6.91
10339175	8.05	8.74	8.86	8.17	8.02	5.92	7.94	6.95	8.56	6.02	7.52	6.87	8.17	6.16
10339176	5.12	4.91	5.28	5.13	4.94	5.29	4.73	4.79	5.90	5.91	5.91	4.64	5.72	5.35
10339177	8.21	8.12	7.92	7.92	8.19	7.58	7.80	7.93	6.63	8.46	7.38	7.45	6.79	5.35
10339178	2.84	2.43	1.82	2.03	2.65	2.44	2.98	2.73	2.79	2.59	4.28	3.03	2.84	2.95
10339179	5.75	5.42	5.39	5.63	5.65	6.52	5.59	5.27	6.33	5.68	7.07	6.72	7.48	6.69
10339180	9.68	9.82	9.16	9.57	9.34	8.40	8.46	9.00	7.82	7.53	8.69	8.51	8.67	8.66
10339181	2.32	2.50	2.66	2.50	3.01	2.47	2.66	2.25	3.46	4.58	5.23	3.86	2.98	3.83
10339182	1.82	2.09	1.99	1.89	2.31	1.93	2.05	2.64	2.67	2.10	3.52	3.77	2.25	3.15
10339183	2.06	2.83	2.38	2.62	2.71	3.15	2.71	3.05	3.33	2.74	3.36	2.79	3.43	4.66
10339184	4.80	4.74	4.91	4.69	5.38	4.66	4.73	4.50	4.83	5.09	5.08	4.27	5.36	5.54
10339185	10.09	9.63	9.81	9.67	9.58	10.16	9.91	9.82	10.61	10.14	11.81	10.57	11.69	10.35
10339186	7.27	7.67	8.01	7.30	7.53	8.63	7.52	6.53	6.22	8.61	5.50	6.74	9.18	7.33
10339187	2.70	3.15	2.74	3.06	2.31	3.26	3.12	2.57	3.91	3.83	3.89	3.64	3.30	2.97
10339188	3.14	2.97	3.70	3.83	3.98	3.31	4.30	3.36	2.69	2.75	3.17	4.22	4.38	4.12
10339189	3.28	3.58	3.72	3.59	3.37	3.62	3.85	3.81	3.65	3.53	4.83	4.32	4.91	3.92
10339190	2.87	3.03	5.11	2.36	3.59	2.44	3.64	3.78	2.49	2.88	4.93	2.51	2.58	4.28
10339191	7.09	7.18	7.01	6.29	6.86	6.04	6.14	7.05	6.01	6.20	6.88	6.52	6.69	6.19
10339192	7.22	7.19	7.66	7.05	7.52	9.11	9.27	8.10	6.61	9.18	10.19	9.73	6.10	8.97
10339193	5.65	6.22	6.69	6.56	5.58	3.87	6.54	4.95	5.04	4.91	6.76	5.45	5.67	5.39
10339194	2.51	2.40	3.15	2.52	2.73	3.22	3.60	3.23	3.42	3.18	3.84	2.71	3.40	4.23
10339195	6.36	6.91	6.84	6.37	6.27	5.88	6.75	5.73	6.20	5.60	7.34	6.37	7.65	6.21
10339196	2.32	3.32	4.37	2.34	2.70	3.59	2.71	2.59	3.53	2.39	2.62	2.49	2.16	3.67
10339197	5.64	6.84	5.87	6.45	7.36	6.27	7.09	5.08	3.89	5.60	5.39	5.48	4.22	3.72
10339198	10.83	11.25	10.61	10.86	10.91	10.70	9.98	10.88	10.48	10.34	9.62	9.66	7.61	9.79
10339199	2.27	2.02	2.51	2.13	2.11	1.93	1.93	2.25	2.25	2.08	3.48	2.82	2.39	2.57
10339200	2.84	3.26	2.92	4.51	3.44	2.97	3.35	3.12	3.64	3.51	2.95	3.63	4.65	3.79
10339201	2.62	2.28	3.56	2.40	2.61	2.97	1.97	2.17	2.72	2.46	4.14	3.12	2.96	2.68
10339202	4.01	4.96	3.37	4.40	2.85	2.73	2.47	3.12	4.79	2.72	4.75	5.19	3.10	5.11
10339203	5.74	5.85	5.83	5.76	5.92	6.35	6.39	6.11	6.52	6.58	7.12	6.55	6.48	7.09
10339204	3.97	4.12	5.05	3.80	4.44	4.73	5.24	3.66	4.10	4.15	4.18	4.40	4.88	4.73
10339205	8.51	9.56	9.30	8.97	8.70	6.92	8.28	7.13	7.42	6.59	9.09	7.03	10.04	8.47
10339206	5.55	6.36	5.48	5.78	5.98	5.72	6.79	5.11	6.15	5.38	4.88	4.72	6.28	6.32
10339207	7.25	7.24	7.08	7.74	7.42	7.15	7.50	6.98	6.84	7.65	6.72	7.62	7.86	7.94
10339208	2.24	2.64	3.74	2.73	2.17	2.26	2.89	2.24	2.85	2.53	2.64	3.26	3.10	3.46
10339209	7.58	7.27	7.54	7.64	7.47	7.12	7.58	7.09	8.06	5.42	9.32	8.75	8.20	9.35
10339210	6.56	6.11	7.16	6.65	6.68	7.36	7.27	6.61	6.04	6.09	6.41	5.96	7.56	6.12
10339211	6.29	5.94	6.95	6.75	4.88	5.96	4.32	5.71	7.94	7.88	5.67	5.60	8.36	5.57
10339212	5.80	6.61	6.65	5.93	6.13	4.84	5.91	5.11	6.25	5.57	6.44	5.98	6.85	5.64
10339213	4.82	6.82	2.81	5.71	4.74	5.68	4.28	4.36	5.40	4.33	5.43	5.53	5.95	6.45
10339214	6.88	6.44	6.94	7.33	6.77	4.76	5.46	6.90	3.56	3.92	4.84	6.38	7.00	6.98
10339215	7.46	7.79	8.00	7.55	7.55	7.38	7.64	6.97	7.74	7.30	8.25	7.69	8.47	7.18
10339216	7.07	6.68	6.22	6.72	7.07	5.24	7.19	6.78	4.58	4.82	6.01	6.14	6.90	4.37
10339217	5.56	5.43	5.13	5.38	4.54	5.47	5.23	5.61	5.09	5.07	5.27	5.71	6.28	5.24
10339218	3.11	3.47	4.89	3.90	3.72	3.99	4.26	2.27	6.84	3.01	4.03	3.18	2.48	4.49
10339219	3.26	2.98	2.80	4.17	2.48	3.57	4.10	3.03	5.50	4.27	3.67	4.00	4.85	3.09
10339220	2.56	2.82	2.18	2.24	2.66	2.35	2.88	2.78	3.01	2.75	2.62	2.52	2.97	4.74
10339221	11.72	11.69	10.85	11.77	11.68	9.11	9.26	10.94	8.97	10.19	8.72	9.93	9.17	9.01
10339222	2.72	2.57	2.29	3.28	2.62	2.65	3.34	2.67	3.04	2.63	3.12	2.66	2.70	4.55
10339223	7.63	8.90	9.57	8.55	7.98	7.82	9.35	7.25	8.13	7.73	9.57	8.42	9.97	8.01
10339224	6.81	6.61	6.75	7.40	7.42	5.79	5.48	6.54	6.24	7.59	8.39	6.42	5.79	4.39
10339225	9.30	8.26	8.68	8.16	8.28	7.96	8.43	9.04	7.06	8.23	7.44	7.21	6.93	6.05
10339226	2.98	3.19	3.55	2.90	3.18	2.78	3.96	4.42	2.02	2.64	3.70	3.52	1.99	3.18
10339227	4.79	5.16	4.46	5.19	4.64	4.41	4.89	4.62	4.59	4.23	4.80	3.85	4.97	3.88
10339228	4.69	5.09	4.37	4.58	4.92	4.03	6.59	4.97	2.97	5.83	4.69	4.93	4.76	5.19
10339229	4.59	5.18	5.80	5.90	4.49	4.46	5.30	5.82	5.89	5.26	6.25	5.14	5.49	5.11
10339230	6.14	5.37	5.41	6.12	4.54	5.75	6.45	4.66	5.68	4.02	4.90	4.85	5.26	5.70
10339231	4.18	4.00	3.09	3.46	2.68	2.84	3.37	3.08	3.05	2.87	2.38	3.67	3.62	3.77
10339232	4.97	4.39	5.05	4.47	4.85	4.26	5.10	4.77	7.61	4.96	6.46	5.53	5.57	5.55
10339233	7.10	7.97	7.52	8.15	7.48	7.68	7.07	6.26	7.72	6.53	7.85	7.28	7.17	7.02
10339234	3.59	3.83	4.39	3.21	4.08	3.32	2.97	2.87	3.72	2.40	6.01	4.30	4.46	4.39
10339235	4.82	4.90	4.65	4.51	5.03	4.90	5.09	4.13	4.73	4.38	5.15	5.26	5.18	4.74
10339236	7.13	7.66	6.86	7.17	7.58	6.92	7.27	7.14	7.25	8.28	8.26	7.22	7.73	7.68
10339237	5.97	5.84	5.73	5.92	6.01	5.85	5.41	5.29	5.63	6.11	8.58	6.81	6.07	6.25
10339238	4.25	4.83	4.02	3.35	4.55	2.53	3.16	3.11	4.81	2.61	3.27	3.74	6.69	2.63
10339239	8.70	8.69	8.52	8.61	8.70	8.67	8.99	8.41	8.48	8.53	9.20	8.98	9.58	8.83
10339240	6.73	6.58	7.11	6.73	7.56	7.13	7.01	6.26	6.76	5.82	7.20	6.99	7.14	7.15
10339241	6.59	5.56	6.08	6.26	6.41	6.44	6.56	6.19	5.41	6.28	6.93	6.52	6.11	5.26
10339242	2.88	3.32	4.11	3.22	4.22	3.02	4.33	3.33	3.28	3.14	3.93	2.89	5.76	3.98
10339243	5.04	5.20	5.35	5.88	5.44	4.39	5.52	3.27	4.66	3.74	5.75	4.91	5.48	4.00
10339244	9.65	9.75	10.29	10.00	9.52	10.81	10.45	9.90	10.03	9.86	10.50	11.11	11.14	10.77
10339245	9.78	9.37	9.57	9.14	9.24	8.31	8.47	10.68	7.08	9.93	8.10	7.61	9.28	6.34
10339246	4.84	5.24	4.71	4.46	4.93	4.78	3.71	5.09	5.60	4.44	5.14	5.54	6.65	5.55
10339247	6.64	5.43	7.28	6.79	6.09	7.29	7.40	7.63	5.09	6.87	8.71	5.91	6.23	6.24
10339248	8.73	9.49	9.46	8.62	9.10	9.41	9.18	8.77	9.25	8.61	8.91	9.34	9.10	8.57
10339249	5.57	5.29	5.52	4.83	5.18	4.25	5.77	6.37	4.71	6.06	5.62	6.15	5.27	6.49
10339250	3.26	3.62	3.81	3.31	3.44	3.81	3.13	3.49	3.82	3.38	3.61	3.13	4.30	4.09
10339251	9.17	8.49	9.00	8.71	8.69	6.85	7.21	9.34	7.39	8.12	8.51	6.01	7.47	7.65
10339252	2.28	3.98	3.53	2.73	3.97	3.60	3.14	2.64	3.06	2.40	5.93	2.47	2.25	3.59
10339253	3.68	3.49	4.29	4.44	3.21	3.53	2.48	4.59	2.77	3.00	2.86	3.53	4.32	3.66
10339254	3.64	3.85	3.72	3.44	3.61	2.58	3.42	3.22	2.61	3.88	4.19	3.25	5.05	3.94
10339255	3.98	4.26	4.15	4.01	4.52	4.31	4.73	4.18	5.01	4.76	4.47	4.54	4.57	4.98
10339256	5.01	4.08	5.34	4.57	4.50	4.16	4.45	5.88	4.47	3.77	5.00	4.02	4.65	4.67
10339257	5.17	5.27	4.59	4.56	5.56	4.82	5.05	5.31	4.81	4.64	5.94	4.76	5.40	5.78
10339258	2.75	2.75	2.75	2.81	2.95	2.75	2.59	3.33	3.20	2.94	4.99	3.62	3.26	2.93
10339259	3.75	3.42	3.24	2.93	4.04	3.04	3.62	4.30	3.11	4.66	3.90	3.70	3.50	3.92
10339260	6.56	6.54	6.12	7.09	6.46	5.37	6.13	6.16	5.67	6.18	9.69	5.39	8.78	5.78
10339261	2.59	2.81	2.53	2.37	2.18	2.69	4.48	3.15	2.44	1.96	3.27	3.44	2.95	2.13
10339262	6.04	6.73	7.00	6.00	6.69	6.55	6.53	6.48	6.81	5.94	7.11	7.40	7.63	6.75
10339263	2.08	2.17	2.78	2.49	2.46	2.69	2.92	2.19	2.08	3.49	2.75	3.72	2.69	3.34
10339264	4.45	3.45	7.31	3.24	3.28	2.95	2.92	3.26	3.55	4.53	3.05	3.73	4.33	3.87
10339265	2.22	3.49	2.22	2.04	1.89	1.89	2.05	3.48	2.85	4.23	2.77	1.81	2.32	3.91
10339266	5.78	7.16	7.04	6.31	5.73	6.07	6.52	6.71	5.65	6.99	7.87	6.36	6.89	6.02
10339267	8.79	7.91	7.90	7.89	8.16	8.18	8.07	7.41	8.06	7.31	8.82	8.80	8.67	7.74
10339268	2.32	2.89	3.93	3.10	2.95	2.06	3.22	2.15	2.46	4.06	2.58	2.52	2.86	2.27
10339269	4.92	3.49	3.99	4.97	3.96	5.47	6.27	3.47	4.07	4.11	4.13	3.51	3.33	6.41
10339270	2.71	2.61	3.55	2.35	2.27	2.65	2.32	2.70	2.98	2.21	2.39	4.19	3.06	3.44
10339271	10.38	10.20	10.63	10.03	10.12	11.12	11.05	10.58	11.30	10.91	9.60	11.07	10.26	11.36
10339272	2.70	2.95	2.83	2.87	2.92	2.96	3.53	2.21	3.31	2.90	2.48	3.05	2.72	2.95
10339273	2.69	2.90	2.49	3.10	2.44	2.31	3.30	2.23	3.56	2.79	2.63	2.95	4.01	4.17
10339274	5.04	5.02	3.96	4.66	4.49	4.47	4.11	3.63	3.73	3.68	3.64	5.65	3.69	4.20
10339275	9.10	8.93	9.46	9.33	9.40	9.98	10.04	9.53	9.95	9.76	7.06	9.36	8.51	9.26
10339276	4.12	2.12	2.41	4.86	3.02	3.02	2.65	3.14	5.22	4.10	3.74	2.90	3.16	4.75
10339277	1.82	2.16	1.92	2.22	1.90	2.24	2.17	2.12	1.94	2.12	1.76	1.94	2.15	2.52
10339278	7.00	6.95	6.05	6.82	6.88	5.12	5.03	5.98	4.46	5.88	8.54	8.04	8.19	5.01
10339279	3.00	3.33	2.76	3.07	4.35	3.12	3.24	3.14	3.10	3.10	2.78	1.91	2.41	2.91
10339280	3.36	2.98	3.14	3.13	2.50	3.34	2.84	2.81	3.75	2.94	3.19	3.08	2.70	3.59
10339281	2.68	2.77	3.03	2.46	2.75	2.96	3.26	2.88	2.85	2.38	2.94	4.16	3.35	3.19
10339282	3.29	3.19	2.61	2.99	3.21	3.10	3.00	2.64	3.72	3.30	3.44	3.14	5.56	5.96
10339283	11.82	11.73	11.83	11.63	11.87	11.71	11.59	12.05	10.44	11.92	9.10	9.73	8.45	10.15
10339284	3.86	2.42	2.24	2.56	2.44	2.74	3.05	3.20	3.66	3.07	3.87	2.92	4.28	4.49
10339285	7.85	8.08	7.92	7.76	8.04	7.85	7.87	6.74	6.97	6.50	8.01	7.52	9.17	8.27
10339286	7.86	7.51	6.92	7.54	6.92	6.29	5.31	7.45	6.58	7.29	5.54	4.79	3.55	4.51
10339287	3.55	2.96	3.26	2.55	2.95	2.27	3.32	3.15	5.62	2.65	3.77	3.88	3.02	4.01
10339288	6.72	6.70	6.68	6.27	6.67	6.58	6.44	6.77	7.16	6.33	6.63	6.94	7.39	6.72
10339289	3.08	3.67	5.21	3.31	3.80	2.46	4.80	3.54	5.36	3.77	4.23	3.98	4.22	4.24
10339290	6.56	6.44	5.77	6.88	6.45	5.28	6.30	5.77	3.51	6.54	3.37	3.49	2.35	7.10
10339291	7.50	7.89	7.58	7.72	7.66	6.38	8.41	6.85	8.61	6.15	6.07	6.77	9.53	6.90
10339292	5.89	6.11	6.48	6.12	5.59	6.51	6.94	5.36	5.96	5.74	7.39	5.96	6.87	6.72
10339293	6.01	6.26	3.51	5.65	5.45	6.79	3.48	3.89	3.18	3.87	5.30	3.60	4.69	3.36
10339294	3.61	3.43	3.62	3.56	3.69	3.63	3.30	3.28	3.22	3.54	3.50	4.12	3.82	5.22
10339295	2.06	2.21	3.60	2.71	2.65	2.26	2.73	3.21	2.63	3.93	2.40	3.24	2.40	2.45
10339296	7.77	7.33	6.68	7.80	7.87	6.57	7.40	7.42	7.61	7.56	5.98	6.82	4.02	5.67
10339297	9.18	9.17	8.89	8.56	9.14	10.02	9.51	9.26	11.12	9.38	9.95	11.29	8.44	11.42
10339298	2.40	2.18	2.06	2.88	2.24	3.36	2.18	2.47	2.35	4.28	2.81	3.03	2.82	2.54
10339299	6.20	6.40	5.44	6.73	5.96	7.65	7.40	7.29	6.28	8.65	5.18	8.02	5.86	4.79
10339300	7.54	7.50	7.76	7.54	7.34	7.79	7.57	7.58	7.70	7.41	8.19	7.74	9.14	8.16
10339301	5.77	7.31	7.78	6.81	6.68	6.86	4.45	6.18	6.28	4.18	6.18	6.41	5.32	4.68
10339302	12.40	12.33	12.26	12.32	12.35	12.51	12.51	12.74	12.44	12.56	12.21	11.87	11.62	12.35
10339303	4.58	4.88	6.05	4.60	4.48	7.28	4.32	4.05	4.72	4.15	4.74	5.05	5.43	4.71
10339304	5.85	6.14	6.39	6.50	5.69	6.00	5.15	6.01	5.69	5.13	4.89	6.29	6.68	6.58
10339305	4.98	2.89	3.82	3.69	3.58	2.64	3.22	2.76	3.16	4.12	3.57	3.00	4.72	2.16
10339306	5.98	6.07	6.03	6.27	6.31	6.22	6.36	5.36	6.37	6.26	6.13	5.97	6.03	6.13
10339307	6.13	6.77	6.25	6.34	6.03	6.16	6.52	6.03	6.68	6.05	6.69	6.66	6.99	5.97
10339308	5.34	5.38	5.95	4.93	5.43	5.42	4.81	4.68	5.26	4.35	5.66	5.51	4.83	5.03
10339309	9.75	9.23	9.84	9.50	9.25	10.24	10.26	9.81	10.39	9.84	12.03	11.69	12.40	10.78
10339310	3.73	3.19	4.21	3.44	4.50	2.34	4.01	2.46	3.94	2.31	2.55	2.40	4.33	2.90
10339311	6.18	6.36	6.32	6.53	6.10	6.05	5.02	5.48	4.47	5.83	5.50	6.42	8.54	5.69
10339312	5.58	5.57	6.26	4.56	5.10	6.16	5.20	4.94	5.51	5.64	5.80	5.32	5.01	5.56
10339313	7.26	6.29	7.55	7.01	6.70	7.85	8.03	8.24	9.33	7.97	8.69	8.35	8.30	7.77
10339314	6.00	5.54	5.83	6.01	5.69	6.34	6.04	5.78	6.08	6.01	6.73	6.94	7.08	5.77
10339315	5.29	4.74	5.08	5.21	5.08	5.40	5.83	5.12	5.58	5.44	5.62	5.77	5.45	5.67
10339316	8.29	7.20	8.55	7.58	8.24	8.54	8.56	8.51	8.21	8.13	9.54	9.18	8.70	8.41
10339317	4.61	4.50	4.79	4.86	4.94	5.03	5.52	4.42	4.84	4.74	5.11	5.32	4.92	4.77
10339318	6.96	7.60	7.37	7.40	7.49	7.45	9.28	8.43	7.60	6.80	7.06	8.50	8.08	6.81
10339319	11.83	11.86	12.03	11.68	11.82	11.72	11.67	11.67	12.07	11.70	12.65	12.39	12.75	12.33
10339320	5.12	4.29	4.72	5.35	5.54	5.45	5.36	4.02	4.84	5.01	5.89	5.04	4.59	7.16
10339321	3.34	3.54	2.93	4.98	3.28	5.83	3.43	3.42	3.09	3.63	5.99	3.60	4.04	4.86
10339322	6.21	6.07	6.20	5.75	6.67	6.36	6.13	5.74	6.03	5.95	6.52	6.22	6.51	6.58
10339323	4.93	2.23	3.29	2.17	4.15	5.41	4.86	3.28	5.06	4.78	5.56	2.74	3.45	5.65
10339324	3.78	4.12	4.05	2.51	3.44	2.78	3.31	3.96	3.19	3.31	3.65	3.37	4.53	4.35
10339325	10.34	10.58	11.02	10.93	10.78	10.77	11.19	10.67	10.89	10.62	10.97	11.34	11.42	11.24
10339326	2.59	2.59	2.17	2.10	1.98	2.29	2.34	2.25	2.16	2.46	3.79	2.09	2.52	3.40
10339327	4.43	3.44	4.09	4.15	3.91	3.55	3.71	3.88	3.88	4.09	3.40	5.93	3.86	4.91
10339328	2.35	2.50	2.37	2.51	2.54	3.00	2.89	3.17	2.68	3.01	4.12	3.79	2.83	4.05
10339329	4.17	4.61	5.23	4.15	4.03	5.14	4.38	5.07	4.30	4.02	5.01	3.98	5.09	4.58
10339330	4.64	4.55	4.21	3.72	3.43	5.85	6.02	6.80	5.31	4.98	5.71	5.72	5.78	3.90
10339331	2.12	2.49	1.98	1.95	2.35	1.91	2.28	2.02	2.06	2.20	2.02	2.20	3.60	2.50
10339332	6.76	7.63	7.49	6.64	7.45	6.26	7.15	6.23	6.76	6.27	8.44	6.91	8.26	6.27
10339333	3.29	2.33	3.19	2.95	2.25	3.94	2.44	2.75	3.60	2.13	2.34	3.14	3.75	3.91
10339334	6.50	6.27	5.84	6.48	7.13	5.47	5.31	5.22	4.61	6.49	5.41	5.24	4.79	4.29
10339335	2.92	4.24	4.52	4.03	4.38	4.27	2.68	3.90	3.64	3.71	3.58	4.88	3.36	3.86
10339336	4.76	5.59	4.52	4.68	4.01	4.41	6.34	4.22	5.58	4.19	4.40	3.82	5.50	5.33
10339337	9.21	8.39	8.91	8.86	8.77	8.88	9.52	8.81	9.59	8.74	9.31	9.89	10.19	8.85
10339338	3.32	2.68	3.00	3.03	3.43	4.35	3.38	4.25	3.61	3.11	3.92	4.24	3.36	3.52
10339339	4.89	5.08	5.82	5.61	5.08	4.79	3.54	6.28	4.42	3.92	5.19	5.28	5.12	5.22
10339340	3.44	4.68	3.24	4.19	3.77	4.63	3.18	2.66	5.65	2.49	4.23	2.31	2.86	6.09
10339341	9.68	9.75	9.00	9.38	9.61	8.44	8.80	9.37	8.63	8.71	6.06	7.64	4.18	6.75
10339342	3.94	4.53	4.68	4.14	4.10	4.06	4.99	4.05	3.99	3.96	6.39	5.98	5.18	4.67
10339343	2.23	2.18	2.51	2.46	3.20	2.19	2.34	2.14	2.50	2.56	2.81	2.49	2.56	5.08
10339344	3.22	4.49	2.71	2.57	4.92	4.51	3.67	2.81	2.31	3.05	3.40	4.58	3.88	4.29
10339345	3.73	3.72	3.93	3.87	3.60	4.66	4.45	4.16	4.81	3.63	6.08	4.37	6.02	5.66
10339346	6.52	6.72	6.06	5.90	6.20	7.66	7.17	6.64	8.22	7.50	7.13	7.04	6.67	6.66
10339347	4.02	4.80	4.50	4.56	3.82	2.91	3.04	4.27	3.01	2.42	3.95	4.26	4.89	3.94
10339348	7.88	7.39	7.71	7.91	7.65	7.46	7.88	8.42	8.34	6.95	6.04	8.99	5.99	7.49
10339349	5.30	4.78	5.68	4.64	4.90	4.86	4.44	6.08	6.83	5.74	4.51	6.01	5.04	3.78
10339350	3.41	2.23	2.70	2.76	2.15	2.70	2.90	2.90	2.89	2.40	3.19	2.66	4.40	3.16
10339351	5.41	7.08	6.51	7.13	7.37	7.16	6.16	6.74	6.40	6.59	6.58	7.40	6.62	8.39
10339352	7.29	6.92	6.31	6.70	7.29	6.83	6.72	6.03	6.82	6.29	7.47	6.42	7.62	7.34
10339353	6.06	5.30	5.42	5.17	5.47	5.00	5.60	5.42	6.19	5.67	6.03	6.02	6.60	6.17
10339354	9.23	9.21	9.02	9.10	9.21	9.45	8.76	8.91	9.51	9.04	11.67	10.69	9.10	8.77
10339355	7.16	7.55	7.72	7.18	6.85	7.08	6.94	6.75	7.35	7.07	7.53	7.54	8.87	7.17
10339356	6.62	7.15	6.39	7.13	7.33	7.23	6.27	6.78	7.43	7.86	5.38	3.62	4.45	5.26
10339357	4.41	5.37	4.58	5.57	5.52	4.81	4.81	3.83	4.96	3.74	5.05	5.92	5.75	4.66
10339358	6.72	6.79	6.18	5.84	6.61	6.06	6.49	6.57	6.07	6.26	6.60	6.16	5.61	6.36
10339359	2.37	2.47	2.85	2.12	1.89	2.19	3.00	2.20	3.21	3.02	3.10	3.42	2.45	2.15
10339360	2.01	2.07	2.10	2.01	2.00	2.49	2.24	2.24	2.56	2.79	2.60	2.51	3.29	2.91
10339361	6.97	6.46	7.44	6.65	7.08	7.76	6.92	6.79	7.18	6.59	7.13	6.08	7.15	4.78
10339362	2.74	3.00	4.09	2.49	2.38	3.21	2.64	2.39	3.73	2.74	3.90	3.21	3.82	3.40
10339363	3.61	2.85	4.24	2.99	3.63	3.46	3.59	3.24	4.28	3.76	3.87	3.36	3.05	3.88
10339364	8.74	8.78	8.90	8.56	8.98	10.07	7.82	7.66	9.09	9.04	4.05	9.50	4.40	9.50
10339365	7.66	7.40	6.97	7.70	7.25	5.66	6.58	7.37	7.04	6.60	5.05	6.28	3.90	3.79
10339366	4.10	3.61	3.66	3.35	3.70	4.05	4.07	3.45	3.45	2.87	4.02	3.66	3.86	3.27
10339367	5.47	4.86	4.59	3.93	4.83	5.17	4.65	2.45	3.51	4.75	2.72	4.72	3.22	3.18
10339368	4.93	4.34	4.66	5.36	3.85	5.26	5.38	4.74	2.74	4.68	4.61	6.50	5.28	4.87
10339369	6.06	5.75	5.65	5.49	5.95	5.48	5.55	5.21	5.99	4.84	5.49	6.00	5.15	5.30
10339370	6.55	6.62	6.51	6.25	6.39	6.65	7.22	6.72	6.55	6.88	7.10	5.54	6.66	6.13
10339371	2.83	3.80	2.90	3.17	2.53	2.77	3.32	2.38	2.87	2.69	5.80	3.01	4.26	3.39
10339372	4.92	5.41	5.06	4.49	5.55	4.46	5.70	4.48	5.33	4.90	6.22	4.53	4.62	4.32
10339373	2.44	3.50	3.16	4.09	2.90	3.27	4.04	2.81	3.48	3.88	2.24	3.11	5.27	5.00
10339374	10.48	10.61	10.25	10.69	10.77	10.42	10.22	10.71	10.48	10.82	9.00	9.11	9.09	9.36
10339375	10.12	10.32	9.76	10.52	10.37	10.08	9.49	10.30	9.93	9.27	7.96	9.88	7.91	8.69
10339376	5.50	5.83	5.33	4.81	6.01	4.93	4.68	4.60	4.60	4.95	5.25	4.50	7.58	6.88
10339377	5.35	5.44	6.09	5.46	5.63	5.85	6.47	5.95	5.87	6.24	5.94	5.84	6.63	6.20
10339378	2.21	3.10	1.96	2.70	2.11	2.05	2.50	2.37	2.10	2.01	2.32	2.13	1.89	2.56
10339379	7.45	7.68	7.38	7.16	7.14	7.66	6.17	7.12	6.18	8.63	7.74	6.61	7.18	6.45
10339380	3.38	3.84	3.86	5.01	3.57	5.86	3.62	3.28	3.44	3.81	5.56	5.88	5.36	3.30
10339381	5.65	6.14	6.38	5.73	6.03	5.89	6.80	6.59	7.18	5.80	7.08	6.00	6.61	5.94
10339382	11.12	10.59	10.79	10.78	10.48	10.42	10.43	11.01	10.36	10.57	8.33	9.79	8.65	9.81
10339383	5.66	6.05	6.22	6.15	5.48	5.07	6.51	5.27	5.75	4.12	7.05	5.56	7.16	5.77
10339384	6.77	7.07	6.81	6.66	6.82	6.82	6.90	6.41	6.18	6.76	6.62	6.82	7.22	7.24
10339385	6.11	7.59	7.46	7.34	7.17	5.30	6.58	6.99	5.73	3.77	6.62	6.45	9.58	6.18
10339386	5.58	5.91	6.18	6.30	6.05	6.21	6.60	5.18	6.01	5.29	6.34	5.85	6.58	6.37
10339387	5.51	3.81	3.40	4.87	4.35	4.86	3.45	2.95	3.26	3.23	2.78	2.64	2.69	4.26
10339388	8.23	7.16	7.75	8.11	7.71	7.82	7.93	8.17	6.71	8.53	6.87	7.39	5.36	6.22
10339389	9.59	9.65	9.49	9.62	9.77	10.15	9.90	10.11	10.22	10.30	8.66	10.01	6.12	9.95
10339390	6.90	7.86	7.69	7.76	7.48	7.48	7.96	6.93	7.29	6.52	8.04	7.30	9.17	8.84
10339391	12.19	12.08	12.20	12.59	12.04	11.54	10.89	12.16	11.45	11.69	11.08	11.74	10.41	11.08
10339392	2.92	3.79	4.51	4.55	3.33	5.98	4.60	3.76	3.75	4.29	4.12	6.21	2.66	2.83
10339393	5.44	6.31	7.85	6.55	7.27	5.43	7.58	4.02	4.06	4.85	4.31	5.48	6.20	5.07
10339394	3.84	4.80	4.26	4.43	4.76	5.43	4.99	5.40	5.71	4.98	5.26	5.17	5.79	5.44
10339395	4.73	5.83	6.89	4.80	5.68	5.00	4.20	4.30	3.66	3.69	4.18	5.51	6.26	3.86
10339396	3.86	3.80	3.29	4.78	4.09	3.90	4.86	3.71	3.85	3.22	4.24	3.63	2.88	3.71
10339397	2.80	2.42	2.90	2.44	3.19	3.13	4.90	3.65	2.87	2.69	4.03	3.31	2.89	3.09
10339398	8.35	8.36	8.88	8.15	8.14	9.76	9.75	9.72	10.69	9.76	9.68	9.88	9.35	10.07
10339399	2.94	2.74	2.70	3.21	2.56	3.41	3.58	3.43	2.90	2.49	2.99	2.88	2.96	3.09
10339400	6.98	7.10	7.40	7.14	7.09	6.87	6.70	6.72	7.23	7.09	7.03	6.82	8.06	7.84
10339401	2.43	3.70	2.87	2.63	4.53	4.26	3.97	3.52	3.18	2.85	4.29	3.36	3.63	4.54
10339402	7.93	7.70	8.05	8.03	7.61	8.06	8.20	8.91	7.74	8.19	5.82	5.91	6.07	6.50
10339403	2.44	2.52	2.88	3.01	2.75	2.49	2.57	5.71	2.12	3.17	3.38	3.20	4.95	3.45
10339404	8.25	8.34	8.03	7.98	8.06	7.89	8.41	8.22	8.31	8.75	8.37	8.46	9.27	8.35
10339405	5.69	5.79	5.42	5.59	5.84	6.18	6.60	6.25	6.97	6.38	6.31	6.60	7.30	5.52
10339406	8.64	8.81	8.74	8.59	8.76	8.13	7.99	8.80	9.28	9.93	8.12	7.52	8.02	8.13
10339407	3.99	3.39	3.53	3.49	2.58	3.85	4.31	3.22	6.06	3.86	3.43	3.55	3.74	4.59
10339408	5.98	5.62	5.02	6.19	5.21	5.96	4.84	5.87	4.81	6.74	5.95	5.11	6.07	5.03
10339409	3.38	3.50	3.73	3.61	3.54	3.35	3.79	3.27	3.84	3.15	3.47	5.12	5.52	3.39
10339410	2.45	2.18	1.88	2.33	2.14	2.34	2.19	2.73	2.72	3.55	4.19	2.49	4.17	2.75
10339411	7.12	6.58	6.36	6.92	6.53	6.46	4.83	6.59	5.48	8.05	6.38	5.86	5.65	5.84
10339412	6.68	6.04	6.92	7.31	6.25	5.01	8.23	6.54	5.77	5.21	10.75	6.33	6.88	5.77
10339413	3.12	3.38	2.42	3.44	2.74	5.03	4.41	5.31	4.01	3.50	3.66	3.11	3.57	3.81
10339414	3.47	3.19	2.91	3.85	2.56	2.87	2.96	3.74	3.64	3.26	5.09	4.23	3.74	3.48
10339415	11.08	11.60	11.80	11.59	11.39	10.76	11.45	10.55	10.83	10.49	11.88	10.87	12.37	11.31
10339416	7.22	6.25	7.30	7.70	6.72	7.31	7.29	6.75	6.88	6.97	6.84	5.32	6.51	5.25
10339417	4.93	4.97	4.83	4.97	4.87	4.72	5.12	4.09	6.37	5.93	6.30	6.99	3.68	5.16
10339418	3.94	4.16	3.88	4.68	4.19	2.70	3.15	4.15	3.53	4.71	5.34	5.41	5.01	4.53
10339419	8.22	8.01	7.97	8.10	7.87	8.66	8.28	7.56	8.58	8.70	8.53	8.87	8.27	8.24
10339420	6.38	6.15	6.64	6.17	6.07	6.14	5.30	5.66	5.89	5.07	6.62	5.93	6.51	5.77
10339421	6.62	7.21	7.17	6.45	7.55	7.96	7.29	5.91	6.54	5.72	6.47	5.78	6.24	5.19
10339422	2.54	2.40	2.53	2.98	2.76	2.47	3.09	2.29	3.66	3.02	4.29	2.64	4.69	2.33
10339423	3.06	4.43	4.60	4.31	3.57	4.81	3.63	3.00	3.82	4.80	4.22	2.51	2.79	3.39
10339424	5.68	5.32	5.66	5.33	5.73	4.56	5.62	5.85	4.93	5.28	5.36	5.33	6.49	4.80
10339425	3.16	3.29	2.40	2.22	2.39	4.27	2.96	3.00	2.73	3.07	3.42	3.36	3.67	3.47
10339426	11.07	10.98	10.47	10.90	10.95	10.48	10.32	10.86	10.01	10.70	8.99	10.13	7.21	9.90
10339427	2.30	2.66	2.63	2.62	2.76	3.55	4.75	2.16	2.80	2.36	3.03	2.80	2.33	3.30
10339428	5.68	5.22	4.10	4.02	4.35	4.23	4.65	3.74	4.57	4.86	4.75	4.06	5.31	6.14
10339429	7.34	6.52	7.52	6.92	7.41	8.92	7.68	6.52	6.90	6.09	7.86	6.80	7.57	6.89
10339430	7.32	7.07	6.58	6.84	6.83	6.50	5.51	7.04	6.18	5.97	6.61	8.42	6.79	5.52
10339431	2.57	3.25	2.69	2.74	2.92	2.72	2.54	2.07	2.79	2.30	2.94	5.53	2.72	2.92
10339432	6.25	6.52	6.70	6.61	6.36	5.52	6.20	5.75	6.26	4.87	6.32	5.21	7.54	5.59
10339433	3.97	4.17	3.95	3.71	3.40	3.18	3.63	3.81	2.93	3.33	5.30	4.18	5.52	4.21
10339434	4.61	4.74	5.09	4.67	4.93	5.11	2.78	4.84	4.41	5.26	4.45	3.72	4.10	4.64
10339435	5.94	6.36	6.10	5.83	5.44	5.73	4.89	5.99	6.24	5.46	5.52	6.31	6.12	5.57
10339436	7.78	8.08	7.65	7.60	7.60	8.07	7.84	7.71	7.67	7.36	8.52	8.58	8.91	7.69
10339437	3.74	4.84	4.99	4.10	4.65	4.50	4.42	3.58	5.07	3.07	5.10	4.80	4.60	3.83
10339438	7.35	7.59	7.66	7.27	7.61	7.35	7.32	7.18	7.48	6.70	7.36	7.60	7.69	7.49
10339439	6.59	7.09	6.60	6.96	7.32	6.94	6.94	6.39	6.70	6.70	7.32	6.77	6.76	7.26
10339440	2.27	2.94	2.53	2.81	1.99	2.60	3.40	2.42	2.39	3.23	2.99	2.35	3.08	3.49
10339441	6.43	6.60	6.54	6.26	6.97	6.53	6.13	6.05	6.09	5.73	6.96	6.55	7.13	6.19
10339442	3.44	2.77	3.18	2.45	2.45	3.39	3.00	2.66	3.15	3.50	4.15	2.76	3.82	4.36
10339443	4.07	4.27	4.71	3.96	3.80	4.02	4.13	3.86	4.21	3.79	3.85	4.54	5.66	4.09
10339444	5.60	5.32	5.30	7.00	6.94	3.18	4.63	4.34	4.31	4.64	5.23	3.68	4.82	4.63
10339445	1.89	2.16	2.83	2.96	2.14	2.54	2.55	2.69	2.47	2.17	2.07	2.63	2.70	2.39
10339446	9.79	9.69	10.00	10.39	9.97	8.25	9.11	9.95	8.97	8.79	2.00	8.15	3.89	8.19
10339447	12.47	12.40	12.23	12.20	12.34	12.62	12.15	12.48	12.40	12.54	11.74	12.31	11.72	12.07
10339448	6.47	6.97	7.44	6.65	6.79	6.94	6.66	6.17	7.39	7.05	6.48	6.89	7.69	6.90
10339449	7.62	6.98	7.90	6.68	7.40	7.52	7.37	7.74	6.92	7.72	8.23	8.15	8.89	8.51
10339450	5.08	4.19	4.63	4.81	4.21	3.66	5.37	4.25	4.01	5.34	3.70	4.75	3.74	4.49
10339451	5.53	5.06	4.17	4.12	6.00	5.15	5.46	5.95	5.50	4.93	5.75	6.00	6.08	6.53
10339452	2.97	2.61	2.70	3.51	2.84	2.54	2.90	2.80	3.24	2.59	3.05	2.67	4.48	3.54
10339453	10.84	10.65	10.88	11.12	10.73	11.63	11.40	11.45	11.09	11.15	12.22	11.35	11.97	10.97
10339454	6.33	6.57	6.36	6.74	6.43	7.11	7.24	6.35	7.22	6.56	7.68	6.85	7.40	7.68
10339455	9.89	10.09	9.83	10.08	9.40	10.30	10.00	10.24	10.45	9.45	10.30	10.01	7.93	9.80
10339456	7.53	6.69	7.71	7.79	7.14	7.50	7.72	7.67	7.12	7.20	6.93	7.38	8.81	7.11
10339457	2.33	2.63	2.32	2.81	2.42	2.42	2.23	2.34	2.36	2.81	2.72	2.24	3.07	2.56
10339458	5.04	5.87	5.79	5.51	5.29	5.91	4.05	5.32	4.79	5.40	5.37	5.44	5.60	4.72
10339459	4.58	4.20	4.02	4.43	4.53	4.65	3.13	3.85	4.30	4.88	4.56	4.40	4.74	3.44
10339460	4.84	5.01	5.42	5.07	4.90	5.23	5.43	5.07	5.98	5.02	5.97	6.18	6.90	5.51
10339461	2.17	2.56	2.10	2.45	1.96	2.48	2.28	2.37	2.12	1.99	3.25	2.09	2.21	2.13
10339462	6.57	6.31	6.76	5.92	6.20	6.22	6.67	5.80	5.54	5.66	6.65	5.85	6.85	5.54
10339463	6.00	5.96	6.27	5.53	5.30	4.32	6.46	4.20	7.82	7.84	6.70	4.64	7.34	5.08
10339464	3.47	3.49	2.54	3.78	3.43	3.29	4.00	2.73	3.50	3.75	3.27	3.29	4.80	4.00
10339465	2.82	2.87	3.12	2.35	2.81	2.05	3.66	2.70	3.00	2.44	3.80	2.77	4.35	2.83
10339466	2.57	2.86	2.35	2.43	2.86	2.43	3.03	3.11	2.79	2.95	3.43	2.76	3.47	3.35
10339467	2.44	3.26	2.61	2.71	2.81	2.88	2.81	2.67	3.41	4.62	2.46	2.80	4.95	4.13
10339468	7.58	7.78	7.64	7.08	7.74	7.24	6.38	7.36	7.24	7.02	7.71	7.26	7.81	7.20
10339469	3.80	3.56	2.68	3.25	3.38	2.68	4.34	3.49	3.31	4.19	4.00	4.89	3.49	3.96
10339470	4.64	5.11	4.73	5.25	5.41	4.85	4.32	4.59	5.34	4.68	5.37	4.39	4.57	4.08
10339471	9.37	8.89	9.00	8.52	8.52	9.87	9.31	8.72	9.51	9.10	9.55	9.45	5.43	9.26
10339472	7.27	7.04	6.51	7.72	7.97	5.63	5.49	6.51	5.30	3.44	3.56	5.09	4.12	6.01
10339473	3.53	3.32	3.26	3.66	3.64	3.41	3.27	3.77	3.21	4.49	5.76	4.51	4.56	3.39
10339474	5.32	4.15	4.76	5.31	4.02	3.84	4.35	3.61	3.24	3.24	3.92	3.38	3.15	3.40
10339475	8.41	8.33	8.69	7.88	8.39	8.24	8.89	9.31	9.04	8.43	7.46	7.56	7.22	9.25
10339476	2.25	3.21	2.68	4.37	3.85	5.54	2.96	2.33	2.17	2.69	8.11	3.15	2.64	4.63
10339477	6.39	6.34	6.30	5.94	6.89	6.03	6.61	5.83	6.44	5.79	6.58	6.29	6.79	6.63
10339478	5.79	6.25	5.08	5.77	5.72	4.59	5.02	3.92	4.97	5.73	2.41	7.55	3.42	5.63
10339479	7.02	7.06	6.29	6.57	6.56	5.50	6.44	6.44	5.59	5.66	5.65	6.75	7.64	6.28
10339480	7.93	7.87	7.96	8.19	7.96	8.26	8.37	8.38	8.03	8.50	8.92	8.27	8.67	8.77
10339481	4.55	5.81	3.82	5.20	3.88	3.86	5.33	3.76	4.79	4.53	4.89	3.19	5.32	3.73
10339482	4.46	5.02	4.37	5.58	4.99	4.51	4.55	4.27	3.50	4.73	5.15	5.32	6.09	6.30
10339483	4.76	6.00	4.43	4.02	4.65	3.83	5.79	7.21	5.53	5.28	4.98	6.23	4.33	3.86
10339484	7.51	7.45	7.46	7.27	7.43	7.84	7.76	7.49	7.20	7.14	8.08	7.27	7.86	7.80
10339485	4.68	4.30	5.58	4.37	4.82	4.20	4.56	2.94	4.17	4.24	4.78	3.33	5.12	5.47
10339486	3.01	2.18	2.55	2.73	2.89	3.22	2.40	3.11	2.71	4.22	2.81	3.23	2.82	3.00
10339487	2.33	2.36	2.14	2.12	2.09	2.21	2.61	2.30	1.99	3.19	2.72	2.26	2.15	3.83
10339488	4.61	3.72	3.02	3.90	4.25	4.32	4.38	3.78	5.35	3.67	5.24	3.89	3.81	4.25
10339489	5.29	3.79	4.65	4.98	5.12	5.43	5.79	5.18	5.81	6.10	4.96	4.53	6.68	7.27
10339490	3.88	5.10	3.84	6.27	5.94	4.60	5.84	4.79	3.76	4.92	7.24	6.01	6.19	4.87
10339491	6.47	7.08	6.31	6.18	5.79	6.23	6.55	6.44	3.79	6.33	2.89	8.20	3.81	6.30
10339492	4.33	3.52	4.78	3.12	4.45	2.96	5.12	2.80	2.36	3.72	4.25	3.54	2.66	4.75
10339493	2.98	2.74	3.30	3.30	3.04	3.41	3.34	3.20	4.10	3.34	3.04	2.91	3.59	3.75
10339494	2.22	2.83	2.40	2.39	2.51	2.38	3.97	2.51	2.57	2.56	3.25	3.43	2.90	4.26
10339495	7.91	7.28	7.00	8.23	7.53	8.14	7.43	8.21	6.44	8.47	7.91	8.90	7.44	8.32
10339496	3.86	3.33	3.61	4.06	4.44	4.09	4.47	3.73	6.05	3.75	4.17	4.39	5.62	3.82
10339497	8.81	8.53	7.76	8.02	8.34	8.74	7.86	8.92	8.08	9.13	6.53	6.95	5.82	7.06
10339498	5.02	6.50	6.06	6.97	6.09	6.24	6.79	4.09	5.87	4.85	6.14	5.16	7.67	5.76
10339499	3.81	3.97	2.53	2.66	3.35	3.55	3.38	3.37	3.24	3.52	5.04	4.62	4.49	5.34
10339500	8.40	8.16	7.73	8.31	8.51	8.34	7.87	8.32	7.91	8.63	8.02	8.63	7.22	8.01
10339501	2.32	2.79	2.97	3.56	2.59	3.20	3.39	3.23	2.80	2.97	2.77	2.85	3.99	4.17
10339502	10.30	9.95	9.62	10.13	9.81	10.06	9.93	10.41	10.67	10.22	10.11	9.89	6.79	9.14
10339503	4.67	4.65	5.53	5.48	4.21	4.47	4.27	4.90	4.34	4.21	5.36	3.90	5.59	5.50
10339504	7.24	7.67	7.00	6.90	7.45	6.96	6.93	7.23	6.38	6.11	7.30	6.74	8.25	7.32
10339505	5.58	6.76	7.12	6.34	5.28	5.97	5.35	5.26	4.95	5.94	7.12	6.32	6.43	6.62
10339506	4.57	4.15	5.38	5.11	5.01	5.02	5.24	4.15	4.30	3.85	3.90	5.32	4.53	6.08
10339507	3.21	3.40	2.86	2.88	3.00	2.72	3.11	3.48	2.73	3.37	5.07	3.82	2.71	2.89
10339508	5.19	5.67	5.35	5.75	5.46	5.24	5.75	4.74	5.35	4.94	6.22	5.02	6.34	5.45
10339509	8.02	8.40	9.18	8.65	8.65	7.10	8.15	8.25	7.08	8.57	5.70	6.42	8.68	6.94
10339510	5.38	5.89	4.87	5.42	6.32	5.66	5.74	6.37	6.11	6.71	5.06	6.16	6.08	5.53
10339511	2.27	2.41	2.40	2.43	2.18	2.39	2.27	2.02	2.59	2.30	3.48	2.46	2.36	2.99
10339512	4.21	4.22	4.88	3.88	3.95	4.09	4.24	3.31	3.96	3.85	4.21	4.31	3.51	3.87
10339513	5.40	5.23	5.09	4.51	5.01	4.85	4.44	4.01	4.20	5.19	4.42	5.71	4.43	5.91
10339514	5.28	5.84	5.09	4.95	5.39	6.23	6.58	6.03	5.69	5.54	6.39	5.82	6.52	6.13
10339515	3.79	3.46	4.42	4.16	3.66	4.76	5.47	3.05	5.82	4.22	6.33	4.37	4.97	5.34
10339516	4.70	5.14	4.92	4.55	5.22	5.27	5.01	4.94	4.74	5.45	4.92	4.66	5.06	5.30
10339517	4.08	2.43	3.05	2.71	2.75	3.21	2.75	2.58	2.17	2.36	2.79	2.10	2.64	3.16
10339518	5.35	5.56	6.74	5.74	6.06	5.27	6.27	6.61	4.57	4.38	3.71	5.24	7.27	7.61
10339519	2.00	2.01	2.02	2.33	1.84	1.98	2.32	2.60	2.20	2.41	3.12	2.24	2.86	3.42
10339520	2.89	5.17	3.49	4.80	3.72	3.77	3.79	3.42	2.84	2.83	3.29	2.86	2.97	3.61
10339521	3.61	3.60	3.46	3.42	3.92	3.74	3.68	4.01	4.27	4.17	4.90	4.02	3.67	4.56
10339522	4.70	5.35	4.24	4.36	3.84	3.61	5.37	4.99	4.36	3.60	4.71	4.66	5.53	4.88
10339523	8.62	8.00	7.81	8.03	7.70	9.30	8.79	8.22	8.75	8.29	8.45	9.08	6.83	8.87
10339524	6.22	5.12	6.48	6.97	6.06	5.42	4.66	6.56	7.33	4.94	4.59	4.77	4.66	4.88
10339525	4.35	5.04	4.89	5.46	4.38	5.02	4.76	4.60	5.11	4.40	4.54	3.23	5.58	5.04
10339526	3.99	4.02	3.00	4.52	3.17	2.89	3.57	3.97	3.69	2.95	4.40	3.91	5.13	3.97
10339527	8.65	8.47	8.74	8.70	8.87	8.23	7.76	7.37	7.93	7.76	8.00	7.85	8.60	7.86
10339528	6.32	6.49	6.94	5.60	6.67	5.81	4.78	5.50	7.25	6.10	7.17	5.71	6.10	5.85
10339529	5.79	5.94	6.30	6.39	6.43	6.06	5.95	5.36	5.57	5.59	5.64	4.73	6.09	6.38
10339530	8.79	8.09	8.01	8.38	8.32	6.72	7.05	8.27	7.84	7.59	5.45	6.78	6.05	6.32
10339531	3.31	4.03	3.52	4.19	3.87	3.78	3.65	3.77	4.21	4.91	4.96	5.01	4.38	4.81
10339532	2.50	3.20	3.17	3.91	2.42	2.45	2.90	3.74	4.07	2.74	4.51	3.72	2.90	5.86
10339533	6.24	6.21	6.23	5.88	6.29	6.74	6.46	5.75	6.85	6.49	6.13	7.22	6.77	7.22
10339534	4.61	4.61	4.66	4.27	4.49	3.56	4.05	3.80	4.81	3.51	4.16	2.68	3.34	4.37
10339535	5.39	5.26	5.01	5.00	4.88	4.65	3.44	4.29	5.08	5.00	5.99	4.46	5.58	5.36
10339536	7.23	7.70	6.97	8.00	7.80	7.76	6.43	7.44	6.72	7.23	5.91	8.35	9.28	7.20
10339537	2.06	2.00	2.27	2.02	2.30	2.47	3.44	2.91	2.61	3.02	3.53	3.03	2.21	3.51
10339538	4.22	4.69	3.95	3.49	4.33	4.04	3.96	4.02	4.48	6.12	6.33	3.24	4.95	4.71
10339539	4.05	3.36	5.66	4.06	3.63	4.04	4.26	3.85	3.55	3.42	4.05	5.34	3.98	4.59
10339540	7.44	7.02	7.29	7.08	7.34	7.08	7.26	7.11	6.55	6.92	7.00	7.11	7.49	7.82
10339541	5.35	5.64	5.41	5.66	5.60	6.16	6.14	6.37	5.17	6.83	7.23	6.73	7.81	6.80
10339542	5.08	5.59	4.59	5.37	5.03	4.63	4.57	4.41	5.07	5.16	6.83	4.49	5.21	5.11
10339543	2.73	4.88	3.22	3.74	2.97	2.55	2.79	2.20	4.69	2.06	5.00	2.06	2.48	2.34
10339544	2.32	2.20	2.36	2.32	4.33	2.42	3.03	3.50	2.18	4.62	2.45	2.77	2.95	2.23
10339545	12.30	12.59	12.52	12.49	12.37	12.68	12.57	12.51	12.53	12.43	12.54	12.78	12.91	12.38
10339546	5.64	5.71	5.23	5.32	5.85	5.68	5.64	5.33	5.42	5.17	5.63	5.81	6.46	6.13
10339547	5.74	5.61	5.23	5.27	5.15	5.23	5.90	6.06	5.73	5.63	5.56	4.54	5.38	5.22
10339548	6.52	6.32	6.25	6.50	6.40	6.89	7.96	6.52	6.18	6.75	7.27	6.93	6.51	6.40
10339549	3.39	3.64	3.92	3.59	3.78	3.08	3.07	3.96	3.89	4.61	4.11	3.80	4.58	3.81
10339550	4.42	4.97	4.57	5.34	4.85	5.01	4.65	4.61	4.59	3.16	5.34	4.96	6.08	3.93
10339551	2.26	3.35	2.96	2.64	3.66	2.49	2.42	3.29	4.29	3.60	3.17	4.43	2.81	3.55
10339552	3.62	3.61	3.47	3.65	3.13	4.14	3.50	3.38	3.25	4.26	5.14	3.45	4.72	3.55
10339553	6.61	7.28	7.20	6.33	6.54	6.72	7.08	6.92	6.56	6.75	8.71	6.73	7.75	6.45
10339554	5.80	5.89	5.66	5.43	5.32	5.56	5.76	5.82	5.49	7.81	6.39	5.94	6.64	6.02
10339555	5.52	5.57	6.61	6.02	5.42	5.31	7.58	4.57	5.15	8.10	4.83	4.60	8.25	4.86
10339556	2.66	3.31	2.59	4.22	3.69	2.96	3.53	2.83	3.21	4.38	3.24	4.05	3.09	4.50
10339557	12.78	12.73	12.80	12.78	12.90	12.67	12.83	12.81	12.79	12.60	12.83	13.12	12.94	13.05
10339558	3.41	3.94	3.90	3.39	3.97	4.17	4.12	4.41	3.25	5.35	3.51	4.76	4.54	6.52
10339559	9.65	9.29	8.77	8.96	9.18	9.01	8.15	8.98	8.20	9.18	9.44	8.64	6.11	8.13
10339560	2.24	2.26	2.28	2.12	2.86	3.00	2.97	2.28	2.32	2.79	2.74	2.46	2.63	2.64
10339561	7.44	7.39	7.34	7.27	6.78	5.54	6.78	6.09	6.76	6.55	6.98	6.64	7.44	6.78
10339562	2.71	2.75	2.56	3.10	3.05	2.88	2.92	2.96	5.49	2.90	3.70	2.50	2.80	3.31
10339563	4.06	4.73	3.40	4.44	3.22	4.82	4.57	4.97	8.35	3.66	4.16	4.10	4.14	5.41
10339564	4.55	4.23	3.83	4.12	4.63	3.85	4.34	4.19	4.58	4.10	4.73	4.03	4.63	4.32
10339565	6.77	6.92	6.07	6.61	6.85	7.07	6.88	7.18	6.59	6.57	7.33	6.65	6.75	7.21
10339566	1.97	2.09	1.94	2.33	2.39	3.90	1.99	2.27	3.03	2.42	3.36	2.49	2.54	2.26
10339567	2.56	2.85	2.82	4.87	3.55	5.02	5.14	2.40	3.34	2.75	2.83	4.69	4.43	3.03
10339568	7.02	7.02	6.91	7.09	7.35	7.57	6.77	7.12	7.15	6.98	7.44	7.63	7.44	7.44
10339569	5.72	5.25	5.30	5.37	5.57	5.18	5.18	5.04	6.01	5.27	5.85	4.17	5.82	5.64
10339570	4.83	5.71	4.96	5.16	5.26	5.62	6.24	3.57	5.80	5.74	4.84	5.04	4.77	5.72
10339571	2.07	2.23	2.40	2.47	2.05	2.47	2.22	2.59	2.60	2.58	2.73	3.22	2.33	3.58
10339572	6.46	6.58	6.42	6.13	5.94	6.03	5.68	6.10	5.15	6.78	6.11	6.23	7.26	6.30
10339573	5.34	5.54	6.20	5.64	5.58	5.14	5.57	5.32	6.04	5.70	6.40	5.43	7.02	5.33
10339574	1.84	1.78	1.77	1.83	2.05	1.74	1.91	2.02	2.09	2.09	3.20	2.44	2.19	2.64
10339575	4.62	4.63	5.23	3.37	5.24	4.68	4.78	4.66	4.87	4.74	6.37	5.04	5.18	5.72
10339576	2.27	2.65	2.41	2.49	2.86	3.10	3.84	2.75	3.83	3.97	2.49	4.13	3.60	3.74
10339577	9.51	9.57	9.24	9.51	9.95	8.76	7.24	9.29	7.23	9.90	4.30	8.48	7.26	3.78
10339578	12.16	12.19	11.67	12.25	12.20	11.73	11.60	11.88	11.15	11.49	9.58	10.99	9.25	10.39
10339579	2.75	3.17	3.31	3.84	2.99	3.67	3.40	2.63	5.50	3.04	2.53	3.11	2.15	2.79
10339580	8.73	8.33	9.87	8.91	8.98	9.83	9.80	9.34	9.95	9.17	7.71	8.16	7.64	8.70
10339581	3.08	3.39	3.76	3.59	4.16	3.71	2.87	3.79	4.15	4.49	4.69	3.92	4.48	8.24
10339582	3.75	3.43	3.19	2.51	5.09	5.07	3.20	2.65	3.77	2.58	3.86	3.13	2.65	3.08
10339583	2.62	3.73	2.87	2.94	2.90	3.93	4.59	2.78	2.62	3.12	2.51	2.34	5.90	2.98
10339584	5.46	4.04	4.76	5.45	4.91	4.78	4.23	5.08	4.38	4.83	5.57	4.67	4.60	4.54
10339585	6.35	6.43	6.14	6.54	6.63	6.71	6.85	6.98	6.45	6.64	6.67	6.35	6.57	6.70
10339586	7.15	7.15	7.12	6.97	6.52	6.96	6.40	6.70	7.08	6.56	7.29	7.24	8.32	6.98
10339587	4.66	5.54	5.31	4.71	5.81	4.79	5.52	3.13	5.33	4.51	4.59	6.36	4.06	5.69
10339588	4.20	4.36	5.25	5.15	5.86	2.71	2.74	4.51	4.10	4.06	4.13	4.16	5.49	5.19
10339589	8.97	8.35	8.77	8.11	8.72	8.78	8.06	9.41	9.87	9.87	9.12	8.24	8.09	8.90
10339590	11.23	11.11	11.25	10.88	11.02	11.27	11.04	11.29	11.27	11.69	10.47	10.75	10.62	11.22
10339591	2.50	2.19	2.04	2.32	2.48	2.23	2.49	2.52	2.19	3.29	2.14	3.14	2.72	2.21
10339592	2.56	2.12	2.06	1.94	2.00	2.06	2.12	2.66	2.69	2.94	2.63	2.10	2.31	2.55
10339593	4.64	4.31	5.10	4.90	4.81	6.44	4.46	5.42	5.55	5.06	4.45	6.26	5.88	4.86
10339594	4.58	4.40	4.67	4.57	4.28	4.40	4.96	4.13	4.42	2.98	6.18	4.39	5.85	5.00
10339595	8.23	7.08	6.88	7.54	7.08	8.25	7.10	8.43	8.52	9.13	5.01	7.80	6.37	9.40
10339596	5.34	5.02	5.60	6.87	5.06	6.03	6.41	6.95	4.15	6.17	6.18	4.99	7.45	6.20
10339597	6.64	6.22	6.37	6.34	6.43	6.71	6.73	6.82	6.73	6.33	7.72	7.55	7.03	7.17
10339598	4.07	3.30	4.04	4.72	3.42	3.29	4.57	3.09	3.49	2.98	5.51	5.88	4.95	4.79
10339599	8.91	9.52	9.85	9.29	9.56	9.29	9.31	8.78	9.06	8.51	9.58	9.32	10.00	9.17
10339600	5.50	6.26	5.88	6.19	6.85	5.70	6.24	5.26	5.40	6.06	3.55	6.31	4.98	4.13
10339601	6.60	7.31	6.43	6.37	6.49	6.49	7.56	5.27	7.43	5.15	4.96	7.04	5.88	6.55
10339602	6.57	4.96	4.68	5.02	5.77	4.76	4.57	4.67	5.29	5.51	6.06	5.37	4.70	6.37
10339603	2.09	2.44	2.48	2.03	2.13	2.54	2.50	2.45	2.46	2.46	3.02	2.55	3.95	4.00
10339604	4.76	4.92	5.38	5.10	5.20	4.91	5.46	3.99	5.99	4.31	6.58	4.59	5.53	5.14
10339605	2.50	3.66	2.43	2.97	2.79	2.79	5.60	2.79	3.99	4.06	4.32	3.02	3.18	3.91
10339606	2.44	2.34	2.54	2.15	2.44	2.40	2.82	2.11	3.44	3.05	2.56	2.85	2.59	3.78
10339607	6.55	5.33	7.08	6.57	6.53	7.14	5.90	5.91	7.26	7.89	6.25	5.77	6.50	5.55
10339608	1.89	1.95	2.30	2.04	2.12	2.09	2.34	2.06	2.18	2.00	2.52	2.31	2.29	3.02
10339609	6.07	5.66	5.59	4.68	5.63	5.93	4.74	4.71	5.49	6.21	4.96	5.70	5.39	6.16
10339610	3.45	3.19	3.12	3.49	2.65	3.83	4.59	3.69	3.12	2.57	3.50	4.22	3.35	4.50
10339611	7.26	8.23	8.00	8.13	8.34	7.98	8.63	6.61	9.30	6.41	6.74	6.34	7.66	8.03
10339612	2.56	2.61	2.78	2.66	2.67	2.46	3.27	2.50	2.29	2.11	2.62	2.38	2.57	3.58
10339613	8.26	8.80	8.03	8.42	8.41	8.55	8.50	7.79	8.06	7.69	8.59	8.47	9.41	7.81
10339614	2.27	2.33	2.56	2.03	2.56	2.72	2.33	2.42	2.50	3.67	4.39	3.86	2.60	3.06
10339615	3.76	2.50	3.49	3.67	3.77	2.67	3.30	2.87	2.37	2.86	3.47	4.69	2.76	3.41
10339616	3.83	3.47	3.49	4.09	4.24	3.20	5.62	4.13	4.15	3.55	6.31	5.98	5.37	5.41
10339617	6.04	6.72	7.17	6.47	6.78	6.87	6.86	5.62	6.42	6.72	7.12	6.72	6.54	6.97
10339618	6.98	7.27	7.06	6.95	7.31	7.11	7.40	6.84	7.02	5.95	8.14	7.02	8.27	7.47
10339619	6.66	6.93	6.17	6.48	6.66	6.37	6.76	6.85	6.25	6.96	6.98	6.57	7.71	6.74
10339620	3.80	4.47	6.04	4.72	4.14	3.73	5.46	4.00	3.92	5.09	4.91	4.68	4.98	4.44
10339621	4.19	3.44	4.03	3.69	3.80	4.82	4.72	2.93	3.30	3.62	2.83	2.44	3.67	2.99
10339622	4.35	3.79	4.56	4.13	4.33	3.96	4.13	3.06	2.58	3.83	3.91	3.15	4.65	3.42
10339623	6.16	6.67	6.55	6.39	5.68	6.11	5.86	5.37	5.67	4.79	6.58	6.51	5.96	5.56
10339624	4.79	4.52	4.35	4.77	4.41	5.12	5.15	5.43	4.97	4.37	5.48	4.61	5.03	4.46
10339625	6.40	6.51	6.68	5.86	6.63	6.80	6.96	6.77	6.79	7.06	7.84	7.28	7.11	7.57
10339626	2.78	2.28	2.15	2.29	2.41	2.25	2.65	2.46	2.40	3.56	2.58	3.03	4.40	2.26
10339627	9.71	9.19	9.60	9.65	9.57	9.76	8.44	9.29	10.36	8.58	6.88	9.16	7.40	8.88
10339628	5.98	5.55	6.10	6.17	6.01	6.49	5.94	6.10	8.73	5.29	6.70	4.75	7.13	7.77
10339629	4.74	4.90	4.64	4.83	5.05	4.59	4.96	4.24	4.47	4.63	4.78	6.14	5.08	5.18
10339630	7.41	7.38	6.39	7.56	7.23	8.50	8.34	6.99	7.16	7.27	5.43	7.84	5.63	7.29
10339631	4.63	5.13	4.10	4.35	4.27	3.87	3.69	3.25	4.13	3.93	4.34	3.38	3.46	4.41
10339632	4.51	5.04	5.07	4.69	5.16	4.62	4.62	4.78	4.86	4.70	5.29	4.73	5.60	4.87
10339633	3.14	3.36	2.21	3.49	2.52	2.72	2.87	2.42	2.85	2.44	3.43	2.89	3.45	3.39
10339634	2.68	3.61	2.77	3.61	2.95	3.11	3.13	2.48	2.52	2.55	4.59	2.51	2.89	3.33
10339635	6.67	6.01	5.87	6.69	6.64	6.71	6.58	6.04	5.56	5.69	6.57	5.94	6.35	6.31
10339636	2.48	3.94	3.95	3.84	3.26	3.91	3.62	3.43	2.77	3.02	4.90	2.99	3.87	2.75
10339637	6.09	6.30	6.51	6.25	6.25	6.44	6.11	5.91	6.48	5.66	6.38	6.20	6.98	5.88
10339638	4.16	3.80	4.39	4.34	4.26	4.63	4.96	4.99	5.13	5.78	5.18	5.24	5.82	6.00
10339639	5.32	5.01	5.34	6.10	4.93	4.99	4.54	4.49	3.34	5.03	4.09	3.84	5.79	5.20
10339640	7.57	8.00	8.02	8.09	7.96	8.56	7.47	7.72	8.50	8.23	9.14	9.06	9.41	8.16
10339641	6.61	5.29	6.28	6.21	6.76	8.18	6.03	4.60	6.96	7.38	5.62	4.58	4.34	4.22
10339642	9.25	9.50	9.60	9.24	9.25	9.58	9.84	9.61	9.53	9.52	10.27	9.91	10.54	9.99
10339643	6.52	6.45	6.41	6.24	6.07	5.89	6.42	6.08	6.68	5.43	6.84	6.43	6.58	4.84
10339644	5.92	5.69	5.55	3.95	4.17	5.44	5.92	4.25	6.15	3.82	5.32	4.52	3.84	6.05
10339645	4.33	4.18	4.71	4.61	4.05	3.71	5.94	7.07	4.46	5.56	4.47	5.48	4.83	8.52
10339646	3.78	3.52	5.17	3.62	3.85	3.07	3.75	3.86	5.32	6.51	4.85	5.76	2.42	4.12
10339647	3.65	4.03	5.07	4.97	2.97	1.89	2.83	3.73	2.62	4.29	3.72	2.64	4.88	4.03
10339648	6.71	6.93	6.85	6.96	6.39	6.52	6.41	5.39	6.08	6.33	6.61	4.57	7.49	5.96
10339649	8.72	8.46	6.75	8.39	8.53	8.04	7.44	8.74	7.31	7.34	6.50	7.37	5.64	7.03
10339650	9.23	8.66	8.54	8.73	8.82	8.44	7.26	9.56	8.76	8.62	6.49	8.82	7.65	7.13
10339651	5.47	5.15	5.58	5.80	5.03	6.26	6.65	7.24	6.31	6.84	7.22	7.96	7.88	7.49
10339652	8.61	8.14	7.58	8.14	8.44	8.38	8.28	8.01	6.26	9.23	5.50	8.24	4.91	7.77
10339653	9.68	9.17	8.12	9.55	9.63	9.28	8.83	9.06	9.99	9.62	9.65	8.00	2.80	7.61
10339654	4.40	4.74	4.52	4.67	4.99	6.24	4.55	4.14	5.65	4.32	5.39	5.35	3.58	4.80
10339655	4.11	3.66	4.06	3.59	4.22	4.07	3.92	3.60	4.76	4.48	5.21	4.52	4.13	4.59
10339656	6.52	5.74	6.64	6.59	5.92	5.34	5.46	7.33	5.70	6.17	4.50	4.28	5.66	5.99
10339657	7.63	7.22	7.67	7.40	7.98	8.11	8.49	8.17	7.56	7.67	7.98	7.79	8.36	8.39
10339658	3.91	3.99	3.99	3.54	4.06	4.54	4.54	3.44	4.53	3.87	4.70	4.61	4.58	4.69
10339659	8.99	8.88	9.49	8.64	8.65	10.13	9.70	9.95	10.31	9.88	4.68	6.76	4.21	9.67
10339660	6.92	6.67	7.05	6.64	7.14	7.56	7.64	6.95	7.13	7.33	7.75	7.45	7.33	7.92
10339661	6.90	7.07	7.16	7.42	7.45	7.99	7.68	7.10	6.88	7.05	9.74	7.05	6.14	6.93
10339662	7.69	7.70	7.55	7.86	7.59	7.68	6.96	8.37	8.19	7.72	6.31	7.48	6.54	7.79
10339663	5.11	5.41	5.00	5.47	5.19	5.43	4.91	4.70	4.90	5.25	5.34	4.98	5.21	5.51
10339664	3.30	4.29	3.05	2.72	2.34	5.48	2.27	2.25	2.30	3.07	2.48	3.23	2.33	2.65
10339665	3.82	3.03	5.46	3.54	2.56	3.26	2.89	3.63	2.48	2.71	4.03	5.06	2.51	4.14
10339666	7.86	7.67	7.71	7.63	7.54	7.51	7.39	8.36	7.79	7.90	6.48	7.92	7.14	5.34
10339667	4.34	3.39	3.85	4.46	4.22	4.61	4.71	4.28	5.35	4.15	4.99	3.75	4.33	4.33
10339668	4.43	4.45	4.67	4.50	5.15	3.81	4.65	4.97	5.26	4.01	4.47	4.92	4.74	4.66
10339669	2.18	3.09	2.83	2.20	2.79	2.52	2.56	2.04	2.39	2.45	3.68	2.77	3.49	2.26
10339670	7.41	7.28	7.11	7.55	7.96	7.42	7.15	7.74	7.72	6.77	5.74	7.26	5.68	7.26
10339671	7.87	7.85	7.74	7.88	7.91	7.52	8.32	7.28	7.22	7.25	8.45	7.92	8.75	7.86
10339672	4.15	4.12	3.65	4.11	4.76	3.55	4.02	3.94	4.34	4.14	4.50	3.48	4.22	4.64
10339673	4.12	4.35	3.91	4.00	3.84	4.77	5.52	4.41	5.39	4.00	4.54	3.74	4.27	4.71
10339674	3.77	3.34	3.25	3.29	3.59	3.34	4.50	3.91	4.92	5.03	4.34	4.19	3.15	4.95
10339675	6.14	6.87	6.92	6.40	6.93	6.16	6.96	5.97	6.73	6.65	7.39	6.29	7.81	6.01
10339676	5.27	5.03	4.16	4.95	4.70	5.58	5.71	5.49	5.61	4.78	5.55	5.88	5.72	6.71
10339677	2.85	3.61	3.42	2.42	2.38	3.20	2.76	2.74	3.18	3.35	3.63	4.34	4.40	2.38
10339678	3.20	2.90	3.80	3.49	3.44	4.73	3.55	3.37	3.76	4.25	4.31	3.65	3.95	4.85
10339679	7.54	8.27	8.29	8.17	8.73	9.71	9.72	6.71	7.02	6.65	6.76	10.61	9.30	6.82
10339680	11.57	12.23	12.35	11.82	12.03	11.72	12.15	11.25	11.61	11.14	12.58	12.12	12.94	11.68
10339681	6.79	5.94	6.62	5.67	5.64	6.28	6.24	4.87	4.27	4.02	5.72	3.65	7.46	5.13
10339682	2.73	2.71	2.51	2.27	2.46	2.63	2.05	2.25	2.50	3.33	2.28	3.09	3.58	3.20
10339683	5.67	5.99	5.95	5.86	5.93	6.40	6.60	5.52	5.10	5.46	5.51	6.33	6.38	5.89
10339684	2.40	2.51	2.53	3.20	2.61	2.56	2.74	2.13	3.34	2.24	5.11	3.42	3.87	4.90
10339685	8.25	8.23	8.40	7.75	8.09	9.46	9.57	9.40	9.90	9.00	9.12	9.43	9.06	9.15
10339686	5.79	5.15	4.64	4.81	5.41	4.58	5.58	5.97	5.93	4.48	7.07	4.35	5.51	5.39
10339687	5.26	5.26	4.66	5.47	6.40	4.95	5.17	5.44	5.58	2.88	7.42	6.93	7.07	7.65
10339688	5.01	6.01	5.81	5.68	5.87	6.87	4.77	4.47	7.20	4.68	5.90	5.84	8.44	5.25
10339689	6.82	7.08	7.00	7.05	7.14	7.02	7.45	6.35	6.45	6.69	7.56	7.23	7.92	7.36
10339690	4.44	5.06	5.59	5.98	4.65	7.07	3.97	4.99	5.50	2.95	5.54	5.34	3.16	4.25
10339691	5.63	6.51	6.26	6.01	6.77	5.29	4.20	5.86	5.34	4.88	5.21	2.76	5.99	4.98
10339692	7.84	7.00	7.12	7.44	6.72	6.28	6.09	7.95	3.58	6.20	3.37	4.31	4.47	4.57
10339693	5.73	6.54	5.79	5.65	6.60	5.24	6.72	4.43	5.28	7.10	6.94	5.61	5.46	6.32
10339694	2.47	2.95	2.27	2.55	2.74	2.74	2.70	2.74	3.06	2.83	4.21	2.88	2.74	4.45
10339695	5.39	6.05	5.87	5.90	5.95	4.52	6.07	5.51	4.85	6.11	6.56	6.96	6.80	6.36
10339696	4.81	5.42	4.91	3.62	5.29	5.25	4.95	3.83	3.92	4.01	7.84	5.35	7.57	4.80
10339697	12.75	12.87	12.55	12.72	12.82	12.69	12.29	12.82	12.42	12.81	9.66	11.58	10.33	12.02
10339698	2.47	2.17	2.22	3.41	2.41	2.16	2.71	1.94	2.45	2.90	2.50	2.43	2.36	3.33
10339699	2.76	2.98	3.32	3.46	2.23	2.65	4.19	2.71	3.48	2.00	2.88	2.60	3.24	3.36
10339700	4.53	4.84	5.26	4.65	5.23	6.17	6.17	4.52	7.69	4.56	4.24	5.98	6.42	5.54
10339701	2.53	3.12	2.30	2.45	2.54	2.56	2.69	2.44	4.02	2.57	4.14	2.19	3.01	2.89
10339702	6.43	6.25	6.75	6.13	6.46	6.49	5.77	5.60	6.60	6.90	7.16	6.79	6.77	5.85
10339703	2.10	2.09	2.88	2.23	1.94	2.63	3.11	2.29	2.44	2.28	1.90	2.18	2.51	2.55
10339704	6.15	5.96	4.72	5.01	5.64	6.31	4.10	3.85	6.34	6.58	4.79	3.97	5.21	3.91
10339705	3.59	3.60	2.71	3.88	2.60	3.49	4.17	3.49	4.34	4.32	2.41	4.22	3.86	4.62
10339706	5.68	5.20	5.57	5.93	5.87	5.43	5.55	6.00	5.58	6.08	6.27	6.08	6.85	6.01
10339707	7.97	7.15	7.51	7.91	7.53	8.30	8.31	8.61	9.01	8.60	8.68	9.48	7.52	8.42
10339708	3.17	3.86	3.99	3.62	4.09	3.16	4.84	3.71	5.05	4.25	4.91	5.36	4.41	4.50
10339709	7.43	7.90	8.25	7.41	7.84	7.72	6.07	7.79	7.94	7.11	6.31	9.17	8.53	6.59
10339710	8.49	8.11	7.72	7.59	7.82	7.72	9.54	7.83	8.56	6.84	6.62	8.31	8.03	7.37
10339711	6.81	6.64	6.79	6.69	6.97	6.80	6.17	6.32	6.07	6.38	6.96	6.55	7.35	6.47
10339712	6.67	6.56	5.17	7.66	7.40	6.74	7.02	6.57	7.57	6.43	5.13	6.60	4.29	6.99
10339713	3.50	3.77	4.20	4.23	4.79	3.90	5.51	3.82	3.87	2.68	4.28	4.97	3.77	5.84
10339714	2.75	2.71	2.87	3.23	3.19	2.73	3.53	2.18	2.41	2.23	3.00	2.31	3.79	2.76
10339715	6.65	5.68	6.30	6.40	6.32	6.33	6.68	6.36	6.38	6.45	6.66	6.41	6.72	6.43
10339716	2.92	3.00	3.43	3.19	3.09	3.09	3.50	3.03	3.90	3.37	3.17	4.38	4.56	3.24
10339717	5.51	5.53	6.05	5.61	5.39	6.03	6.83	5.76	6.00	5.24	6.33	6.20	6.52	6.54
10339718	2.08	2.70	2.19	2.53	2.23	1.96	2.36	2.09	3.29	2.70	3.31	2.64	2.64	2.86
10339719	5.35	5.37	6.02	5.65	5.74	5.49	6.33	5.59	5.32	5.68	6.49	5.61	7.14	6.53
10339720	4.67	3.29	2.85	2.64	3.33	3.59	4.14	3.95	5.61	3.95	3.35	2.80	2.63	3.78
10339721	2.03	3.40	2.05	3.45	2.30	3.77	2.76	2.25	2.18	2.47	2.44	3.33	2.67	2.23
10339722	9.15	9.22	9.28	9.43	9.55	9.35	9.57	9.48	9.46	9.71	11.21	8.38	4.84	8.13
10339723	2.63	1.98	2.21	2.14	2.31	2.14	2.43	2.37	2.79	2.81	2.66	2.65	2.99	3.85
10339724	4.34	3.32	3.27	2.87	2.63	4.64	2.60	3.84	4.31	3.48	4.56	2.88	3.68	2.57
10339725	2.81	3.00	2.94	2.39	2.67	3.16	3.37	2.98	2.93	3.31	2.95	3.24	3.97	4.09
10339726	7.34	6.70	6.68	7.00	6.76	6.33	6.72	6.71	5.64	7.43	4.92	6.47	5.17	5.94
10339727	3.61	3.86	4.04	3.65	3.07	3.71	3.64	3.68	3.71	3.50	4.79	3.55	5.02	3.58
10339728	2.49	2.58	2.35	2.42	2.56	2.35	2.50	2.84	2.78	2.97	2.55	2.53	3.56	3.23
10339729	7.13	6.63	5.74	5.75	6.06	6.08	7.26	6.99	3.92	4.70	5.20	6.75	5.60	6.37
10339730	3.26	3.30	3.19	3.51	3.69	4.14	3.94	2.87	3.08	3.90	4.95	2.91	4.12	4.79
10339731	13.21	13.52	13.44	13.23	13.32	12.96	12.81	12.40	12.63	12.47	13.06	12.65	13.47	12.64
10339732	5.10	6.46	6.53	5.50	4.80	3.75	5.46	4.79	5.84	4.66	5.85	5.24	7.56	5.47
10339733	11.51	11.42	11.63	11.87	11.61	11.70	11.71	11.44	11.66	11.24	9.98	11.13	9.22	10.95
10339734	8.12	7.82	7.76	8.07	8.00	7.67	7.93	7.48	7.33	7.45	7.88	7.45	7.27	7.76
10339735	5.31	5.18	4.58	4.82	5.10	4.59	4.69	5.13	4.75	4.80	4.82	5.23	5.87	5.78
10339736	6.72	6.32	6.75	6.25	6.35	6.39	6.92	5.86	6.84	6.87	7.01	5.79	7.09	6.54
10339737	11.21	11.12	10.62	11.09	11.00	10.85	10.86	10.98	10.99	10.64	9.61	10.61	9.84	10.56
10339738	5.84	5.95	5.37	5.76	5.78	5.55	5.96	5.69	5.15	6.82	5.91	5.38	6.22	5.59
10339739	5.86	5.97	5.98	5.89	6.11	5.38	5.92	5.52	5.55	5.29	4.92	3.55	4.36	6.09
10339740	7.48	7.36	7.24	8.06	7.51	8.29	8.44	9.05	8.11	8.50	7.88	9.29	8.61	8.17
10339741	8.16	8.49	7.67	7.84	8.69	6.88	6.82	7.89	6.62	7.25	5.24	6.92	6.33	5.42
10339742	2.46	3.07	2.24	2.37	2.58	2.36	2.48	2.71	1.95	5.72	3.68	2.34	3.01	2.95
10339743	6.51	6.44	6.23	5.39	6.16	6.10	5.22	5.21	6.34	5.07	7.44	6.43	6.29	6.88
10339744	3.73	4.31	3.25	4.74	5.17	5.30	2.94	3.16	6.54	2.35	2.60	3.67	3.44	7.16
10339745	3.18	3.05	3.10	3.09	3.57	2.97	2.55	2.98	3.42	2.64	3.05	2.76	3.87	2.37
10339746	6.90	6.74	6.94	6.40	6.37	7.00	6.34	6.37	6.55	7.52	7.63	7.12	7.01	7.23
10339747	7.00	8.16	7.41	7.10	6.86	7.54	7.62	7.27	7.47	7.07	8.20	7.52	8.46	8.74
10339748	6.22	6.64	7.00	6.68	6.61	6.51	6.30	6.18	6.46	5.25	7.23	7.22	7.53	6.73
10339749	9.23	9.14	8.75	9.32	9.42	8.42	8.48	9.28	6.59	9.35	5.64	7.41	7.67	7.97
10339750	6.46	6.40	6.16	6.00	5.37	5.69	5.95	6.90	3.09	5.85	3.47	3.01	4.91	3.44
10339751	5.62	5.07	5.61	5.00	6.14	5.36	5.12	4.63	7.79	5.09	2.91	3.50	5.36	4.50
10339752	4.41	4.39	2.67	3.23	3.63	4.05	4.71	4.05	4.92	4.26	5.85	3.87	3.51	4.73
10339753	8.01	7.80	7.64	7.33	7.61	6.84	7.12	7.17	7.99	7.88	4.78	7.72	4.70	7.16
10339754	9.90	9.67	9.32	9.41	9.08	9.69	9.13	9.60	9.01	9.91	6.89	9.27	8.17	9.11
10339755	8.19	8.72	9.01	8.21	9.22	8.88	9.81	8.23	9.16	8.45	9.55	9.41	9.18	8.76
10339756	4.56	5.21	5.12	5.47	4.94	3.70	3.99	5.28	3.40	5.07	5.18	6.85	5.85	4.41
10339757	2.01	2.11	2.61	2.57	2.27	2.25	2.54	1.94	2.49	2.64	2.75	2.50	2.87	2.90
10339758	2.69	3.02	3.14	3.21	3.37	2.66	3.12	3.35	2.52	2.67	3.21	3.15	2.67	3.90
10339759	10.27	10.50	10.51	10.35	10.42	9.93	10.15	9.23	9.95	9.33	10.62	9.64	11.29	9.83
10339760	6.92	7.30	7.02	6.50	6.81	7.26	7.74	6.85	6.87	7.35	7.85	7.66	8.29	8.19
10339761	6.31	5.61	5.79	5.31	5.84	6.67	6.66	5.02	3.07	7.03	3.98	7.75	7.82	4.11
10339762	3.75	4.19	4.29	4.33	3.22	4.48	5.30	4.18	5.17	4.63	4.23	4.70	5.15	3.95
10339763	6.85	7.22	6.54	5.95	6.18	6.77	7.12	7.30	7.05	7.30	8.04	7.84	7.91	7.91
10339764	7.10	6.72	7.03	7.20	6.11	6.10	6.04	5.62	6.97	6.70	5.52	4.63	5.90	5.34
10339765	6.90	5.95	5.83	6.44	6.39	5.97	4.30	6.61	6.49	7.00	7.11	6.80	6.25	5.73
10339766	10.91	10.79	10.32	10.67	10.98	9.98	9.79	10.37	9.66	9.84	8.48	9.33	10.10	9.34
10339767	2.33	4.25	2.97	3.94	3.61	2.81	2.51	2.96	2.59	2.38	2.66	3.45	4.05	4.57
10339768	5.00	4.89	4.76	4.66	4.55	5.48	5.98	5.59	5.48	5.96	6.34	5.82	6.02	6.41
10339769	2.29	1.95	1.97	1.92	2.71	1.97	2.11	3.08	3.44	3.06	2.83	2.58	2.65	2.62
10339770	2.88	2.95	2.77	3.24	3.06	2.73	1.81	2.89	2.05	2.82	3.77	3.31	2.80	6.50
10339771	4.68	5.08	4.95	4.12	5.19	5.38	4.24	6.50	4.24	3.44	6.90	6.58	5.61	8.90
10339772	3.90	6.08	6.95	4.97	4.94	4.68	5.69	5.48	4.90	4.12	4.03	4.88	4.48	6.46
10339773	4.86	6.36	6.55	6.07	5.45	4.37	4.92	4.22	3.98	4.67	6.42	4.07	4.93	5.15
10339774	7.44	6.16	6.42	6.33	6.49	6.49	6.35	5.75	5.65	6.07	6.09	5.88	6.71	6.09
10339775	7.29	7.36	6.99	6.96	7.36	6.66	6.15	6.91	6.20	6.70	6.63	6.43	6.40	6.07
10339776	4.04	4.64	4.42	5.06	4.85	4.14	3.94	5.04	4.06	4.02	4.28	4.95	5.80	4.54
10339777	7.13	6.77	7.01	6.02	6.22	6.06	6.80	7.27	4.99	7.96	6.55	7.02	6.58	8.42
10339778	5.45	6.90	6.94	6.68	6.27	5.94	6.46	4.54	5.11	2.73	5.69	4.02	6.22	5.28
10339779	10.03	10.02	9.93	10.20	10.08	10.34	9.84	10.07	9.54	10.89	12.11	9.79	8.73	9.07
10339780	1.95	2.21	2.35	2.01	2.30	2.41	3.08	2.08	2.70	3.06	4.22	3.09	2.47	4.52
10339781	9.42	9.45	9.31	9.52	9.54	9.82	9.64	9.84	9.76	7.79	7.98	10.74	5.80	7.97
10339782	3.70	3.99	3.02	3.89	4.50	4.80	3.20	4.76	3.92	5.18	5.36	3.60	3.93	3.49
10339783	6.48	7.81	7.08	6.89	7.33	6.92	7.17	5.78	7.22	7.51	6.49	6.83	5.34	4.56
10339784	3.61	2.96	3.57	3.22	4.19	2.91	3.37	2.89	2.69	4.04	3.38	3.71	2.91	3.27
10339785	6.00	5.57	5.70	6.05	6.06	5.86	4.72	6.07	3.38	7.09	5.14	5.14	4.27	5.52
10339786	6.69	6.80	6.87	7.12	6.89	7.09	7.37	7.24	7.44	7.22	8.19	7.67	8.38	8.09
10339787	10.92	10.66	10.29	10.44	10.57	9.99	10.21	10.02	9.64	10.22	9.53	10.17	8.47	9.07
10339788	6.49	6.93	6.23	6.12	6.35	6.64	7.27	6.68	7.11	5.92	6.73	5.78	7.54	5.60
10339789	3.22	3.40	3.07	3.63	4.40	3.23	3.50	3.10	2.75	4.22	4.35	4.29	4.49	4.63
10339790	3.86	5.97	3.31	5.45	5.15	4.61	4.39	5.62	2.84	3.22	2.96	3.23	2.01	3.64
10339791	3.88	3.42	3.40	4.38	4.60	3.46	4.30	4.58	2.53	3.45	3.87	3.31	5.01	2.96
10339792	6.44	6.67	6.68	5.25	5.48	5.73	5.83	6.10	6.22	7.32	6.51	4.63	5.61	4.76
10339793	6.03	5.94	5.81	6.39	6.78	6.30	5.65	4.82	6.47	5.57	5.68	4.95	6.20	5.85
10339794	8.29	7.92	7.55	8.94	8.41	6.73	5.98	7.77	6.76	6.65	3.49	4.90	5.82	7.78
10339795	4.31	4.57	5.23	4.58	4.08	3.84	4.19	3.60	4.04	3.67	5.19	4.41	5.03	3.83
10339796	6.32	6.70	7.18	7.44	6.77	6.25	5.44	4.83	5.16	6.23	6.73	6.32	6.93	8.31
10339797	3.44	4.20	4.58	3.59	3.10	3.60	4.42	3.22	3.06	4.03	6.43	3.28	7.46	4.01
10339798	5.71	6.15	5.85	6.34	5.45	6.22	5.96	5.18	6.20	6.31	5.62	6.37	7.88	6.58
10339799	3.22	2.56	2.65	2.40	2.37	2.94	2.24	2.50	2.71	2.35	2.39	2.30	2.74	4.06
10339800	5.15	4.91	4.98	5.08	5.26	4.52	5.21	4.66	4.64	4.74	6.12	4.90	5.13	6.37
10339801	6.95	6.70	6.93	6.36	6.34	7.21	5.50	6.10	7.43	6.81	6.18	5.92	6.51	4.64
10339802	6.37	6.42	6.07	6.66	6.11	6.50	5.28	5.65	6.14	6.47	6.21	5.38	6.63	6.25
10339803	5.25	4.65	4.87	5.59	5.72	5.64	5.19	5.23	5.10	4.93	5.97	5.03	5.08	5.08
10339804	5.22	5.38	5.36	5.43	6.21	6.18	5.01	4.66	4.56	5.09	5.71	5.04	5.39	6.30
10339805	7.86	7.63	7.69	7.97	8.02	7.77	7.70	6.27	7.48	6.01	8.70	5.80	8.09	6.91
10339806	2.52	2.41	2.50	2.09	2.72	2.59	2.82	2.71	3.61	3.38	3.29	2.85	2.74	3.01
10339807	12.40	12.51	12.54	12.49	12.43	11.99	11.69	12.07	12.01	11.60	10.07	11.46	11.14	11.62
10339808	4.35	3.67	4.76	6.58	5.21	2.58	3.39	5.99	3.45	2.24	5.21	4.76	2.10	2.56
10339809	9.49	9.72	9.73	9.15	9.50	9.23	9.57	8.89	9.09	8.58	9.71	9.48	10.32	9.41
10339810	5.00	4.01	4.25	5.56	5.50	4.87	3.46	4.72	4.86	5.15	5.58	4.39	3.30	5.68
10339811	4.65	4.91	5.35	5.13	5.24	5.25	5.07	3.45	4.70	5.04	3.65	3.54	4.23	4.51
10339812	6.63	7.35	6.96	6.78	6.74	7.32	4.40	6.25	6.94	6.02	7.11	8.09	6.95	7.17
10339813	2.22	2.23	2.37	2.54	2.66	2.22	3.20	2.52	2.51	2.13	1.90	2.88	3.07	3.99
10339814	6.02	5.97	5.13	6.47	6.26	4.60	5.91	6.39	7.03	6.60	6.13	2.79	4.75	5.25
10339815	2.29	2.09	2.33	2.63	2.38	2.21	2.57	2.62	2.42	2.24	2.29	3.94	1.89	2.15
10339816	7.67	6.62	7.88	6.50	6.84	7.23	7.35	7.12	8.04	5.69	9.67	8.45	8.84	6.20
10339817	2.99	3.00	3.68	3.89	3.13	4.70	3.58	2.53	2.93	2.96	2.58	3.10	3.53	3.12
10339818	3.01	3.10	3.34	2.98	3.10	2.71	4.19	3.20	3.05	4.41	3.34	2.28	2.91	4.28
10339819	6.58	6.10	6.81	5.80	6.49	7.09	5.89	5.91	5.42	6.44	6.76	5.61	6.44	6.34
10339820	12.78	12.64	12.92	12.61	12.58	12.90	12.95	13.04	13.04	13.07	13.43	13.16	13.37	13.10
10339821	3.14	3.41	3.54	3.68	4.64	2.68	3.13	2.25	2.63	3.11	2.99	3.36	3.21	2.58
10339822	11.74	11.67	11.71	11.62	11.77	12.36	12.23	11.80	12.71	12.60	12.70	11.88	12.00	12.66
10339823	8.90	9.00	8.33	9.01	9.01	8.28	7.57	9.18	8.34	8.73	7.89	7.84	8.31	9.01
10339824	3.73	3.25	2.51	3.32	2.75	4.25	3.20	3.79	2.58	3.18	3.34	3.25	3.59	3.55
10339825	6.21	5.20	5.07	4.75	5.71	5.70	5.82	5.41	4.69	4.97	6.84	5.79	6.54	4.58
10339826	6.30	3.84	6.38	4.94	4.87	6.32	4.33	4.53	3.23	6.00	3.88	3.77	5.28	5.30
10339827	4.13	4.48	3.70	4.08	3.52	4.09	4.96	5.17	4.78	3.94	3.46	5.26	4.96	4.46
10339828	7.16	7.71	7.74	7.17	7.24	7.77	7.83	7.16	8.53	7.20	7.28	8.28	9.30	7.65
10339829	4.68	6.20	6.17	5.32	5.78	5.26	5.28	3.30	5.00	3.92	6.64	9.44	5.23	5.71
10339830	12.80	13.14	13.25	13.09	13.10	12.52	12.83	12.45	12.55	12.35	13.07	12.51	13.30	12.68
10339831	4.11	5.90	4.48	4.56	3.61	2.72	4.01	3.59	3.44	2.81	3.47	3.91	3.21	3.51
10339832	3.47	2.94	2.93	2.35	2.56	2.93	2.89	2.32	3.35	2.38	3.67	2.87	2.16	3.39
10339833	2.24	2.75	2.32	2.20	2.36	3.65	2.41	2.16	2.77	2.83	2.27	2.50	2.82	3.18
10339834	3.63	4.71	4.16	3.34	3.46	2.59	3.45	2.47	2.98	5.87	4.88	2.62	3.39	3.64
10339835	2.82	3.18	2.65	2.70	2.69	2.50	2.58	3.91	3.03	3.16	3.26	3.14	2.74	3.91
10339836	9.42	9.62	9.52	9.69	9.65	9.63	10.39	9.29	9.72	9.61	10.42	9.93	10.87	10.60
10339837	4.63	3.74	3.69	3.23	3.19	4.20	2.85	3.64	2.80	3.30	4.51	4.09	4.14	3.17
10339838	2.72	4.46	2.55	2.47	2.47	2.49	3.31	2.98	2.36	2.43	3.51	4.53	3.17	2.74
10339839	5.59	4.36	4.69	4.24	4.36	3.68	4.96	5.08	5.46	4.56	7.08	4.43	5.01	4.22
10339840	6.48	6.11	6.84	7.01	5.92	6.94	6.53	7.72	4.99	5.55	3.43	5.98	4.95	6.86
10339841	6.10	6.53	6.60	6.40	6.22	6.65	5.85	6.41	7.37	5.71	7.52	7.35	6.64	7.89
10339842	3.57	4.49	4.41	4.67	4.02	3.35	3.96	4.32	3.71	3.10	3.43	2.79	6.17	3.55
10339843	1.86	1.92	1.92	2.25	1.96	1.89	2.27	2.27	2.33	2.52	2.46	2.36	2.31	2.44
10339844	3.10	3.53	2.57	2.41	2.40	2.28	2.62	3.66	3.00	3.73	3.47	2.84	2.93	3.47
10339845	4.19	3.69	4.32	4.50	3.87	3.49	3.00	3.86	3.81	3.60	4.73	3.85	3.67	3.94
10339846	2.33	2.24	2.00	2.22	2.01	2.03	3.55	2.27	2.15	3.70	2.05	2.55	2.46	3.01
10339847	2.94	2.10	2.29	2.50	2.13	2.54	2.71	2.58	2.91	3.21	2.89	2.41	2.89	2.79
10339848	3.10	2.69	3.19	2.88	3.25	4.98	3.51	2.90	3.05	2.59	3.73	2.75	4.22	3.44
10339849	8.24	7.18	7.15	8.71	7.87	7.20	5.03	7.21	5.14	6.87	4.71	5.46	3.50	3.50
10339850	6.50	3.71	7.13	5.64	6.25	5.84	6.01	6.53	4.79	7.19	5.49	5.41	5.19	5.64
10339851	3.54	3.52	3.42	3.27	3.60	3.57	2.62	4.63	3.43	2.50	4.55	3.14	2.71	3.64
10339852	3.11	3.28	2.54	2.97	2.97	3.23	3.30	3.28	3.06	3.93	3.99	3.21	4.10	3.47
10339853	8.29	8.29	8.68	8.59	8.25	8.28	8.71	8.18	8.61	8.20	8.76	8.62	8.91	8.26
10339854	2.54	2.89	2.65	2.25	2.67	3.11	2.91	2.53	2.26	2.76	2.56	3.57	2.62	3.09
10339855	2.36	2.26	2.28	2.77	2.34	2.76	3.04	3.19	2.84	2.59	3.16	2.57	2.66	3.48
10339856	3.66	3.84	4.53	4.11	4.55	5.79	3.87	4.51	5.30	4.87	5.56	4.83	4.96	3.35
10339857	6.98	6.68	6.57	6.02	6.86	7.29	7.22	6.10	6.82	5.94	8.62	7.04	7.33	7.79
10339858	3.19	2.78	2.31	2.87	3.30	2.95	2.93	2.75	4.45	4.26	4.65	2.85	3.28	3.36
10339859	6.50	6.48	6.54	6.49	6.18	6.65	6.02	7.27	7.33	7.56	6.24	5.84	6.61	5.64
10339860	6.65	7.91	7.33	7.45	7.56	5.86	7.83	7.43	8.89	7.69	6.67	5.41	9.75	7.12
10339861	6.60	6.43	7.58	7.63	7.18	5.61	5.40	4.07	3.67	4.48	3.63	7.53	4.27	5.33
10339862	7.73	6.95	7.01	6.40	6.93	7.29	7.58	8.54	7.74	9.27	6.74	8.93	7.80	7.86
10339863	6.91	7.41	7.84	7.53	6.32	5.91	6.71	6.74	5.59	6.57	5.91	5.44	8.11	5.43
10339864	5.80	5.86	6.34	6.62	7.03	6.54	4.48	4.28	4.71	6.44	5.21	4.93	4.13	3.97
10339865	5.13	6.34	6.31	4.76	5.62	5.54	7.88	6.99	5.29	5.39	6.07	4.56	4.21	6.63
10339866	3.31	3.41	3.50	3.68	3.92	5.25	3.79	2.36	3.84	3.17	3.59	4.02	2.72	3.69
10339867	5.33	6.29	6.70	5.54	6.34	5.54	5.50	4.70	5.79	4.91	5.55	4.78	7.17	5.91
10339868	8.53	8.87	8.79	9.01	8.80	8.39	8.85	8.44	6.59	7.56	6.58	6.26	7.00	6.87
10339869	6.74	7.62	8.22	6.23	7.15	6.30	7.05	6.88	6.44	7.32	10.81	6.45	7.94	9.64
10339870	3.26	5.00	3.91	5.32	4.03	4.41	2.66	4.35	3.11	2.97	4.39	3.64	4.18	3.38
10339871	3.21	3.01	4.11	2.98	3.40	3.26	2.71	3.57	4.21	3.22	2.82	3.48	3.79	3.19
10339872	3.48	3.57	3.02	4.63	4.03	5.53	2.94	3.97	4.00	3.20	4.07	3.07	3.76	3.84
10339873	8.37	8.29	8.73	8.43	8.15	8.49	9.38	9.85	9.16	9.82	9.86	9.62	7.60	8.67
10339874	8.11	7.44	7.68	7.82	7.69	7.09	8.06	8.25	7.34	7.44	7.43	8.42	6.67	6.96
10339875	5.73	5.69	5.80	5.58	5.96	6.18	5.78	6.41	6.04	6.45	6.75	6.19	6.48	6.32
10339876	8.02	7.66	7.89	8.23	7.73	7.73	7.82	8.24	7.36	8.40	6.07	7.78	6.78	6.88
10339877	8.13	7.75	7.23	7.71	8.10	8.35	8.46	8.28	9.02	8.82	7.48	7.74	7.25	9.33
10339878	8.44	8.27	8.76	8.05	8.30	7.85	8.33	7.51	7.06	7.67	8.31	6.84	8.62	7.76
10339879	1.88	2.45	1.95	2.06	2.07	2.09	2.45	2.64	3.38	2.14	2.52	2.54	2.37	3.82
10339880	7.96	8.86	8.68	7.63	7.90	8.07	8.07	6.64	6.77	6.12	10.16	10.42	9.66	3.74
10339881	7.49	7.72	7.45	7.91	7.84	5.41	6.46	7.94	5.59	7.16	7.12	5.08	5.83	4.56
10339882	2.24	2.26	2.36	2.32	3.04	2.19	2.53	2.05	2.91	3.95	2.97	2.47	2.59	3.83
10339883	3.87	3.47	4.10	3.73	3.32	3.69	5.58	4.00	5.40	4.69	3.60	3.56	4.09	4.57
10339884	2.77	2.80	2.23	2.90	3.25	2.51	2.25	2.05	2.02	2.84	2.76	2.96	2.90	2.87
10339885	8.08	8.18	7.94	8.92	9.26	9.25	7.54	7.89	9.41	8.44	7.04	7.70	6.68	7.33
10339886	4.15	4.50	4.80	6.69	5.97	5.86	2.49	5.46	4.29	7.21	6.06	5.45	5.42	5.97
10339887	5.22	5.76	6.99	6.11	6.09	5.13	6.09	4.94	6.40	5.37	6.38	6.15	6.41	5.40
10339888	5.67	4.56	6.02	5.40	5.17	3.48	5.45	4.89	5.68	4.77	3.75	3.46	5.99	7.27
10339889	6.40	5.84	6.02	6.29	6.38	6.06	6.32	6.22	7.09	5.89	7.16	6.77	5.83	6.65
10339890	7.96	8.14	8.43	8.33	8.47	8.68	8.44	7.89	8.08	7.72	9.06	7.98	9.36	7.63
10339891	4.15	4.01	3.99	3.76	3.86	4.31	3.90	3.65	4.17	3.90	2.99	3.65	3.54	5.85
10339892	2.17	2.12	2.18	2.89	2.07	1.78	1.97	4.05	2.19	2.24	2.34	1.68	2.21	4.56
10339893	4.35	5.28	5.01	4.99	4.47	7.23	5.02	4.16	4.80	3.52	5.01	3.72	3.93	5.39
10339894	8.49	8.83	8.99	8.25	8.53	7.76	8.15	7.89	8.39	7.73	8.83	7.84	9.54	8.19
10339895	5.01	5.12	5.26	4.94	5.37	5.10	5.26	5.06	6.07	4.68	5.40	5.80	5.14	5.26
10339896	4.32	6.01	3.76	4.43	5.66	2.55	3.99	4.91	3.15	4.33	5.52	3.01	5.74	3.20
10339897	3.61	4.85	4.48	4.93	5.33	3.91	2.77	3.94	3.35	5.45	2.64	5.18	5.81	2.68
10339898	3.78	3.86	3.38	3.61	3.82	3.93	4.70	4.62	4.25	3.80	5.24	5.00	4.38	4.36
10339899	5.06	4.75	4.43	4.47	4.73	5.14	4.96	4.40	5.02	5.08	5.12	5.17	5.32	4.54
10339900	10.64	10.66	10.69	10.44	10.61	10.74	11.10	10.72	10.94	10.12	11.03	11.38	11.40	9.21
10339901	5.04	5.39	6.23	5.57	4.74	5.62	5.25	5.14	5.30	4.98	3.52	6.39	7.09	4.76
10339902	5.08	5.28	4.93	5.19	5.58	5.77	5.53	5.86	5.17	5.59	5.98	4.42	4.18	4.78
10339903	2.91	3.12	3.50	3.02	3.33	2.85	2.45	2.96	3.04	3.34	4.03	3.61	3.66	5.14
10339904	3.59	4.50	5.16	3.91	4.07	5.02	4.09	3.67	4.40	4.33	3.79	4.53	4.74	2.58
10339905	6.13	5.90	5.25	5.93	6.26	6.23	6.19	6.13	6.85	5.85	6.48	6.56	7.29	6.44
10339906	5.36	4.66	4.91	4.56	6.31	5.29	6.09	4.03	4.87	6.38	5.18	4.50	5.17	5.40
10339907	3.66	4.87	3.43	4.51	3.91	3.58	3.61	2.97	4.39	5.19	4.50	3.91	3.29	3.34
10339908	3.49	4.10	3.86	3.85	4.41	3.90	4.12	4.11	3.99	4.25	4.69	4.57	4.46	4.16
10339909	2.42	3.90	3.14	3.10	2.89	2.86	2.69	2.82	4.70	3.41	2.64	3.00	3.19	3.89
10339910	4.00	3.87	4.74	3.12	4.06	4.06	4.74	3.82	4.72	3.42	3.98	3.52	3.31	3.82
10339911	6.02	5.31	5.72	6.62	6.20	5.12	6.24	6.87	7.01	5.30	6.63	5.39	6.46	5.92
10339912	2.12	2.49	2.13	2.30	2.28	2.40	2.24	2.09	2.17	2.82	2.16	2.42	2.21	2.50
10339913	2.06	2.27	3.29	2.36	2.40	3.23	3.70	3.25	2.57	2.62	4.03	3.14	2.57	3.51
10339914	5.32	5.82	6.13	5.89	6.01	6.39	6.71	6.48	5.80	5.55	5.95	6.92	6.70	6.24
10339915	3.59	4.17	4.83	4.84	3.92	5.02	4.46	3.69	3.34	4.18	4.45	3.07	4.54	3.63
10339916	3.29	2.42	2.58	2.16	2.54	2.82	2.77	3.01	2.64	2.94	3.73	3.53	2.68	3.47
10339917	7.26	7.40	7.83	7.80	7.06	7.43	7.40	6.36	7.12	6.77	7.85	8.23	7.74	5.74
10339918	3.11	2.62	3.13	2.41	3.18	2.58	2.85	2.60	2.96	2.28	1.72	2.97	2.66	2.53
10339919	3.29	3.30	4.27	3.27	3.84	4.31	2.90	3.00	2.62	2.74	4.03	3.55	4.27	3.44
10339920	3.94	3.04	2.58	2.48	3.79	2.86	2.02	2.45	2.67	2.33	3.08	2.71	3.27	3.76
10339921	4.45	4.94	4.73	4.41	4.33	3.99	4.11	4.20	3.84	3.77	5.06	4.49	5.46	4.87
10339922	2.78	2.66	2.68	2.46	3.25	3.37	2.91	2.43	2.41	3.73	2.60	3.01	2.95	3.73
10339923	5.72	6.46	6.29	5.99	6.19	6.78	6.26	5.85	5.61	5.49	7.22	6.95	6.84	4.96
10339924	3.31	2.98	3.54	2.89	3.39	2.95	4.79	3.52	3.44	3.22	4.11	2.60	4.46	2.93
10339925	5.62	5.75	6.38	6.12	5.63	5.78	5.73	6.55	5.41	4.56	4.78	6.83	5.63	6.09
10339926	5.65	6.13	4.68	5.42	5.83	5.87	5.35	5.47	3.89	5.63	6.06	4.76	6.35	4.64
10339927	2.68	2.42	2.22	2.90	2.86	2.03	3.13	4.05	2.24	2.61	2.84	2.12	3.15	2.54
10339928	8.36	8.84	8.16	8.54	8.67	7.69	7.95	8.38	8.47	8.27	6.33	4.60	6.41	7.04
10339929	5.31	5.72	5.91	5.32	5.19	5.43	6.26	5.39	5.07	5.98	6.84	5.51	5.97	5.43
10339930	6.63	5.69	5.79	6.89	6.41	4.64	6.22	5.45	4.91	3.61	5.17	4.50	5.38	4.74
10339931	7.97	7.11	7.05	7.44	7.56	7.68	7.58	6.73	6.99	8.04	9.32	9.03	8.58	7.10
10339932	5.61	5.89	6.06	5.65	5.81	6.18	5.67	4.73	5.64	4.97	6.05	4.91	6.12	6.71
10339933	3.82	3.93	3.25	3.72	3.33	3.67	4.48	3.16	3.60	4.09	4.87	3.93	4.05	3.92
10339934	5.65	6.21	6.04	6.50	6.02	4.46	4.97	5.98	6.50	5.72	6.42	6.15	6.66	5.54
10339935	6.39	6.34	7.57	5.78	5.66	5.05	6.43	5.79	5.89	5.93	6.50	6.08	7.37	6.16
10339936	9.22	8.95	8.43	8.94	8.97	8.99	7.57	9.32	8.78	9.12	8.98	8.44	8.95	8.97
10339937	2.30	1.99	1.99	1.89	2.10	3.00	2.82	1.85	2.05	2.75	2.76	2.27	2.45	2.81
10339938	2.35	2.84	3.25	2.55	2.60	3.90	3.67	2.57	3.21	3.92	2.86	2.47	4.59	3.43
10339939	8.83	9.08	8.10	9.08	8.75	8.80	7.55	9.42	9.56	8.05	8.22	9.07	6.89	6.27
10339940	6.80	5.81	6.91	6.66	6.38	6.62	5.76	6.96	6.27	6.66	4.78	5.98	6.09	6.47
10339941	4.67	5.18	4.60	4.26	4.68	3.80	5.67	3.90	3.33	3.17	4.87	5.32	6.46	4.91
10339942	1.85	2.09	2.02	2.28	1.63	2.06	2.23	2.55	2.61	1.68	2.48	4.06	1.89	1.77
10339943	4.67	4.89	5.28	4.41	4.88	5.27	3.93	4.71	5.08	3.86	4.94	5.13	6.80	4.21
10339944	5.11	5.64	5.84	5.07	5.29	5.44	5.40	6.14	5.74	4.99	5.08	6.00	6.36	5.88
10339945	5.08	6.63	5.63	5.45	5.26	5.17	6.27	5.03	6.47	6.80	6.42	5.24	6.19	6.50
10339946	2.54	2.24	2.74	2.56	2.03	2.93	3.01	2.71	2.89	2.90	3.06	3.47	3.20	3.10
10339947	6.62	6.36	6.74	5.95	6.82	6.22	6.35	6.36	6.47	5.93	7.12	5.84	6.79	7.16
10339948	5.10	4.52	6.03	5.98	5.24	4.08	5.59	4.97	3.69	6.66	6.78	5.51	6.31	5.27
10339949	9.11	9.59	9.66	9.48	9.55	9.40	9.45	8.41	8.70	8.66	9.71	8.96	9.61	9.36
10339950	3.75	5.08	3.91	3.16	2.60	1.86	2.54	3.17	1.91	5.07	2.83	2.13	4.74	3.41
10339951	3.57	3.70	3.15	3.97	3.76	3.45	4.47	3.01	4.12	2.95	4.58	4.47	4.34	6.35
10339952	3.59	3.63	3.21	3.76	2.95	2.73	3.53	4.30	2.66	2.78	2.12	2.55	2.42	2.30
10339953	10.94	11.18	11.05	10.90	11.10	10.49	10.18	10.73	10.16	10.17	9.33	9.18	8.88	9.93
10339954	4.80	3.53	4.80	4.43	4.37	3.80	3.63	3.10	4.42	4.09	3.25	4.44	5.40	4.06
10339955	7.85	7.87	7.21	8.00	7.66	7.01	7.05	6.99	9.19	7.35	7.21	7.66	9.35	9.12
10339956	8.46	8.37	8.74	8.58	8.50	7.87	8.04	8.75	7.53	9.14	7.88	7.20	7.11	7.53
10339957	6.97	7.25	7.00	6.41	7.13	6.25	5.47	5.68	6.61	6.08	7.91	6.29	7.01	7.57
10339958	2.50	2.01	2.35	2.21	2.48	2.49	2.38	2.13	3.07	2.22	5.33	2.45	2.86	3.47
10339959	8.65	8.73	9.01	8.99	8.85	9.01	8.74	8.85	8.49	8.84	9.15	8.68	9.04	8.97
10339960	7.11	7.07	6.60	7.31	6.88	7.80	7.18	7.01	4.97	4.58	6.28	8.24	6.93	5.32
10339961	7.15	7.12	7.71	7.29	7.44	6.67	7.06	8.04	7.90	7.32	7.19	7.38	7.25	7.65
10339962	3.72	4.24	3.21	2.72	3.00	5.53	6.11	2.75	6.62	3.75	4.37	4.25	3.85	6.01
10339963	9.55	9.26	8.89	9.33	9.65	8.71	8.22	9.15	8.35	8.54	6.83	8.24	6.51	7.02
10339964	2.51	2.87	2.58	2.31	2.39	2.75	2.66	3.06	2.42	2.28	2.28	2.80	2.71	2.87
10339965	6.35	6.20	5.84	5.90	6.05	5.63	5.73	4.86	5.85	5.43	6.42	5.96	6.06	6.31
10339966	2.76	3.38	3.02	3.93	3.35	3.55	3.13	3.49	4.24	3.04	4.44	3.74	4.01	5.56
10339967	8.08	8.14	8.27	8.36	8.02	8.96	9.43	8.76	9.13	8.55	9.12	8.71	9.76	8.79
10339968	6.90	7.28	6.41	7.36	7.25	7.55	6.51	7.39	6.35	7.57	4.61	5.60	5.77	6.66
10339969	7.12	7.07	7.56	7.53	7.40	7.08	7.19	7.22	7.38	6.44	7.63	7.19	8.29	7.25
10339970	3.95	4.69	4.38	4.44	4.24	3.49	4.39	3.83	4.82	4.65	6.49	4.43	4.87	4.86
10339971	5.04	3.72	5.45	5.09	4.91	5.96	5.02	4.52	5.47	6.00	5.29	5.81	5.75	5.85
10339972	5.13	6.00	5.79	4.66	5.98	5.65	5.48	6.20	6.34	6.33	5.94	7.23	6.83	6.12
10339973	4.96	5.09	3.17	5.53	5.54	5.07	5.60	3.29	6.83	4.00	3.75	6.30	5.81	8.84
10339974	7.74	7.80	8.35	7.28	7.99	7.77	7.43	7.24	7.52	7.25	7.59	8.20	6.70	7.27
10339975	5.36	5.28	5.33	5.17	5.42	5.43	5.54	5.02	5.23	5.41	5.87	4.93	5.92	4.82
10339976	5.97	6.11	5.67	5.81	5.69	5.81	6.39	4.97	5.34	5.43	5.43	5.37	6.42	6.20
10339977	4.79	5.63	5.94	5.99	6.19	7.47	5.86	6.14	5.23	5.95	5.95	5.58	7.50	6.69
10339978	4.43	4.43	3.19	2.72	4.74	2.45	5.38	4.14	2.73	1.88	2.77	2.59	5.33	4.15
10339979	4.91	3.74	5.12	4.58	4.55	4.43	5.84	5.59	5.39	5.47	5.15	4.71	5.33	5.77
10339980	9.17	8.79	7.68	9.22	8.84	7.86	8.51	9.04	8.69	8.66	7.73	8.46	6.38	7.37
10339981	7.11	7.14	7.18	6.99	7.25	7.53	7.78	6.76	7.51	6.72	8.06	6.87	8.54	7.39
10339982	9.43	9.49	9.56	9.24	9.65	9.41	9.22	8.56	8.97	8.56	9.47	9.41	9.74	8.94
10339983	2.26	2.16	2.29	3.17	2.39	2.42	3.96	2.75	3.62	2.31	2.86	2.23	2.83	4.73
10339984	11.41	11.40	11.49	11.66	11.31	11.80	11.84	11.50	11.65	11.31	10.47	11.51	10.72	11.50
10339985	6.29	6.20	6.43	5.57	5.82	6.19	6.08	5.78	5.99	4.73	6.45	5.77	6.77	5.80
10339986	6.42	6.49	6.32	6.74	6.00	6.41	4.97	5.89	5.55	5.79	6.53	7.29	7.88	7.26
10339987	5.01	4.63	4.90	3.80	5.43	4.27	4.17	3.27	5.13	4.27	5.07	4.97	5.04	5.25
10339988	7.00	6.39	6.28	7.67	7.31	7.80	5.94	7.55	7.86	6.72	5.69	6.98	7.25	5.49
10339989	4.55	4.09	3.61	3.97	4.23	2.91	3.25	3.15	4.36	3.84	3.68	3.73	3.80	3.75
10339990	6.19	4.32	4.19	5.38	5.63	5.55	4.17	4.46	4.84	5.26	4.43	5.98	6.14	6.26
10339991	4.59	4.79	5.49	4.08	5.53	4.84	5.36	4.42	5.52	4.92	5.47	5.02	6.51	4.31
10339992	2.26	2.33	2.27	2.80	2.34	2.64	2.66	2.09	2.49	2.04	2.14	2.44	2.70	2.71
10339993	10.62	10.55	10.59	9.83	10.26	11.26	10.92	10.65	11.32	11.35	11.37	11.81	10.53	11.04
10339994	6.21	4.55	5.40	6.88	5.90	2.83	4.17	4.52	4.31	4.84	4.91	5.83	2.48	3.99
10339995	6.77	6.61	5.84	6.20	6.77	6.24	6.02	5.27	5.97	5.66	4.97	5.63	4.78	5.36
10339996	3.83	4.09	3.77	4.71	4.61	4.05	3.87	3.59	3.88	4.11	3.65	3.91	4.85	3.82
10339997	2.89	2.20	5.08	3.12	3.01	3.69	3.27	3.29	4.04	3.15	4.51	3.97	4.75	2.75
10339998	2.40	2.97	2.68	2.67	3.29	2.85	2.44	3.27	2.00	5.16	3.89	2.55	2.26	4.56
10339999	6.47	7.33	7.45	6.95	7.54	6.62	7.28	6.42	6.33	6.13	7.45	6.66	6.72	6.73
10340000	2.76	3.45	2.86	2.27	2.45	2.05	3.09	3.22	2.40	2.12	2.55	2.24	2.92	2.29
10340001	6.55	6.02	7.04	7.43	7.21	5.98	4.50	6.09	2.96	7.84	4.19	5.71	5.07	5.14
10340002	4.17	4.38	4.31	3.87	3.92	3.87	4.12	4.18	4.54	4.15	4.60	5.15	4.41	5.29
10340003	8.85	8.68	8.80	8.99	8.85	9.05	8.95	8.58	8.91	8.74	9.30	9.33	9.58	8.80
10340004	5.69	5.75	6.03	5.35	6.29	5.52	5.70	4.65	5.50	4.62	5.68	5.21	6.08	6.15
10340005	7.82	7.49	7.34	7.63	7.69	7.38	8.15	8.07	7.06	8.28	6.92	8.12	7.05	9.28
10340006	7.11	7.08	6.35	6.66	6.89	6.37	6.10	7.35	7.64	7.46	6.49	8.92	6.82	8.44
10340007	4.73	5.07	5.57	5.47	6.13	5.25	7.36	6.34	5.29	3.67	5.09	6.23	6.23	7.07
10340008	5.55	4.39	6.22	5.49	5.47	5.86	5.60	6.14	7.11	5.82	6.50	5.21	5.93	5.83
10340009	4.89	4.29	4.38	4.98	4.19	4.56	5.12	4.20	4.66	4.39	5.69	4.07	4.81	5.09
10340010	2.30	2.14	2.05	1.87	1.98	2.34	2.17	2.01	3.10	2.78	2.69	2.22	2.09	3.57
10340011	4.02	3.57	2.92	2.69	4.45	3.36	3.91	3.79	4.23	4.03	4.11	3.75	4.54	4.59
10340012	5.42	5.01	4.38	5.26	4.41	6.49	5.61	4.29	4.82	5.29	6.99	5.97	5.42	3.84
10340013	6.08	6.22	6.35	6.17	6.13	6.39	6.88	6.37	6.41	5.84	7.04	6.83	6.93	6.58
10340014	3.79	4.60	5.25	4.34	4.77	4.47	5.46	4.44	5.96	4.48	5.31	5.32	5.67	4.52
10340015	2.20	2.22	2.24	2.25	2.41	2.64	2.96	2.87	2.93	3.93	3.83	2.64	2.91	4.24
10340016	4.52	5.78	5.26	5.53	4.71	3.55	3.69	5.01	3.38	3.78	5.90	4.13	6.03	4.58
10340017	2.64	3.07	2.89	2.50	2.42	2.31	3.77	2.14	2.37	2.59	3.67	2.94	3.73	2.70
10340018	3.38	4.28	5.70	5.44	4.79	4.03	5.78	4.27	4.68	4.54	5.72	2.76	5.85	4.43
10340019	2.12	3.00	3.02	2.40	2.31	2.01	3.27	2.53	2.70	2.44	2.70	2.65	3.42	2.48
10340020	5.35	4.75	6.12	5.30	5.62	4.96	4.19	6.00	5.99	4.80	5.38	6.07	5.61	6.74
10340021	5.25	5.43	5.12	5.45	5.84	5.09	4.88	4.92	5.39	5.71	6.81	5.73	5.03	3.63
10340022	6.92	6.32	7.72	7.11	7.00	7.07	7.78	7.16	7.18	7.04	7.42	8.08	7.93	7.87
10340023	5.00	6.13	7.15	5.95	5.57	6.98	4.98	5.22	6.26	5.13	6.18	4.94	6.26	3.50
10340024	4.19	4.20	3.78	4.47	3.24	4.68	4.91	4.94	4.98	4.90	5.93	5.46	5.97	6.82
10340025	11.86	11.90	11.57	11.77	11.60	11.56	11.29	11.94	11.58	11.74	10.34	11.24	11.17	11.21
10340026	3.58	2.90	2.67	3.65	3.61	2.88	2.87	2.53	3.27	4.82	5.09	3.84	3.68	3.98
10340027	7.65	8.59	8.96	7.79	8.03	7.28	7.56	7.23	7.50	7.17	8.25	7.53	8.70	8.10
10340028	11.46	11.78	11.94	11.73	11.88	11.82	12.00	11.53	11.49	11.38	11.87	11.94	12.51	11.86
10340029	4.34	4.60	4.92	4.88	4.42	4.28	4.80	4.32	4.93	3.77	5.02	4.70	5.55	4.58
10340030	5.89	6.35	5.77	5.53	6.07	5.59	6.58	6.02	6.41	5.78	5.67	6.36	6.12	6.45
10340031	7.47	7.06	7.30	7.42	7.49	6.77	7.28	7.01	7.21	8.50	7.48	7.37	7.57	6.91
10340032	2.59	3.44	1.77	1.93	2.69	1.89	1.89	3.48	2.96	2.60	3.28	2.74	2.58	2.33
10340033	5.11	4.94	5.21	4.86	4.84	5.55	6.01	5.19	5.07	5.38	6.40	6.42	6.72	6.09
10340034	8.57	7.89	7.98	8.27	8.33	6.77	6.06	7.18	7.32	7.72	6.40	7.11	7.74	6.16
10340035	5.44	5.55	5.90	4.49	5.43	4.77	6.08	5.33	3.33	4.55	5.32	5.89	5.52	4.88
10340036	7.58	6.37	7.09	6.84	6.87	6.75	5.89	7.57	6.06	7.00	6.53	6.05	5.86	5.53
10340037	2.82	2.47	3.37	2.81	2.55	2.51	2.35	2.42	2.55	2.32	3.32	3.39	3.05	2.44
10340038	9.45	9.43	9.15	9.23	9.24	9.50	8.79	8.85	8.11	9.06	9.06	8.41	7.18	7.12
10340039	9.12	8.67	8.34	8.97	8.30	9.13	9.03	9.30	9.36	9.23	10.68	9.57	9.29	9.30
10340040	3.96	2.74	3.30	3.19	2.78	3.26	3.52	3.69	4.15	3.49	3.46	2.98	4.05	3.29
10340041	6.29	6.43	6.22	5.89	6.18	6.13	5.18	5.93	5.66	5.02	6.60	5.47	6.03	6.53
10340042	4.11	3.88	4.47	3.33	2.88	4.53	4.96	3.82	4.50	4.24	4.72	5.57	4.24	5.14
10340043	4.25	4.18	4.84	4.01	4.45	3.30	4.59	4.45	3.26	3.92	5.58	3.77	4.52	4.47
10340044	5.76	5.58	6.53	6.36	5.44	5.83	6.02	6.38	6.06	5.59	6.72	5.48	5.70	6.29
10340045	5.74	5.73	6.29	5.98	5.98	6.45	6.66	5.81	5.48	5.76	6.10	5.49	6.33	5.28
10340046	6.23	6.48	6.89	6.17	5.79	6.35	6.64	6.24	6.87	5.93	7.16	6.34	7.57	6.20
10340047	4.24	3.63	2.86	3.56	3.30	3.10	4.81	3.53	4.05	3.24	4.51	4.19	3.44	3.73
10340048	3.49	2.55	2.23	4.27	4.20	3.07	4.52	2.41	4.74	2.32	2.20	2.73	2.65	3.25
10340049	4.10	4.69	3.87	3.99	4.05	3.98	4.53	3.65	4.65	4.64	5.39	3.73	4.16	4.29
10340050	2.17	2.56	2.31	1.86	2.22	1.98	2.39	2.13	2.72	2.23	2.50	2.64	2.90	2.74
10340051	6.46	5.94	5.67	7.02	6.79	5.05	4.21	6.90	6.23	6.05	3.72	4.82	3.65	5.02
10340052	2.80	3.04	2.49	3.53	2.50	2.48	3.27	2.81	3.40	2.49	3.91	2.91	2.31	3.23
10340053	6.03	5.48	5.03	5.45	6.26	5.43	6.82	5.17	5.86	5.01	6.22	6.06	6.52	5.73
10340054	7.22	7.05	7.01	7.01	7.33	6.70	6.47	6.63	6.15	6.03	7.31	6.39	7.82	7.07
10340055	8.11	8.02	7.89	8.64	8.30	7.99	7.73	8.01	7.87	7.85	4.99	8.32	6.81	5.89
10340056	4.84	5.02	4.83	3.63	4.42	4.50	5.63	4.10	5.24	5.44	3.63	5.08	4.11	3.95
10340057	4.10	2.88	4.40	3.09	2.55	3.71	4.53	4.06	4.78	3.07	4.63	3.77	4.55	4.23
10340058	6.08	6.19	5.83	6.30	6.46	5.42	6.03	5.44	5.83	5.76	5.53	5.12	5.66	6.96
10340059	7.26	7.39	7.22	6.78	6.66	7.13	6.62	6.25	6.90	6.34	7.45	7.20	7.94	6.16
10340060	5.79	5.28	3.75	5.96	5.32	4.28	3.19	4.36	3.63	6.49	4.65	3.42	2.99	4.37
10340061	6.01	5.58	6.06	6.39	5.56	5.95	5.81	5.73	6.80	4.95	4.87	6.28	4.16	5.46
10340062	2.61	2.28	2.91	2.26	2.23	2.81	3.29	4.29	2.30	3.49	2.75	3.27	2.89	1.96
10340063	2.34	3.00	3.52	3.58	3.08	3.42	2.20	3.13	3.74	3.42	3.84	3.05	3.55	4.27
10340064	5.61	6.23	5.26	5.24	4.88	5.93	4.18	5.45	5.44	5.88	5.26	6.86	6.95	5.77
10340065	3.70	4.72	5.00	4.31	4.52	4.59	4.16	3.80	3.85	3.75	4.03	4.57	4.79	4.23
10340066	1.99	2.13	2.18	2.24	1.99	2.01	3.40	2.08	2.85	3.16	2.90	2.60	2.45	2.34
10340067	1.76	2.09	1.81	1.86	2.48	1.68	1.89	2.64	2.19	3.60	2.94	1.96	2.10	1.88
10340068	5.51	5.29	5.55	4.65	4.41	4.79	3.95	4.35	4.35	4.62	5.02	4.50	6.00	5.01
10340069	2.72	2.98	2.58	2.69	3.00	2.09	2.62	2.15	2.15	2.29	2.78	3.00	2.55	2.79
10340070	2.22	2.24	2.05	2.11	2.43	2.67	2.65	3.16	1.98	2.75	2.50	2.78	3.66	4.38
10340071	2.96	2.30	2.11	4.28	2.34	3.24	2.68	2.95	2.75	2.55	3.91	2.73	4.92	3.82
10340072	5.38	5.40	5.56	5.28	5.04	4.69	4.92	3.44	5.62	4.66	5.92	5.23	5.19	4.95
10340073	2.03	2.59	2.39	2.08	2.73	2.03	2.27	2.02	2.16	2.37	2.34	2.20	2.21	2.83
10340074	3.86	3.42	4.38	4.08	3.05	3.70	2.55	4.45	2.45	4.89	4.42	3.35	3.66	4.35
10340075	4.29	5.06	4.19	4.28	5.05	3.86	4.51	4.54	3.79	4.02	4.30	3.39	5.66	4.04
10340076	3.99	3.97	4.92	3.29	3.95	3.65	3.90	3.29	4.01	4.53	4.66	3.93	4.00	4.70
10340077	5.95	6.08	6.89	6.11	5.84	6.11	6.06	5.79	7.14	6.19	6.45	6.32	6.01	6.77
10340078	2.19	2.18	1.99	1.99	1.98	2.14	2.12	2.18	2.43	3.44	4.33	2.19	2.21	4.85
10340079	3.78	3.37	3.03	2.69	2.92	3.38	3.13	3.41	2.34	5.02	5.64	3.70	3.24	3.50
10340080	4.47	3.38	4.07	4.46	2.69	3.94	3.02	4.63	4.42	5.55	4.78	4.25	4.86	2.86
10340081	3.45	4.02	2.70	2.48	2.70	5.26	2.87	2.50	2.79	2.64	2.76	3.11	3.25	4.43
10340082	3.64	4.58	3.68	4.78	4.43	4.39	4.61	3.03	4.16	3.97	4.46	4.02	4.61	4.46
10340083	5.23	4.95	4.05	4.03	4.56	4.45	4.28	4.46	3.20	7.52	3.88	3.98	4.02	5.42
10340084	7.07	6.81	7.45	6.63	6.83	8.45	7.81	7.75	9.14	8.46	7.78	7.22	5.56	9.00
10340085	3.74	4.24	4.28	3.82	3.76	3.98	4.36	4.39	4.49	4.56	4.38	5.31	5.66	4.49
10340086	7.19	6.15	6.33	7.29	6.39	5.09	7.18	6.06	5.57	4.29	4.87	4.80	5.33	6.31
10340087	5.54	5.52	5.88	5.29	6.33	5.91	5.14	5.34	5.37	5.43	6.01	4.41	5.65	4.79
10340088	3.52	3.53	3.94	3.55	3.84	3.63	4.14	4.37	3.27	4.11	4.31	3.62	4.74	5.18
10340089	2.27	4.20	2.70	3.99	2.85	4.12	2.44	2.05	2.38	3.15	2.34	2.25	4.70	5.37
10340090	4.97	5.31	6.13	5.65	6.23	5.79	6.36	4.43	6.22	5.76	6.69	4.51	5.42	4.22
10340091	3.67	3.62	3.20	3.45	3.73	2.42	3.13	3.86	3.12	2.69	4.44	4.23	2.66	5.95
10340092	7.72	7.61	7.32	7.14	7.24	7.75	8.03	7.96	7.96	8.52	8.83	8.63	9.17	9.11
10340093	6.18	6.84	6.70	6.96	6.76	6.73	6.39	6.62	6.18	7.03	7.39	6.70	6.57	6.62
10340094	10.16	10.14	10.19	9.98	9.88	10.06	10.10	10.33	10.40	9.90	10.34	10.50	10.63	9.67
10340095	5.88	5.87	6.32	5.97	5.60	6.00	6.50	5.94	5.79	5.85	6.12	6.16	6.31	6.48
10340096	8.19	8.51	8.71	8.49	8.36	7.28	8.40	8.23	9.04	7.74	9.02	8.41	9.91	9.03
10340097	6.82	7.16	7.01	6.92	7.24	6.78	6.89	6.85	6.46	5.98	7.70	6.77	7.66	6.70
10340098	3.98	3.91	4.62	5.12	4.59	3.94	6.36	3.32	3.88	2.84	3.10	7.00	5.43	5.77
10340099	5.22	4.69	4.56	5.13	4.53	5.20	5.48	5.08	5.88	5.97	5.73	6.20	6.53	6.55
10340100	3.08	3.06	3.40	3.23	3.23	3.52	4.10	2.96	2.19	4.04	3.54	3.14	1.85	3.37
10340101	4.96	4.37	3.77	4.48	3.55	4.66	4.21	3.02	3.79	4.47	3.24	3.57	3.64	4.54
10340102	3.82	4.31	5.39	3.42	2.51	2.93	3.26	2.49	4.23	4.84	4.88	3.28	4.91	4.67
10340103	6.20	6.28	6.12	5.40	6.37	5.98	5.54	6.55	6.13	5.67	6.46	5.77	4.68	4.64
10340104	8.04	7.55	6.82	7.62	7.80	6.79	6.98	6.47	7.49	6.09	5.25	7.26	6.19	6.23
10340105	6.29	6.32	6.40	6.25	6.70	6.54	7.29	5.90	6.72	6.21	6.65	6.31	7.66	6.38
10340106	6.80	5.87	6.38	5.83	5.77	6.54	6.53	6.06	5.90	7.01	6.21	6.15	6.60	7.02
10340107	3.66	4.24	4.48	4.53	5.14	4.96	5.26	4.20	5.45	4.46	4.81	5.61	4.20	5.20
10340108	8.40	8.30	8.26	8.11	8.26	8.18	7.81	7.79	8.04	8.33	8.57	7.80	8.43	8.40
10340109	5.26	6.84	7.24	6.42	6.46	5.04	7.30	5.40	6.02	5.25	5.95	6.32	5.68	5.51
10340110	4.52	4.21	4.73	3.20	3.54	4.43	4.54	3.50	5.05	4.68	6.23	4.23	4.34	2.95
10340111	6.13	6.14	7.54	6.67	6.69	6.41	6.43	4.83	6.42	4.98	4.58	6.18	5.67	5.33
10340112	9.67	9.23	9.70	9.69	9.57	9.11	8.88	9.40	8.73	9.54	6.47	8.59	8.82	7.79
10340113	5.99	5.91	6.13	5.70	6.58	5.96	6.33	5.66	6.33	5.46	5.17	6.41	6.27	5.58
10340114	4.24	4.04	3.81	3.82	4.38	4.43	3.85	4.16	2.82	3.89	4.62	2.98	3.71	9.52
10340115	7.12	7.54	7.47	7.59	7.48	7.14	7.42	6.52	7.42	7.13	7.44	7.07	8.60	7.58
10340116	8.71	8.42	8.42	9.00	8.58	8.51	8.64	8.70	8.86	8.53	5.67	7.79	4.73	7.80
10340117	7.32	7.49	7.56	7.47	7.02	7.24	8.01	7.79	7.55	7.64	8.16	7.74	8.55	8.19
10340118	4.22	4.39	5.86	4.70	4.84	4.37	4.83	4.04	4.82	3.86	4.67	5.09	6.59	5.89
10340119	4.21	4.91	3.89	4.53	3.72	3.98	3.68	4.67	4.46	5.00	5.17	4.90	5.70	5.15
10340120	6.61	7.02	7.28	6.84	6.61	6.88	6.99	6.78	7.79	7.32	8.69	6.96	7.46	7.04
10340121	6.86	6.93	6.61	6.66	6.13	5.81	6.63	7.13	6.49	6.97	4.95	5.80	4.96	4.82
10340122	2.34	2.35	2.86	2.86	1.97	2.70	2.19	2.41	2.12	2.42	2.92	2.44	3.02	2.57
10340123	5.37	4.93	4.50	5.04	5.03	4.53	5.42	5.63	5.44	5.34	6.02	5.33	4.61	6.73
10340124	2.69	2.49	4.06	2.23	2.31	2.67	2.66	2.54	2.63	2.39	2.97	4.38	2.94	2.94
10340125	8.10	8.22	7.45	8.42	7.45	8.78	9.07	9.56	9.75	9.35	9.26	9.72	7.91	10.66
10340126	2.86	2.93	3.14	3.51	3.14	3.68	2.86	2.40	2.59	2.18	2.28	2.36	2.43	4.06
10340127	7.38	6.50	6.64	6.94	6.91	7.29	7.90	6.47	8.35	8.05	8.35	7.70	8.86	7.72
10340128	5.14	5.96	5.98	6.18	5.14	5.73	4.80	4.71	4.83	4.56	4.90	4.94	5.02	4.03
10340129	6.89	6.91	6.95	7.22	7.06	8.78	6.23	7.37	7.24	7.22	7.05	6.26	7.09	6.02
10340130	3.82	4.55	4.92	3.54	2.95	4.21	3.60	4.26	3.60	3.62	2.87	4.74	3.58	3.54
10340131	8.81	8.02	7.99	8.44	8.14	8.55	8.47	8.95	8.37	8.52	9.74	9.23	8.71	7.79
10340132	7.51	7.68	8.10	7.39	7.45	7.60	8.11	7.90	7.89	7.97	8.74	8.39	9.06	8.21
10340133	3.18	2.40	2.44	4.22	3.31	3.00	3.02	4.71	3.71	5.06	3.44	3.75	4.69	4.22
10340134	4.25	3.96	5.52	5.35	3.89	3.45	3.57	2.42	3.84	6.09	3.70	2.94	3.71	3.15
10340135	4.00	4.15	4.87	4.13	4.56	3.66	6.32	4.56	4.53	3.81	5.61	4.45	4.91	4.83
10340136	5.39	5.77	5.95	5.95	5.78	6.09	6.68	5.31	6.22	4.75	6.28	6.38	6.56	6.03
10340137	2.27	2.18	2.57	2.49	2.78	2.48	2.33	3.37	2.55	3.24	2.79	2.29	2.18	3.09
10340138	4.62	5.17	4.75	4.61	4.63	4.98	4.83	4.91	5.22	4.80	6.49	5.18	5.07	5.44
10340139	3.69	3.38	3.05	3.28	3.84	3.09	4.46	4.38	3.80	4.19	5.31	3.78	5.13	4.70
10340140	10.07	9.69	9.62	9.55	9.70	9.56	9.87	9.72	9.52	10.29	8.00	9.83	6.81	10.90
10340141	3.17	2.63	4.87	3.44	4.71	5.60	3.00	4.92	4.58	2.75	6.46	5.71	6.94	4.56
10340142	6.22	6.30	5.99	5.31	5.13	5.49	5.81	4.36	6.20	4.52	6.90	4.57	6.09	5.52
10340143	5.71	5.20	6.37	5.62	5.79	6.21	6.95	5.26	5.75	5.30	6.34	6.19	6.58	6.38
10340144	6.56	6.81	7.01	6.27	6.55	6.66	7.51	7.28	6.83	7.10	7.42	7.50	8.02	6.71
10340145	4.78	4.83	5.46	5.13	5.46	5.84	5.48	5.50	4.63	5.64	6.22	5.63	5.75	5.90
10340146	2.72	3.18	3.22	4.31	3.60	2.25	1.93	2.40	2.83	2.11	2.49	2.05	2.56	3.12
10340147	3.93	3.66	4.17	4.70	3.85	4.21	3.76	4.15	4.37	6.33	4.22	3.85	4.57	4.71
10340148	3.29	4.54	2.62	2.77	3.14	2.84	2.49	3.10	2.09	2.61	3.40	3.03	3.61	3.06
10340149	5.57	6.32	5.13	6.03	4.85	5.45	5.28	5.34	5.89	5.33	5.19	4.55	6.45	6.10
10340150	3.78	3.38	2.96	3.27	3.91	4.19	3.99	3.55	4.47	3.27	3.55	4.03	4.89	4.74
10340151	2.38	3.65	2.50	3.60	4.14	3.10	2.71	2.32	3.06	2.54	2.50	2.16	2.62	2.32
10340152	5.05	5.46	6.41	6.03	5.51	3.96	3.69	3.73	3.42	3.56	5.45	3.61	4.18	5.07
10340153	5.57	6.86	7.15	6.18	7.14	6.08	6.01	7.24	6.03	5.80	6.53	6.71	7.42	6.25
10340154	5.09	5.05	5.39	5.30	4.79	6.30	4.22	4.02	5.23	5.07	5.75	7.27	5.69	4.91
10340155	8.91	9.04	7.98	9.41	9.05	7.03	6.94	8.03	8.19	7.86	1.95	8.76	6.14	6.79
10340156	2.96	2.66	3.83	4.11	3.49	4.64	3.64	2.78	3.58	3.68	3.88	3.92	4.63	4.52
10340157	5.17	4.61	3.97	5.34	3.82	3.92	5.41	3.84	3.64	3.94	4.60	3.87	4.31	5.32
10340158	4.99	5.14	6.00	5.31	5.37	4.81	5.47	4.62	5.16	5.62	5.93	5.08	5.98	5.60
10340159	8.22	8.86	8.02	7.76	8.58	7.89	8.67	6.84	7.71	7.72	6.43	7.85	8.07	6.68
10340160	4.70	4.89	5.48	4.50	4.09	3.59	4.01	3.84	3.92	3.79	4.76	4.06	4.74	4.06
10340161	4.85	5.10	4.82	4.86	4.88	4.23	4.52	4.45	4.52	3.95	4.75	4.66	2.90	4.41
10340162	3.23	3.05	2.80	2.57	2.59	3.18	2.62	2.64	2.78	3.12	3.36	2.84	3.64	3.78
10340163	10.29	10.33	10.23	9.71	10.06	8.28	8.98	10.24	8.36	9.63	7.69	8.66	9.97	7.56
10340164	6.49	7.27	7.12	6.50	6.60	5.94	6.45	5.97	6.15	6.00	6.21	6.42	7.43	6.23
10340165	6.34	6.27	6.78	6.51	6.68	6.77	6.94	6.76	6.12	5.99	9.11	6.22	7.31	6.18
10340166	5.61	5.65	6.11	5.86	4.49	6.24	6.23	5.35	5.83	5.84	6.62	6.85	6.13	6.60
10340167	3.92	4.09	4.38	3.72	4.26	5.02	4.41	3.79	5.21	3.63	3.85	3.40	2.92	2.93
10340168	6.44	6.87	5.96	7.80	7.38	5.05	4.37	5.58	5.78	6.14	5.44	4.87	6.85	5.65
10340169	6.51	7.66	8.19	7.72	7.79	7.36	7.90	7.34	7.37	6.65	8.61	8.26	8.32	8.25
10340170	2.02	2.25	2.27	2.40	2.95	2.16	2.75	2.29	2.71	3.44	2.98	2.72	2.38	2.90
10340171	5.73	6.58	6.08	6.45	7.37	5.73	6.32	4.72	4.62	5.70	4.07	6.60	4.15	4.81
10340172	3.88	3.88	3.03	3.64	3.91	3.61	3.48	3.51	3.72	3.29	2.98	3.29	3.33	3.13
10340173	4.64	5.96	6.38	6.36	5.70	5.14	6.28	6.71	7.42	5.37	5.25	4.24	6.98	3.46
10340174	7.52	6.90	5.81	6.56	6.98	7.11	6.99	6.70	6.50	7.08	6.79	6.57	6.00	7.63
10340175	6.48	6.58	5.87	6.27	6.62	6.96	6.98	6.64	6.36	6.64	6.74	6.67	7.25	6.57
10340176	7.34	7.13	7.93	7.44	7.37	7.78	7.06	7.23	7.90	8.34	7.35	7.16	7.66	8.27
10340177	10.76	10.42	10.09	10.43	10.29	9.62	9.53	10.30	9.57	10.10	9.04	9.59	8.88	9.72
10340178	4.63	5.27	5.06	5.72	5.59	5.05	4.86	4.18	5.34	5.51	6.04	5.21	6.36	5.38
10340179	5.14	6.39	5.30	5.25	5.81	4.47	6.63	3.58	5.22	2.60	5.47	2.61	6.12	4.42
10340180	6.29	7.19	6.10	7.17	5.93	6.46	7.15	6.97	6.44	6.21	8.39	6.65	7.07	5.47
10340181	8.09	8.34	8.94	8.70	8.83	9.09	8.35	7.92	8.71	7.50	7.96	8.80	8.43	8.70
10340182	3.21	3.07	2.57	2.72	3.01	2.08	2.93	3.17	2.44	2.88	4.37	2.67	3.70	4.06
10340183	6.12	5.78	5.74	5.16	5.91	6.41	6.08	5.83	6.70	5.68	6.54	5.89	6.34	6.81
10340184	2.14	2.23	2.28	2.63	2.50	2.94	2.43	2.41	2.58	2.66	2.97	2.53	2.42	3.62
10340185	6.52	6.82	6.64	6.31	5.93	6.56	7.15	6.56	6.84	5.82	6.68	7.05	6.96	6.08
10340186	3.45	3.44	3.50	3.08	3.38	3.62	4.07	3.22	4.46	3.04	3.13	3.12	5.45	3.48
10340187	3.02	2.97	3.02	3.12	3.45	2.44	3.79	2.93	3.16	3.20	3.72	4.64	3.44	3.29
10340188	5.43	5.36	5.78	5.66	6.02	6.45	5.51	5.52	4.11	4.34	6.88	5.27	5.45	5.21
10340189	4.17	5.21	4.98	2.91	3.84	4.16	3.91	5.85	7.46	5.01	5.32	4.89	4.68	4.41
10340190	5.82	4.88	5.88	5.80	6.16	5.69	5.42	4.93	5.88	5.18	5.97	4.96	5.75	4.67
10340191	11.26	10.65	11.30	10.71	10.83	10.01	10.75	11.63	9.07	11.52	8.08	6.73	7.10	8.09
10340192	3.06	2.82	2.78	2.48	2.86	2.84	2.14	3.02	2.89	4.22	2.24	2.65	2.55	3.89
10340193	10.44	10.33	10.80	10.90	10.21	11.15	11.46	10.96	11.10	11.14	8.47	9.17	7.45	10.85
10340194	9.05	9.67	9.64	8.76	9.38	8.96	9.39	8.89	9.23	8.60	9.08	9.22	9.58	9.02
10340195	2.95	2.92	2.66	2.22	2.61	2.26	2.52	2.75	2.85	2.35	3.59	2.30	4.66	4.26
10340196	2.51	2.43	1.97	3.25	2.16	2.68	4.85	2.44	2.29	3.77	2.51	2.94	4.21	2.45
10340197	6.74	7.68	8.28	7.94	8.15	7.51	6.33	7.36	7.66	7.24	5.87	4.83	5.63	6.09
10340198	2.82	2.96	4.44	3.30	2.37	2.49	3.60	2.42	3.06	2.56	3.55	3.11	2.47	3.80
10340199	3.14	4.47	4.00	4.34	5.58	5.34	3.93	5.01	2.68	3.77	6.04	6.68	5.99	2.87
10340200	2.50	2.51	2.27	2.49	2.24	2.45	3.25	2.38	2.39	3.09	2.46	2.67	2.46	4.31
10340201	5.84	6.06	5.51	6.44	6.14	5.62	6.82	6.58	6.26	5.83	6.10	6.73	6.34	7.11
10340202	7.35	7.04	7.28	7.31	7.35	7.47	6.61	6.96	7.33	6.18	7.10	6.60	7.09	7.43
10340203	7.88	7.71	8.29	8.24	7.78	7.53	7.61	7.64	7.48	7.76	6.75	8.45	8.30	7.94
10340204	5.43	4.86	5.37	4.67	4.73	4.87	5.83	5.09	5.76	4.90	6.31	5.51	6.69	5.83
10340205	2.45	2.38	2.08	1.97	2.22	2.47	2.18	2.17	2.53	2.36	2.31	2.56	2.80	2.70
10340206	8.96	8.15	8.00	8.04	8.65	8.82	8.09	8.90	9.24	8.31	5.66	7.35	4.11	6.00
10340207	5.88	6.24	6.02	6.20	5.93	6.32	5.85	5.88	6.61	5.73	7.43	6.77	7.32	6.73
10340208	8.87	8.04	7.90	8.07	8.45	8.27	7.90	6.88	7.29	8.60	9.42	8.90	9.00	7.32
10340209	6.71	6.37	6.72	6.35	6.91	4.88	6.28	7.90	6.19	7.26	6.86	5.20	6.43	4.96
10340210	4.27	4.20	4.69	4.09	4.36	4.65	4.35	3.97	4.24	4.32	4.64	4.16	4.96	4.59
10340211	5.13	5.36	5.35	4.95	4.85	5.64	5.77	5.19	4.99	6.16	5.60	4.96	5.62	5.43
10340212	8.00	7.16	6.83	7.41	7.10	4.31	5.57	5.93	3.82	8.60	3.50	4.72	5.01	5.17
10340213	5.98	5.42	6.19	5.45	6.18	4.98	5.51	5.42	6.06	5.43	5.88	4.43	4.65	4.62
10340214	8.50	9.46	9.27	9.60	9.69	7.76	8.08	8.34	7.65	7.58	8.34	6.93	8.00	6.92
10340215	6.57	6.00	6.38	6.34	6.59	6.82	6.66	6.39	6.65	6.76	7.05	6.22	7.08	6.72
10340216	7.06	6.58	5.19	6.42	6.34	8.36	4.98	8.69	6.68	6.21	5.85	7.83	6.42	6.19
10340217	8.48	8.70	8.79	8.38	8.31	8.31	8.84	7.64	8.27	8.19	8.36	7.35	8.30	7.18
10340218	3.25	3.04	3.02	3.88	3.46	4.19	2.76	3.08	3.92	2.49	4.25	2.87	3.62	3.60
10340219	9.74	9.04	8.49	9.59	9.65	9.09	9.51	9.28	9.41	9.65	6.90	10.10	7.29	8.00
10340220	6.65	6.78	6.87	5.10	6.50	5.44	6.77	3.01	6.44	7.08	6.43	3.85	7.93	5.31
10340221	5.00	5.75	6.03	5.66	5.85	5.78	5.92	5.28	5.33	5.66	5.91	6.09	6.05	6.09
10340222	5.38	4.58	5.02	4.47	4.40	5.23	5.33	5.57	5.34	4.21	6.11	6.88	5.92	7.52
10340223	6.51	5.98	5.27	6.07	6.16	5.68	4.42	6.09	4.03	6.45	5.66	5.86	5.20	5.70
10340224	1.95	2.18	2.00	2.20	2.03	1.95	2.65	1.90	3.02	2.24	2.63	3.61	2.05	4.89
10340225	5.07	5.73	6.28	5.06	5.43	4.05	5.35	4.38	3.96	3.83	6.56	4.24	6.63	5.91
10340226	6.10	7.33	6.80	6.71	6.79	6.22	5.54	6.44	5.34	5.14	7.63	8.53	6.18	6.67
10340227	7.49	7.80	7.64	6.93	7.41	8.62	7.21	6.96	6.68	7.50	6.87	7.97	7.24	8.32
10340228	5.98	5.96	6.27	5.97	5.62	5.45	5.21	5.05	5.77	5.53	5.23	5.20	5.97	7.14
10340229	2.61	3.31	3.53	2.92	2.50	2.42	4.24	4.89	3.03	2.22	3.15	2.59	5.17	3.71
10340230	8.73	8.96	8.49	8.66	8.88	8.44	8.88	8.14	8.46	8.28	8.92	8.85	9.31	8.91
10340231	7.85	7.36	8.02	7.28	7.38	8.19	8.50	8.04	8.36	7.99	6.84	6.10	7.63	6.34
10340232	7.40	7.44	7.51	7.08	7.12	6.52	7.56	5.88	6.56	5.68	7.57	7.36	6.78	6.35
10340233	5.73	5.75	5.83	5.81	6.45	6.48	6.04	6.29	6.92	5.93	7.04	5.97	6.65	6.15
10340234	5.34	5.61	5.59	5.16	5.37	5.49	6.17	5.73	5.29	5.29	5.87	5.52	6.35	5.54
10340235	4.90	5.00	4.49	4.25	5.04	4.16	4.77	4.82	4.81	4.55	4.06	5.33	4.84	5.81
10340236	4.56	4.71	3.04	4.89	4.10	2.51	4.28	3.58	2.67	3.25	3.89	3.29	3.35	4.41
10340237	7.97	7.85	7.93	7.87	7.49	8.55	8.35	7.90	8.97	8.43	8.61	8.61	8.98	8.36
10340238	13.22	13.10	12.99	12.82	13.06	13.17	13.16	13.18	13.15	13.20	13.29	12.95	13.08	12.62
10340239	1.76	1.77	1.77	1.89	2.12	2.45	1.97	3.28	2.19	2.36	2.11	2.05	1.81	3.91
10340240	5.18	6.25	6.26	6.73	6.38	6.35	6.64	6.29	4.75	7.69	7.19	6.98	4.73	5.22
10340241	6.57	7.62	7.32	7.16	6.44	7.21	7.38	6.87	6.97	6.55	7.25	7.83	8.34	7.39
10340242	5.37	3.94	4.26	4.34	5.86	5.43	5.95	6.52	4.74	6.26	4.79	4.19	5.08	3.16
10340243	2.09	2.10	2.26	2.45	2.30	2.50	3.45	2.01	2.84	2.29	2.51	2.25	1.97	2.52
10340244	6.05	6.46	6.56	6.35	6.13	7.07	7.94	7.28	7.08	7.47	7.75	7.37	7.54	7.93
10340245	9.87	10.03	9.52	9.64	10.12	9.42	10.13	10.56	8.95	10.82	7.94	7.62	8.66	8.32
10340246	2.09	2.16	1.86	1.98	1.89	2.19	2.17	2.89	2.22	2.81	2.26	2.40	2.58	2.69
10340247	3.72	4.21	3.19	3.00	2.75	3.66	3.07	2.09	3.48	2.60	2.91	2.90	3.00	2.34
10340248	5.78	6.07	6.44	5.44	5.90	6.31	5.02	4.95	5.69	6.10	6.11	6.03	6.55	6.62
10340249	3.37	2.49	2.46	2.75	2.99	2.42	2.39	2.72	3.22	2.47	2.84	2.19	2.69	3.01
10340250	11.45	11.40	11.52	11.33	11.35	11.27	11.56	11.76	10.35	11.47	9.06	9.60	8.02	9.63
10340251	4.46	5.22	5.28	5.14	4.54	4.74	4.14	5.70	4.54	4.82	5.93	5.07	5.87	5.45
10340252	6.64	7.67	7.85	6.97	7.52	7.71	7.06	6.59	7.51	7.13	8.01	7.90	8.36	7.96
10340253	3.68	5.94	5.90	6.48	5.33	5.24	4.95	4.97	7.11	2.26	6.30	2.62	5.42	4.92
10340254	6.75	5.95	5.93	5.78	5.91	6.23	5.80	4.99	5.63	6.27	6.43	6.08	6.78	5.97
10340255	5.10	6.14	6.86	6.41	5.95	8.20	6.37	7.29	8.19	6.35	5.11	7.84	6.70	8.31
10340256	10.85	10.26	10.22	10.41	10.69	9.71	10.50	10.84	9.01	10.09	8.61	8.93	8.67	9.06
10340257	5.34	5.90	6.09	6.33	5.96	4.76	5.45	5.64	5.72	5.40	4.93	5.71	4.58	5.00
10340258	4.01	6.01	5.03	5.23	6.21	5.23	5.80	4.56	6.28	5.05	5.63	4.36	6.07	5.22
10340259	7.89	8.32	8.08	7.82	8.09	7.77	7.45	7.19	7.77	7.74	8.98	8.05	8.40	8.04
10340260	8.21	8.47	8.42	8.30	8.42	8.69	7.59	8.10	7.90	8.14	9.06	8.17	9.25	8.54
10340261	4.22	3.32	3.82	4.09	4.05	4.07	4.27	3.33	4.16	3.45	4.40	4.06	4.11	4.37
10340262	6.87	6.74	6.87	6.62	6.26	6.60	6.90	6.24	6.59	6.68	6.80	7.61	7.35	7.37
10340263	7.19	7.77	7.14	6.98	7.84	6.78	7.46	4.92	6.49	4.04	7.20	6.08	6.86	7.27
10340264	2.78	3.19	2.66	2.54	2.23	2.84	2.10	2.98	1.89	3.17	2.31	2.80	2.12	2.82
10340265	7.37	7.00	6.88	6.80	7.07	7.23	6.99	7.00	5.73	6.83	7.66	7.42	7.15	6.93
10340266	3.86	3.87	5.72	4.34	4.06	4.07	4.09	5.32	3.64	2.36	4.05	4.85	3.03	4.74
10340267	5.95	6.53	6.26	5.75	5.80	5.62	6.52	5.15	5.51	5.96	6.73	5.22	6.54	6.08
10340268	5.75	5.59	5.76	5.80	5.91	6.06	5.46	5.52	5.53	5.50	6.73	5.09	6.04	5.78
10340269	7.88	8.14	8.39	8.28	7.88	8.34	8.47	8.26	8.33	7.77	8.93	9.02	9.53	8.71
10340270	3.32	3.15	2.80	3.58	2.63	3.07	2.66	3.07	3.91	3.03	4.04	3.24	2.82	4.69
10340271	9.92	9.72	9.04	9.93	9.73	8.72	8.07	9.07	6.26	9.69	3.83	5.21	9.11	7.41
10340272	2.03	3.09	2.27	2.75	2.44	4.46	2.65	4.36	4.15	4.52	4.45	2.14	2.87	5.65
10340273	6.56	6.70	6.97	6.71	6.55	6.52	6.93	6.19	6.05	5.87	6.63	6.31	7.19	6.26
10340274	4.95	5.62	5.32	4.62	4.26	4.73	3.67	4.46	5.71	4.59	5.05	5.63	5.59	5.56
10340275	5.20	6.02	7.01	5.97	5.67	5.41	5.64	4.74	5.58	5.56	7.02	5.90	6.64	5.95
10340276	5.30	5.73	5.51	5.50	5.26	5.12	6.21	6.59	5.42	4.99	7.31	7.16	6.96	6.91
10340277	5.35	5.43	4.82	5.50	5.65	5.67	5.58	5.00	4.13	6.06	6.51	5.23	5.82	6.54
10340278	4.56	3.98	3.91	4.81	3.80	4.87	4.30	4.80	4.63	3.57	4.47	5.14	5.28	5.31
10340279	7.92	8.31	6.57	8.78	8.00	8.98	8.20	9.08	10.02	9.57	6.94	9.08	9.92	7.79
10340280	8.22	8.75	9.40	8.68	8.55	7.95	8.58	7.35	6.82	8.18	8.19	8.17	9.93	7.05
10340281	4.21	4.15	4.46	3.62	3.51	4.07	3.15	3.42	3.52	4.69	4.12	5.08	3.77	3.86
10340282	7.63	6.38	6.35	7.22	7.41	6.27	5.68	7.34	4.45	7.24	3.06	6.91	6.85	6.18
10340283	6.13	5.97	6.37	5.98	6.14	6.42	6.90	6.60	6.27	6.57	6.88	7.69	7.21	7.40
10340284	6.92	7.22	6.61	6.70	6.90	6.98	7.05	7.05	7.03	7.16	7.47	7.06	7.96	7.32
10340285	7.03	6.60	7.02	7.05	7.04	6.80	6.13	5.68	6.78	6.92	7.34	6.85	7.52	5.45
10340286	3.77	4.70	3.47	2.83	4.53	4.54	5.26	4.28	3.90	4.86	4.24	4.28	5.31	5.53
10340287	8.25	7.97	6.64	9.01	7.77	8.95	8.39	9.33	8.87	6.96	8.16	9.31	9.51	8.62
10340288	3.88	3.44	3.64	3.73	4.09	3.59	4.58	3.09	4.01	3.90	3.74	3.88	3.55	3.19
10340289	2.96	2.63	3.10	4.03	2.34	5.93	2.95	1.95	2.12	2.04	2.28	2.25	1.99	2.22
10340290	2.67	2.33	2.23	2.32	2.58	2.69	2.50	2.80	3.17	2.53	4.47	3.01	2.76	4.53
10340291	6.67	7.29	6.08	6.69	7.52	5.59	6.12	7.80	3.95	7.88	6.65	6.16	6.92	7.54
10340292	3.64	3.27	4.27	3.25	3.76	3.66	3.80	3.55	4.09	4.00	4.43	3.62	4.12	3.98
10340293	9.69	10.01	9.98	10.45	10.54	9.18	9.20	9.80	8.57	9.14	6.94	9.04	4.66	6.53
10340294	8.16	8.49	8.54	8.58	8.35	7.90	8.12	8.32	8.40	8.32	9.87	8.55	9.77	8.39
10340295	10.50	10.54	10.39	10.31	10.53	10.71	10.33	9.57	10.20	9.64	10.47	10.05	10.94	9.74
10340296	5.24	4.60	4.17	4.59	4.16	3.70	4.24	6.08	4.82	4.38	5.45	4.73	4.04	4.94
10340297	3.10	2.97	2.93	2.93	2.87	3.58	3.80	2.91	3.72	2.91	3.69	3.33	2.97	4.47
10340298	5.64	5.65	5.76	5.27	6.03	5.82	6.21	5.83	5.83	5.73	6.40	6.21	5.67	5.12
10340299	2.77	2.52	2.31	2.21	2.38	2.42	2.18	2.61	3.60	2.24	2.29	2.59	2.42	2.33
10340300	5.56	5.18	5.15	5.71	5.74	6.05	5.15	5.48	5.51	5.27	4.48	4.66	6.25	5.36
10340301	5.37	4.45	4.30	5.29	4.21	5.45	5.25	4.48	4.42	2.98	4.51	4.28	4.38	4.86
10340302	4.49	5.42	5.13	5.77	4.70	5.69	5.19	5.14	4.62	4.11	5.99	4.71	5.01	4.71
10340303	3.23	3.43	3.76	3.81	4.34	4.21	3.00	2.44	3.71	3.51	4.32	4.18	4.35	3.68
10340304	4.56	3.88	5.57	4.98	4.22	4.76	3.80	5.24	5.04	3.80	5.41	5.40	4.88	5.22
10340305	3.44	5.26	4.66	4.74	3.48	3.49	4.65	3.98	4.46	3.96	4.15	3.60	4.05	5.33
10340306	3.65	3.95	3.41	3.39	4.70	3.95	4.41	4.19	4.74	4.25	3.95	3.19	3.46	4.71
10340307	5.66	5.83	5.65	5.84	6.31	7.46	4.70	5.50	2.97	3.31	4.81	4.56	3.65	9.28
10340308	7.72	7.93	7.99	7.92	7.75	8.01	6.74	6.50	8.01	6.73	8.29	7.18	7.37	7.27
10340309	4.17	2.66	3.38	3.76	3.15	3.20	3.62	2.93	4.13	3.02	3.35	5.00	4.70	4.91
10340310	5.33	4.96	5.56	6.19	4.55	5.54	4.84	5.41	4.20	4.99	5.53	3.88	5.31	4.80
10340311	7.97	8.13	8.27	8.90	7.81	8.53	8.36	7.28	8.32	5.88	7.56	9.85	7.18	2.59
10340312	2.70	2.67	2.69	3.62	3.72	2.83	3.20	2.95	3.10	2.67	3.76	3.11	3.72	2.97
10340313	4.55	4.26	4.66	4.62	4.72	4.55	5.07	4.54	5.30	5.83	5.90	5.52	5.16	4.63
10340314	4.85	4.95	4.89	5.06	4.94	4.59	4.43	4.06	3.94	4.52	5.50	4.90	6.05	4.37
10340315	2.01	2.16	2.13	2.45	1.95	2.50	2.47	2.06	2.47	2.17	2.46	3.83	2.26	3.32
10340316	8.67	8.41	8.64	8.34	8.45	8.69	8.38	9.02	9.16	7.64	8.43	9.90	9.26	7.78
10340317	3.25	3.53	3.02	3.52	3.97	3.12	2.92	2.89	3.45	3.92	3.07	4.02	2.97	3.34
10340318	6.55	6.08	6.33	5.87	6.93	6.71	6.40	5.58	6.00	5.94	6.89	6.60	6.77	5.77
10340319	5.87	6.07	7.40	6.08	5.62	6.85	6.61	6.80	6.32	6.18	6.91	6.59	7.03	5.40
10340320	1.99	2.42	2.29	2.41	2.00	2.16	2.01	2.64	2.32	2.41	3.37	3.54	2.59	3.09
10340321	8.21	7.37	7.41	7.97	8.17	7.69	8.02	8.39	6.01	6.77	7.21	8.02	6.72	6.52
10340322	7.56	7.35	6.85	6.83	7.13	6.21	6.87	6.42	6.72	6.99	6.54	6.32	6.44	6.22
10340323	3.47	3.26	3.39	3.33	3.11	3.59	3.72	3.39	4.08	3.76	4.90	4.44	4.55	5.77
10340324	3.07	3.15	3.00	3.08	4.29	3.36	3.70	3.02	3.62	3.72	5.18	3.64	3.41	3.73
10340325	6.29	5.98	6.16	6.15	6.31	5.96	7.36	5.12	4.97	3.90	5.99	5.93	7.39	4.90
10340326	5.13	5.66	5.44	5.27	5.67	5.88	6.51	4.91	5.07	5.71	6.72	5.91	5.96	5.28
10340327	5.53	5.68	4.95	5.08	5.61	5.55	5.15	5.69	5.82	4.93	5.66	5.33	5.15	5.98
10340328	3.25	3.58	2.88	4.50	3.93	2.72	4.99	3.26	3.32	4.41	2.59	4.17	2.45	3.58
10340329	6.91	7.58	6.53	7.00	7.57	6.96	7.10	5.76	6.12	7.03	6.91	7.50	6.36	5.87
10340330	3.06	4.20	3.44	2.77	2.69	3.59	2.90	3.51	3.86	2.86	3.86	3.54	4.60	3.57
10340331	5.67	5.80	5.32	5.77	6.00	5.80	5.34	4.39	5.75	5.66	4.66	5.80	5.20	6.78
10340332	4.51	3.59	4.09	4.35	4.16	4.26	4.40	2.98	4.34	4.39	4.26	4.92	5.38	4.06
10340333	3.80	3.46	3.71	2.83	3.56	3.63	5.26	4.17	2.80	3.61	3.63	2.94	4.87	3.60
10340334	2.62	3.08	2.53	2.94	2.07	1.89	2.77	2.09	3.16	2.14	5.03	2.37	3.25	2.57
10340335	6.67	6.70	6.85	6.84	6.90	7.20	7.34	7.29	6.36	6.33	6.16	6.13	6.60	7.85
10340336	5.29	4.77	4.80	4.82	5.27	4.71	4.61	4.23	5.06	4.07	5.98	4.98	5.20	5.18
10340337	3.74	3.74	3.69	4.16	4.40	3.19	3.77	2.85	4.65	3.09	2.67	2.88	2.73	4.70
10340338	6.11	6.17	6.71	6.39	6.54	6.28	6.77	6.22	5.56	7.61	6.63	6.58	7.25	6.32
10340339	4.18	3.95	4.57	5.08	3.29	3.29	3.94	4.66	2.34	4.01	2.87	4.78	5.23	5.79
10340340	2.26	2.58	2.61	2.67	2.48	2.78	2.27	2.87	2.97	3.73	4.42	3.77	2.28	3.67
10340341	4.00	4.28	4.03	4.10	3.79	4.63	4.60	4.17	3.95	3.26	5.13	4.62	3.96	4.53
10340342	7.74	8.24	8.31	8.01	8.25	8.62	8.90	8.62	8.19	8.19	8.79	8.41	9.20	8.58
10340343	3.45	3.75	4.62	3.43	3.90	3.95	5.62	3.62	3.39	2.66	3.59	3.50	5.32	3.32
10340344	4.15	3.28	2.82	3.22	3.25	4.52	3.28	2.31	3.81	3.51	5.24	3.41	2.60	2.61
10340345	4.82	5.08	4.72	5.40	6.02	5.02	5.71	4.87	5.20	4.86	4.74	5.67	4.93	5.62
10340346	4.92	4.99	4.00	4.69	4.26	5.02	5.17	5.85	5.77	5.45	5.55	5.94	5.63	6.49
10340347	2.50	2.64	2.62	2.45	2.03	2.72	2.44	2.47	2.83	2.26	2.51	2.60	3.79	2.57
10340348	4.68	5.58	4.61	4.72	6.13	5.25	5.42	4.61	4.01	4.04	4.63	4.35	5.23	5.09
10340349	4.62	3.10	4.10	3.75	3.83	4.54	4.82	4.75	4.57	4.94	4.53	4.80	4.82	5.27
10340350	3.54	3.00	4.14	3.76	4.59	4.28	3.54	3.70	2.61	4.24	5.13	4.60	5.27	6.01
10340351	3.81	4.14	3.79	4.34	4.70	3.96	2.47	3.65	4.09	4.24	3.57	4.73	3.59	3.29
10340352	2.74	3.37	2.85	2.92	2.64	2.58	3.11	3.08	3.19	3.41	2.98	2.44	3.39	3.36
10340353	2.96	3.17	3.44	3.88	2.82	2.45	3.10	2.73	4.86	4.50	4.41	3.69	5.63	4.79
10340354	5.33	5.70	5.79	5.29	5.82	5.56	6.07	4.49	5.76	5.57	6.58	7.30	5.99	5.80
10340355	6.77	7.12	7.93	6.72	7.00	7.28	6.56	5.55	6.75	6.20	6.47	5.60	7.22	6.40
10340356	6.70	6.99	6.78	6.80	6.89	7.37	7.38	7.09	7.13	7.12	8.05	7.35	7.50	7.63
10340357	2.75	3.44	3.86	2.24	3.36	3.16	2.40	4.10	3.31	2.95	2.88	2.67	3.93	2.87
10340358	7.07	7.08	6.62	7.44	7.31	6.93	5.59	6.61	6.23	5.15	5.91	7.52	6.45	6.02
10340359	3.28	4.89	3.66	4.28	3.73	4.93	3.08	4.68	3.70	4.47	3.33	4.65	5.12	6.40
10340360	5.33	4.45	6.08	6.44	4.97	5.34	4.84	4.37	3.80	4.89	4.69	3.09	4.07	4.39
10340361	7.51	7.71	7.55	7.61	8.03	7.70	7.83	7.31	7.07	7.43	8.22	7.37	8.25	8.48
10340362	5.03	4.78	4.05	4.87	5.57	4.49	4.55	4.44	3.61	3.93	5.68	6.78	5.45	5.07
10340363	10.93	10.74	9.89	10.61	10.53	9.81	9.37	10.05	9.69	9.72	10.64	9.63	6.27	8.02
10340364	6.31	5.63	5.77	5.80	5.77	6.37	6.21	5.59	6.30	5.80	6.17	6.46	6.90	6.73
10340365	5.43	6.06	5.28	5.66	6.03	5.12	5.82	5.86	5.38	5.20	7.08	5.92	6.55	4.97
10340366	14.18	14.09	14.05	14.13	14.19	14.26	14.04	14.05	14.07	14.09	14.10	13.96	13.95	14.12
10340367	5.42	6.05	5.20	4.91	5.65	5.44	7.58	7.28	4.80	5.13	5.09	7.59	10.18	6.82
10340368	9.30	9.37	9.81	9.41	9.43	9.31	9.61	8.79	9.15	8.29	9.84	9.59	10.59	9.43
10340369	6.95	7.47	7.89	6.93	6.98	7.01	6.99	6.85	6.92	6.26	7.23	7.63	8.19	7.35
10340370	9.17	8.58	8.09	9.00	8.47	9.06	7.73	8.70	8.40	8.97	8.03	9.15	7.28	7.15
10340371	6.20	6.62	6.58	5.73	6.18	5.16	6.07	5.02	6.23	8.01	6.79	7.18	7.39	6.23
10340372	5.73	6.04	6.35	5.61	6.11	5.97	6.16	6.85	4.58	5.32	5.76	6.72	5.88	6.41
10340373	3.24	3.80	3.32	3.98	4.14	3.85	4.03	4.52	2.90	3.75	3.42	3.96	4.85	5.90
10340374	4.93	4.86	4.96	4.69	4.47	5.43	4.66	6.95	4.18	6.60	5.26	4.79	5.87	4.81
10340375	2.72	3.02	2.70	3.19	2.80	2.93	3.93	3.21	3.83	4.33	3.58	3.83	3.26	2.55
10340376	3.52	3.70	3.29	4.17	3.49	4.09	2.91	4.20	3.21	6.90	2.65	2.81	2.12	3.33
10340377	5.37	5.73	4.82	5.28	5.02	3.49	5.03	3.44	2.90	4.32	2.51	3.48	3.70	3.73
10340378	10.87	10.57	10.34	10.11	10.32	11.50	11.20	10.87	12.16	11.13	12.37	12.48	11.98	12.17
10340379	7.91	7.25	6.51	7.02	7.07	6.86	6.36	7.28	6.97	7.31	7.42	6.96	6.94	7.83
10340380	7.91	7.85	7.89	7.77	7.88	8.01	7.95	7.68	7.68	7.50	7.88	7.94	8.51	8.36
10340381	3.94	4.13	4.94	5.27	3.90	4.19	4.66	5.01	4.09	4.14	4.55	4.71	5.91	4.46
10340382	5.41	7.38	6.62	6.76	6.23	5.98	6.65	6.33	5.69	4.50	9.44	5.49	5.91	4.85
10340383	4.79	5.98	5.44	5.23	5.53	4.52	4.83	4.30	5.53	3.94	3.55	5.16	5.53	5.87
10340384	8.30	8.65	8.34	8.14	8.55	8.29	8.64	8.33	7.97	8.13	8.99	9.48	9.71	8.64
10340385	3.04	3.20	2.75	5.19	3.73	2.53	3.88	3.11	2.92	2.45	3.04	3.50	2.23	3.09
10340386	2.42	2.30	2.28	2.65	1.91	2.85	2.25	2.68	2.29	3.76	2.09	2.94	2.78	3.37
10340387	8.68	9.79	7.65	9.59	9.77	6.43	6.80	7.13	5.61	6.78	7.42	7.41	6.82	6.55
10340388	9.89	8.89	9.18	8.93	8.20	8.33	9.11	6.45	8.26	8.69	6.66	7.42	10.39	8.53
10340389	10.14	10.28	10.18	10.28	10.15	9.32	9.71	10.43	10.31	10.22	9.60	10.20	10.62	10.36
10340390	4.85	5.07	5.51	4.25	5.31	4.18	5.86	4.42	3.89	3.61	5.87	5.75	4.48	3.51
10340391	4.26	5.21	4.51	5.38	5.36	5.66	5.01	5.90	4.78	4.70	3.94	4.28	5.12	5.84
10340392	5.89	5.26	5.15	5.49	4.96	4.77	4.85	5.46	5.15	4.81	6.48	5.16	5.83	5.32
10340393	5.46	5.34	5.25	5.50	5.58	4.88	5.06	4.05	5.36	7.26	5.40	5.14	4.56	5.56
10340394	3.12	4.72	5.00	4.22	3.96	4.66	2.52	4.60	3.14	4.58	2.88	3.18	3.59	3.64
10340395	6.49	5.30	6.66	5.34	5.70	5.41	5.77	5.80	5.48	5.25	5.41	5.94	6.00	3.64
10340396	3.72	4.00	4.94	4.71	4.20	4.26	4.28	5.00	4.68	4.65	5.33	5.46	5.92	6.06
10340397	2.71	2.33	1.96	2.69	2.52	2.27	2.69	2.77	2.67	2.54	2.98	2.50	2.33	2.76
10340398	3.69	4.60	4.35	3.72	3.81	4.19	4.58	6.53	3.34	4.54	4.06	2.74	2.89	4.69
10340399	5.32	4.39	4.69	4.31	4.33	5.03	4.81	4.56	4.64	4.03	5.53	4.80	5.37	6.45
10340400	2.54	3.61	5.25	3.76	4.16	4.60	6.16	5.36	5.08	2.94	4.21	7.98	7.15	3.88
10340401	4.38	5.35	4.80	4.89	4.38	5.19	3.27	4.63	3.82	5.17	5.55	4.61	5.76	5.54
10340402	6.25	6.87	7.10	7.76	7.37	7.50	5.15	3.85	4.71	3.56	5.44	5.78	4.66	4.50
10340403	4.69	4.46	4.99	4.06	4.83	4.78	4.98	4.12	5.03	4.25	4.72	4.76	4.45	3.96
10340404	8.30	8.46	8.58	7.83	7.74	7.00	8.24	7.76	4.50	8.82	10.21	7.53	7.91	7.80
10340405	3.44	3.28	5.71	4.45	4.81	4.37	4.98	3.42	6.22	4.09	3.07	4.78	4.79	4.01
10340406	4.78	4.74	6.09	5.38	5.37	5.58	5.56	6.38	5.45	6.45	4.86	5.58	6.64	5.18
10340407	4.04	3.18	4.16	6.05	5.04	5.48	5.68	7.51	6.40	4.47	6.09	6.25	8.64	4.13
10340408	7.81	8.03	8.31	7.84	7.68	7.94	8.66	6.88	6.96	7.00	7.81	7.53	8.58	7.49
10340409	6.31	5.91	6.00	6.41	6.23	6.26	6.87	5.96	6.81	5.93	6.80	6.51	6.82	6.36
10340410	3.14	2.39	2.48	2.61	2.17	2.05	2.63	2.69	2.87	2.48	3.27	2.22	2.89	2.43
10340411	5.34	6.42	5.97	5.91	7.35	8.80	7.01	5.54	6.31	6.64	6.52	6.39	7.58	6.32
10340412	7.24	6.84	7.32	7.67	6.86	7.13	7.13	6.42	7.54	7.25	8.56	7.20	7.57	6.76
10340413	3.17	5.11	4.64	3.65	3.01	3.41	3.48	4.85	4.28	4.88	5.09	5.66	5.51	6.40
10340414	6.36	7.36	7.08	6.45	5.77	5.66	6.56	6.14	6.01	6.48	7.35	6.55	7.36	6.33
10340415	2.66	2.51	2.60	2.26	2.67	2.85	3.39	3.13	3.39	4.07	2.87	2.87	2.03	3.55
10340416	4.99	5.14	4.42	4.76	5.01	5.17	5.41	3.58	4.77	5.08	5.34	5.00	5.14	6.06
10340417	7.21	7.52	7.56	7.66	7.73	8.74	9.67	8.19	7.73	8.54	4.62	6.80	5.23	4.91
10340418	3.54	3.50	3.97	3.29	3.59	3.04	3.37	3.41	3.19	4.83	3.35	3.14	3.40	4.21
10340419	3.40	3.57	3.09	3.48	3.72	4.31	4.48	3.38	4.26	3.55	3.44	5.09	4.78	3.51
10340420	8.73	8.00	8.48	8.48	8.38	7.63	6.85	8.33	7.61	8.24	5.16	6.67	5.82	5.53
10340421	4.24	5.25	4.25	4.39	4.59	3.37	5.40	3.55	4.49	4.67	4.73	3.84	4.64	5.27
10340422	4.81	5.04	5.02	4.56	4.72	3.89	5.93	3.82	3.65	5.17	3.01	2.83	6.84	6.41
10340423	6.32	6.22	5.69	6.53	5.89	5.75	6.34	6.62	5.16	5.33	6.62	6.02	6.62	5.14
10340424	7.94	8.34	8.40	8.60	8.66	9.27	7.48	7.66	4.82	8.06	6.74	7.64	8.34	6.31
10340425	6.02	5.88	6.09	5.98	5.86	5.83	6.50	5.62	6.80	6.32	6.67	6.07	7.19	6.85
10340426	7.05	6.33	7.33	5.17	6.66	4.17	5.54	4.51	3.57	4.62	4.17	6.79	3.60	5.61
10340427	7.31	7.32	6.68	7.49	7.21	7.61	7.09	7.70	6.94	8.48	6.98	7.60	6.76	7.18
10340428	12.29	12.26	12.24	12.39	12.33	12.20	12.50	12.18	12.18	11.96	12.28	12.46	12.36	12.10
10340429	8.89	8.76	8.52	8.59	8.98	8.97	8.92	8.76	8.89	8.85	9.30	8.91	9.76	9.40
10340430	3.84	3.35	2.85	5.17	2.64	3.13	4.70	2.90	2.30	3.50	3.55	2.33	2.90	4.41
10340431	5.41	6.85	5.92	4.83	5.52	5.33	6.14	4.96	7.59	7.10	5.51	4.95	7.29	4.43
10340432	7.31	7.01	6.50	6.57	6.34	7.57	6.94	6.95	6.69	6.66	6.91	6.17	5.86	6.08
10340433	3.88	4.11	5.67	4.65	5.12	4.41	3.75	4.39	4.49	3.32	5.10	5.02	4.99	4.28
10340434	3.99	4.62	5.37	4.51	4.53	4.30	4.07	3.33	4.58	2.89	4.01	3.29	4.35	5.60
10340435	3.40	2.73	2.61	3.06	2.68	2.28	2.69	2.28	2.67	3.35	1.87	2.53	2.35	2.56
10340436	4.98	4.79	5.90	4.98	5.08	4.72	6.33	4.38	4.47	4.36	5.06	5.52	9.01	4.62
10340437	3.79	3.24	3.39	3.38	3.89	3.97	3.69	3.70	4.48	3.28	3.96	3.34	4.59	5.21
10340438	7.62	7.83	7.30	7.30	7.63	7.78	7.50	7.80	7.16	7.43	7.11	8.04	8.53	7.30
10340439	7.42	7.67	7.50	7.21	7.40	7.01	7.08	6.78	6.70	6.46	7.35	7.00	7.60	6.79
10340440	3.71	6.14	6.64	4.08	5.77	2.90	5.27	2.50	6.42	2.22	6.96	2.36	6.65	4.24
10340441	1.94	2.04	1.93	2.06	1.99	2.24	2.21	2.11	2.80	2.20	3.04	2.47	1.82	2.66
10340442	6.11	6.59	6.72	6.26	6.78	6.68	6.33	5.78	6.77	6.66	6.25	6.16	6.91	7.24
10340443	8.79	9.80	9.20	9.78	9.44	9.12	9.62	9.09	9.36	9.12	10.15	9.81	11.07	9.96
10340444	9.09	9.14	8.66	9.51	9.38	6.95	8.08	9.57	6.61	8.50	6.96	7.47	6.48	6.18
10340445	2.40	3.30	2.60	2.91	2.40	2.38	2.50	2.23	4.52	2.57	2.66	4.32	2.74	3.90
10340446	3.96	3.80	4.78	4.11	4.32	4.64	5.28	4.62	4.97	4.85	5.40	4.38	4.15	5.26
10340447	5.45	5.81	5.73	5.79	5.57	5.24	6.22	5.07	5.57	5.29	5.22	5.57	5.62	5.92
10340448	6.65	6.67	6.91	6.88	6.60	6.13	6.04	5.70	6.78	6.49	5.25	6.71	7.93	5.71
10340449	6.54	6.44	4.78	5.27	5.91	5.87	5.03	5.96	5.05	2.97	4.81	4.37	5.83	6.70
10340450	2.35	2.00	1.92	2.13	2.07	2.01	1.80	2.14	1.96	3.04	2.63	3.39	2.19	2.94
10340451	5.22	4.82	5.50	4.97	5.02	5.83	4.89	5.45	4.77	4.80	5.83	4.64	7.02	5.25
10340452	6.01	5.92	6.81	5.60	6.32	5.57	4.19	4.54	5.67	4.83	4.46	5.41	5.04	6.14
10340453	8.52	8.40	8.63	9.20	8.31	8.04	8.52	9.08	8.28	8.60	8.84	7.91	7.88	4.42
10340454	3.49	3.74	3.16	2.75	2.63	3.04	2.56	4.23	3.25	3.44	2.77	3.40	4.33	3.13
10340455	7.23	6.90	6.86	6.69	6.45	6.51	6.74	6.57	7.09	6.55	7.59	7.21	7.45	7.89
10340456	4.35	4.35	3.60	4.34	5.13	3.95	5.22	3.35	3.90	3.61	4.61	5.39	3.47	3.94
10340457	5.52	5.89	5.58	5.53	5.61	4.86	4.87	5.72	5.15	4.58	4.11	4.89	5.20	5.89
10340458	9.40	9.11	8.75	9.23	9.15	8.52	8.92	9.48	8.52	9.50	7.31	7.55	6.83	7.37
10340459	3.07	2.10	2.31	2.48	2.86	2.07	2.99	2.66	2.28	2.51	3.57	2.51	2.37	3.50
10340460	8.83	8.56	8.64	8.57	8.68	9.16	8.83	9.17	9.36	9.02	9.46	9.58	8.32	9.31
10340461	4.74	5.99	5.07	4.51	4.14	5.44	3.55	4.56	3.59	6.94	5.69	3.19	5.62	3.89
10340462	2.37	2.71	2.42	2.31	3.00	3.21	2.66	3.48	2.78	2.64	4.70	3.41	3.70	3.08
10340463	2.82	2.29	2.52	2.92	2.95	2.67	3.21	2.90	3.21	3.21	3.14	3.15	3.84	3.19
10340464	9.88	9.66	9.23	10.06	10.03	9.72	9.82	10.56	8.83	10.30	6.87	9.79	4.85	9.37
10340465	6.57	6.91	6.52	6.70	6.47	6.31	6.01	7.02	6.55	5.53	6.29	5.55	5.96	6.18
10340466	8.90	8.51	8.51	8.67	8.97	9.46	9.22	8.86	8.82	8.80	9.58	8.92	8.90	9.31
10340467	5.75	6.01	5.92	5.88	5.41	6.11	5.86	5.73	6.26	6.24	7.15	5.79	6.69	6.75
10340468	4.59	4.51	5.31	4.92	4.75	5.08	5.00	4.85	4.74	5.26	5.24	4.90	6.05	6.34
10340469	2.72	2.87	2.56	2.48	3.17	2.45	2.33	2.05	2.76	2.26	3.11	2.11	3.30	4.36
10340470	2.66	2.62	2.32	2.50	2.69	2.70	3.10	3.55	3.20	2.63	4.51	3.07	4.76	4.87
10340471	4.12	3.51	3.20	2.80	3.38	3.49	2.74	4.20	4.61	3.85	3.73	2.75	2.74	2.75
10340472	3.62	4.79	4.87	5.05	4.49	4.23	4.03	4.96	3.57	3.08	4.54	4.31	4.28	4.49
10340473	12.75	13.15	13.09	12.75	12.98	12.70	12.88	12.21	12.69	12.22	13.23	12.86	13.37	12.55
10340474	4.11	3.89	6.47	6.34	6.15	5.91	4.92	4.87	7.63	7.04	6.95	5.12	6.94	7.24
10340475	3.93	3.96	4.41	4.05	4.18	4.34	3.79	4.00	5.79	4.12	5.88	4.70	5.24	4.91
10340476	4.14	4.30	4.38	4.43	4.38	3.68	5.61	4.27	4.43	4.14	4.59	4.87	5.02	4.40
10340477	4.46	4.74	5.24	4.56	4.60	5.50	3.88	3.97	4.00	3.92	3.94	4.58	5.25	3.17
10340478	3.15	4.19	3.91	3.99	2.98	3.07	3.44	4.33	2.90	2.97	3.48	4.24	4.27	4.47
10340479	7.12	7.04	6.62	6.89	6.93	7.02	7.00	6.51	7.07	6.96	6.77	7.22	7.40	7.61
10340480	4.08	3.63	4.47	5.14	4.81	3.91	4.96	5.68	6.52	4.36	5.71	5.31	5.48	2.55
10340481	6.88	6.99	7.92	7.39	6.80	6.50	7.50	7.34	6.66	7.16	6.88	8.70	7.37	5.59
10340482	4.07	4.75	5.52	4.06	4.68	4.35	4.00	3.76	3.97	4.47	5.95	3.03	4.94	3.73
10340483	2.74	2.03	2.32	3.00	2.20	2.47	3.99	3.08	2.50	3.49	2.89	2.75	2.50	3.40
10340484	3.23	2.26	5.16	2.33	2.63	3.37	2.58	2.89	2.12	2.50	3.98	2.20	3.57	1.84
10340485	2.20	2.11	2.29	2.53	2.00	2.34	2.28	2.77	2.49	2.28	3.07	2.37	1.90	2.22
10340486	2.25	2.51	2.45	2.22	2.33	2.47	2.37	3.12	2.66	3.28	2.73	2.63	2.78	3.05
10340487	6.35	6.21	6.74	6.48	6.76	6.77	7.27	5.90	6.19	5.91	6.64	6.75	6.88	6.78
10340488	6.94	7.00	7.00	6.93	6.73	6.23	6.02	6.88	6.12	6.50	6.53	6.08	6.68	6.78
10340489	7.92	8.14	7.75	8.88	8.42	7.82	8.04	8.64	8.21	7.68	8.44	7.01	7.20	7.96
10340490	9.61	8.84	7.69	9.08	8.56	8.58	8.24	8.44	8.35	9.40	7.12	8.58	8.72	8.91
10340491	6.15	4.60	5.38	6.07	5.62	5.59	5.44	4.93	5.34	3.74	5.20	5.68	5.42	4.06
10340492	9.24	8.69	8.77	8.29	8.72	10.03	9.49	9.44	9.85	10.44	11.05	9.98	10.50	10.22
10340493	5.90	6.45	7.02	5.86	6.95	5.68	7.15	6.74	7.39	7.20	7.07	6.57	4.38	6.07
10340494	1.99	1.93	2.00	2.15	2.03	2.15	2.06	2.03	1.81	2.77	2.52	2.64	2.62	2.57
10340495	6.99	6.36	7.00	6.28	6.34	6.23	6.75	6.89	6.18	7.15	6.88	5.46	7.33	5.71
10340496	5.96	6.51	6.91	6.39	6.21	5.56	6.29	6.30	6.43	6.21	5.30	6.48	5.71	7.24
10340497	8.12	7.59	7.93	7.76	7.83	7.88	7.24	6.74	7.95	8.74	8.32	5.62	5.05	5.31
10340498	5.72	5.76	5.29	5.24	5.68	5.26	5.72	4.78	5.32	4.77	6.26	5.24	6.42	5.87
10340499	5.91	4.50	6.11	5.58	5.06	5.80	5.67	5.53	6.57	4.94	6.89	6.07	6.22	6.36
10340500	3.96	4.94	5.01	4.72	3.75	4.27	5.55	5.48	6.03	2.30	2.59	4.09	2.58	3.30
10340501	2.32	3.16	3.51	2.93	2.52	2.68	3.97	3.19	2.37	4.64	4.47	2.72	5.40	3.30
10340502	8.86	8.85	8.48	8.80	9.04	8.93	8.77	8.33	7.94	8.13	8.50	8.50	8.83	8.48
10340503	6.78	6.69	6.24	6.70	6.86	7.25	7.26	7.32	7.66	7.39	8.11	7.48	8.29	8.03
10340504	6.38	6.91	6.70	7.02	7.15	8.10	5.96	6.43	6.81	5.22	6.37	6.39	6.63	6.07
10340505	2.03	2.39	2.16	2.32	2.16	1.95	2.48	2.52	2.01	2.54	2.24	2.54	2.57	2.14
10340506	6.03	5.74	6.49	5.63	4.85	4.44	5.25	4.16	4.16	4.70	4.13	4.50	5.15	4.21
10340507	9.87	10.07	10.03	9.85	9.83	10.50	10.23	9.34	9.75	9.26	10.49	10.38	10.93	9.71
10340508	2.81	3.40	3.62	4.31	3.61	3.65	3.61	3.73	4.55	3.73	4.70	4.05	4.51	3.33
10340509	10.32	10.48	9.59	10.29	10.24	8.67	9.52	10.20	7.88	9.66	5.25	7.82	6.79	7.40
10340510	9.39	9.15	9.19	9.33	9.49	9.06	8.84	8.71	9.10	9.29	9.39	9.20	9.97	8.60
10340511	10.36	9.88	10.07	10.19	9.70	10.97	10.92	10.58	11.14	10.48	12.16	11.59	10.55	11.24
10340512	3.82	4.59	4.99	3.60	3.82	3.55	2.98	3.14	3.05	3.09	3.29	4.13	3.25	3.04
10340513	5.60	5.09	6.25	5.52	5.46	5.89	6.74	5.64	5.85	6.20	6.46	6.24	6.17	5.45
10340514	8.65	7.94	8.54	8.34	8.07	8.13	8.66	8.36	8.07	8.64	4.65	7.27	6.41	7.41
10340515	3.23	3.89	3.62	3.46	3.47	3.13	4.19	4.00	4.51	4.87	4.35	5.26	4.88	4.73
10340516	7.47	7.23	7.20	7.17	7.14	7.18	7.09	6.87	7.11	6.93	7.21	6.57	7.24	6.92
10340517	5.32	5.51	4.77	5.37	4.74	5.47	6.03	5.41	4.70	5.50	5.54	6.15	6.04	5.91
10340518	6.09	6.95	7.03	6.30	6.49	5.94	6.46	5.36	5.13	5.20	6.40	4.83	6.77	6.03
10340519	3.45	3.07	3.24	4.13	5.01	2.98	3.33	4.52	4.54	4.04	4.66	3.81	3.96	4.23
10340520	5.74	4.82	4.43	4.84	4.38	5.30	4.40	4.71	4.14	5.20	4.21	5.49	6.06	5.25
10340521	6.04	5.47	5.54	5.77	5.55	4.98	5.99	5.28	5.87	6.63	3.91	6.47	5.51	4.80
10340522	5.81	6.58	6.64	6.57	6.70	6.66	5.61	6.56	6.32	7.17	6.20	6.12	7.38	6.39
10340523	13.19	13.51	13.39	13.25	13.26	12.95	12.81	12.39	12.45	12.40	13.02	12.70	13.47	12.67
10340524	4.05	4.23	4.62	3.62	4.07	4.02	4.00	4.21	4.24	4.61	4.70	3.89	4.89	4.45
10340525	5.94	6.50	7.15	6.28	4.71	5.40	4.05	5.80	6.05	6.11	6.06	7.15	6.57	9.76
10340526	6.73	6.01	7.40	6.88	6.46	6.07	4.39	4.23	4.62	4.56	5.79	4.73	5.46	5.20
10340527	4.66	3.79	4.50	4.37	4.70	5.15	5.55	4.93	5.09	5.63	5.77	5.41	5.11	5.26
10340528	2.26	4.34	3.29	4.12	4.54	6.34	3.73	4.05	4.16	3.22	4.71	3.55	4.75	2.78
10340529	4.03	3.78	3.86	3.76	3.83	4.12	4.69	4.37	4.82	5.01	4.76	5.41	4.91	6.33
10340530	1.97	1.75	1.93	1.77	1.87	2.23	2.01	2.08	1.84	1.84	3.39	4.23	2.82	2.16
10340531	11.67	11.78	11.82	11.77	11.53	10.53	10.43	11.56	10.13	11.12	9.64	10.32	11.02	9.10
10340532	6.10	6.16	5.28	5.86	5.51	6.49	5.50	4.96	5.67	6.39	5.74	6.14	6.44	6.61
10340533	5.12	4.86	4.64	5.52	4.39	5.01	4.72	4.21	5.03	5.25	4.69	4.48	6.42	5.72
10340534	7.09	7.64	8.55	8.08	7.34	7.24	7.99	7.96	7.63	8.75	6.12	8.95	8.95	6.81
10340535	4.40	4.87	4.51	4.60	5.05	5.22	5.61	4.42	5.20	4.81	6.39	4.25	6.16	4.40
10340536	2.59	2.87	2.86	2.85	2.54	2.56	3.11	2.77	2.84	2.79	2.36	3.86	2.97	4.07
10340537	11.36	11.19	10.82	11.01	11.20	11.30	11.12	11.58	10.86	11.88	6.73	9.24	6.47	9.80
10340538	3.40	3.53	4.34	3.82	3.99	3.65	4.45	3.03	4.46	3.56	5.68	3.75	4.10	4.06
10340539	10.76	10.53	9.88	10.74	10.62	10.00	9.81	10.14	9.62	10.08	8.48	9.55	7.30	9.48
10340540	2.34	2.30	1.98	2.17	2.24	2.18	4.49	3.33	2.33	2.19	3.76	4.04	1.92	2.20
10340541	6.34	6.71	7.30	6.86	6.88	6.43	7.31	6.14	6.40	6.66	6.95	6.98	7.63	6.04
10340542	4.06	4.31	4.45	3.29	3.25	3.05	3.55	3.76	3.23	3.91	3.98	3.98	4.04	4.48
10340543	3.04	2.31	2.48	2.58	2.86	3.53	2.86	2.39	2.40	2.46	3.00	2.01	3.39	3.50
10340544	3.10	2.57	2.91	2.54	3.11	3.13	2.66	2.94	3.56	3.75	2.51	2.82	3.14	3.08
10340545	8.73	8.55	7.98	8.43	8.10	8.35	8.07	8.65	7.81	8.51	3.77	7.25	6.12	7.25
10340546	5.04	4.94	5.38	5.08	5.06	5.07	5.08	4.95	5.02	4.89	5.39	5.03	5.32	5.03
10340547	5.53	7.16	6.17	6.33	7.34	5.60	6.17	5.66	6.43	4.85	5.32	7.41	7.08	5.51
10340548	5.43	5.23	5.36	5.12	5.32	6.17	6.33	6.32	6.17	6.60	7.25	6.85	7.62	6.72
10340549	6.51	7.36	6.98	6.36	7.34	6.46	6.54	7.53	8.44	5.67	5.26	7.81	4.19	5.00
10340550	4.65	4.35	3.72	3.67	4.16	3.88	3.35	2.90	4.00	3.98	3.91	4.63	4.12	4.15
10340551	2.08	3.44	2.97	2.31	2.05	2.61	3.44	2.56	2.11	2.73	2.83	2.77	3.00	2.30
10340552	2.29	2.45	2.35	2.32	2.96	2.61	2.35	2.94	2.69	2.74	3.31	2.39	2.79	2.68
10340553	4.39	4.17	3.78	5.74	4.11	3.55	4.49	3.81	5.91	3.40	6.41	3.46	3.80	4.48
10340554	5.67	6.27	5.61	5.75	6.01	6.65	6.41	5.93	5.73	6.30	7.23	7.07	7.23	6.85
10340555	2.14	2.17	2.69	2.37	2.70	2.22	2.10	2.40	3.36	2.54	2.71	2.25	2.80	3.56
10340556	6.82	7.15	7.05	6.77	6.46	6.41	7.04	6.95	6.65	6.55	8.19	8.28	8.32	6.93
10340557	4.05	3.47	3.09	3.94	4.31	5.20	3.43	4.62	6.84	5.87	4.45	4.12	6.45	4.13
10340558	9.40	8.92	8.82	8.86	9.14	9.21	8.73	9.28	9.89	8.92	9.88	9.66	10.14	8.82
10340559	2.48	3.79	3.33	4.37	2.84	3.26	4.04	3.63	5.41	3.30	7.24	3.17	3.45	5.40
10340560	6.03	6.11	5.58	4.60	6.62	4.12	5.57	5.12	6.85	3.60	4.45	5.66	7.95	4.15
10340561	2.65	3.03	3.16	3.14	3.76	3.19	3.65	3.42	5.43	5.55	4.12	3.04	4.84	2.93
10340562	2.38	2.23	2.19	1.97	1.98	2.29	2.80	2.21	2.96	2.58	3.46	2.90	3.92	3.52
10340563	10.26	9.83	10.26	10.13	9.93	9.28	10.21	10.55	9.87	10.16	7.92	9.40	8.60	10.12
10340564	3.70	3.59	4.01	3.56	3.60	4.37	4.36	4.57	4.20	4.45	5.57	4.31	4.73	4.81
10340565	3.37	3.29	4.81	4.06	3.36	3.37	4.15	2.66	7.70	2.64	2.76	2.31	5.85	2.93
10340566	6.32	5.66	5.46	6.56	7.10	5.75	7.22	6.95	6.35	6.29	6.82	5.40	6.11	6.22
10340567	4.58	5.04	4.35	4.32	4.06	5.46	6.23	4.93	4.51	4.72	6.90	4.93	5.48	5.44
10340568	2.26	1.93	1.89	2.43	2.08	1.92	2.39	1.94	2.16	2.81	2.47	2.70	2.10	2.36
10340569	11.63	11.57	11.70	11.84	11.67	10.75	10.68	11.68	10.73	10.96	10.70	10.97	10.40	10.35
10340570	3.01	2.16	2.40	2.36	2.29	2.25	2.98	3.05	3.03	3.01	3.85	2.84	2.42	2.71
10340571	6.93	6.89	7.24	6.69	6.79	7.04	6.23	6.69	6.83	7.01	7.37	7.41	7.30	6.89
10340572	8.38	8.80	7.96	8.65	9.31	7.43	8.05	7.77	9.42	8.72	7.59	8.89	8.51	8.02
10340573	9.36	9.53	9.13	9.38	9.57	8.14	7.79	9.40	8.61	8.90	7.09	5.74	7.35	5.63
10340574	7.00	6.42	6.55	6.97	5.67	7.16	3.96	5.94	4.01	4.07	6.44	4.92	5.70	6.59
10340575	2.99	3.50	3.32	3.33	3.53	3.45	2.85	3.63	3.59	3.48	3.60	3.36	3.06	4.51
10340576	4.17	3.38	5.03	4.18	3.97	3.87	3.68	3.64	4.79	3.48	4.19	3.78	3.93	5.70
10340577	5.64	5.01	4.69	4.93	4.65	4.67	4.11	5.10	5.60	5.87	5.70	6.06	6.01	6.49
10340578	3.61	3.89	5.02	3.38	4.26	2.99	3.91	3.42	4.13	3.67	5.17	3.01	5.63	4.46
10340579	6.65	6.48	6.78	6.38	6.62	5.37	5.96	5.44	6.25	5.00	4.86	4.38	6.37	5.42
10340580	8.43	8.57	8.82	7.55	8.31	8.89	9.17	8.19	8.35	8.14	9.62	9.88	9.87	9.37
10340581	4.53	4.03	4.87	4.43	4.98	4.63	4.99	4.08	5.50	4.37	5.07	3.22	5.89	4.74
10340582	4.82	5.42	4.49	4.84	5.42	5.22	5.38	3.19	2.28	4.59	3.83	4.05	3.86	4.85
10340583	2.70	3.49	2.56	2.43	2.89	2.47	3.20	3.09	2.64	2.46	3.70	2.79	2.57	3.23
10340584	2.20	1.85	2.53	2.06	1.91	1.98	2.36	2.11	2.32	2.05	2.27	2.15	3.17	2.07
10340585	6.25	6.02	7.00	6.85	6.33	7.00	7.14	7.03	5.94	6.60	6.17	7.25	6.69	6.81
10340586	8.26	8.08	7.88	8.72	7.83	7.63	6.80	7.15	6.04	6.08	5.82	6.48	4.58	6.43
10340587	6.47	6.57	5.85	6.83	6.64	4.91	7.67	6.06	4.45	4.69	5.19	4.00	5.91	5.24
10340588	8.21	7.84	8.40	8.65	8.09	7.40	6.62	8.54	7.28	6.72	3.13	7.84	5.56	7.15
10340589	11.50	11.58	11.50	11.48	11.33	11.61	11.60	11.44	11.64	11.23	11.39	11.68	11.77	11.41
10340590	3.63	3.72	3.75	3.27	4.30	4.07	3.97	5.35	4.33	3.94	3.79	4.35	4.37	4.25
10340591	4.15	3.53	3.65	4.66	4.24	6.03	3.81	4.12	5.62	4.36	4.16	4.96	4.50	4.56
10340592	6.20	6.67	7.01	6.37	6.28	6.50	6.37	5.86	7.23	6.23	6.89	6.36	6.02	6.87
10340593	3.10	3.05	2.65	2.52	2.85	2.95	2.82	4.25	2.84	2.80	3.96	2.98	3.23	2.75
10340594	3.68	3.58	5.03	3.39	3.31	2.66	2.70	2.64	3.48	2.74	2.91	2.34	4.08	2.86
10340595	2.27	2.35	2.20	2.51	2.23	2.45	3.08	2.73	3.67	2.80	2.81	2.35	2.33	2.21
10340596	5.04	4.73	4.77	5.58	5.04	5.94	4.39	4.42	4.24	3.82	4.67	4.42	5.48	4.64
10340597	6.44	6.65	5.63	6.30	6.35	5.89	7.18	7.49	6.14	5.59	6.46	6.41	6.37	6.10
10340598	3.44	3.79	4.52	3.17	4.08	3.88	3.21	3.04	3.83	4.51	3.95	5.12	4.42	3.53
10340599	2.91	3.20	2.87	3.10	2.72	3.40	3.69	2.45	2.99	3.47	3.31	4.87	2.91	2.84
10340600	10.19	10.21	8.89	10.39	10.30	8.20	7.92	8.84	8.99	8.67	9.17	8.23	8.40	7.87
10340601	5.75	5.69	5.82	4.22	5.42	4.81	5.10	5.72	5.49	4.98	5.51	5.14	5.62	6.04
10340602	11.60	11.77	11.06	11.82	11.81	11.26	11.33	11.44	10.93	11.11	5.47	9.69	7.94	9.79
10340603	4.63	4.19	4.47	4.39	4.27	4.29	4.68	4.06	4.34	4.61	4.23	4.21	4.45	4.47
10340604	5.52	5.65	5.62	5.56	5.62	6.03	7.42	5.96	6.35	6.40	6.17	5.98	5.90	6.73
10340605	6.97	7.76	7.66	7.41	7.00	7.95	6.91	7.44	6.08	5.54	8.33	7.75	8.25	7.79
10340606	8.52	8.69	7.80	8.57	8.44	8.66	7.72	8.53	8.51	8.95	8.38	7.93	7.63	8.67
10340607	5.04	5.44	5.62	6.23	6.10	2.78	3.47	3.84	3.57	5.75	3.15	3.48	3.41	3.22
10340608	5.52	5.78	6.25	5.67	6.04	5.75	5.30	4.72	6.43	5.60	5.83	6.51	5.66	8.09
10340609	12.05	11.90	11.42	11.54	11.45	12.07	11.88	11.76	12.19	12.23	12.93	12.55	12.89	12.28
10340610	5.77	4.77	5.64	5.37	5.59	5.56	5.62	5.05	5.02	5.45	7.17	5.90	4.96	5.14
10340611	2.21	2.00	1.84	1.76	1.91	1.89	2.19	1.88	2.06	2.29	2.19	2.11	2.53	2.37
10340612	8.24	8.88	9.05	8.96	8.80	8.40	8.29	8.56	8.17	8.76	8.01	7.16	7.27	7.41
10340613	4.65	3.93	2.88	5.12	3.78	4.23	3.56	3.71	2.34	2.99	2.96	2.98	2.71	3.56
10340614	4.34	5.52	5.28	3.56	5.23	4.95	3.90	2.83	1.91	2.58	3.99	4.60	4.71	3.57
10340615	5.00	4.73	3.37	4.80	4.88	4.33	4.69	5.04	4.48	4.21	5.26	3.87	5.59	4.34
10340616	6.40	7.12	6.58	6.33	6.72	5.55	6.43	6.51	6.89	6.29	7.59	6.78	7.43	6.53
10340617	9.46	9.06	9.03	8.93	8.87	9.05	9.47	8.43	8.63	8.39	9.32	8.46	9.91	9.01
10340618	5.16	5.65	4.29	5.08	5.80	5.71	5.02	4.99	4.27	4.72	4.20	5.26	3.60	5.86
10340619	6.83	6.99	6.79	6.24	6.63	6.94	6.26	6.16	6.10	6.73	6.43	5.62	6.88	7.10
10340620	3.05	3.92	3.89	4.42	4.15	4.02	3.53	3.85	4.89	4.62	6.53	3.01	3.11	3.97
10340621	7.23	6.95	5.80	6.32	7.33	6.58	6.04	6.58	7.50	6.64	6.47	5.80	6.30	7.75
10340622	2.37	2.09	2.17	2.06	2.05	2.12	2.04	3.28	2.23	2.16	3.75	2.57	2.40	3.54
10340623	3.80	4.16	4.40	4.59	3.75	3.14	3.94	3.34	4.61	3.72	3.49	4.54	6.11	6.32
10340624	4.37	3.57	3.96	3.40	4.17	3.82	3.39	3.40	3.46	3.84	4.33	4.09	3.57	3.95
10340625	2.35	2.35	2.51	2.24	2.65	2.58	2.39	2.30	2.83	2.53	2.55	2.01	2.90	2.70
10340626	4.12	4.32	3.72	4.26	4.90	4.08	4.09	4.09	4.81	5.25	3.83	3.31	4.40	4.72
10340627	4.40	4.08	4.27	3.54	4.96	4.16	5.04	4.45	4.42	4.27	5.88	5.33	5.57	6.06
10340628	7.19	7.59	8.00	7.71	7.38	7.86	7.40	6.94	7.26	6.94	7.23	8.39	8.42	6.91
10340629	5.84	6.01	5.99	6.97	5.89	5.87	6.07	6.79	6.92	7.13	7.62	6.51	7.93	7.53
10340630	6.60	6.70	6.48	7.45	6.63	6.80	6.95	6.17	7.08	6.96	8.80	7.22	6.47	7.00
10340631	4.25	3.81	5.32	6.27	4.59	6.58	4.31	3.24	4.58	4.01	4.58	5.97	3.98	5.50
10340632	5.91	5.02	4.98	4.55	5.53	5.65	5.90	5.05	5.52	5.94	5.59	4.88	6.00	5.13
10340633	8.40	7.95	7.39	8.29	7.82	7.24	8.21	7.34	6.43	7.74	6.96	6.62	6.46	6.44
10340634	2.79	3.12	3.95	3.63	3.80	2.76	3.22	2.95	3.38	3.33	3.77	3.03	3.76	4.64
10340635	5.40	4.99	5.02	5.24	5.44	4.87	4.96	5.37	4.78	5.96	5.33	5.17	5.25	5.52
10340636	2.32	2.09	3.16	3.01	2.64	2.03	2.47	3.00	4.10	2.00	3.39	3.21	2.48	4.42
10340637	5.16	5.19	4.90	4.73	5.15	4.72	5.10	5.76	4.24	4.58	4.57	4.70	5.23	3.90
10340638	3.29	3.49	3.30	3.95	4.81	2.91	2.77	3.79	3.63	4.20	2.66	2.98	2.33	2.52
10340639	10.97	11.58	11.56	10.99	11.33	11.07	11.78	10.36	11.03	10.68	11.71	11.67	11.99	11.31
10340640	8.91	8.83	9.17	8.23	8.22	9.22	9.51	8.98	10.60	7.47	10.61	10.14	9.09	8.93
10340641	2.88	5.01	3.68	5.48	5.40	2.42	3.71	3.55	2.79	3.56	3.73	4.06	3.35	3.84
10340642	2.20	3.17	2.42	2.52	2.16	2.71	3.58	2.68	2.62	3.13	4.78	2.47	4.71	2.23
10340643	4.89	5.73	5.64	5.05	5.23	4.27	5.20	5.50	4.97	6.54	5.82	5.38	6.19	5.61
10340644	5.59	5.98	6.10	6.48	5.70	5.58	5.50	4.36	4.31	4.79	6.03	5.11	5.59	6.03
10340645	9.33	9.28	9.54	9.54	9.66	10.05	10.25	9.21	9.96	9.78	10.33	10.60	10.70	8.46
10340646	2.14	2.45	2.61	3.09	2.45	2.80	2.41	2.64	2.36	2.43	3.65	2.59	2.53	2.91
10340647	7.04	6.43	6.02	7.34	7.18	6.84	5.01	6.65	5.00	6.28	4.60	5.78	3.49	7.19
10340648	2.74	3.05	2.53	2.25	3.28	3.39	2.72	2.69	4.52	2.81	4.16	2.49	2.74	5.35
10340649	2.27	2.68	2.84	2.59	2.12	2.34	2.39	3.08	2.55	2.18	3.08	3.21	2.39	2.31
10340650	2.68	2.19	1.98	2.24	2.52	3.60	4.02	2.27	2.96	2.38	5.54	2.36	3.89	3.65
10340651	4.93	4.93	4.76	5.58	4.72	5.18	4.87	5.04	6.40	4.53	5.19	4.53	4.67	4.29
10340652	5.47	5.44	5.72	5.38	4.79	6.59	4.25	3.40	3.82	3.95	6.10	3.42	6.93	4.00
10340653	8.63	8.89	9.16	8.92	9.28	8.56	8.73	8.46	8.69	7.89	9.45	8.95	10.38	8.49
10340654	9.75	9.91	9.30	9.39	9.79	8.63	8.82	9.54	8.32	9.75	8.06	7.91	7.94	9.65
10340655	4.37	4.77	4.56	3.87	5.77	4.61	4.36	4.23	4.62	3.99	4.78	4.37	6.14	4.29
10340656	7.21	6.62	7.10	7.27	7.28	6.40	8.22	7.82	6.25	7.63	2.72	7.16	2.36	4.36
10340657	3.48	3.32	3.44	3.11	3.00	2.95	2.88	2.89	3.13	2.65	3.62	2.91	3.10	4.86
10340658	10.30	10.51	9.96	10.31	10.29	10.44	9.92	10.18	10.27	10.68	11.31	11.20	10.80	10.10
10340659	3.65	2.54	6.81	4.83	5.16	3.53	6.43	3.12	4.55	3.89	3.40	2.60	5.30	4.92
10340660	3.46	2.40	2.69	3.01	2.64	2.13	2.54	2.60	2.97	2.21	2.99	2.82	2.54	2.72
10340661	10.36	11.05	11.14	10.57	10.78	10.52	11.57	10.11	10.75	10.16	11.31	11.34	11.55	10.91
10340662	3.65	4.56	4.76	4.28	4.79	4.51	5.69	4.88	3.91	5.12	4.88	4.59	5.39	4.60
10340663	7.64	7.76	7.86	7.38	7.54	7.62	7.77	7.10	7.68	6.88	7.79	7.66	8.05	7.30
10340664	5.38	6.03	5.40	5.10	5.62	5.69	5.81	5.30	6.33	4.36	6.36	5.14	5.78	6.30
10340665	3.72	2.63	3.09	2.72	3.09	3.67	3.71	2.94	2.45	4.03	2.99	4.81	3.24	2.82
10340666	2.31	3.62	4.21	4.31	2.14	2.09	2.56	3.89	3.80	2.49	3.53	3.53	5.58	4.66
10340667	2.28	3.02	2.82	2.63	2.38	2.25	3.27	2.46	3.09	2.91	4.54	4.46	3.73	3.70
10340668	4.22	4.45	4.22	5.87	5.25	3.90	3.85	6.79	4.08	3.97	5.06	4.16	3.81	4.84
10340669	4.50	5.14	4.97	4.52	4.55	5.77	4.70	4.35	3.93	4.35	5.01	5.01	6.34	5.49
10340670	6.22	6.53	6.25	5.70	6.69	5.99	5.94	6.01	5.52	5.98	6.42	5.93	5.71	5.56
10340671	3.63	4.82	2.24	2.99	3.00	2.51	2.99	2.33	5.54	2.34	2.20	2.36	2.98	4.43
10340672	4.11	5.06	4.85	3.49	4.29	4.57	4.97	4.30	4.39	4.00	4.11	4.52	5.52	4.21
10340673	8.21	7.87	7.59	8.99	8.33	7.17	6.94	8.28	6.82	8.45	5.17	3.04	5.69	7.33
10340674	4.33	4.21	3.59	2.92	3.60	3.59	4.18	3.92	3.36	3.33	3.77	3.47	4.09	6.96
10340675	6.02	6.54	6.85	6.86	6.73	6.97	6.93	6.29	6.85	6.85	7.31	7.75	7.72	7.34
10340676	3.23	2.38	3.14	4.14	3.10	2.43	2.77	2.34	2.73	3.40	7.36	3.21	2.89	3.70
10340677	7.92	7.83	7.77	8.02	7.85	7.94	8.03	7.47	7.37	7.20	7.97	8.10	7.87	8.43
10340678	2.67	2.26	2.26	2.77	3.60	3.07	2.70	2.31	2.15	4.02	2.49	2.76	4.19	2.41
10340679	2.59	2.69	2.75	3.01	2.90	2.78	3.54	3.40	3.73	3.48	2.88	3.00	3.04	3.03
10340680	6.50	6.43	6.33	6.27	6.68	6.31	6.68	5.56	7.07	6.36	5.99	6.26	6.38	6.90
10340681	6.60	7.20	7.24	7.23	7.71	6.74	7.73	6.81	6.86	7.17	7.50	7.23	7.42	7.12
10340682	4.27	4.59	3.48	4.05	4.42	4.92	4.75	5.44	4.47	5.25	4.97	5.91	4.56	5.12
10340683	5.71	5.02	5.73	7.23	6.36	5.68	7.03	4.41	4.76	4.67	4.56	3.82	4.34	4.91
10340684	11.81	11.61	12.06	11.39	11.39	12.39	12.27	12.04	12.74	12.17	13.14	12.87	13.10	12.62
10340685	6.74	7.00	6.88	6.76	7.29	7.11	6.28	5.24	5.73	5.62	6.61	6.25	7.05	6.66
10340686	6.30	6.58	6.93	5.83	5.93	7.16	6.99	6.41	6.64	7.20	8.52	8.91	6.64	7.56
10340687	3.99	4.59	4.49	4.63	4.65	4.76	4.44	4.39	4.42	4.33	4.75	4.26	4.77	5.02
10340688	5.19	5.35	5.32	5.69	5.62	5.35	4.85	5.01	5.52	4.21	5.84	6.20	5.98	6.08
10340689	9.41	9.59	9.44	9.71	9.32	8.98	9.62	8.62	8.82	8.34	10.81	9.90	10.60	9.80
10340690	4.23	4.73	4.33	5.09	5.50	4.91	3.20	4.47	3.80	3.22	4.54	4.75	5.38	4.19
10340691	4.03	4.03	3.65	3.87	3.46	4.76	3.08	5.75	5.02	5.65	5.08	3.15	6.23	2.87
10340692	3.80	3.71	3.08	4.63	3.71	3.47	4.16	4.33	2.87	4.41	4.24	2.72	4.27	5.06
10340693	5.04	3.35	4.72	4.60	4.39	4.62	4.97	4.02	3.37	4.27	5.21	5.61	5.40	5.82
10340694	7.10	6.45	6.64	6.18	6.78	7.36	7.45	7.11	5.57	7.55	6.35	5.95	6.37	5.71
10340695	5.26	5.22	5.67	5.36	4.50	5.30	5.46	5.52	6.03	5.21	6.85	6.46	5.72	5.51
10340696	6.41	6.24	7.11	5.38	6.61	4.66	6.03	3.46	4.63	7.18	4.51	5.37	4.48	6.12
10340697	5.88	6.13	6.44	6.12	5.27	6.42	6.85	6.23	6.73	5.56	6.51	6.57	7.53	6.95
10340698	2.46	2.75	2.55	2.64	2.80	2.66	2.89	2.56	2.80	3.69	3.55	2.94	3.91	2.86
10340699	4.30	4.30	5.11	4.87	4.42	5.07	3.98	4.57	6.46	4.94	5.47	7.27	4.47	4.69
10340700	7.63	7.70	7.61	7.48	7.96	7.52	7.63	6.66	6.97	7.02	7.62	7.99	7.83	7.91
10340701	7.22	6.32	7.59	7.01	6.60	7.42	6.62	6.73	6.49	6.39	6.76	6.76	6.71	7.41
10340702	6.66	8.18	7.43	6.72	7.59	7.30	7.23	7.44	6.88	7.54	6.85	8.15	5.71	4.43
10340703	2.96	3.23	3.05	3.02	2.78	2.53	4.40	3.39	3.55	3.71	3.15	3.26	3.32	3.25
10340704	4.37	4.61	4.01	3.77	4.91	2.73	4.62	2.94	3.04	3.34	4.37	3.53	3.89	3.38
10340705	5.45	5.97	5.42	5.72	5.22	5.92	6.09	5.28	6.64	5.06	5.82	6.11	5.94	5.35
10340706	7.88	8.07	8.13	8.26	8.67	8.41	8.23	8.05	8.02	7.90	8.78	8.40	8.86	8.56
10340707	7.03	6.74	7.53	7.92	7.44	6.44	6.27	7.39	6.55	5.52	4.37	4.00	3.57	2.62
10340708	2.33	2.00	3.44	2.48	2.18	3.15	2.45	2.12	3.52	2.30	3.31	2.62	2.75	3.07
10340709	6.02	6.02	6.35	5.72	5.25	5.97	5.66	6.80	5.54	4.78	5.90	6.09	5.71	3.35
10340710	6.70	7.12	6.78	6.16	6.13	6.59	6.30	6.08	6.30	6.67	7.13	7.28	7.71	7.10
10340711	5.69	6.88	6.84	6.44	6.76	5.28	5.23	4.99	6.34	4.54	5.23	5.44	5.29	5.47
10340712	4.54	4.88	2.92	3.89	4.90	5.09	4.10	4.19	4.13	4.79	5.43	5.47	5.93	5.44
10340713	4.02	4.45	5.36	3.77	4.73	4.95	4.34	4.77	5.41	4.75	6.06	4.87	6.19	4.08
10340714	3.90	3.90	3.99	3.83	4.18	4.06	4.18	4.73	4.17	3.86	4.61	4.54	4.90	4.68
10340715	10.96	11.28	10.81	10.56	10.83	10.52	10.48	9.53	11.11	9.85	11.61	10.51	11.44	10.08
10340716	6.29	6.81	6.26	6.86	6.83	6.12	6.13	7.14	5.74	6.91	6.61	7.65	5.48	6.75
10340717	7.09	7.07	6.64	6.91	7.32	7.43	7.02	6.43	7.12	6.35	6.91	7.36	7.38	7.16
10340718	5.20	6.12	6.21	5.36	5.37	4.70	3.12	4.28	4.77	5.00	5.31	5.71	5.32	5.56
10340719	5.09	4.17	4.76	6.11	5.56	4.04	4.92	5.86	4.86	5.08	4.33	4.91	5.71	4.39
10340720	7.20	7.12	7.07	7.43	6.98	7.25	7.10	6.07	6.55	7.51	6.17	8.37	6.85	7.05
10340721	7.83	7.56	7.34	7.66	7.35	7.59	8.50	8.12	6.94	8.39	7.10	7.86	6.88	9.33
10340722	5.42	5.02	5.38	6.43	4.64	4.90	6.05	6.02	4.27	5.98	2.67	3.84	3.98	5.10
10340723	4.98	3.23	3.01	2.63	2.95	5.91	3.02	2.22	3.14	3.66	3.83	2.71	2.68	5.33
10340724	2.33	2.47	2.05	2.63	2.21	2.93	4.08	2.20	4.66	3.15	3.76	4.06	2.58	4.15
10340725	5.34	5.17	5.01	6.14	6.40	6.13	5.77	5.01	8.76	5.60	5.16	3.71	4.25	5.32
10340726	2.64	2.97	2.42	2.86	3.36	2.81	3.89	4.26	4.26	3.78	4.26	3.96	3.78	4.25
10340727	8.02	7.99	8.33	8.21	8.20	7.93	7.81	7.93	8.24	7.95	8.28	8.42	8.37	6.97
10340728	6.85	6.52	6.48	6.21	6.56	6.77	6.82	6.54	6.75	6.58	7.44	6.90	7.34	6.62
10340729	7.93	7.89	7.68	7.80	7.22	8.75	7.25	8.43	8.63	9.53	9.97	9.58	9.84	8.44
10340730	4.98	5.67	5.71	4.94	4.99	5.06	4.57	3.84	4.72	4.06	6.78	4.53	5.21	3.81
10340731	5.60	5.54	5.82	5.71	5.67	6.26	4.54	4.52	4.33	5.64	5.04	4.07	6.23	6.42
10340732	4.62	4.59	5.31	5.12	5.00	4.61	5.89	5.26	3.88	4.94	4.56	6.59	5.42	5.46
10340733	7.78	8.53	8.32	8.02	8.15	9.42	8.97	7.50	10.19	10.76	10.18	10.88	10.94	9.82
10340734	4.01	4.57	4.42	4.13	4.18	4.48	4.27	3.98	4.71	4.51	4.70	6.85	4.23	4.99
10340735	3.32	3.40	3.82	3.68	2.70	4.07	4.11	4.08	5.12	3.56	5.31	4.55	4.16	4.62
10340736	4.04	3.21	3.72	3.25	2.79	2.81	3.47	2.48	3.31	4.03	3.05	3.86	3.39	4.12
10340737	6.66	6.26	5.86	6.14	6.37	6.32	6.40	6.73	5.69	6.46	6.45	7.06	6.44	6.55
10340738	6.13	6.54	6.92	6.43	6.63	6.48	6.44	6.49	5.98	6.02	6.06	5.78	6.98	6.67
10340739	3.58	6.17	4.03	3.20	4.15	3.48	3.84	4.33	3.79	4.74	3.24	3.44	3.92	3.23
10340740	6.18	5.99	5.93	5.78	6.34	5.41	5.43	5.54	5.90	5.56	6.28	5.39	6.73	6.31
10340741	5.77	6.30	6.32	6.01	6.21	6.25	6.70	4.74	5.96	6.29	6.49	4.95	7.93	6.10
10340742	6.34	6.59	6.94	6.40	6.31	5.12	7.45	3.96	3.44	5.91	5.08	4.69	6.48	5.46
10340743	6.16	6.75	7.03	5.92	6.46	6.10	6.84	5.77	6.02	5.92	7.00	6.85	7.11	6.15
10340744	10.17	10.51	10.39	10.27	10.37	10.34	10.61	9.75	9.77	9.69	10.59	10.15	11.24	10.58
10340745	4.35	5.40	4.88	4.65	4.56	4.93	4.20	5.63	4.17	4.68	5.02	4.28	4.88	3.65
10340746	4.63	4.93	4.66	4.51	4.31	4.62	4.19	5.33	5.04	4.48	3.35	5.32	6.30	5.03
10340747	3.02	3.33	3.22	2.47	2.84	3.14	3.99	3.29	3.41	2.80	3.62	3.75	3.26	4.77
10340748	5.86	6.10	5.58	5.49	3.81	5.45	5.63	2.37	2.70	5.23	5.33	5.03	3.86	4.10
10340749	3.74	3.83	3.53	3.89	3.52	3.20	3.60	3.04	4.22	3.72	4.29	4.71	3.99	5.54
10340750	5.54	4.68	5.22	6.22	6.24	4.63	4.49	5.85	5.33	5.21	4.42	5.66	5.30	4.82
10340751	3.81	3.51	3.98	3.92	4.00	3.27	3.63	2.99	3.68	3.99	4.23	4.08	5.78	3.67
10340752	6.37	6.74	5.32	6.66	6.41	5.48	3.91	5.57	4.29	6.33	6.26	5.07	7.40	6.11
10340753	3.54	5.45	4.90	2.85	5.14	3.37	3.54	3.25	4.10	2.74	3.27	3.43	2.63	3.31
10340754	10.77	10.81	9.98	11.03	10.46	9.87	9.76	9.99	9.45	10.07	9.20	9.43	9.23	6.53
10340755	5.83	5.69	5.70	4.93	4.82	5.80	5.39	5.24	5.45	5.67	5.31	5.14	6.20	6.41
10340756	5.83	5.37	5.93	5.87	4.49	5.19	3.05	6.31	6.08	3.16	5.10	3.64	6.12	2.62
10340757	8.37	8.73	8.58	9.16	8.95	8.94	8.03	9.21	8.17	8.46	8.31	8.09	9.45	8.57
10340758	13.43	13.35	13.45	13.39	13.33	13.61	13.59	13.48	13.51	13.50	13.17	13.19	12.78	13.24
10340759	4.73	4.42	4.38	3.50	4.30	5.09	4.28	4.58	4.44	4.63	4.82	4.38	4.24	5.66
10340760	6.05	6.16	5.99	6.13	6.23	6.39	5.96	5.89	5.95	5.72	5.86	5.89	6.65	6.06
10340761	8.35	8.50	8.66	8.84	8.85	7.71	7.73	7.68	7.82	6.89	7.82	8.13	8.65	7.33
10340762	3.90	3.89	3.13	3.77	4.30	4.69	4.36	2.60	2.93	3.22	4.98	3.94	4.96	5.37
10340763	4.67	5.60	6.70	5.44	5.12	6.18	5.39	6.00	5.66	5.91	6.56	6.28	7.84	6.01
10340764	3.04	4.00	3.92	2.70	3.49	3.17	3.39	3.13	3.76	2.41	3.60	3.73	2.96	3.51
10340765	5.72	5.77	5.21	5.24	5.76	5.81	6.23	6.01	5.56	6.50	7.07	6.71	6.72	6.74
10340766	4.10	4.50	4.84	4.29	4.80	4.84	5.30	3.48	5.11	4.47	5.38	3.71	5.74	4.59
10340767	7.74	7.25	7.13	7.27	7.07	7.47	7.43	7.46	7.60	7.41	7.67	7.81	8.23	8.09
10340768	2.99	4.40	6.44	4.60	2.59	2.38	3.43	3.79	4.56	2.95	4.19	2.87	3.37	3.58
10340769	6.82	6.68	6.33	6.53	6.68	6.28	6.05	7.24	5.27	7.25	4.60	7.08	6.48	6.86
10340770	7.54	7.59	7.52	6.98	7.81	7.87	7.10	7.68	7.36	6.31	6.25	8.43	7.67	8.03
10340771	3.81	4.75	5.19	4.79	4.66	3.03	3.57	3.44	3.70	3.61	6.18	5.76	5.41	3.51
10340772	4.56	5.14	5.45	4.47	4.87	5.16	4.45	4.57	3.86	4.34	4.71	3.90	4.37	5.89
10340773	10.01	9.79	9.62	9.91	10.07	9.31	8.65	9.81	9.41	8.76	8.15	9.70	7.74	8.12
10340774	5.77	5.81	5.05	5.53	5.81	5.11	6.21	5.70	4.42	5.58	5.77	5.53	5.60	5.66
10340775	2.11	1.91	1.95	2.43	2.38	2.21	2.31	2.69	3.58	3.16	1.86	2.05	2.31	2.34
10340776	5.79	6.22	6.38	6.07	5.60	6.22	5.97	5.52	6.14	6.01	6.89	6.00	7.72	7.05
10340777	2.99	3.09	2.85	3.36	3.25	2.46	3.10	2.85	5.41	2.97	3.35	2.83	2.60	5.45
10340778	2.01	2.03	2.45	2.26	2.86	2.26	2.30	2.17	2.56	2.38	2.95	2.18	2.36	2.18
10340779	6.47	6.65	6.60	6.58	6.93	6.91	6.85	5.94	6.73	6.22	6.76	5.89	7.12	6.66
10340780	5.86	5.05	5.36	5.30	5.69	5.28	5.25	5.44	4.96	4.86	5.99	5.42	5.68	4.78
10340781	4.97	4.28	4.35	5.79	4.57	5.49	4.81	4.42	4.30	4.77	5.90	5.76	5.17	5.57
10340782	4.44	3.81	4.20	3.82	3.40	3.84	4.09	4.50	4.66	4.13	4.59	3.89	3.59	3.70
10340783	6.50	6.98	6.66	5.56	6.42	6.94	6.56	5.71	5.47	4.86	6.44	5.81	6.34	5.61
10340784	2.40	2.11	2.12	3.45	2.25	2.16	2.28	2.98	2.64	2.14	3.48	2.45	3.24	3.12
10340785	4.01	4.38	6.60	4.81	6.31	6.31	4.72	2.48	4.29	3.02	5.35	8.17	5.50	4.66
10340786	4.27	5.44	4.87	5.21	5.51	5.66	5.00	4.50	5.51	4.69	5.83	7.21	3.84	5.59
10340787	3.74	4.16	3.55	3.89	4.05	4.33	4.62	4.76	4.62	4.68	6.04	4.51	3.84	4.45
10340788	6.97	6.76	6.02	7.45	7.29	7.45	6.53	7.10	7.91	7.52	3.91	6.84	4.33	8.78
10340789	6.36	6.61	6.51	6.13	6.25	5.62	6.00	5.14	6.61	6.85	5.96	6.37	6.66	6.07
10340790	7.17	6.83	7.37	7.00	7.04	6.68	7.04	6.80	6.51	7.77	7.46	6.98	7.93	7.57
10340791	4.28	2.80	3.29	3.59	3.13	4.54	4.10	3.21	5.30	3.08	3.96	4.19	2.92	4.00
10340792	3.80	4.21	4.51	4.68	4.29	4.11	4.49	3.70	4.68	3.80	5.25	5.06	5.57	4.55
10340793	7.12	6.56	6.84	6.91	6.78	7.35	7.79	7.16	7.36	6.96	7.18	6.81	8.16	7.11
10340794	7.21	6.78	6.76	7.59	6.54	5.95	6.64	6.60	5.63	6.15	6.99	5.60	6.87	7.22
10340795	2.28	2.88	2.99	2.48	2.14	2.17	2.66	3.01	2.55	2.35	3.39	2.45	2.84	4.82
10340796	2.62	2.27	1.94	1.95	2.09	2.19	2.68	2.73	3.15	4.17	3.00	2.08	3.17	3.38
10340797	5.26	5.97	5.52	5.98	6.19	5.46	6.51	6.15	5.68	6.60	6.25	5.96	6.51	6.23
10340798	2.68	2.57	2.64	3.38	2.91	2.63	2.49	2.12	2.50	2.48	2.63	2.16	4.32	3.50
10340799	10.01	9.77	10.20	9.93	10.24	10.05	10.05	10.27	9.62	10.70	9.35	8.86	8.56	9.90
10340800	5.64	6.07	5.26	5.20	4.99	5.87	5.74	4.61	4.63	5.10	5.42	4.87	5.15	8.46
10340801	2.89	2.90	2.69	2.84	4.01	2.91	3.46	3.66	3.77	2.95	3.82	3.24	4.17	4.11
10340802	5.04	5.54	5.16	4.94	5.06	5.20	5.75	4.48	5.86	4.83	5.17	4.59	5.55	5.87
10340803	5.38	6.82	5.98	5.57	5.04	3.83	6.91	5.12	7.82	4.50	6.88	5.42	6.15	3.51
10340804	5.75	4.91	5.59	5.51	5.29	5.66	5.02	4.77	6.23	5.44	5.30	5.09	5.90	5.19
10340805	2.43	2.26	2.54	2.98	2.81	2.75	3.81	3.41	3.25	3.20	3.13	3.63	3.40	4.25
10340806	3.68	2.93	5.30	3.59	3.47	4.39	6.56	3.34	4.11	2.77	3.84	2.05	4.72	3.00
10340807	6.74	6.98	7.09	6.32	7.04	7.92	6.45	6.52	6.95	6.91	8.06	8.13	6.84	5.95
10340808	4.44	4.01	4.35	4.06	5.23	3.77	4.81	3.36	3.46	3.66	5.04	3.85	4.15	5.20
10340809	7.17	6.89	6.66	6.78	7.09	6.75	6.67	8.11	6.30	7.89	5.50	5.98	6.95	7.12
10340810	5.97	8.34	7.68	7.53	7.01	7.03	8.56	6.98	4.98	8.55	6.31	6.43	11.01	6.69
10340811	1.90	1.84	1.93	2.08	1.87	1.84	2.33	2.22	2.20	2.30	2.82	2.27	2.96	2.17
10340812	3.19	3.13	2.68	3.69	4.13	2.74	3.93	3.42	2.82	2.88	2.95	3.18	2.87	2.67
10340813	5.44	6.12	5.18	5.49	5.23	5.27	4.90	5.27	5.90	5.41	5.52	4.52	4.78	7.06
10340814	5.76	6.19	5.91	5.82	6.68	5.33	4.44	4.95	4.96	4.29	3.91	4.72	6.66	5.73
10340815	4.41	4.64	4.33	3.88	3.88	5.20	5.12	4.29	4.40	3.86	4.29	4.22	5.08	4.26
10340816	6.39	6.21	6.51	6.43	5.34	5.44	3.57	5.44	5.46	6.95	6.19	6.13	7.52	4.02
10340817	2.30	2.95	2.54	3.43	3.08	4.21	3.80	2.35	5.70	3.75	3.17	3.13	3.36	5.10
10340818	6.28	5.68	4.48	6.74	5.47	3.61	5.66	5.10	2.82	4.20	3.18	3.87	5.97	3.94
10340819	3.24	4.32	4.90	4.49	3.30	3.23	3.27	3.40	2.29	2.49	3.79	5.27	3.99	3.76
10340820	5.61	5.40	5.91	5.40	5.64	5.16	5.43	4.91	6.05	5.08	5.92	5.56	5.17	4.67
10340821	5.41	5.89	5.84	6.00	5.60	6.13	5.96	5.69	5.55	6.56	6.11	6.03	5.10	5.41
10340822	5.76	4.57	5.22	6.14	5.47	6.61	6.98	6.15	7.36	6.49	4.72	6.80	5.50	6.22
10340823	6.37	6.54	7.17	6.60	6.68	6.95	6.86	5.26	6.81	6.56	7.98	6.99	7.26	7.40
10340824	12.09	11.79	12.28	12.05	12.13	12.08	11.84	12.22	10.97	12.18	8.51	9.74	7.57	10.60
10340825	10.60	10.87	10.18	10.77	10.84	10.20	9.93	10.44	10.10	10.06	8.24	9.68	8.27	9.01
10340826	4.18	6.14	6.86	6.30	6.99	5.00	5.23	4.87	5.44	6.05	4.72	8.28	7.31	6.16
10340827	9.73	10.60	11.00	10.13	9.85	10.33	10.45	10.22	9.64	9.20	10.75	10.18	11.92	9.43
10340828	3.51	3.92	3.90	5.28	4.42	3.09	3.63	2.58	2.97	3.62	2.41	4.58	4.56	3.84
10340829	4.42	5.23	4.53	4.96	4.38	6.12	7.28	4.74	4.92	4.85	4.92	3.95	5.34	5.23
10340830	2.57	2.83	2.44	3.01	2.74	4.29	2.21	3.96	2.44	3.30	3.81	3.99	3.50	2.17
10340831	6.05	6.47	6.45	6.26	5.80	5.45	7.26	5.24	5.87	5.26	6.37	5.65	5.66	5.19
10340832	3.86	3.36	3.70	4.22	4.19	3.64	4.81	4.34	4.44	4.27	4.50	8.12	4.03	3.96
10340833	2.27	2.25	2.11	2.31	2.08	2.04	2.22	3.46	2.42	2.49	2.60	2.62	2.83	2.11
10340834	2.01	2.31	1.84	2.60	2.69	2.74	1.94	3.17	1.98	2.00	2.00	2.02	4.21	3.31
10340835	2.87	3.48	4.23	3.20	3.69	2.87	3.98	3.32	4.26	2.80	4.60	3.55	3.88	3.91
10340836	6.00	6.55	6.80	6.33	6.85	5.91	6.53	4.28	5.53	5.08	4.90	4.41	4.42	4.86
10340837	6.92	6.92	6.87	6.73	6.51	7.71	7.80	6.73	7.07	5.77	7.58	7.10	7.71	6.79
10340838	7.82	7.37	7.34	7.76	7.18	7.34	6.73	7.62	7.09	7.85	6.49	6.50	6.34	7.86
10340839	2.70	2.28	2.34	2.16	2.30	3.50	2.39	2.90	2.81	2.27	2.51	2.48	2.94	3.78
10340840	5.95	4.25	5.38	5.15	5.60	4.82	5.21	5.47	5.56	5.46	5.23	5.05	5.29	4.91
10340841	5.67	6.13	5.86	5.45	5.61	5.69	6.14	5.48	5.14	5.43	5.67	5.91	5.59	5.92
10340842	9.96	9.87	9.58	9.78	9.96	8.69	8.96	9.93	7.64	8.37	6.84	7.48	7.35	5.75
10340843	6.03	6.24	5.72	6.21	5.90	5.81	5.13	6.08	4.93	6.53	7.41	6.80	5.80	5.88
10340844	4.24	4.60	3.65	3.57	4.48	4.46	4.80	4.27	4.65	4.29	6.45	4.97	6.23	2.76
10340845	2.52	2.21	2.00	2.20	3.07	2.37	3.45	3.17	2.75	2.07	2.28	2.18	2.71	3.31
10340846	4.02	3.00	3.70	3.42	3.89	3.19	4.72	3.76	3.80	4.11	3.46	3.99	3.82	5.19
10340847	3.11	2.74	2.85	2.58	2.85	4.27	3.32	2.52	3.79	3.52	3.67	3.40	2.55	3.11
10340848	8.80	7.55	8.79	7.96	8.34	8.13	7.51	7.90	7.82	7.22	7.51	8.15	7.59	8.23
10340849	10.59	10.83	10.88	10.72	10.84	10.59	10.70	9.94	10.35	10.20	10.74	10.57	11.63	10.53
10340850	3.16	3.82	3.15	3.30	4.34	3.35	3.93	3.92	4.19	3.97	3.53	4.27	4.74	4.77
10340851	2.66	3.42	3.77	3.26	3.20	3.50	3.67	3.53	2.67	3.52	4.66	3.42	3.90	4.00
10340852	5.22	4.80	4.18	4.02	5.00	4.94	4.94	4.91	5.22	5.20	4.58	5.27	4.98	5.34
10340853	3.24	4.89	3.97	2.95	4.24	4.19	4.78	4.57	5.41	6.00	4.20	5.36	4.03	4.15
10340854	3.53	3.42	4.00	3.62	3.87	3.89	4.61	3.43	4.44	3.99	3.83	4.53	4.24	5.27
10340855	3.63	3.70	3.21	4.57	4.34	3.46	4.00	3.65	3.73	3.63	5.50	2.90	2.79	2.97
10340856	1.97	2.52	2.45	2.02	2.26	2.74	2.25	2.09	2.38	2.25	3.76	2.45	3.62	2.91
10340857	3.75	3.66	3.48	3.73	4.25	4.23	4.11	4.58	4.11	3.77	5.35	5.28	4.40	5.18
10340858	8.75	9.01	8.79	8.82	8.76	7.44	7.15	8.73	7.28	8.49	6.18	7.59	6.12	6.70
10340859	8.67	8.94	8.88	9.07	8.67	8.71	9.00	9.05	9.24	8.38	8.29	9.49	8.89	7.73
10340860	8.72	9.00	8.40	8.50	8.69	7.86	7.94	7.73	8.05	9.41	9.65	8.57	9.27	8.28
10340861	5.01	4.60	5.47	4.06	4.64	3.35	3.83	3.45	3.89	3.25	4.53	3.75	4.42	3.69
10340862	13.14	13.26	13.29	13.21	13.24	12.88	13.14	12.72	12.74	12.54	13.24	13.11	13.50	12.99
10340863	6.42	6.67	6.64	6.41	6.66	6.43	6.00	5.65	6.38	6.79	6.95	6.40	7.46	4.55
10340864	5.88	6.10	7.31	6.14	6.27	6.32	5.99	6.48	7.00	6.22	6.71	7.90	6.85	7.21
10340865	2.47	3.40	2.25	2.08	2.62	2.70	3.24	3.47	2.92	3.56	3.95	3.73	2.65	6.09
10340866	9.35	9.73	9.74	9.60	9.39	9.27	9.75	8.89	9.17	8.85	10.14	9.77	10.49	9.72
10340867	7.01	6.75	6.97	5.57	6.66	6.16	6.80	5.90	6.53	6.56	5.59	7.19	6.01	7.29
10340868	3.79	3.09	3.55	2.75	3.10	3.02	2.77	4.17	3.21	4.03	3.91	3.29	4.88	2.33
10340869	7.15	6.62	6.40	6.83	6.84	7.61	7.14	7.72	7.39	7.43	7.59	7.26	5.74	7.82
10340870	7.40	8.47	7.25	8.18	7.90	6.25	7.00	7.80	6.72	7.61	8.31	7.32	7.45	6.81
10340871	4.44	4.36	4.98	4.36	4.51	4.10	4.01	4.87	4.39	4.25	5.55	3.85	4.95	4.25
10340872	6.35	6.04	5.16	6.73	6.05	5.79	4.24	5.69	4.01	4.30	5.03	5.73	3.87	3.62
10340873	5.45	5.07	4.68	4.91	5.40	3.70	5.53	5.02	4.30	4.87	5.43	7.35	4.94	5.37
10340874	2.20	1.98	2.45	2.16	2.02	2.34	2.17	2.29	2.39	3.69	2.70	2.10	2.15	3.23
10340875	3.06	3.44	2.68	3.06	3.44	2.76	3.62	3.01	2.86	3.81	3.00	3.14	4.94	3.59
10340876	4.07	4.52	4.50	4.99	4.20	4.35	4.45	3.62	5.44	4.80	4.28	5.12	4.86	5.07
10340877	3.27	2.85	3.26	3.51	3.19	3.23	2.60	2.63	4.45	3.20	3.74	2.60	3.39	2.28
10340878	3.76	3.42	3.43	4.25	3.94	4.47	4.32	4.26	3.18	5.24	3.59	3.99	4.82	4.10
10340879	4.78	4.63	5.97	6.17	5.98	5.57	6.55	5.01	4.75	5.61	4.61	6.52	7.49	3.95
10340880	2.73	2.90	3.68	4.31	3.71	3.26	3.97	2.01	4.00	3.31	2.80	3.16	4.04	3.88
10340881	3.68	3.59	3.38	3.29	3.49	3.28	2.54	3.59	5.78	3.61	3.91	3.69	5.33	5.56
10340882	5.57	5.20	5.68	5.57	5.42	6.08	5.27	5.88	5.07	4.80	6.00	5.92	5.77	5.21
10340883	4.45	5.40	5.54	4.70	3.59	2.20	3.73	3.63	3.35	3.24	5.33	3.07	6.17	4.33
10340884	3.80	3.50	3.51	3.41	3.61	4.02	4.19	3.04	2.79	2.87	3.24	3.42	3.20	3.04
10340885	2.53	2.29	2.14	2.30	2.55	4.01	2.91	2.35	4.71	2.32	2.13	3.30	3.93	3.47
10340886	3.41	2.54	4.88	3.92	2.94	4.79	4.01	3.70	3.07	6.19	3.45	3.21	4.39	3.43
10340887	2.83	3.12	3.11	3.61	3.85	4.05	2.93	3.76	3.30	3.19	3.35	3.31	2.93	4.08
10340888	8.87	8.98	9.19	8.69	9.23	8.58	9.46	9.03	9.23	8.83	10.09	10.13	10.89	9.68
10340889	4.52	4.65	5.62	5.19	3.72	5.11	4.71	4.35	5.10	4.50	4.76	5.85	7.74	6.64
10340890	6.00	6.35	6.03	5.83	5.98	6.12	6.33	6.03	6.38	5.86	6.43	6.91	7.12	6.73
10340891	4.31	5.00	5.17	4.23	4.58	4.45	3.81	6.96	5.97	4.57	9.41	6.76	4.20	2.36
10340892	6.15	6.50	6.09	6.30	5.93	6.23	4.66	3.96	7.56	6.98	5.95	6.39	9.07	6.28
10340893	4.61	5.11	5.07	4.87	4.88	4.90	4.69	4.77	4.39	6.05	6.33	5.11	5.07	5.46
10340894	4.58	4.90	4.29	4.55	5.02	4.63	5.15	4.41	4.99	4.17	5.87	4.79	6.06	5.35
10340895	3.83	3.38	3.98	3.96	3.92	3.77	3.85	3.78	5.53	3.91	5.48	4.08	4.32	3.64
10340896	4.66	4.62	5.28	4.99	4.37	5.67	4.18	5.47	5.26	4.57	3.99	4.60	5.16	5.68
10340897	4.65	4.51	5.10	5.62	5.61	5.58	4.75	4.79	5.27	4.56	5.49	6.04	4.42	5.60
10340898	7.24	7.44	6.43	7.38	7.25	6.82	5.26	6.32	5.87	7.44	3.06	7.78	2.93	5.87
10340899	12.42	12.27	11.97	12.20	12.25	12.19	12.16	12.20	12.07	12.12	12.20	12.11	11.39	11.88
10340900	4.15	5.96	6.11	5.40	4.33	4.15	6.53	3.09	4.17	5.34	6.06	7.09	7.55	5.66
10340901	5.06	5.79	4.31	4.52	5.52	5.83	5.61	4.21	4.80	5.90	5.49	6.02	5.62	5.26
10340902	4.95	5.82	5.23	4.75	4.91	4.76	5.22	5.59	4.62	5.26	5.36	4.89	6.45	4.47
10340903	6.92	6.82	5.94	6.35	6.54	6.51	6.25	6.25	6.14	6.20	6.39	6.72	7.47	6.96
10340904	7.68	7.65	7.45	7.68	7.80	7.40	7.58	7.82	5.97	7.69	7.35	7.70	7.46	6.65
10340905	4.76	4.43	5.11	5.56	5.62	4.83	5.38	6.30	5.90	2.88	7.01	6.38	7.15	5.56
10340906	5.69	5.84	5.69	5.93	5.63	5.94	6.10	5.49	6.67	5.97	7.22	6.96	7.13	6.53
10340907	6.46	5.93	7.02	6.60	6.08	6.57	6.97	6.18	6.37	6.14	7.38	7.18	7.63	6.36
10340908	6.52	6.74	6.72	6.81	6.82	7.39	7.28	6.73	6.62	6.46	6.85	7.11	7.14	7.31
10340909	4.69	5.52	6.47	5.41	4.84	7.18	5.69	5.44	6.05	6.27	6.88	6.27	7.28	7.43
10340910	3.48	2.80	2.78	3.12	2.53	3.15	3.77	2.88	2.39	3.21	3.11	3.04	2.26	2.97
10340911	3.64	3.64	4.07	3.93	4.18	4.09	4.42	4.42	4.65	3.72	4.18	4.07	4.61	3.34
10340912	2.76	2.73	3.56	2.62	2.05	2.52	2.90	4.22	2.71	2.32	3.83	2.80	3.74	3.82
10340913	10.48	9.87	10.68	9.78	10.10	9.64	9.55	10.70	9.96	9.09	7.70	6.65	5.68	6.53
10340914	5.31	5.31	4.67	4.84	5.19	4.63	5.23	5.00	5.06	3.77	5.16	6.88	5.67	6.23
10340915	4.02	4.23	4.41	4.49	4.04	4.71	4.38	5.34	4.14	6.00	4.26	4.29	4.41	5.34
10340916	6.65	6.67	7.22	6.73	6.84	6.89	6.89	6.53	6.14	6.49	7.13	6.04	6.97	5.52
10340917	9.76	9.10	9.73	9.47	9.47	8.75	9.83	11.05	9.27	10.28	4.79	4.90	5.13	5.81
10340918	4.53	5.38	6.21	6.43	4.72	4.81	5.28	5.49	6.65	2.82	5.92	3.61	4.39	4.43
10340919	9.33	9.89	9.09	9.88	10.02	9.42	9.04	9.25	9.46	8.05	5.94	8.68	6.29	8.80
10340920	8.50	7.66	8.71	8.72	8.44	8.50	9.77	8.57	9.22	9.36	9.90	8.97	7.66	7.54
10340921	3.04	4.11	2.93	2.80	3.46	3.46	2.98	2.90	5.14	3.45	4.22	3.28	2.82	3.10
10340922	5.40	5.38	5.52	5.00	4.73	5.70	6.03	5.89	6.05	3.96	5.43	4.49	5.19	5.77
10340923	10.18	9.77	9.99	10.19	10.32	10.10	10.46	9.60	10.25	10.18	6.60	10.19	6.33	7.79
10340924	5.24	4.96	4.67	5.83	4.26	5.39	5.35	5.93	6.74	4.42	2.03	6.43	2.80	5.98
10340925	9.50	9.90	9.61	9.77	9.64	9.27	9.58	10.13	9.72	9.02	10.64	9.44	8.90	9.48
10340926	7.73	7.44	7.23	7.85	7.45	7.71	7.90	7.82	7.76	7.61	8.12	7.28	7.45	7.78
10340927	5.05	4.96	5.07	4.58	4.76	5.15	5.33	4.81	5.35	4.32	5.25	3.89	5.06	4.45
10340928	2.45	2.59	2.35	2.36	2.28	2.34	2.09	2.16	2.80	2.60	3.83	2.56	2.95	3.61
10340929	7.72	7.75	7.81	6.73	7.74	7.31	7.90	7.25	7.16	7.99	8.76	6.88	8.65	6.87
10340930	2.13	1.79	1.87	2.15	2.07	2.04	2.11	2.72	2.19	2.02	3.10	2.03	2.13	3.10
10340931	2.56	2.45	2.11	2.25	2.39	2.23	2.84	1.92	2.62	2.47	2.95	2.81	2.41	2.21
10340932	10.88	10.49	10.29	10.42	10.48	10.69	10.53	10.54	10.75	10.70	8.54	10.66	10.15	10.21
10340933	5.73	5.97	5.68	6.35	6.26	6.45	5.30	5.31	5.57	4.82	6.44	7.14	2.83	3.22
10340934	6.51	6.20	6.39	7.35	6.23	6.71	6.74	7.70	6.73	7.67	4.83	8.00	5.59	6.24
10340935	8.05	7.86	9.10	8.72	8.10	9.81	10.41	9.95	10.71	9.50	9.97	10.14	9.42	10.39
10340936	6.83	7.01	7.36	7.15	7.19	7.08	7.60	6.79	7.19	6.76	6.40	7.64	8.64	7.82
10340937	5.18	4.90	3.43	4.47	4.74	5.51	4.40	5.01	6.48	6.84	6.11	5.52	4.36	7.60
10340938	2.48	2.99	2.87	2.40	2.56	2.58	2.55	2.18	2.78	2.26	2.48	3.14	2.59	3.37
10340939	8.72	8.92	9.19	9.02	9.04	8.86	8.88	8.02	8.32	8.09	8.64	8.98	9.72	8.41
10340940	4.27	7.06	6.61	6.07	5.78	5.38	6.62	6.32	6.41	4.47	8.24	6.45	7.81	6.40
10340941	2.53	3.59	2.44	3.73	2.99	2.87	4.09	3.34	2.60	2.34	2.87	3.05	2.32	3.76
10340942	3.05	3.39	4.69	3.50	2.61	2.74	5.88	3.50	3.87	2.90	4.74	2.42	2.26	4.76
10340943	3.17	4.47	4.32	3.68	4.35	2.52	3.56	3.88	3.82	2.76	4.01	3.63	2.87	7.43
10340944	2.19	2.63	3.02	2.36	2.32	2.03	3.02	2.30	2.51	2.67	3.83	2.89	4.51	3.09
10340945	1.99	2.82	2.47	2.50	3.35	3.07	2.26	3.19	2.80	2.20	3.31	3.54	5.09	2.78
10340946	5.56	5.31	5.65	5.37	5.56	5.75	5.38	5.26	5.55	4.43	5.95	4.75	5.24	5.74
10340947	8.44	8.52	8.81	8.12	8.39	7.81	8.11	7.81	8.61	8.02	9.71	8.00	9.89	8.44
10340948	6.69	7.27	6.57	6.77	6.24	6.64	6.90	6.17	6.83	6.42	7.75	6.85	7.61	6.62
10340949	4.60	4.38	4.96	4.34	4.61	4.43	4.16	3.52	4.01	5.46	4.21	5.62	5.95	4.53
10340950	2.50	2.59	2.36	2.47	2.37	2.46	2.58	2.73	2.64	4.11	3.63	3.10	2.71	2.44
10340951	6.15	6.49	6.01	6.43	6.84	6.34	6.11	6.36	6.03	6.23	7.05	6.95	6.44	6.80
10340952	9.07	8.49	8.45	9.29	9.20	7.50	7.18	8.57	7.20	7.94	3.76	5.75	3.45	6.14
10340953	5.72	4.74	4.97	5.81	6.43	6.07	5.34	4.89	5.95	4.38	3.80	5.30	3.93	5.53
10340954	5.27	5.75	5.38	5.47	6.56	4.83	5.89	4.98	4.96	4.17	6.03	5.67	6.40	5.40
10340955	7.59	7.80	7.96	8.05	7.86	7.74	7.35	7.15	7.34	6.96	7.55	7.57	8.34	8.31
10340956	4.27	5.93	6.99	6.60	6.41	6.66	6.76	5.53	3.29	7.60	4.13	3.68	3.83	3.90
10340957	12.14	11.89	12.15	12.03	12.29	12.74	12.68	12.48	13.03	12.93	11.02	12.20	9.25	12.93
10340958	9.41	9.31	9.19	9.26	9.24	9.38	9.21	9.24	8.32	8.57	8.80	9.13	9.15	8.83
10340959	11.36	11.21	11.41	11.54	11.24	10.71	11.20	11.60	10.88	11.17	11.12	9.96	9.95	8.73
10340960	1.75	1.94	1.91	2.10	1.96	2.36	2.48	1.87	2.21	2.10	2.37	2.63	2.67	2.95
10340961	2.43	2.70	2.70	2.58	2.77	2.97	3.83	3.27	3.29	3.52	4.62	3.70	4.47	3.71
10340962	7.24	6.89	7.23	7.10	7.02	6.86	7.28	6.47	6.98	6.67	6.94	7.44	7.42	7.14
10340963	4.22	3.96	4.03	3.48	4.33	3.25	4.68	3.42	3.79	3.38	3.38	4.17	4.13	5.52
10340964	4.83	6.11	5.30	6.07	4.92	3.63	6.17	4.35	5.25	4.53	3.85	3.47	4.22	4.51
10340965	4.08	5.32	5.25	4.48	4.76	3.75	5.73	4.54	7.03	3.82	5.72	4.37	6.03	3.60
10340966	6.43	6.52	7.35	6.50	6.39	6.26	7.06	5.48	6.42	6.49	6.79	6.51	6.76	6.10
10340967	5.35	5.46	5.48	5.27	5.60	5.00	6.40	4.95	5.87	5.37	5.99	4.74	6.73	5.30
10340968	2.31	2.65	3.00	3.44	3.31	3.05	2.69	2.88	3.91	2.64	3.08	3.05	3.38	3.17
10340969	11.28	11.52	11.56	11.36	11.32	11.07	10.90	11.45	10.58	10.92	9.66	9.89	9.07	10.38
10340970	4.31	5.02	5.41	3.82	3.60	5.44	4.78	2.95	4.87	5.93	3.10	6.35	8.37	5.37
10340971	9.33	9.15	8.67	8.90	8.61	9.68	9.21	9.31	9.31	9.76	9.25	10.64	7.41	10.12
10340972	4.64	5.51	3.36	5.98	5.18	5.90	5.03	5.87	4.50	4.15	2.71	3.58	5.14	3.36
10340973	3.84	3.32	4.57	4.02	4.74	2.29	2.77	2.57	4.93	2.62	2.45	6.99	3.56	2.35
10340974	5.24	4.27	4.93	3.88	3.85	3.62	7.10	4.57	4.28	3.85	3.81	4.70	4.83	5.25
10340975	4.01	4.31	3.65	4.13	4.60	5.96	3.08	4.54	4.43	6.37	5.05	5.45	4.33	5.59
10340976	10.35	9.88	9.86	10.12	10.01	10.09	9.97	9.89	9.97	10.33	9.57	9.74	9.80	9.83
10340977	4.37	3.87	3.33	3.82	3.96	4.38	3.75	4.64	3.68	4.37	3.99	5.97	4.95	4.61
10340978	8.37	9.08	9.59	7.72	8.32	7.71	9.07	7.88	6.43	6.48	9.80	8.83	9.81	7.15
10340979	6.63	7.19	7.19	7.07	6.60	7.56	6.45	6.52	6.93	8.13	8.26	7.81	7.84	8.54
10340980	2.22	2.11	2.23	2.69	2.05	1.87	3.50	2.38	2.35	2.28	3.10	2.92	3.89	2.14
10340981	7.64	8.47	8.28	8.14	7.99	7.85	8.32	7.31	7.98	7.57	8.48	8.36	9.29	8.04
10340982	5.87	5.58	6.74	5.63	4.46	4.15	5.16	3.89	5.27	3.09	6.25	4.40	5.58	4.78
10340983	7.91	8.36	7.44	8.28	7.85	7.71	7.44	7.74	9.03	8.55	8.97	8.65	9.36	8.56
10340984	2.51	2.50	2.20	2.33	2.49	2.22	2.74	3.41	4.34	2.31	3.09	2.17	3.18	3.75
10340985	4.79	3.29	3.47	4.23	3.57	4.50	3.73	3.95	3.65	4.30	4.73	5.23	4.92	4.38
10340986	7.68	8.09	8.60	8.54	8.33	4.87	6.89	7.21	5.25	7.43	6.74	4.77	7.28	6.48
10340987	2.84	2.67	2.95	3.02	2.90	2.71	2.76	2.82	2.60	3.23	3.35	2.69	3.01	2.78
10340988	7.32	7.03	6.21	6.99	6.99	6.62	7.15	6.04	4.27	4.83	6.25	6.08	5.49	4.53
10340989	9.28	9.91	9.76	9.57	9.72	8.88	10.19	8.39	9.81	8.80	10.32	9.44	11.02	9.47
10340990	11.88	12.01	12.02	11.63	11.70	12.49	12.28	12.11	12.30	12.45	12.75	13.07	12.31	12.38
10340991	7.43	7.15	6.58	7.45	8.28	7.39	6.66	7.24	7.41	5.72	2.11	3.14	5.51	7.21
10340992	7.24	7.62	7.52	7.20	7.51	7.63	8.23	7.33	7.36	7.54	8.06	8.09	8.67	7.01
10340993	7.69	7.15	7.40	8.18	7.79	6.66	7.15	7.19	7.79	7.80	6.99	7.97	5.48	5.74
10340994	2.59	2.88	2.40	3.29	4.04	3.43	3.56	3.04	3.69	3.75	4.13	3.32	5.84	4.73
10340995	7.94	7.96	7.23	7.54	7.89	7.76	7.80	7.38	7.67	7.21	8.76	8.12	7.73	7.84
10340996	6.05	6.83	6.46	6.56	6.77	6.48	6.94	6.48	5.06	6.00	7.10	6.30	6.73	7.20
10340997	5.85	5.97	5.70	5.65	5.50	4.94	4.44	5.37	5.48	5.53	5.80	4.65	6.14	6.39
10340998	7.02	6.84	7.30	7.42	6.89	7.92	7.51	6.21	7.25	6.76	6.37	8.65	5.32	5.25
10340999	5.60	5.00	6.22	5.91	4.66	4.39	5.22	4.74	4.57	4.10	9.02	5.85	7.45	5.80
10341000	8.19	7.51	7.75	8.00	7.32	6.54	7.31	5.07	6.45	6.27	10.14	8.07	7.76	6.43
10341001	4.61	5.68	4.94	5.27	4.13	6.40	4.90	5.62	4.65	6.72	3.50	3.44	4.28	5.86
10341002	6.11	5.87	4.81	6.31	6.53	6.99	7.33	6.53	4.74	3.75	5.30	5.56	5.81	5.56
10341003	2.68	5.15	4.53	2.53	3.70	2.76	3.32	4.55	3.15	4.70	2.67	3.62	3.28	3.40
10341004	1.76	2.09	2.38	3.15	2.85	2.73	4.99	3.38	5.37	3.02	1.76	1.74	2.32	2.00
10341005	2.47	2.90	2.56	3.21	3.38	2.61	2.83	2.18	3.15	2.28	4.61	3.28	3.22	3.58
10341006	3.60	3.67	2.47	2.48	3.28	4.06	2.23	2.46	2.19	3.30	5.14	2.59	2.45	6.08
10341007	5.04	5.78	6.07	4.36	6.02	5.56	5.67	2.73	3.68	4.08	2.51	4.45	5.87	3.03
10341008	3.75	2.87	3.76	4.04	5.24	4.70	2.54	5.55	3.72	5.30	3.71	4.39	3.30	3.64
10341009	4.48	4.70	4.75	5.28	3.55	6.89	7.02	5.46	3.05	3.84	5.03	5.86	2.70	3.56
10341010	7.74	7.26	6.63	7.27	7.24	6.80	6.83	6.41	5.69	7.20	5.87	5.47	6.34	5.37
10341011	6.86	6.67	7.11	7.19	6.57	7.36	7.37	7.49	7.18	7.14	7.96	8.16	8.12	7.88
10341012	6.06	5.92	5.52	6.02	7.30	4.86	5.41	5.12	5.65	4.89	6.17	6.94	6.58	5.22
10341013	4.62	4.99	3.02	5.70	3.64	4.66	4.33	4.86	5.34	4.99	5.27	4.47	2.34	4.56
10341014	4.81	4.61	3.80	4.04	4.05	4.40	4.06	4.71	3.46	4.90	5.22	5.04	5.22	5.76
10341015	2.77	3.50	2.97	2.21	2.60	2.51	3.39	3.29	2.82	2.08	4.81	2.92	4.27	3.09
10341016	9.22	8.55	8.23	8.15	8.18	10.16	9.59	9.54	10.03	9.43	9.00	9.20	8.20	9.22
10341017	3.12	2.72	3.40	2.71	3.59	2.80	3.36	3.03	3.36	2.67	5.23	2.20	4.57	3.80
10341018	2.17	1.97	3.06	2.41	2.59	2.58	2.95	2.45	2.53	3.04	3.45	3.92	2.50	4.73
10341019	2.02	2.43	2.76	2.44	2.81	2.43	2.23	3.27	2.23	2.54	2.73	2.35	3.26	3.19
10341020	2.28	2.45	2.26	1.84	2.28	2.64	2.39	2.44	2.61	3.31	3.13	2.88	3.66	3.41
10341021	6.75	6.71	7.33	6.80	7.50	7.26	7.51	6.81	7.39	6.71	7.34	7.46	7.65	6.70
10341022	5.58	4.41	5.34	4.97	4.17	6.85	6.71	5.88	7.91	6.57	5.70	5.90	5.00	7.14
10341023	4.96	6.25	6.20	5.27	5.45	5.77	3.21	3.32	4.83	4.24	3.95	5.11	5.72	3.67
10341024	7.37	7.65	6.93	7.58	7.09	7.15	7.17	7.00	6.30	6.67	6.47	6.94	7.22	5.73
10341025	3.11	3.25	3.31	3.22	2.32	2.84	3.76	2.96	3.07	3.78	2.95	2.20	3.55	3.08
10341026	8.88	8.97	8.73	8.64	9.33	8.44	7.91	7.44	7.79	7.76	8.74	7.75	8.39	8.17
10341027	5.73	5.45	5.92	5.68	5.52	5.46	5.14	5.03	5.02	4.10	5.58	5.59	5.88	5.49
10341028	6.69	6.84	7.41	6.77	7.17	6.81	6.82	5.60	6.64	6.09	6.53	7.07	7.35	6.81
10341029	13.08	12.90	12.48	12.62	12.93	10.71	10.88	12.63	10.62	11.47	11.57	10.07	11.35	10.15
10341030	1.76	2.33	1.81	2.28	1.67	2.87	3.63	2.55	2.38	2.13	1.76	1.89	1.81	1.88
10341031	6.34	6.64	5.53	6.75	6.36	5.32	5.40	6.26	3.57	7.10	4.74	4.90	4.62	5.39
10341032	8.27	8.39	8.65	8.25	8.73	8.82	8.71	8.25	9.00	8.23	9.84	9.14	9.71	9.43
10341033	1.92	1.88	1.92	1.80	2.06	2.07	2.54	2.15	2.19	2.53	2.71	2.95	2.49	2.46
10341034	6.54	6.87	6.86	6.87	6.03	5.51	6.84	5.42	6.31	5.98	6.76	6.55	8.00	6.01
10341035	2.18	3.30	2.31	3.62	2.77	2.53	5.31	2.99	2.75	3.23	2.71	4.34	2.26	2.05
10341036	5.73	5.25	5.77	5.52	5.61	5.57	5.45	4.87	5.58	5.05	5.75	5.25	5.76	5.42
10341037	2.27	2.80	1.98	1.86	1.63	1.84	2.12	2.95	2.49	1.88	5.61	3.14	2.87	2.56
10341038	2.26	3.03	2.84	3.28	3.64	3.30	2.80	3.12	2.04	2.89	2.84	3.60	3.19	4.61
10341039	7.50	7.69	7.76	7.90	8.42	7.83	6.90	6.77	9.02	7.85	6.83	8.97	7.57	8.42
10341040	5.21	5.11	4.65	5.06	5.78	5.39	5.05	5.16	5.07	4.62	5.85	5.69	4.90	5.13
10341041	3.37	4.31	3.47	4.60	4.28	4.23	4.74	3.48	4.28	3.56	2.94	2.49	2.22	3.83
10341042	4.37	4.16	4.02	4.10	4.13	3.78	4.84	4.43	4.64	4.21	4.16	4.32	4.89	5.84
10341043	6.05	6.62	6.96	6.65	6.44	6.30	6.96	6.67	6.45	6.94	7.40	6.63	6.97	6.79
10341044	4.81	5.94	5.35	6.09	4.72	5.40	5.66	5.80	5.79	6.14	4.40	6.23	5.62	4.54
10341045	4.38	4.81	3.94	4.08	4.50	3.54	4.39	3.91	5.83	3.00	5.27	5.42	4.31	3.62
10341046	2.36	2.63	2.33	2.33	2.71	2.12	2.23	3.37	2.15	3.45	3.06	3.72	2.59	2.50
10341047	3.42	4.05	4.55	4.19	3.47	3.59	4.40	3.23	5.02	4.62	4.05	4.21	3.92	4.62
10341048	7.62	7.10	8.22	7.05	8.02	7.73	7.76	8.00	8.58	8.91	9.43	8.11	7.94	7.96
10341049	3.48	2.28	3.35	2.88	3.51	3.39	3.42	2.80	2.89	3.15	3.24	3.71	3.91	3.65
10341050	5.10	6.09	6.09	6.39	5.36	6.02	6.25	6.23	4.64	5.53	5.47	5.86	5.28	6.18
10341051	3.76	3.04	3.41	4.16	3.61	2.30	3.06	3.87	3.02	2.90	2.54	2.81	3.54	2.92
10341052	4.55	4.59	5.89	4.48	4.47	4.70	5.39	4.90	4.26	4.34	5.65	4.73	5.92	4.95
10341053	2.07	2.25	2.07	1.98	2.50	2.06	2.12	1.91	2.36	2.28	1.95	1.85	2.57	3.03
10341054	3.44	4.49	4.43	4.37	2.84	4.40	3.36	4.54	3.87	3.83	4.90	5.08	2.94	3.96
10341055	7.81	6.93	7.43	8.26	7.75	7.57	7.52	8.13	6.98	7.59	6.41	6.34	8.70	6.71
10341056	5.70	5.88	5.37	5.62	5.65	5.62	5.84	4.46	5.75	4.92	5.57	5.73	5.84	6.23
10341057	6.08	5.04	4.22	6.09	5.77	4.73	4.89	5.26	2.66	6.16	5.00	5.68	4.52	4.04
10341058	3.43	4.31	4.40	5.57	4.51	4.15	2.56	3.57	2.63	2.89	4.03	3.81	2.93	4.42
10341059	7.82	8.20	7.53	8.08	8.41	6.68	7.30	8.06	6.19	7.66	3.80	6.25	5.71	6.74
10341060	4.03	3.52	6.89	5.89	4.23	4.11	3.14	3.13	4.31	4.42	3.93	4.71	4.03	5.25
10341061	4.94	4.38	4.61	4.33	5.13	5.50	4.89	4.94	5.38	5.49	6.19	5.13	4.90	6.02
10341062	7.57	7.52	7.48	7.71	7.91	7.65	7.48	7.79	7.96	7.88	8.49	7.93	7.06	6.92
10341063	2.49	2.92	3.32	3.12	2.84	3.07	3.11	3.34	3.77	3.47	4.03	3.47	3.90	3.88
10341064	7.53	7.54	6.99	7.86	6.95	6.54	7.03	8.81	7.12	6.90	6.54	5.80	4.83	6.32
10341065	2.38	2.23	2.23	2.12	2.71	2.46	2.74	2.07	2.93	3.59	3.76	2.90	2.94	2.55
10341066	12.74	12.91	13.02	13.04	12.93	12.62	12.77	12.36	12.56	12.28	13.02	12.56	13.10	12.69
10341067	6.03	5.05	5.58	4.99	5.50	5.32	6.48	4.36	5.14	4.91	6.58	6.79	6.67	5.73
10341068	6.62	6.14	6.47	6.00	6.69	6.31	5.07	5.62	5.71	5.67	6.74	5.66	6.51	4.98
10341069	3.58	2.91	3.26	3.68	2.74	3.39	4.13	4.24	4.06	3.78	5.84	5.11	3.89	4.30
10341070	6.47	7.30	6.08	6.32	7.46	6.71	7.23	7.05	6.56	5.59	6.51	7.79	6.99	5.94
10341071	5.12	5.13	5.33	4.94	5.36	5.76	4.87	4.94	5.35	5.86	6.61	6.21	5.43	6.78
10341072	5.65	5.35	5.20	5.11	5.62	5.18	6.21	6.14	5.67	6.50	6.45	5.57	5.84	5.53
10341073	5.43	5.38	5.78	5.16	5.63	5.22	4.61	4.99	5.23	5.02	6.50	5.98	5.83	5.41
10341074	5.44	5.27	4.78	5.26	5.27	5.85	6.56	4.75	5.55	5.53	6.33	6.44	6.56	5.81
10341075	9.95	10.42	9.02	10.16	10.27	7.89	8.00	9.28	7.12	8.99	6.30	6.46	6.68	6.62
10341076	4.52	3.50	4.90	5.29	4.97	4.08	3.03	3.69	2.76	2.71	4.05	3.36	4.78	4.89
10341077	3.99	4.69	4.47	4.89	4.45	4.10	4.41	3.71	4.55	3.53	4.02	4.12	4.91	4.49
10341078	11.00	10.90	10.10	10.50	10.99	11.11	10.81	10.69	11.93	11.14	11.76	11.92	11.72	11.70
10341079	3.62	3.75	3.91	4.13	3.57	3.86	3.71	3.54	4.99	4.12	3.94	4.93	3.78	4.04
10341080	7.66	8.03	7.97	7.05	7.40	6.52	7.59	7.14	7.21	7.32	7.99	7.58	8.51	7.84
10341081	7.48	7.65	8.05	7.81	7.45	7.93	8.22	7.82	7.40	7.85	9.27	7.62	7.24	8.76
10341082	3.13	3.29	3.50	2.52	4.11	3.82	3.99	5.05	3.34	3.26	4.93	4.66	4.48	3.50
10341083	7.78	7.31	7.04	7.94	7.68	4.87	5.77	6.46	4.88	4.86	7.70	6.50	4.49	4.65
10341084	2.99	3.16	2.96	2.95	3.39	3.02	4.11	4.50	3.21	2.89	5.13	3.71	5.75	3.81
10341085	3.32	3.52	2.97	3.40	3.80	3.22	2.92	3.37	3.24	3.04	3.21	3.38	3.47	3.13
10341086	8.20	7.72	7.82	7.18	7.96	9.33	8.88	8.16	8.54	7.91	7.05	10.40	8.03	8.21
10341087	8.58	8.81	9.16	8.91	8.93	8.52	9.05	8.10	8.31	7.75	8.97	8.70	10.20	9.09
10341088	2.60	2.28	2.18	2.60	2.76	2.86	2.61	2.41	2.69	2.63	3.99	2.78	2.90	3.37
10341089	3.62	3.74	4.59	3.40	3.86	5.00	4.57	3.65	4.87	6.74	5.71	4.69	4.56	5.46
10341090	5.84	6.57	7.74	6.77	5.11	4.47	5.38	5.12	6.62	6.40	7.53	5.97	8.20	7.12
10341091	4.77	5.63	6.10	4.54	5.45	4.82	4.97	5.77	7.80	6.62	4.26	5.44	7.74	4.19
10341092	2.87	2.33	2.60	3.14	3.02	2.77	3.71	3.06	3.89	2.78	2.24	2.85	2.99	3.38
10341093	7.07	6.98	7.25	7.09	6.53	7.20	6.32	6.90	7.06	6.48	7.20	6.78	7.82	6.62
10341094	2.84	2.80	3.11	2.22	2.89	2.23	2.16	3.05	3.74	2.73	3.58	2.65	3.75	2.90
10341095	6.44	6.11	4.60	6.49	6.15	4.60	6.48	7.25	5.96	7.02	6.63	6.51	4.50	2.56
10341096	13.41	13.50	13.67	13.64	13.57	13.51	13.55	13.38	13.31	13.24	13.59	13.56	13.76	13.55
10341097	6.97	6.33	6.98	7.22	6.95	7.03	6.11	7.97	7.81	7.10	6.59	7.54	6.84	6.57
10341098	5.52	6.21	5.45	5.61	6.11	6.11	7.38	4.23	6.24	5.34	3.95	4.72	8.03	4.42
10341099	5.34	4.72	5.04	4.68	4.62	6.19	4.88	3.99	5.25	3.61	4.34	5.32	5.67	6.14
10341100	6.36	6.41	6.53	6.50	6.80	7.14	6.91	6.72	7.70	6.91	7.63	7.49	7.45	7.01
10341101	4.75	5.01	4.36	4.28	4.10	6.83	4.92	3.77	5.25	3.75	4.55	4.44	3.88	5.05
10341102	5.67	5.93	6.67	5.31	6.07	6.16	4.63	5.69	5.20	4.85	6.14	5.93	7.10	5.45
10341103	4.54	5.77	6.43	4.85	5.25	3.98	4.31	3.83	5.20	5.55	6.10	6.31	5.02	3.54
10341104	6.24	6.62	6.03	6.14	6.23	7.09	6.12	5.02	4.89	6.06	6.67	7.29	6.22	7.45
10341105	2.16	1.80	2.32	2.14	2.06	2.13	2.31	2.30	2.32	2.72	2.96	3.35	2.86	3.66
10341106	3.95	4.36	5.02	5.49	5.37	4.29	6.58	3.81	5.12	5.97	4.80	5.25	2.91	4.06
10341107	10.53	10.61	10.55	11.10	10.94	9.41	9.48	10.17	8.81	9.51	3.28	8.57	6.42	4.35
10341108	4.50	5.44	4.48	5.61	5.01	4.74	4.60	5.35	4.53	2.58	4.89	3.71	4.84	3.98
10341109	4.50	3.02	4.50	4.97	3.78	2.51	3.39	4.50	3.23	3.23	3.75	1.89	3.64	4.18
10341110	8.15	7.85	7.86	8.50	8.28	8.41	7.91	8.28	7.74	8.67	8.35	8.67	8.14	7.77
10341111	2.72	2.72	2.99	2.55	2.76	3.36	3.11	3.28	3.51	2.70	3.91	3.09	3.01	3.51
10341112	10.17	9.89	9.34	9.89	9.57	9.80	8.33	9.62	9.64	9.93	9.31	10.61	8.34	10.75
10341113	5.10	3.89	5.04	4.22	4.00	4.98	4.76	4.56	4.89	3.62	5.15	5.19	5.20	4.99
10341114	5.62	4.15	3.89	4.14	3.97	3.99	3.93	6.57	5.61	4.13	4.96	5.04	4.45	4.01
10341115	10.95	10.74	9.71	10.65	10.60	10.21	10.10	9.80	10.38	10.40	11.18	11.35	9.98	10.38
10341116	4.84	6.01	5.20	4.95	5.64	5.02	4.39	3.49	6.03	3.25	4.32	3.91	4.08	4.42
10341117	5.45	5.00	5.93	5.67	4.96	4.54	5.44	5.06	4.06	4.33	5.03	5.36	6.11	5.75
10341118	4.47	3.41	4.08	4.47	4.22	3.63	4.50	4.03	4.51	3.74	3.33	5.35	4.93	4.61
10341119	5.16	4.35	4.76	4.27	4.89	4.61	4.00	4.71	4.16	5.06	5.84	5.37	5.35	4.36
10341120	3.57	4.69	4.49	5.29	5.04	2.87	4.75	2.67	3.38	4.32	3.22	3.34	5.08	3.75
10341121	7.03	6.43	6.67	6.93	6.86	6.50	7.54	6.78	7.97	6.85	7.98	7.39	7.13	7.88
10341122	6.92	6.78	6.17	6.70	6.51	7.19	7.13	7.51	7.76	7.71	8.35	8.20	8.63	8.51
10341123	2.95	3.46	2.78	3.14	2.85	3.12	3.35	2.42	2.72	3.16	3.87	3.54	3.49	3.29
10341124	11.54	11.05	11.52	11.26	10.84	10.41	10.85	11.72	9.49	11.78	5.39	7.39	6.67	8.55
10341125	2.27	2.16	1.94	2.76	2.29	2.09	2.77	2.07	2.46	2.69	2.60	3.35	2.19	3.72
10341126	6.74	6.61	6.64	6.16	6.46	6.94	7.31	6.99	6.92	6.92	7.52	7.97	8.59	7.85
10341127	6.33	5.38	6.82	5.83	6.27	6.37	5.84	6.44	5.51	5.82	6.53	6.72	6.51	5.94
10341128	9.88	10.53	10.33	10.17	10.05	10.62	10.95	8.79	7.93	8.88	12.22	10.07	12.18	10.57
10341129	3.46	4.10	3.59	3.60	3.69	3.65	4.34	4.67	4.60	4.39	4.37	4.19	5.16	5.48
10341130	2.90	2.39	3.03	2.43	2.19	2.81	2.13	2.71	3.24	3.24	3.12	2.33	3.51	4.18
10341131	4.90	3.87	3.39	3.29	5.08	4.56	3.61	3.78	4.73	2.70	4.33	5.54	4.02	4.35
10341132	9.74	9.68	9.57	9.89	9.81	9.38	9.78	9.71	9.25	9.37	8.58	9.50	9.35	9.43
10341133	6.79	6.42	7.02	7.04	6.60	6.63	6.40	6.10	6.54	6.76	6.47	7.60	6.86	6.60
10341134	4.93	6.06	6.03	7.53	6.04	4.72	5.97	4.32	5.38	3.40	6.56	5.87	6.58	5.39
10341135	7.29	6.84	6.27	6.90	7.08	6.41	6.83	7.33	5.37	7.87	6.03	7.37	6.34	6.31
10341136	7.61	8.03	6.86	7.40	8.11	7.81	7.19	7.02	7.50	6.77	8.06	7.00	8.96	6.50
10341137	2.59	2.69	2.42	2.62	2.83	2.67	3.38	2.12	2.22	2.55	3.25	2.15	2.45	2.25
10341138	2.66	2.86	2.40	2.92	2.62	2.72	2.80	2.21	2.38	5.59	2.39	2.64	3.23	4.78
10341139	4.87	6.38	5.78	6.65	5.49	4.65	3.79	5.18	3.39	4.39	4.85	4.38	4.44	3.94
10341140	4.97	5.09	3.76	3.70	5.16	4.00	3.82	4.01	3.87	3.24	4.63	4.89	4.06	3.40
10341141	8.81	8.62	8.66	8.44	8.47	8.84	8.51	8.85	8.35	8.46	7.96	8.54	9.89	8.50
10341142	4.54	4.56	4.82	4.06	5.03	4.44	4.75	4.10	4.08	4.08	4.98	4.65	4.68	4.52
10341143	3.83	2.95	3.40	3.76	4.30	3.76	3.47	4.21	3.97	4.40	4.15	2.68	4.69	5.08
10341144	4.30	3.30	2.94	3.57	3.64	5.98	3.78	2.77	3.21	3.46	3.32	3.86	3.64	3.36
10341145	9.95	10.11	8.10	10.47	10.58	8.56	8.89	9.25	9.10	7.84	4.64	6.89	4.44	8.14
10341146	3.53	4.48	3.01	5.10	3.88	3.74	2.81	3.52	2.88	3.11	3.46	4.50	4.05	3.08
10341147	9.32	9.29	8.83	9.39	8.97	8.83	8.96	9.48	9.35	9.07	4.62	8.80	5.11	9.46
10341148	4.57	4.11	3.45	4.18	5.27	4.03	4.86	4.68	5.11	4.68	4.91	4.80	4.63	4.65
10341149	2.60	3.07	2.58	2.57	2.75	2.56	2.37	2.26	3.54	3.01	4.10	2.13	2.16	2.52
10341150	6.17	6.26	6.08	5.96	6.41	6.02	6.31	5.47	6.94	5.79	6.85	5.80	6.67	5.90
10341151	4.98	5.20	5.07	5.12	6.21	8.06	6.43	5.97	7.33	3.21	5.10	5.17	6.09	6.39
10341152	3.36	4.20	3.46	3.89	3.16	3.85	2.77	3.92	2.92	3.91	3.40	4.47	3.80	3.16
10341153	7.05	6.91	5.86	6.88	6.66	6.07	5.97	5.76	6.17	4.43	3.04	5.46	2.35	5.65
10341154	3.62	3.85	4.66	2.61	5.02	4.90	4.73	4.31	4.38	3.90	5.02	5.01	5.01	4.86
10341155	6.60	6.43	6.49	6.63	6.85	6.88	6.85	6.78	6.96	7.15	7.61	7.73	7.32	7.17
10341156	7.36	7.14	7.36	6.74	7.00	7.05	7.42	6.21	6.65	6.08	7.42	6.67	7.95	7.11
10341157	5.26	5.09	5.49	5.04	5.50	5.44	5.28	4.49	7.35	5.50	5.85	5.51	6.19	5.56
10341158	5.47	5.44	4.32	5.26	4.61	4.34	4.64	4.46	4.66	3.61	4.95	4.93	5.92	4.81
10341159	5.80	6.00	5.92	6.21	5.85	5.70	5.44	6.47	6.23	6.07	7.09	6.29	7.32	6.31
10341160	6.08	6.57	6.22	6.04	4.90	5.96	5.76	6.13	6.18	6.37	5.07	6.33	4.64	6.94
10341161	8.15	9.16	8.87	8.33	8.74	9.29	8.32	7.21	8.92	8.18	7.38	8.94	9.39	4.43
10341162	3.68	3.58	3.41	3.23	4.04	4.04	3.71	3.58	3.99	3.32	4.27	4.55	5.68	3.64
10341163	12.41	11.72	12.37	11.84	11.87	12.09	12.09	12.66	12.26	12.78	9.89	11.59	8.45	12.10
10341164	7.48	7.47	7.38	8.33	8.30	8.42	8.16	8.32	8.74	7.95	8.51	9.03	8.70	7.83
10341165	5.84	6.11	5.59	5.25	4.27	5.15	3.49	5.05	2.98	3.23	6.66	5.01	6.69	3.15
10341166	6.96	7.17	7.07	7.42	6.50	6.52	7.16	6.14	7.56	6.43	6.42	7.13	7.73	7.65
10341167	5.63	5.33	5.36	4.58	5.43	5.12	4.01	4.25	4.69	4.80	5.29	5.27	5.37	4.29
10341168	4.59	4.96	4.95	4.76	4.83	4.66	5.01	2.87	4.99	2.97	5.23	3.17	4.95	5.53
10341169	6.80	6.88	6.37	6.82	7.03	7.15	5.75	5.71	7.49	7.09	6.68	6.71	6.67	5.14
10341170	2.99	2.68	2.78	2.64	2.87	2.53	2.81	2.84	3.27	2.98	3.24	2.95	3.20	3.13
10341171	5.85	5.78	5.76	5.79	5.64	6.04	5.94	5.32	5.48	5.25	6.37	5.94	6.60	6.52
10341172	6.91	6.73	7.19	7.04	6.95	7.19	7.03	6.81	6.66	6.56	7.12	7.05	6.82	7.73
10341173	5.81	5.35	5.73	5.34	5.62	4.97	5.00	5.29	4.93	6.96	6.45	4.55	6.64	4.31
10341174	5.49	5.38	4.85	4.34	4.63	5.07	5.89	5.00	5.69	4.96	5.97	4.52	5.41	4.53
10341175	4.76	2.43	2.18	3.33	3.48	2.12	4.45	2.12	2.38	4.87	4.20	2.47	2.32	3.37
10341176	5.69	5.95	4.73	4.48	5.83	4.41	4.90	4.54	4.50	4.81	4.62	4.17	5.45	4.99
10341177	2.43	2.37	2.88	2.63	2.50	2.58	3.30	2.43	2.52	3.11	2.60	3.10	3.59	2.97
10341178	6.84	6.61	5.54	6.56	6.61	6.09	6.38	6.08	6.18	7.09	6.59	6.48	6.79	7.30
10341179	3.12	3.78	4.77	3.14	2.94	4.97	3.31	2.09	4.74	6.41	5.69	4.47	3.70	5.77
10341180	3.36	3.60	4.14	2.86	3.61	3.06	3.24	2.96	4.03	3.64	4.45	4.33	4.43	3.26
10341181	2.16	3.31	2.50	2.09	2.53	3.81	3.46	3.01	2.56	3.81	3.17	4.39	2.45	2.57
10341182	4.48	3.73	3.71	3.80	5.29	7.14	7.00	5.41	4.09	5.43	3.77	4.93	3.26	3.63
10341183	3.92	5.06	4.31	4.58	3.33	4.22	4.56	4.02	3.75	4.33	7.37	4.92	5.22	4.82
10341184	4.74	4.53	5.78	5.53	4.87	3.08	4.87	4.23	4.47	3.94	4.62	3.22	4.82	3.24
10341185	8.14	8.07	8.13	8.09	8.09	8.24	8.47	7.57	7.63	7.57	9.61	8.08	8.46	8.12
10341186	6.17	5.32	6.06	7.00	6.09	4.99	5.87	5.29	8.42	5.36	4.07	6.24	3.33	7.46
10341187	6.50	6.73	7.10	6.64	7.05	7.11	6.47	6.56	6.99	6.92	6.64	7.27	6.91	5.29
10341188	5.22	6.48	6.32	6.58	6.44	6.46	6.87	7.06	5.67	6.80	5.57	6.23	5.67	5.52
10341189	9.51	9.38	8.98	9.44	9.62	9.34	8.22	9.13	8.24	7.83	4.08	8.18	7.50	6.14
10341190	2.46	2.75	2.76	2.47	3.49	2.65	3.80	2.02	2.43	1.96	2.39	2.25	2.68	2.20
10341191	5.32	5.18	5.32	4.98	5.15	5.49	4.56	5.25	5.77	4.66	6.17	5.13	6.37	5.31
10341192	4.75	5.21	4.31	4.06	4.43	4.40	3.62	3.50	4.47	4.26	2.50	3.78	4.76	3.55
10341193	5.68	6.76	6.87	6.70	6.29	7.14	7.18	5.66	5.51	6.17	6.67	6.43	7.23	7.04
10341194	8.38	8.04	8.21	8.29	8.42	8.23	8.31	7.95	8.41	8.22	8.62	8.77	8.58	8.90
10341195	9.42	9.77	10.09	9.81	9.56	9.58	9.72	9.16	9.33	8.75	10.13	9.65	11.06	9.47
10341196	10.46	10.56	10.86	10.77	10.57	11.61	11.12	10.84	11.76	11.20	10.95	11.09	9.04	11.62
10341197	6.04	7.11	5.83	5.75	5.93	4.03	4.74	4.94	3.55	2.42	2.93	2.88	2.87	3.54
10341198	5.01	5.33	5.06	4.82	4.90	5.36	5.02	5.12	5.33	5.04	6.41	6.13	5.65	5.10
10341199	5.24	4.30	4.66	4.90	4.83	4.98	5.08	5.63	6.18	4.67	6.08	5.27	4.77	5.35
10341200	4.37	5.20	5.69	6.25	5.56	5.60	5.55	5.29	5.33	4.86	5.93	4.57	4.87	6.86
10341201	7.17	7.42	7.16	6.42	6.77	6.21	6.73	6.77	6.17	6.66	6.68	7.02	6.88	5.99
10341202	5.30	5.30	5.40	4.62	5.15	5.37	4.40	5.56	5.29	4.64	5.13	4.42	5.22	4.74
10341203	2.76	2.55	2.42	2.70	3.15	2.45	2.85	2.57	2.72	4.72	4.76	2.52	3.39	2.74
10341204	8.26	8.04	7.08	8.12	7.74	7.96	6.06	8.17	7.52	7.11	5.18	7.77	4.50	4.73
10341205	6.68	6.17	6.39	5.58	5.27	6.74	6.06	7.01	5.81	5.23	5.56	5.66	6.54	5.82
10341206	4.31	4.95	5.09	4.87	4.79	5.09	4.21	4.09	4.35	3.27	5.32	4.29	5.32	3.96
10341207	4.88	4.67	5.60	4.78	4.44	4.01	4.64	3.20	3.73	5.10	5.74	4.92	4.94	4.16
10341208	3.40	3.39	2.92	3.19	2.51	3.30	3.02	3.59	3.52	2.62	3.39	2.93	2.38	3.71
10341209	6.54	6.11	6.66	6.76	6.26	5.88	6.08	5.48	6.48	5.50	5.68	6.87	5.64	6.27
10341210	9.12	9.22	8.93	9.29	9.30	9.69	9.42	9.25	9.49	9.19	8.94	10.25	9.59	8.99
10341211	3.66	4.22	2.86	3.90	3.44	4.58	2.98	4.53	4.90	2.95	4.12	3.13	4.44	5.49
10341212	2.96	2.40	2.19	2.55	2.81	2.21	3.50	2.42	3.33	3.38	2.86	3.60	3.38	3.64
10341213	2.75	2.24	2.73	2.57	2.33	2.22	2.29	3.54	5.04	1.89	1.86	4.70	3.18	5.10
10341214	2.52	6.00	5.51	5.25	4.85	5.99	7.21	2.86	2.99	5.93	4.51	3.80	2.66	3.34
10341215	6.35	7.46	6.89	5.91	5.65	5.96	6.41	6.52	6.56	6.08	5.53	4.50	6.31	6.22
10341216	4.80	4.70	2.78	6.35	5.36	3.66	5.13	5.31	2.75	5.41	3.19	2.87	2.73	3.21
10341217	4.61	5.15	3.64	4.77	4.58	5.20	3.68	3.82	2.90	3.15	3.54	6.23	5.77	3.98
10341218	5.92	5.36	4.93	5.76	6.00	6.13	5.60	5.47	5.95	6.00	6.10	5.76	6.19	6.38
10341219	7.25	7.88	7.70	8.31	7.61	7.18	8.00	7.99	7.14	7.01	8.37	7.97	9.28	8.06
10341220	3.31	3.72	3.47	2.72	4.28	5.17	5.65	3.04	4.24	5.31	3.20	6.46	4.15	3.89
10341221	4.10	3.27	4.32	3.29	3.18	3.27	3.15	4.70	5.42	4.33	4.34	4.14	4.83	3.82
10341222	7.04	7.65	8.46	6.58	8.16	6.69	6.87	6.91	6.97	6.71	7.42	7.08	7.62	7.17
10341223	7.76	7.36	7.73	7.55	8.32	7.85	8.35	7.40	7.77	7.31	8.53	8.00	8.37	8.34
10341224	6.30	5.85	8.17	5.69	6.98	8.87	6.23	3.56	6.30	5.09	9.27	6.02	7.78	4.69
10341225	2.44	2.84	3.62	2.04	3.03	2.84	3.06	2.37	2.11	4.34	3.08	2.77	3.05	3.01
10341226	2.89	3.02	3.34	3.24	3.51	2.74	4.05	3.96	3.06	3.55	3.08	3.91	4.40	3.03
10341227	7.71	7.78	6.89	7.61	7.67	7.33	6.46	7.83	6.94	7.79	6.74	6.18	6.56	6.69
10341228	3.44	3.60	3.96	4.98	3.52	4.25	3.07	3.12	3.93	5.57	4.12	5.34	3.16	3.77
10341229	4.93	5.58	5.03	5.17	5.24	5.93	6.45	5.25	5.61	6.62	7.26	6.03	6.75	5.69
10341230	2.72	2.27	2.07	2.14	2.62	2.87	2.90	2.97	3.05	2.47	2.64	2.92	4.12	3.94
10341231	4.00	5.14	5.30	4.18	4.60	5.19	5.04	4.52	5.77	5.17	6.55	5.02	5.61	5.59
10341232	3.79	3.49	2.64	4.84	3.08	4.13	2.17	3.24	2.32	2.02	3.80	3.04	2.75	1.90
10341233	9.69	9.11	9.08	9.26	9.16	9.61	9.37	9.57	8.80	9.23	8.61	9.65	8.56	9.26
10341234	5.01	4.53	5.75	5.03	5.46	5.20	3.78	5.29	4.23	5.01	7.41	4.17	4.68	3.44
10341235	6.87	5.60	6.91	6.79	6.71	6.89	7.29	6.78	3.80	8.44	6.44	6.92	7.09	9.29
10341236	4.45	4.31	4.56	3.87	4.84	5.71	5.95	4.06	5.52	4.89	2.96	6.09	3.12	6.13
10341237	4.62	4.90	4.77	3.70	5.21	4.71	5.46	4.48	4.74	4.81	5.05	5.08	4.59	5.16
10341238	8.20	8.35	8.75	8.07	8.37	7.98	8.54	9.07	7.94	7.75	7.39	7.74	7.44	7.74
10341239	4.95	6.47	5.17	4.44	5.73	4.60	2.94	3.92	7.70	3.43	4.67	4.58	5.49	5.23
10341240	4.75	5.27	3.95	5.16	5.15	4.61	3.93	5.96	4.50	5.80	3.80	4.65	5.35	3.80
10341241	9.08	9.27	9.59	9.32	9.35	9.26	9.66	8.57	9.38	8.67	9.92	9.38	10.25	8.90
10341242	6.73	6.12	6.39	6.76	6.39	6.73	6.36	6.22	5.67	6.55	6.86	6.50	6.84	5.61
10341243	2.65	2.83	3.14	3.01	2.23	2.97	3.50	2.85	3.94	3.44	2.89	4.58	3.55	3.09
10341244	2.64	2.49	2.31	2.76	2.29	2.41	2.14	2.33	2.56	3.33	2.74	2.61	2.71	2.96
10341245	2.37	3.42	3.19	3.35	3.92	3.62	2.94	3.33	3.28	4.87	2.99	3.77	2.77	3.18
10341246	5.07	4.26	4.26	4.24	4.60	3.17	4.00	4.68	4.96	3.61	4.53	3.59	6.24	3.83
10341247	4.88	3.69	3.49	4.17	3.67	4.61	2.77	2.90	6.65	4.22	5.77	4.70	4.44	4.15
10341248	4.44	4.97	5.64	4.38	4.76	5.84	5.41	5.76	5.46	5.45	6.15	5.45	6.47	5.16
10341249	3.96	4.32	4.40	3.56	4.28	4.35	4.40	3.94	4.25	4.13	5.48	5.65	5.34	6.01
10341250	6.68	6.02	7.79	6.71	6.23	3.50	4.77	5.73	8.24	4.39	3.35	8.33	7.12	4.07
10341251	6.62	6.44	6.77	6.32	6.34	6.70	7.34	6.55	6.19	6.91	8.03	6.73	7.94	6.28
10341252	3.26	3.16	3.48	3.41	3.67	2.89	4.23	4.00	2.86	3.53	4.61	4.91	5.31	4.35
10341253	6.96	6.91	6.65	6.91	7.23	7.54	7.39	7.25	7.04	7.52	7.65	7.57	6.88	7.46
10341254	4.36	4.58	4.61	5.28	4.63	4.87	5.50	4.73	4.91	3.27	4.77	4.95	4.86	5.97
10341255	6.31	5.63	6.00	6.34	6.25	6.28	6.49	5.76	6.83	5.69	6.57	6.08	5.09	6.41
10341256	5.79	4.96	5.26	5.02	5.91	5.88	4.92	5.78	5.93	5.44	6.76	6.53	6.41	6.58
10341257	7.55	7.74	7.98	7.12	6.86	5.10	8.38	6.90	3.20	6.02	9.36	7.15	9.36	4.61
10341258	4.04	3.80	4.95	3.74	4.21	4.09	3.60	4.16	3.50	5.37	4.35	4.28	4.91	4.69
10341259	3.63	2.94	3.45	3.48	2.87	3.34	4.28	3.12	3.31	2.39	3.57	3.72	3.00	4.04
10341260	4.01	3.90	4.95	4.37	3.96	3.19	2.50	4.26	3.86	4.09	4.70	3.69	3.31	4.06
10341261	7.10	7.11	7.19	7.38	6.76	7.95	8.23	6.90	7.74	6.77	6.79	8.35	6.92	8.59
10341262	7.28	7.19	6.92	6.62	7.13	6.93	6.57	6.32	6.49	6.49	7.03	6.90	6.96	6.60
10341263	6.31	6.23	7.14	7.17	7.28	6.87	7.47	6.73	6.79	5.85	7.05	6.79	7.60	6.36
10341264	7.38	6.39	2.93	6.23	6.49	6.96	3.83	7.58	3.49	2.88	4.18	3.34	4.02	5.52
10341265	2.39	3.36	2.23	3.15	2.91	2.67	2.59	3.30	2.99	2.98	2.18	2.88	2.91	2.61
10341266	2.95	3.79	3.90	4.12	4.13	4.24	4.44	4.72	4.85	4.19	5.08	4.04	4.04	4.50
10341267	3.79	3.57	4.23	3.99	3.23	3.55	4.50	3.28	3.56	4.22	3.97	4.33	5.32	3.95
10341268	2.95	2.96	3.11	4.20	3.61	3.46	4.12	2.70	2.82	5.82	3.20	2.98	2.99	4.08
10341269	4.95	5.95	5.00	6.07	5.60	5.15	4.27	5.81	4.41	5.50	3.93	6.55	6.96	5.68
10341270	5.81	5.94	5.63	5.53	5.32	6.32	5.82	5.37	8.14	5.07	6.00	8.90	6.28	5.97
10341271	7.31	7.38	7.74	7.23	7.46	7.30	7.32	6.83	6.75	6.97	7.74	7.17	8.38	7.19
10341272	3.24	3.30	5.55	4.49	3.02	4.26	4.53	3.73	2.67	2.78	4.10	5.88	4.02	3.72
10341273	6.23	6.61	6.45	6.62	6.00	6.79	7.04	7.68	6.37	6.57	3.60	3.27	6.75	4.46
10341274	10.09	10.54	10.65	10.46	10.16	11.01	10.91	10.90	11.20	10.73	10.26	10.60	10.13	10.18
10341275	6.04	6.02	6.59	6.22	6.16	4.94	6.20	6.38	4.08	6.04	7.02	5.72	8.23	6.01
10341276	4.65	2.74	3.93	5.36	3.47	3.26	4.21	5.78	4.00	3.87	3.75	3.94	4.69	4.38
10341277	6.32	6.58	6.77	6.37	6.53	5.93	5.88	7.21	5.29	5.90	7.54	6.45	6.59	6.15
10341278	3.82	4.47	5.07	4.37	4.81	5.08	5.27	4.26	4.68	5.17	5.27	5.44	4.69	4.94
10341279	4.18	5.06	4.18	3.51	4.87	4.08	4.59	3.91	4.88	4.16	4.07	5.02	4.06	3.90
10341280	6.71	6.01	6.47	7.04	5.85	6.76	6.75	8.17	7.26	7.53	4.45	4.74	5.05	3.86
10341281	7.11	7.48	7.95	7.17	7.28	6.89	6.75	6.55	7.18	7.39	7.99	6.84	8.00	6.62
10341282	6.30	6.78	6.97	6.02	6.81	6.83	7.56	7.17	7.33	6.59	6.68	7.16	7.07	7.36
10341283	6.73	6.37	6.62	5.77	6.63	6.58	6.78	5.49	5.77	6.02	7.67	6.40	6.67	6.70
10341284	2.14	2.99	2.87	2.69	2.62	2.70	2.80	3.32	2.73	2.12	3.04	3.15	3.23	3.29
10341285	6.04	5.06	4.97	4.11	4.45	7.32	5.11	7.00	3.97	5.06	7.15	3.00	3.91	2.50
10341286	3.69	3.80	4.59	3.04	3.19	3.12	5.50	3.11	5.75	4.12	4.64	3.86	5.09	4.02
10341287	3.64	5.01	4.19	4.20	3.93	3.94	3.17	4.43	4.20	4.20	3.49	4.82	5.02	4.02
10341288	3.24	1.95	3.04	1.86	2.89	2.25	2.33	2.20	2.61	2.04	1.63	3.14	4.88	2.15
10341289	7.49	6.97	7.64	7.36	7.63	8.23	7.82	7.82	6.60	7.43	6.67	6.73	7.28	8.03
10341290	10.41	10.09	10.30	10.09	10.06	10.94	10.95	10.74	11.33	10.91	11.94	11.63	12.31	11.34
10341291	2.19	2.41	2.31	2.34	2.19	2.49	2.43	1.96	2.34	2.39	3.36	2.37	2.53	2.70
10341292	2.83	2.69	3.91	3.24	3.25	5.01	7.17	4.51	5.25	4.81	5.48	4.93	3.80	5.73
10341293	3.70	3.44	3.30	3.79	3.81	3.34	3.80	4.37	2.91	2.31	3.53	2.61	4.18	3.89
10341294	5.79	4.99	5.26	4.62	4.87	5.26	5.44	5.45	4.11	5.50	4.84	5.51	5.57	5.78
10341295	4.38	4.09	4.26	4.70	4.68	5.86	5.56	6.40	5.19	4.69	5.73	5.14	5.33	4.67
10341296	2.73	3.65	3.10	2.53	2.58	2.56	2.90	2.58	2.22	2.63	2.43	2.24	3.20	3.04
10341297	7.77	8.33	8.63	8.72	7.91	7.95	7.81	7.08	8.04	7.18	8.75	7.70	9.37	7.24
10341298	6.26	5.34	5.99	5.60	4.80	6.28	5.79	5.28	5.85	6.32	5.20	4.39	6.31	4.45
10341299	12.26	12.37	12.28	12.29	12.28	12.48	12.52	12.26	12.28	12.09	12.11	12.60	12.20	11.92
10341300	6.63	4.94	4.12	6.31	6.36	5.36	5.06	4.78	4.56	5.14	5.47	4.82	5.36	5.41
10341301	6.26	6.06	6.98	6.74	7.00	7.01	8.00	7.43	6.61	3.03	7.08	7.54	6.41	7.30
10341302	1.75	1.87	2.13	1.92	1.88	2.63	2.02	2.04	1.95	3.04	3.31	2.23	2.21	2.56
10341303	2.23	2.47	2.85	2.21	2.64	2.81	3.03	2.02	2.52	2.25	3.50	2.73	2.23	4.29
10341304	5.26	4.95	4.09	5.41	3.54	4.45	4.46	4.22	2.61	4.41	5.86	6.37	2.46	3.48
10341305	3.31	2.91	3.84	2.45	2.96	2.95	3.41	2.59	3.18	3.20	3.47	3.72	4.86	3.06
10341306	6.02	6.22	5.46	5.97	5.15	7.55	5.80	4.85	5.94	6.35	8.02	6.11	6.09	6.35
10341307	4.49	4.78	3.56	3.49	3.93	2.00	3.82	2.76	3.82	3.06	5.04	3.94	3.91	2.35
10341308	3.07	3.52	4.74	3.15	3.09	2.03	4.32	4.65	2.38	3.98	4.03	2.27	4.80	2.68
10341309	8.10	8.80	9.03	8.75	8.84	8.70	9.14	8.41	8.77	7.34	9.80	8.61	8.98	8.42
10341310	2.04	2.00	2.47	2.09	1.90	2.11	2.05	1.95	2.49	1.88	2.53	2.64	2.58	3.37
10341311	5.37	6.12	6.15	5.31	5.85	5.93	6.90	6.11	7.11	5.09	7.21	5.66	7.07	5.50
10341312	1.91	1.84	1.98	1.86	1.81	2.05	2.97	2.35	1.94	2.19	2.79	2.07	1.99	2.95
10341313	3.71	2.20	2.49	2.75	2.34	2.34	2.58	2.13	2.84	4.05	1.79	3.04	3.30	2.95
10341314	3.56	3.80	3.19	4.22	3.58	5.98	4.07	4.89	4.86	3.20	3.33	4.28	4.13	3.51
10341315	2.41	2.80	3.56	2.66	2.55	2.60	2.60	2.41	2.33	2.82	3.87	3.29	2.15	2.46
10341316	10.81	10.07	10.44	10.15	10.16	10.48	9.99	10.19	10.45	10.05	8.75	9.66	9.24	10.23
10341317	5.91	5.99	7.31	7.57	7.36	3.70	3.11	7.13	5.07	8.18	7.57	3.76	5.55	4.75
10341318	6.71	7.81	7.71	7.96	7.42	7.70	6.62	7.99	8.70	6.83	5.39	7.40	5.38	6.59
10341319	3.86	4.26	5.61	5.57	4.64	6.02	7.19	3.25	7.72	4.25	4.92	5.58	4.25	5.59
10341320	5.96	5.40	6.00	6.16	6.05	6.17	6.46	6.41	6.46	5.90	7.04	6.80	6.77	5.82
10341321	9.73	9.51	9.97	9.63	9.93	10.64	10.80	9.75	10.64	9.63	10.59	11.20	10.81	9.75
10341322	5.30	4.94	5.11	4.45	5.13	4.42	3.91	4.72	5.55	4.64	6.10	4.72	5.76	4.19
10341323	3.85	4.92	4.25	4.87	5.33	4.20	3.82	3.19	3.37	3.71	3.47	4.65	4.39	3.23
10341324	2.11	2.62	2.40	2.41	2.29	2.54	2.29	2.10	2.24	3.05	3.24	3.23	2.23	3.00
10341325	7.32	7.10	6.13	7.08	7.57	6.25	6.41	6.95	6.84	5.87	6.44	7.11	4.23	5.12
10341326	5.43	6.10	6.82	5.20	5.52	6.05	4.99	5.40	5.19	4.58	4.19	2.79	3.75	6.30
10341327	4.60	4.24	4.66	4.46	4.55	4.60	4.71	3.54	3.72	4.87	5.00	5.96	5.06	3.55
10341328	6.34	6.80	6.26	6.44	6.51	7.32	6.43	6.08	6.56	5.84	7.28	6.67	7.81	7.32
10341329	3.26	3.05	2.51	3.01	3.46	2.56	3.85	3.58	3.72	3.57	5.38	5.08	3.06	4.84
10341330	3.68	3.28	3.62	2.81	2.97	2.84	3.20	2.21	3.14	3.14	2.60	3.34	4.55	3.50
10341331	3.25	3.85	3.51	3.31	3.13	3.77	3.01	4.12	3.76	3.27	3.51	4.09	3.57	4.31
10341332	8.66	8.56	8.03	8.41	8.82	8.86	8.41	8.49	6.64	9.46	6.43	8.26	5.50	8.20
10341333	5.27	4.47	6.07	5.88	4.86	6.06	3.82	4.66	5.10	4.18	6.47	5.76	6.99	4.80
10341334	7.81	7.52	7.59	7.74	7.56	6.63	6.88	7.52	7.97	7.80	6.89	7.01	5.78	6.91
10341335	2.69	2.85	3.81	3.60	3.04	2.42	2.31	3.37	3.27	3.60	4.33	3.80	3.30	3.79
10341336	5.71	5.66	5.43	5.23	5.26	5.62	5.53	5.53	5.07	5.04	6.18	5.00	5.35	5.74
10341337	3.52	3.62	3.71	3.46	3.52	4.98	2.61	3.10	3.10	3.87	3.00	3.03	3.09	3.34
10341338	7.52	7.72	8.12	8.24	7.73	7.87	7.93	8.11	8.12	7.98	8.73	8.42	8.75	8.34
10341339	4.09	4.31	4.40	4.62	4.28	4.39	3.71	4.65	4.85	4.34	5.62	5.27	5.31	3.94
10341340	3.75	4.24	3.86	3.96	4.27	5.40	3.95	4.30	5.05	6.16	3.28	2.83	3.50	4.29
10341341	3.31	3.97	4.83	3.37	3.68	3.86	3.66	3.81	3.09	3.92	4.43	3.16	3.88	3.57
10341342	11.95	11.71	12.13	11.76	11.79	12.21	12.26	11.79	12.23	12.06	12.69	12.74	12.96	12.27
10341343	3.97	4.04	3.77	3.95	4.04	3.53	3.70	3.90	3.63	3.99	4.79	4.03	4.24	3.85
10341344	4.95	6.47	4.84	4.74	4.87	4.15	4.35	3.73	8.52	3.37	4.47	4.73	2.87	2.24
10341345	6.09	6.02	5.92	6.86	6.72	6.83	6.72	5.83	6.14	5.86	5.35	6.96	6.50	6.43
10341346	7.42	7.36	6.40	7.36	7.08	6.73	6.08	6.99	7.59	7.08	6.88	6.57	6.88	6.67
10341347	5.57	4.30	5.07	4.59	5.36	5.01	5.59	4.58	6.84	4.61	4.16	5.32	6.91	4.80
10341348	4.17	4.50	4.98	5.60	4.55	4.86	2.65	5.47	4.87	4.74	4.33	5.08	4.60	5.25
10341349	5.63	6.17	5.51	5.32	5.60	5.44	5.15	4.67	5.92	5.74	6.78	5.78	6.56	6.31
10341350	4.10	2.58	4.69	3.13	3.46	5.57	3.28	4.09	3.44	5.15	3.60	5.62	3.65	4.56
10341351	8.25	8.56	8.14	8.33	8.39	8.64	8.78	8.16	8.37	7.98	8.38	8.38	8.05	8.08
10341352	5.17	5.95	5.68	5.35	5.50	5.93	6.49	5.96	5.71	5.90	6.84	6.71	5.86	6.31
10341353	6.82	7.63	7.22	7.40	7.16	7.43	7.54	7.11	7.67	7.48	7.89	7.00	8.43	7.45
10341354	6.76	7.23	7.82	7.58	7.29	7.46	7.12	7.14	6.50	7.23	6.97	7.30	8.42	8.12
10341355	2.18	2.09	2.29	2.12	2.14	2.06	2.53	2.13	2.76	2.52	2.49	2.44	2.87	3.06
10341356	6.15	6.98	8.44	6.08	6.18	7.09	7.33	5.76	6.12	6.92	5.37	5.94	8.89	7.63
10341357	5.45	8.07	8.32	7.93	7.32	5.70	4.93	6.43	6.70	6.39	6.66	7.04	7.04	7.26
10341358	4.43	4.04	3.97	4.52	4.21	3.93	4.16	4.10	3.49	3.68	3.82	3.71	3.69	4.50
10341359	5.50	5.56	3.65	5.05	5.91	5.29	6.60	6.31	5.90	6.75	6.29	7.04	5.62	6.36
10341360	6.74	5.72	5.75	5.40	5.96	5.64	6.39	5.38	4.77	5.72	6.02	5.52	5.71	4.69
10341361	3.72	5.55	3.90	3.51	3.36	2.57	3.96	3.25	4.94	4.90	4.45	5.98	5.94	5.57
10341362	2.79	2.41	2.51	2.27	2.61	2.33	2.37	2.12	2.61	2.70	2.67	2.13	2.57	4.39
10341363	5.78	6.13	5.83	5.71	5.84	4.61	5.06	6.01	6.10	5.14	4.83	6.26	6.25	4.95
10341364	9.78	9.19	9.33	9.02	9.30	8.29	9.33	9.85	7.84	8.78	6.69	7.81	7.54	7.22
10341365	3.60	4.01	3.21	3.02	2.87	3.45	3.47	3.09	3.70	4.10	3.82	2.87	3.78	4.25
10341366	2.62	2.64	2.49	3.17	2.47	2.29	3.07	2.97	2.32	2.69	2.72	3.16	2.53	3.30
10341367	2.36	3.64	4.06	4.73	2.57	2.71	2.82	2.40	3.73	2.81	3.60	2.58	5.10	3.88
10341368	2.41	2.04	2.53	2.21	2.07	2.08	2.03	2.05	3.14	2.52	2.05	2.42	2.64	2.14
10341369	9.35	9.12	9.92	9.98	10.02	9.37	8.38	9.46	8.50	8.69	10.87	8.41	5.70	8.27
10341370	2.97	3.16	3.18	3.33	3.94	3.44	3.48	3.15	3.80	3.10	3.60	5.06	3.57	3.88
10341371	3.43	3.43	3.71	4.29	4.05	4.16	3.60	3.39	2.60	2.99	3.59	4.90	4.53	5.41
10341372	10.15	10.56	10.87	10.20	10.56	11.07	10.49	9.18	9.86	10.04	10.91	11.10	9.42	10.86
10341373	7.04	6.79	6.54	6.49	6.71	7.20	7.19	6.42	6.54	7.40	7.13	7.65	6.13	6.64
10341374	2.19	2.43	2.49	2.22	2.39	2.62	2.87	2.47	3.15	3.74	3.42	3.20	3.97	3.53
10341375	9.38	9.01	7.99	9.04	9.09	9.11	8.83	8.90	8.54	8.82	7.69	7.33	7.11	8.56
10341376	10.52	10.59	10.55	10.92	10.73	11.46	11.35	11.12	10.78	11.05	11.91	11.11	10.34	10.76
10341377	5.36	6.08	5.66	5.94	5.94	5.33	5.69	4.63	6.68	4.91	5.98	5.67	5.20	5.70
10341378	4.56	6.37	5.76	3.93	4.75	4.42	4.74	4.47	5.12	5.35	5.07	5.46	4.35	4.51
10341379	7.81	8.03	8.28	7.83	7.78	7.69	7.53	7.43	7.86	7.72	8.32	7.45	7.86	8.03
10341380	4.95	5.36	6.17	5.88	5.32	4.58	6.57	6.29	5.18	6.33	7.07	6.07	5.40	4.15
10341381	9.79	9.78	9.01	9.29	9.64	9.20	9.05	9.97	9.06	9.84	7.49	9.53	9.46	9.83
10341382	5.86	4.69	4.78	6.66	5.20	6.81	5.59	5.42	3.92	4.53	6.41	7.15	6.62	4.84
10341383	8.34	8.94	7.94	8.71	8.63	8.94	9.47	9.01	9.34	8.84	7.98	8.69	7.13	8.70
10341384	5.83	4.99	4.99	6.17	5.15	5.55	3.45	4.16	6.63	6.58	6.64	6.20	5.43	4.13
10341385	8.61	8.58	8.37	8.46	8.60	8.09	8.37	7.68	7.91	7.70	8.42	8.42	9.05	8.64
10341386	3.69	4.21	4.38	3.42	4.14	4.02	4.32	4.08	4.06	4.28	4.17	4.54	4.61	8.56
10341387	5.26	5.24	4.87	5.21	5.39	4.01	3.26	5.65	2.30	3.66	4.06	3.53	3.50	4.43
10341388	4.41	5.68	5.74	5.13	4.65	5.39	4.90	4.32	5.15	4.77	6.44	4.43	7.22	5.38
10341389	9.89	9.81	9.85	10.10	9.86	10.65	10.14	10.38	10.81	11.21	8.56	9.13	7.69	9.36
10341390	7.19	6.94	6.93	6.80	7.38	7.25	8.13	6.00	7.66	7.79	9.16	8.03	7.26	6.39
10341391	2.61	2.94	2.42	3.38	3.45	2.78	3.04	2.18	2.85	2.99	2.62	2.67	2.45	3.33
10341392	2.34	2.50	3.05	2.82	2.64	2.45	2.87	2.63	4.33	2.55	3.51	2.86	2.26	3.51
10341393	3.69	5.04	4.18	4.97	4.51	4.65	4.41	3.73	4.52	4.67	4.31	4.94	5.81	5.21
10341394	5.44	6.01	6.37	6.36	6.08	7.34	5.47	6.19	5.53	5.48	6.23	6.42	7.70	5.33
10341395	5.83	5.19	4.66	5.77	6.56	6.92	4.92	6.55	5.13	7.48	5.15	5.32	4.89	5.54
10341396	6.38	7.42	7.57	7.64	6.88	6.84	4.87	7.44	6.07	6.40	6.38	7.11	5.83	5.91
10341397	5.43	5.71	5.90	6.07	5.73	6.25	6.44	6.26	4.60	5.68	6.00	6.45	6.49	7.07
10341398	4.00	3.12	4.71	3.50	3.78	2.97	3.95	3.63	5.04	2.66	3.59	3.49	3.39	4.01
10341399	6.63	6.71	7.44	6.13	5.74	6.32	6.92	7.54	5.57	6.01	6.11	5.52	6.02	6.25
10341400	4.22	4.15	4.04	4.62	3.90	3.90	4.36	4.02	4.61	3.47	4.93	5.44	5.56	4.29
10341401	3.16	2.44	4.57	4.50	3.35	5.55	3.09	3.91	5.20	3.38	2.93	3.54	4.18	3.58
10341402	6.60	7.07	6.31	6.55	6.37	5.38	4.85	3.81	6.21	7.70	6.58	6.69	5.28	3.23
10341403	5.03	5.40	5.71	4.95	5.34	5.98	6.06	5.86	5.86	5.89	6.00	5.88	5.91	6.01
10341404	4.84	5.64	6.16	5.24	5.31	2.80	3.14	2.75	4.42	7.48	8.14	5.21	4.91	4.59
10341405	7.02	7.36	7.84	7.61	7.29	6.28	6.72	7.11	6.79	6.58	8.22	6.99	7.20	6.90
10341406	3.00	2.74	2.40	4.15	2.84	2.73	2.91	2.14	3.41	2.97	3.34	2.95	2.32	3.35
10341407	2.48	2.06	2.08	2.12	2.25	2.36	2.54	2.53	2.26	2.03	2.34	1.94	2.68	3.68
10341408	6.68	6.38	5.85	6.30	5.24	6.26	5.74	5.52	7.73	5.51	6.81	6.54	7.09	6.20
10341409	3.55	3.73	4.26	3.70	3.94	3.65	3.38	2.86	4.18	3.83	2.75	4.44	3.56	4.01
10341410	4.42	5.51	5.45	3.70	4.34	5.42	6.02	3.72	4.26	4.47	5.75	3.12	5.21	4.66
10341411	6.97	6.86	6.52	7.10	6.87	7.49	7.39	6.93	7.61	8.11	6.65	6.86	7.32	7.08
10341412	2.23	2.29	2.10	2.31	2.42	2.35	2.75	2.22	3.12	2.71	2.39	2.41	2.91	2.32
10341413	5.87	6.55	5.69	6.18	6.09	5.81	6.15	5.94	7.04	4.58	6.84	6.64	6.11	5.31
10341414	2.62	2.87	3.01	2.69	2.62	2.37	3.15	2.79	2.30	2.17	3.02	2.60	2.96	2.53
10341415	2.78	4.01	3.22	2.53	2.97	2.92	3.39	3.66	3.29	2.80	5.85	2.93	3.80	3.09
10341416	6.25	4.73	4.50	5.89	6.28	5.89	4.31	3.92	4.13	3.82	2.83	3.17	3.50	3.73
10341417	8.86	8.49	9.05	9.08	8.55	8.60	8.70	9.46	10.30	9.32	6.79	8.90	5.63	8.98
10341418	1.96	2.09	2.92	1.99	2.40	2.16	2.13	2.44	2.34	3.61	2.31	2.04	2.93	2.78
10341419	1.99	2.00	2.30	2.24	1.82	2.32	2.66	1.82	2.55	3.17	5.08	2.08	3.73	2.24
10341420	6.48	6.98	6.79	6.75	6.60	6.71	6.61	6.83	7.06	6.30	6.85	7.23	7.62	6.77
10341421	6.30	5.83	6.16	6.11	6.33	6.71	6.90	6.58	6.23	6.71	6.70	6.55	5.66	7.25
10341422	8.96	8.90	8.70	8.69	8.93	8.76	8.40	8.40	8.00	7.97	8.35	8.33	9.00	7.94
10341423	3.62	4.75	5.64	4.29	4.62	6.93	5.44	4.44	3.69	5.86	5.96	7.65	7.07	5.22
10341424	3.93	5.01	3.78	3.76	4.36	3.98	2.41	2.86	4.52	4.13	4.76	3.19	4.54	3.25
10341425	3.59	3.69	4.46	3.48	3.59	3.73	5.27	3.92	3.30	3.36	3.68	4.88	3.78	3.96
10341426	5.14	4.87	4.99	4.63	4.85	4.82	5.34	5.13	4.88	6.14	4.97	5.05	5.87	6.10
10341427	8.29	8.09	7.91	7.77	8.18	8.63	7.67	7.80	9.15	7.65	8.83	8.45	9.21	8.29
10341428	5.38	5.43	5.43	5.29	5.60	5.56	5.99	5.70	5.83	6.05	5.64	5.55	7.63	5.59
10341429	5.69	7.33	6.54	5.99	5.98	4.53	5.56	5.13	3.28	5.50	5.24	4.23	3.17	3.78
10341430	2.26	2.90	3.36	3.03	2.73	2.45	3.35	1.89	3.10	2.39	3.61	2.82	4.69	3.10
10341431	6.82	6.42	7.44	7.52	7.66	9.08	5.05	5.71	7.72	6.47	8.98	9.60	9.41	5.72
10341432	5.11	6.06	5.10	5.75	5.33	5.21	5.30	5.23	6.26	4.95	6.46	5.83	5.66	5.54
10341433	5.16	3.79	4.80	4.61	5.11	4.28	5.31	4.32	4.74	3.54	4.92	5.13	6.27	3.16
10341434	5.63	4.82	4.74	5.40	5.33	5.27	4.98	5.99	5.43	5.65	4.73	6.16	6.33	5.88
10341435	3.76	3.15	2.89	2.86	3.55	2.17	3.07	3.37	3.57	5.57	3.68	2.93	2.26	3.44
10341436	2.96	1.96	2.49	2.44	3.63	2.84	2.63	2.72	2.75	2.20	4.31	2.87	2.94	3.93
10341437	4.32	4.20	5.67	4.32	4.15	4.09	5.05	5.37	4.85	5.57	7.13	5.25	5.72	5.69
10341438	2.91	2.47	2.58	3.33	2.53	2.66	3.36	2.57	2.71	2.94	2.17	3.60	3.52	3.76
10341439	8.18	8.58	8.14	8.35	8.42	8.13	8.23	7.91	8.20	7.84	8.75	7.79	8.97	7.14
10341440	3.32	3.10	3.60	2.84	3.60	3.70	3.87	3.51	3.93	2.60	4.07	3.75	3.72	4.20
10341441	3.91	3.88	3.58	3.12	4.05	4.28	3.63	6.30	3.54	2.60	3.35	2.71	4.07	3.61
10341442	4.02	3.86	4.80	4.11	4.12	3.75	3.71	2.22	2.65	2.21	5.59	2.35	3.08	3.87
10341443	6.44	6.09	5.26	6.26	6.12	6.44	5.90	5.72	5.98	6.81	6.26	5.99	5.89	6.92
10341444	5.56	5.21	4.94	4.97	5.21	5.05	5.09	4.90	5.35	4.28	6.84	4.29	4.34	5.87
10341445	5.36	5.97	6.10	5.49	5.63	5.45	6.15	5.01	5.34	5.46	6.94	5.14	6.82	5.85
10341446	5.73	6.14	4.61	5.10	5.91	4.05	6.47	4.38	5.80	3.60	4.77	6.19	6.98	4.56
10341447	4.00	4.12	2.59	3.62	4.95	3.73	4.50	3.31	3.97	4.13	3.69	4.07	3.45	3.89
10341448	5.55	5.46	4.56	4.93	5.74	5.11	5.29	5.33	5.30	4.42	5.79	4.72	6.90	5.90
10341449	4.14	3.34	4.29	3.85	4.67	4.39	4.38	4.04	3.57	5.04	4.57	4.72	3.75	3.95
10341450	9.21	9.32	8.52	9.13	9.59	8.66	9.05	8.58	9.25	9.19	8.38	9.08	8.02	9.10
10341451	3.48	4.32	5.07	4.40	2.97	2.51	3.89	3.30	2.96	3.78	4.00	3.22	5.57	4.04
10341452	2.12	1.95	2.22	2.67	2.21	2.73	4.36	2.29	2.29	2.75	3.76	2.14	1.81	1.88
10341453	3.42	3.09	3.19	4.24	3.86	3.38	2.33	4.82	3.10	3.02	2.94	3.82	4.28	2.15
10341454	3.57	4.36	3.70	3.61	3.67	4.32	4.47	3.81	8.53	3.34	4.50	5.42	5.92	5.11
10341455	7.13	6.62	6.88	7.17	7.22	7.82	6.92	6.59	7.01	6.66	6.93	7.17	7.86	8.44
10341456	5.32	5.50	5.31	5.37	5.01	5.53	5.36	5.34	6.16	5.95	6.68	5.76	6.78	7.07
10341457	2.93	3.72	2.95	4.46	3.58	3.15	3.13	2.82	2.29	2.47	2.15	2.14	2.82	3.57
10341458	4.12	2.82	3.41	3.50	3.47	3.66	3.20	3.51	3.07	2.69	2.88	2.78	3.92	4.65
10341459	10.16	9.89	10.64	10.34	10.21	10.62	10.06	10.68	9.89	10.26	8.40	10.44	10.24	11.05
10341460	5.36	5.80	5.86	5.52	5.41	5.59	5.54	5.05	5.99	4.88	6.32	5.86	6.21	8.35
10341461	2.52	2.57	2.57	2.40	3.30	2.10	3.65	3.87	3.27	2.96	2.62	2.66	2.25	3.75
10341462	4.31	5.35	4.99	4.68	4.71	4.72	4.88	4.99	4.89	5.25	6.04	5.07	5.91	5.36
10341463	5.35	5.38	5.78	5.22	5.63	5.29	5.77	5.39	4.96	4.24	4.66	5.64	7.10	3.58
10341464	11.53	11.64	11.20	11.75	11.75	10.96	10.50	10.76	10.06	10.33	9.78	10.26	9.27	9.61
10341465	8.13	7.64	7.83	7.64	7.54	8.58	8.68	8.70	9.89	8.77	7.37	7.81	5.27	8.76
10341466	11.41	11.12	11.12	11.16	11.11	11.52	11.26	11.49	11.71	11.68	11.81	11.44	10.84	11.60
10341467	7.18	6.42	6.92	6.84	7.65	7.48	6.23	6.68	6.14	6.86	5.10	7.08	5.73	7.29
10341468	2.56	3.01	3.49	2.88	3.03	3.19	2.74	2.88	3.05	2.71	2.65	2.49	4.67	2.62
10341469	3.78	2.82	2.26	3.08	3.30	2.70	3.89	2.31	2.22	2.13	3.69	2.68	2.26	5.04
10341470	2.68	3.92	2.54	2.45	3.19	2.40	2.84	2.64	2.92	3.14	2.81	3.82	2.72	4.21
10341471	3.12	2.89	3.47	3.01	3.22	2.84	2.75	3.51	3.43	4.33	4.85	3.61	4.40	3.92
10341472	3.43	4.25	5.59	4.81	4.28	6.68	6.35	4.89	5.39	6.33	5.51	6.68	6.51	5.09
10341473	2.62	3.21	2.44	3.05	2.32	2.64	3.01	3.54	2.75	2.83	3.03	3.00	2.66	2.80
10341474	8.82	8.26	8.47	8.94	8.34	8.35	7.56	8.64	6.11	8.28	2.52	4.25	4.88	6.65
10341475	7.24	7.87	7.99	7.55	7.33	7.44	7.68	7.02	7.58	7.42	7.61	7.35	10.20	8.83
10341476	3.90	2.29	3.16	3.45	2.71	3.29	4.63	2.35	3.69	3.64	3.09	5.18	4.22	3.97
10341477	5.22	5.92	5.49	5.55	6.12	5.80	6.17	5.94	6.12	5.91	5.94	6.73	7.05	6.37
10341478	3.90	4.19	4.77	4.31	4.41	4.93	5.15	5.81	4.60	4.72	3.83	3.88	4.19	6.10
10341479	2.73	2.92	2.09	3.65	2.57	2.45	2.32	2.59	2.74	3.06	2.75	3.36	2.13	2.33
10341480	5.46	4.77	5.53	5.91	5.13	4.53	6.70	6.04	4.87	4.22	6.45	5.03	5.46	5.89
10341481	3.32	3.33	3.99	3.84	3.29	3.79	3.96	2.56	3.40	3.88	3.78	3.41	4.72	3.68
10341482	6.39	6.16	6.89	6.68	5.89	3.03	5.60	6.13	3.37	6.06	3.07	5.17	3.59	4.71
10341483	3.72	4.61	4.15	4.33	3.75	5.12	4.93	4.77	4.09	2.91	3.52	4.72	5.07	4.23
10341484	2.15	2.82	2.10	3.04	2.59	2.47	1.85	2.62	2.40	2.30	2.65	2.53	2.52	4.05
10341485	5.83	5.46	5.27	5.16	5.75	5.83	5.93	5.03	5.27	5.03	4.11	5.93	6.01	5.58
10341486	2.17	2.08	1.90	1.83	2.18	2.43	2.20	3.19	2.28	2.49	2.36	2.20	2.16	3.22
10341487	7.13	7.64	7.41	7.37	7.41	8.11	8.41	8.20	8.32	8.25	9.05	8.70	9.22	9.32
10341488	3.93	2.76	3.60	3.39	4.54	3.69	4.07	3.00	4.23	4.02	5.25	3.60	3.90	3.17
10341489	1.99	2.73	2.55	2.22	2.28	2.19	2.09	2.20	2.35	2.44	3.25	2.22	4.36	2.03
10341490	5.12	5.49	5.84	5.17	4.09	5.55	5.51	4.94	5.25	4.31	6.08	5.40	5.31	4.96
10341491	7.39	7.81	7.62	7.62	7.47	6.61	6.03	7.39	6.19	6.89	6.73	6.55	7.55	6.25
10341492	3.54	3.53	3.71	3.97	3.72	4.74	3.92	3.62	4.26	4.21	4.42	3.55	4.93	4.61
10341493	5.50	5.00	4.72	5.45	5.55	4.97	5.30	5.31	4.41	4.24	4.51	3.81	3.80	3.98
10341494	5.56	5.27	5.26	5.06	5.86	5.19	5.53	4.28	5.57	4.28	4.32	5.30	4.92	4.64
10341495	6.27	6.80	6.26	6.77	6.27	6.65	6.32	6.00	6.52	6.99	7.21	6.41	7.94	5.99
10341496	2.56	2.69	3.00	2.65	3.45	3.02	3.43	2.59	3.06	4.13	3.21	2.16	3.26	2.79
10341497	5.78	5.98	6.38	5.95	6.18	6.26	5.71	5.97	6.21	6.01	7.01	6.79	6.11	6.40
10341498	4.48	3.82	4.82	3.06	4.15	3.26	4.84	3.28	4.04	4.28	4.08	4.49	4.89	4.67
10341499	6.08	5.94	6.27	5.47	5.56	5.87	5.54	5.82	6.08	5.03	6.13	6.47	7.50	4.87
10341500	3.25	4.36	3.32	3.60	3.22	3.10	3.45	3.54	3.68	3.89	4.57	3.74	5.03	4.23
10341501	8.48	8.96	9.12	7.88	8.67	7.99	8.18	7.91	7.50	7.13	8.72	7.65	8.34	7.96
10341502	2.87	3.78	3.59	3.95	3.93	4.04	3.73	4.57	4.18	4.08	3.62	4.13	4.99	5.07
10341503	1.90	1.99	2.47	2.24	2.21	2.11	3.15	2.58	2.28	3.52	2.73	2.01	3.11	2.75
10341504	3.41	3.16	4.69	4.10	4.21	5.49	4.27	4.81	4.16	4.32	4.05	4.91	5.65	3.98
10341505	5.03	5.67	6.34	6.36	5.92	4.91	5.19	4.53	5.32	4.99	4.05	4.58	8.16	5.36
10341506	2.63	2.38	3.00	2.37	2.45	2.52	2.70	2.86	2.81	2.77	4.29	3.38	2.85	3.43
10341507	8.47	8.66	8.90	8.71	8.70	8.68	8.31	8.20	8.17	8.33	8.73	8.60	8.95	9.08
10341508	2.29	2.90	2.73	2.03	2.41	4.13	4.13	2.10	3.07	2.54	2.56	4.04	2.04	2.95
10341509	5.84	4.80	6.06	6.43	6.45	5.11	5.10	6.27	5.36	3.77	4.49	4.58	3.60	4.36
10341510	1.91	2.01	2.23	1.67	2.09	2.23	2.55	2.21	1.92	2.18	3.78	3.73	2.31	2.68
10341511	3.63	3.52	2.94	3.76	4.23	2.99	4.01	3.82	2.79	4.27	5.58	3.84	4.73	4.70
10341512	2.35	2.57	2.38	2.23	2.96	2.29	2.83	2.36	2.88	3.26	2.74	3.27	2.74	3.50
10341513	4.38	3.79	4.02	3.66	4.54	3.39	4.83	4.25	2.91	3.94	4.60	3.84	5.06	4.61
10341514	6.62	6.92	7.45	5.73	6.61	6.77	6.12	7.08	7.70	5.95	9.23	6.65	7.52	7.51
10341515	5.53	4.52	5.06	4.93	4.93	5.65	5.43	4.25	5.26	4.91	6.20	4.80	4.79	6.31
10341516	2.53	2.56	2.76	2.30	2.45	2.41	2.63	2.18	3.71	4.47	2.41	1.92	2.16	2.68
10341517	2.84	4.36	3.19	3.33	3.35	3.09	3.91	2.85	5.50	2.81	3.47	3.54	5.15	3.18
10341518	2.26	2.38	3.21	2.82	2.52	2.03	3.46	2.76	2.61	3.03	2.22	3.02	3.50	4.65
10341519	4.16	5.31	4.41	4.82	4.43	5.29	5.85	4.19	5.04	3.98	5.08	3.92	5.73	5.05
10341520	10.10	9.95	9.78	10.29	10.00	9.94	9.96	9.98	9.90	9.81	9.96	10.31	10.00	9.99
10341521	4.17	5.36	4.04	4.11	5.87	3.78	3.67	2.43	2.97	3.06	4.12	3.86	3.72	2.94
10341522	4.98	4.80	5.10	5.86	4.27	5.43	5.30	6.67	5.24	4.95	4.47	5.92	4.19	4.65
10341523	5.78	5.82	5.72	5.48	5.26	3.86	4.13	4.42	4.75	3.09	5.65	3.67	6.09	4.87
10341524	4.05	5.90	6.18	5.97	5.36	5.67	7.66	6.28	3.94	3.02	6.76	6.05	6.97	3.10
10341525	4.93	5.67	5.24	5.14	4.96	4.91	5.42	4.71	5.97	4.88	5.66	5.15	5.65	5.57
10341526	7.37	7.20	6.51	7.27	6.95	6.15	2.68	7.44	6.65	7.03	7.30	6.94	6.85	3.60
10341527	5.53	6.44	6.61	6.57	6.14	7.03	5.76	5.45	6.21	4.13	7.73	5.19	6.15	5.52
10341528	7.78	7.86	8.09	7.81	7.78	8.18	7.25	7.79	7.84	7.81	8.69	8.13	8.40	8.28
10341529	4.02	3.62	4.74	3.52	3.68	3.69	4.64	4.46	3.94	3.78	3.32	3.80	3.69	5.26
10341530	9.85	9.03	9.17	9.25	9.04	8.71	9.08	9.64	9.33	9.43	6.37	8.34	6.52	9.72
10341531	8.33	8.75	7.61	8.41	8.74	6.79	7.57	7.14	7.20	6.24	5.79	5.97	6.16	6.75
10341532	5.08	5.14	4.97	5.20	4.94	4.47	5.63	5.31	4.53	4.34	4.99	5.58	5.63	8.39
10341533	7.19	6.69	7.06	6.06	6.51	7.34	7.64	7.48	7.46	7.47	8.35	8.04	8.75	8.22
10341534	2.22	2.21	2.22	2.23	2.63	2.48	2.42	2.37	2.80	2.47	3.11	3.36	3.15	3.34
10341535	7.68	7.42	6.29	7.77	8.32	8.70	8.64	5.72	3.62	6.23	6.39	2.89	5.77	3.41
10341536	9.59	9.92	9.76	9.59	9.93	9.51	9.86	8.91	9.67	9.31	10.51	9.82	10.73	10.07
10341537	5.80	6.77	7.44	7.16	6.88	6.34	6.68	6.66	5.13	6.36	7.48	4.02	5.85	8.31
10341538	6.35	8.46	7.60	7.08	5.54	6.54	6.11	7.39	7.56	7.78	7.54	5.12	4.03	6.59
10341539	2.49	2.15	2.57	2.33	2.22	2.47	2.00	2.09	2.01	2.67	2.64	2.01	2.60	3.10
10341540	7.57	7.56	6.99	8.28	7.63	6.81	7.02	8.77	5.24	7.72	5.87	6.35	5.76	7.45
10341541	2.38	2.44	2.14	2.15	1.94	2.62	2.19	3.50	2.12	2.42	2.17	2.01	2.56	2.82
10341542	3.03	5.80	3.54	2.83	3.40	3.67	4.18	5.44	3.27	2.98	3.75	4.08	4.78	4.76
10341543	5.61	4.33	6.09	4.95	4.74	4.11	6.39	5.19	5.36	4.32	2.98	3.43	3.25	5.12
10341544	3.69	5.33	5.48	4.25	5.22	4.06	3.45	3.61	2.40	3.85	4.17	4.65	6.70	3.10
10341545	6.82	5.85	6.52	7.13	6.12	6.80	6.24	6.12	5.28	6.47	5.81	6.29	5.48	6.31
10341546	8.05	8.76	8.93	8.08	8.26	7.76	7.78	7.38	7.89	7.23	8.24	7.85	9.29	8.94
10341547	6.08	4.52	5.29	5.93	6.46	5.73	7.16	7.26	6.32	6.73	7.27	7.61	7.98	7.53
10341548	3.77	3.85	4.30	3.49	4.69	4.19	2.78	3.95	4.14	5.60	4.32	3.78	3.60	5.07
10341549	5.77	6.79	5.90	6.42	6.79	6.40	5.52	5.36	5.89	5.77	7.06	6.73	6.99	7.19
10341550	3.91	3.27	3.87	4.70	3.69	4.00	4.79	4.33	3.60	3.06	3.07	4.73	4.42	6.17
10341551	8.55	8.53	9.11	9.28	8.28	9.63	9.72	9.77	9.53	8.67	9.73	10.20	9.55	9.18
10341552	6.76	6.96	8.04	6.94	7.09	6.89	7.91	6.65	6.74	7.01	6.83	6.44	7.49	6.54
10341553	5.13	3.88	4.88	4.97	4.30	4.82	5.92	5.49	6.00	5.90	5.87	4.21	6.50	6.06
10341554	5.11	5.35	5.69	5.84	5.73	5.92	5.11	6.06	3.55	5.46	3.70	4.39	4.23	5.52
10341555	6.83	6.16	6.80	6.20	7.26	7.25	7.51	8.51	8.22	9.05	6.62	8.84	5.18	7.17
10341556	2.08	2.35	2.23	2.75	2.55	2.18	2.23	2.49	2.72	2.32	3.66	2.55	3.19	2.17
10341557	4.15	3.72	3.94	3.32	4.25	4.48	4.50	3.85	4.46	4.28	3.62	4.46	5.03	4.76
10341558	1.85	1.95	1.89	1.89	1.89	2.37	3.39	2.46	1.86	1.88	2.00	2.36	2.73	2.00
10341559	3.09	3.90	3.17	3.21	3.20	5.14	4.83	4.11	3.67	3.55	4.59	5.23	5.30	5.34
10341560	4.63	4.12	4.52	4.58	5.45	4.38	5.13	4.47	3.87	4.80	5.33	4.62	5.34	4.88
10341561	10.34	9.82	9.18	10.04	9.60	10.74	10.06	9.74	10.09	10.13	10.09	10.78	10.38	10.92
10341562	5.89	5.37	5.38	6.71	6.70	5.93	6.81	5.64	6.44	5.78	5.35	5.94	5.92	4.98
10341563	5.05	5.69	6.05	5.75	5.15	4.59	6.28	5.96	4.56	5.03	6.08	5.36	6.22	5.34
10341564	7.08	7.00	7.17	7.36	7.51	6.82	7.25	7.68	7.40	6.67	8.49	9.59	8.20	7.45
10341565	2.22	3.84	2.47	4.20	2.79	2.73	3.39	3.59	2.11	4.71	4.98	3.42	4.88	3.37
10341566	3.31	4.08	5.58	4.57	3.51	3.59	3.56	3.48	3.82	4.54	3.60	5.10	4.92	4.33
10341567	2.17	2.20	2.71	2.39	2.45	2.07	3.31	2.20	2.65	2.58	3.98	2.15	2.50	3.00
10341568	6.01	5.38	5.95	5.07	5.96	5.13	4.62	5.78	4.86	4.60	4.64	5.78	5.87	4.65
10341569	2.65	2.60	2.84	3.39	2.38	2.99	3.09	3.93	2.90	4.20	3.13	4.09	3.56	3.39
10341570	10.64	10.38	10.09	10.48	10.13	10.32	9.95	10.27	9.60	11.09	10.75	10.44	8.85	9.87
10341571	4.26	4.29	4.13	4.43	3.06	3.72	3.75	5.33	3.75	4.68	2.82	4.16	4.96	3.41
10341572	7.02	7.86	7.53	7.00	7.52	6.70	7.01	6.40	7.13	6.32	7.46	6.10	8.14	6.89
10341573	5.02	5.18	4.96	3.85	4.82	4.41	5.24	4.58	5.52	5.55	5.07	6.26	5.51	6.02
10341574	5.33	5.92	5.14	5.77	5.70	5.48	5.90	5.85	5.81	5.80	6.41	6.39	7.12	6.60
10341575	7.66	7.86	7.86	7.67	7.82	7.91	8.24	7.07	8.00	7.17	9.58	8.09	8.17	7.71
10341576	5.96	5.68	5.44	5.59	6.08	5.57	4.38	5.14	5.53	5.83	6.71	6.68	6.69	6.40
10341577	11.79	11.96	11.93	11.93	11.92	11.68	11.89	11.07	11.33	11.00	11.83	11.47	12.40	11.72
10341578	3.08	4.15	2.69	3.62	2.60	2.92	6.43	3.22	4.18	4.93	4.58	3.37	4.41	5.02
10341579	5.67	6.30	5.76	5.37	6.38	5.23	5.83	5.68	5.48	4.68	5.01	5.50	5.76	6.15
10341580	10.13	9.85	10.14	10.09	10.07	10.99	10.80	10.08	10.53	10.60	8.38	10.67	9.38	9.72
10341581	2.87	2.13	2.64	2.56	2.07	2.39	3.57	2.24	1.70	2.41	2.27	2.54	2.67	3.43
10341582	6.08	5.88	5.96	7.03	6.55	6.18	5.47	6.98	6.38	6.25	6.76	6.89	6.85	7.11
10341583	2.98	2.65	2.97	3.53	3.47	4.00	2.82	3.37	3.46	3.00	3.86	3.32	4.53	4.44
10341584	2.20	2.44	1.94	2.28	2.23	2.23	3.17	2.65	2.39	2.37	3.62	3.03	3.27	3.80
10341585	6.02	5.54	5.78	5.34	5.89	5.91	6.13	5.02	5.59	5.02	6.44	6.03	5.98	4.92
10341586	4.32	4.40	5.53	4.69	4.58	3.42	4.71	3.67	4.35	3.96	4.97	4.70	3.57	5.45
10341587	5.12	4.93	3.79	4.23	3.83	3.88	3.31	4.87	3.08	3.85	4.81	4.62	4.18	3.37
10341588	5.73	6.35	5.58	5.23	5.30	4.56	6.59	5.76	5.40	5.59	5.50	4.97	5.93	5.85
10341589	4.70	3.34	2.47	2.76	2.93	7.31	3.80	5.54	3.32	4.40	2.57	2.94	4.44	2.82
10341590	6.84	7.51	7.69	7.80	7.20	7.68	7.70	7.73	8.07	8.10	9.61	7.77	8.95	8.23
10341591	9.60	9.93	10.29	9.62	9.73	9.80	10.44	9.37	9.86	9.24	10.68	10.52	11.38	8.53
10341592	4.10	4.53	4.74	3.43	4.17	3.96	3.43	4.36	5.64	3.40	3.82	5.88	3.94	2.69
10341593	5.64	5.26	4.31	4.83	4.67	5.00	5.65	5.91	5.46	4.95	4.72	5.92	5.27	5.94
10341594	3.18	3.46	3.43	2.86	2.55	3.55	2.79	3.45	3.61	4.05	5.76	3.42	4.43	4.89
10341595	11.59	11.33	11.25	11.62	11.42	11.37	11.20	11.77	11.13	11.31	10.88	11.21	10.76	10.60
10341596	11.45	11.45	12.00	11.32	11.17	12.18	11.86	11.74	12.20	11.73	10.67	11.67	10.43	11.92
10341597	2.33	2.29	2.49	2.35	2.24	2.32	2.28	2.66	2.39	2.00	2.26	2.34	2.78	2.46
10341598	4.36	3.53	2.10	3.99	2.62	2.65	2.51	3.86	2.28	3.36	4.00	2.73	5.76	2.43
10341599	4.08	3.62	4.22	3.60	3.57	4.05	4.27	3.20	3.97	4.05	4.81	3.63	4.51	4.53
10341600	11.56	11.56	11.21	11.74	11.67	11.33	11.18	11.34	10.99	11.22	7.65	9.33	7.33	9.84
10341601	11.30	11.25	10.84	10.69	10.75	11.43	11.20	11.22	11.85	11.32	12.44	12.18	12.17	11.79
10341602	2.18	3.27	2.32	2.41	2.98	2.40	2.31	2.01	2.36	3.85	3.39	2.16	2.68	3.72
10341603	5.09	4.58	7.79	5.17	5.09	5.01	5.52	4.43	4.74	4.20	5.90	5.49	6.90	5.33
10341604	4.89	5.51	5.44	5.85	5.50	5.72	6.41	5.27	5.78	5.60	6.62	5.50	6.78	5.16
10341605	6.08	6.15	5.48	5.69	6.48	6.51	6.27	6.83	5.44	6.44	7.82	8.03	7.53	7.20
10341606	7.82	7.46	8.08	8.26	7.84	8.63	9.26	8.92	9.46	8.58	9.72	9.32	10.76	9.45
10341607	6.47	5.81	5.75	6.32	5.69	6.03	6.13	7.01	6.42	5.39	5.60	5.40	6.58	5.47
10341608	9.16	8.71	8.46	9.00	9.01	8.08	7.59	8.54	7.83	7.85	6.87	6.70	6.91	7.64
10341609	2.79	3.29	4.56	2.84	2.81	3.40	2.93	2.08	3.07	2.37	3.87	5.01	3.53	3.86
10341610	3.65	5.17	4.05	3.73	4.50	4.52	4.55	4.12	4.18	5.10	4.19	4.89	4.00	4.43
10341611	5.10	5.02	4.92	4.95	5.10	4.61	5.40	5.44	4.44	5.46	6.12	5.32	6.11	4.82
10341612	4.95	4.66	4.89	4.53	5.01	4.43	5.21	4.57	3.78	3.76	5.15	4.46	5.40	5.69
10341613	2.29	2.61	1.99	2.12	2.17	2.16	2.81	2.83	3.02	2.01	2.09	2.18	2.40	2.95
10341614	7.20	7.48	7.50	6.67	7.76	6.99	6.01	7.73	7.72	6.58	6.79	7.65	7.50	7.02
10341615	11.27	11.48	11.36	11.60	11.46	12.06	11.84	10.79	10.65	11.82	8.42	11.87	12.09	10.60
10341616	4.47	4.64	4.96	4.36	4.88	4.33	5.18	4.30	4.62	4.05	5.07	4.95	4.47	4.94
10341617	4.85	3.60	4.96	4.48	4.88	3.84	4.95	5.16	5.15	4.74	5.13	4.33	5.19	5.09
10341618	5.93	6.00	5.53	5.66	5.19	5.10	6.16	5.66	5.65	5.97	6.94	6.37	6.75	6.50
10341619	2.97	2.62	3.80	2.42	3.06	3.25	4.43	3.59	3.41	4.23	3.87	2.71	5.18	2.38
10341620	3.87	4.60	4.55	3.84	4.51	3.87	4.83	3.41	3.81	5.11	2.94	3.04	4.23	4.36
10341621	3.18	3.93	4.16	4.08	4.17	4.30	3.29	3.34	4.59	4.19	5.00	5.39	3.92	3.80
10341622	6.04	5.74	5.49	4.99	6.29	5.56	5.93	4.51	5.64	4.96	6.73	4.32	5.75	5.05
10341623	2.72	2.48	2.44	2.45	3.00	3.31	2.44	2.69	3.09	2.49	3.52	3.90	2.81	3.90
10341624	5.34	4.71	5.41	5.05	5.88	4.77	5.32	4.59	4.06	4.42	5.43	5.17	5.82	3.49
10341625	6.27	6.47	6.67	6.48	6.96	6.55	6.91	6.04	6.74	6.67	6.88	6.74	6.84	6.32
10341626	2.53	2.35	2.03	2.14	1.98	2.18	3.44	2.41	2.12	2.22	2.08	2.05	2.39	2.00
10341627	6.03	5.25	5.20	5.24	5.34	5.24	5.53	4.78	5.80	5.92	6.25	6.15	5.80	5.13
10341628	5.14	6.79	6.20	5.42	5.20	6.95	5.05	5.61	3.65	3.93	5.47	5.78	5.77	5.92
10341629	5.88	6.11	6.33	5.86	5.67	6.64	5.93	6.83	6.48	6.16	6.94	8.33	7.09	6.35
10341630	5.85	5.82	5.67	5.44	5.81	5.84	5.55	5.43	5.06	5.74	6.47	6.41	6.84	6.32
10341631	2.82	3.43	3.52	2.11	2.45	2.79	2.83	3.10	3.32	2.89	2.64	2.39	3.22	2.67
10341632	5.45	6.27	6.05	5.95	5.20	5.53	5.54	4.54	5.10	4.77	6.38	5.03	5.98	6.49
10341633	6.53	7.19	6.78	7.00	7.12	7.37	7.25	6.04	6.20	6.25	7.12	7.02	6.79	7.09
10341634	5.47	4.63	4.97	4.81	4.86	5.14	4.95	5.23	5.15	5.15	5.39	4.73	5.09	5.90
10341635	2.24	3.67	4.56	4.09	4.47	4.88	3.96	5.40	5.91	5.01	3.88	2.46	7.50	2.91
10341636	4.59	4.86	4.75	4.44	5.06	4.99	3.61	4.37	4.22	3.97	4.33	5.71	4.83	4.12
10341637	10.32	9.95	9.48	9.61	9.66	9.57	9.21	9.99	9.79	10.02	11.34	10.73	9.79	10.33
10341638	4.66	5.42	6.09	5.28	4.57	4.20	5.51	4.81	4.85	5.49	4.52	3.98	5.76	4.98
10341639	4.54	5.56	4.77	4.40	5.24	4.98	5.88	4.08	5.29	4.73	5.29	4.56	5.96	5.11
10341640	6.04	5.04	5.39	6.01	5.48	5.03	5.03	5.30	5.38	3.81	5.66	4.75	5.36	5.55
10341641	8.45	8.76	9.02	8.90	8.24	9.30	8.39	9.14	9.39	9.16	10.53	8.86	9.56	8.21
10341642	3.62	4.60	4.00	3.00	4.29	3.52	4.27	3.83	3.44	4.51	3.12	5.86	3.14	3.67
10341643	3.48	4.25	4.66	3.72	3.86	3.53	4.45	5.44	6.08	6.20	6.49	4.29	6.68	5.14
10341644	7.89	8.08	8.18	7.73	8.18	8.41	8.65	8.39	8.20	8.67	9.17	9.09	9.27	9.54
10341645	8.70	8.05	8.77	8.37	8.10	8.53	8.12	8.63	8.76	8.24	8.83	8.74	6.25	8.23
10341646	6.88	8.26	6.59	8.45	8.84	3.49	5.51	6.49	3.36	3.86	6.19	4.30	6.22	5.29
10341647	3.78	2.81	4.52	4.94	4.84	2.89	2.40	2.34	2.80	2.67	2.51	2.97	2.55	3.00
10341648	3.28	3.78	4.14	3.65	4.32	3.66	3.05	2.59	3.21	2.49	5.18	3.55	3.76	4.42
10341649	2.49	2.37	3.11	2.54	3.09	2.10	2.93	2.42	3.80	2.07	2.46	3.92	2.94	2.62
10341650	4.22	4.89	5.34	5.72	5.66	5.26	4.32	3.81	4.04	3.69	5.21	4.61	6.08	5.61
10341651	10.33	10.32	10.99	10.66	10.53	11.72	10.94	11.01	11.14	10.81	11.13	11.57	11.84	11.40
10341652	7.50	6.97	7.36	7.37	7.38	7.76	7.17	7.59	7.10	7.87	6.80	7.67	7.04	7.45
10341653	6.79	6.10	5.24	6.49	6.67	5.44	6.17	6.57	4.52	5.50	5.20	5.95	4.09	5.51
10341654	3.94	3.35	3.95	2.53	3.19	2.05	4.07	1.86	3.59	4.97	3.18	3.09	4.00	2.10
10341655	2.39	3.07	3.90	3.43	2.46	2.62	2.88	2.41	2.79	2.51	4.59	5.37	2.20	2.44
10341656	2.71	3.59	4.08	2.65	3.31	3.31	3.51	3.00	3.49	3.55	2.93	3.28	3.18	2.93
10341657	10.44	10.25	9.68	10.36	10.53	10.02	10.10	10.55	9.66	9.69	9.11	9.55	8.53	9.13
10341658	6.87	7.97	7.74	7.46	7.33	6.80	7.16	6.66	7.18	7.06	8.11	6.73	8.37	6.90
10341659	3.54	3.74	5.92	4.44	3.54	3.49	5.57	3.01	3.87	4.50	4.59	3.56	4.25	4.68
10341660	2.63	3.05	2.59	2.19	2.85	2.83	2.69	1.99	4.36	2.18	2.61	2.44	2.51	4.04
10341661	3.65	4.97	4.07	3.81	4.74	5.13	3.18	4.88	3.46	3.24	3.89	6.04	3.45	3.62
10341662	4.25	2.43	4.67	4.90	4.22	3.44	4.26	2.98	2.60	3.11	3.96	3.19	4.08	3.81
10341663	8.08	8.06	7.61	8.05	8.53	7.19	7.62	8.12	5.19	8.10	9.13	7.84	6.09	8.43
10341664	3.02	3.09	3.67	2.74	2.30	3.25	2.29	2.08	2.20	2.93	3.13	7.44	2.77	4.70
10341665	6.87	8.06	8.36	6.76	6.66	6.12	7.10	5.42	7.07	5.74	8.41	6.66	8.30	7.09
10341666	7.21	6.66	8.95	6.97	7.02	7.08	6.66	6.98	4.94	6.30	6.35	5.06	6.06	6.27
10341667	2.82	2.98	3.61	2.91	3.16	2.91	3.17	3.27	2.96	3.89	2.99	2.71	3.39	2.86
10341668	5.23	5.03	5.48	5.55	4.83	5.71	6.48	5.45	5.56	5.77	6.65	5.71	6.38	6.19
10341669	2.17	2.33	2.58	2.23	2.07	2.00	2.65	1.57	4.15	1.95	1.82	2.14	2.10	1.88
10341670	3.79	5.72	4.45	5.20	5.42	4.65	4.58	2.74	3.93	4.00	4.34	5.09	3.57	4.84
10341671	10.52	10.88	11.31	11.05	10.65	11.61	11.54	11.25	11.53	11.27	12.16	11.81	12.11	11.43
10341672	2.35	2.38	2.80	2.23	2.56	2.88	3.61	2.66	2.94	2.96	3.75	2.61	4.92	4.51
10341673	2.65	2.90	2.35	3.01	2.92	3.16	2.59	2.61	3.05	3.43	3.13	2.45	2.40	2.71
10341674	5.00	5.06	5.17	5.64	5.53	5.20	5.21	5.26	5.87	5.71	5.48	5.92	5.07	6.32
10341675	4.04	3.68	3.87	3.62	4.11	3.95	4.52	4.45	4.34	4.26	2.43	4.60	5.06	4.52
10341676	5.31	5.31	5.43	5.27	5.72	5.82	4.81	5.20	6.58	4.33	6.07	6.33	5.84	4.23
10341677	4.60	4.22	4.46	4.28	4.89	4.10	3.12	4.01	4.29	3.49	3.55	2.68	4.06	4.02
10341678	2.27	2.19	2.30	1.94	2.11	2.12	2.08	2.21	1.96	1.79	2.38	2.13	2.45	2.43
10341679	5.35	6.55	6.67	6.18	7.13	4.80	5.84	5.49	6.64	3.46	6.32	7.36	5.40	2.99
10341680	3.60	3.64	4.38	4.01	4.31	2.88	3.12	3.72	3.49	3.56	3.96	4.25	4.70	4.47
10341681	5.47	4.47	3.81	6.36	4.33	6.15	5.43	6.68	6.49	7.28	5.30	4.77	5.35	5.50
10341682	9.79	9.99	9.97	10.07	9.68	10.21	10.45	10.14	9.95	9.70	10.07	9.60	8.65	9.51
10341683	4.02	4.69	3.70	3.63	3.86	3.27	4.16	3.21	3.06	3.71	4.96	3.72	3.78	4.20
10341684	6.76	7.23	6.16	7.51	7.29	6.11	6.33	6.15	5.75	5.35	4.87	5.71	5.47	5.47
10341685	2.57	3.09	2.22	2.08	2.26	3.70	2.71	3.01	3.65	3.67	2.46	3.09	2.17	4.23
10341686	10.28	10.19	9.68	9.85	10.40	10.01	9.76	9.76	9.54	9.79	9.32	9.75	9.67	9.91
10341687	6.97	6.75	6.86	6.42	6.89	8.10	6.53	5.90	6.39	5.97	6.37	5.56	6.34	7.35
10341688	3.78	3.83	4.02	3.59	3.97	5.61	4.31	4.13	3.53	3.25	4.63	7.23	5.46	4.23
10341689	3.75	2.76	3.55	4.82	4.84	4.87	4.93	2.62	2.80	3.20	2.79	3.56	4.93	3.88
10341690	4.63	3.54	4.35	4.17	5.30	4.64	3.15	4.31	4.18	4.27	4.13	3.57	4.69	3.65
10341691	6.81	7.89	7.58	7.42	7.16	7.31	6.33	6.88	7.56	5.52	6.72	7.01	7.15	6.37
10341692	2.54	2.11	2.36	2.44	2.05	2.50	2.37	3.49	2.31	4.78	2.79	2.31	3.45	3.96
10341693	6.46	6.41	6.51	6.29	6.95	5.62	5.77	6.71	6.63	7.36	5.31	5.85	6.87	6.20
10341694	10.43	11.12	10.14	10.75	10.94	10.16	9.96	10.03	10.31	10.07	10.87	10.49	11.24	10.26
10341695	6.32	5.64	4.11	6.03	4.90	7.05	3.97	3.87	4.23	7.35	3.60	4.21	5.97	3.10
10341696	4.69	4.40	4.79	3.82	4.03	4.68	4.54	4.60	3.43	4.58	4.41	4.37	4.41	2.86
10341697	4.87	4.57	4.91	4.52	4.93	3.87	3.76	3.47	3.50	3.40	3.84	4.19	4.35	3.49
10341698	4.05	4.06	4.24	3.41	4.37	3.04	3.15	3.76	3.06	2.77	3.93	2.68	4.74	3.68
10341699	12.13	11.91	11.63	11.58	11.62	9.54	9.81	11.51	9.87	10.14	9.90	9.76	9.42	7.81
10341700	6.25	6.88	6.37	7.11	6.31	5.97	7.09	5.52	5.90	5.95	8.05	6.20	7.06	6.37
10341701	8.84	8.34	8.42	8.02	8.46	8.52	9.02	8.69	8.47	8.53	7.76	8.91	6.68	8.65
10341702	2.67	2.96	2.58	2.28	3.58	2.90	2.83	3.91	2.57	2.93	3.35	3.65	3.29	4.20
10341703	2.99	2.78	3.28	3.39	3.55	3.53	2.45	2.43	2.58	2.65	4.37	3.15	3.60	3.02
10341704	3.54	3.63	4.78	3.88	3.66	4.49	4.27	3.98	3.56	4.24	4.21	3.04	3.96	3.62
10341705	9.54	8.85	8.96	9.29	9.14	8.86	8.98	8.54	8.75	7.97	8.80	8.63	8.77	9.04
10341706	4.25	3.75	4.30	4.11	5.01	3.64	4.57	3.99	3.34	3.44	4.34	3.31	4.61	3.57
10341707	2.68	2.83	3.97	2.92	4.27	2.49	3.20	2.84	3.05	3.74	2.30	2.32	2.98	2.68
10341708	2.67	2.50	2.54	2.49	2.59	3.77	3.63	3.71	3.53	3.13	3.78	3.19	3.83	4.46
10341709	3.86	4.27	3.86	4.69	4.87	5.29	4.54	3.74	3.93	2.84	5.64	3.64	6.83	4.50
10341710	3.73	4.92	4.23	3.09	4.22	5.74	4.84	3.80	3.29	3.28	4.30	3.81	4.73	7.46
10341711	5.96	6.46	6.31	6.09	5.80	5.54	7.00	5.93	6.54	5.18	6.43	6.68	5.79	5.20
10341712	4.32	3.73	4.29	4.50	3.08	3.44	5.20	3.56	3.71	4.96	5.54	4.82	5.00	4.63
10341713	4.73	5.27	5.09	4.89	4.99	4.02	4.46	4.45	5.97	4.77	5.34	5.15	5.38	4.97
10341714	9.69	9.52	8.46	10.10	9.97	9.54	10.16	9.90	9.54	9.90	9.78	10.09	8.53	10.37
10341715	5.61	5.18	5.26	5.06	4.29	5.62	5.30	6.43	6.20	6.96	7.18	6.95	7.24	7.52
10341716	2.47	2.62	3.35	2.77	2.75	3.11	3.03	4.21	3.44	2.73	4.06	3.46	1.93	2.51
10341717	4.79	6.03	6.24	5.18	5.45	5.60	6.08	5.29	5.15	5.45	6.05	5.42	6.22	4.53
10341718	8.82	8.89	8.79	8.82	9.14	8.30	8.34	7.87	8.10	8.20	9.52	7.75	9.40	8.61
10341719	4.82	4.96	5.26	4.94	5.38	4.69	5.12	4.91	5.27	5.69	4.88	5.14	5.32	4.53
10341720	8.39	7.98	7.32	8.13	7.75	8.02	7.55	8.32	8.63	8.22	7.27	8.80	9.15	7.14
10341721	4.11	4.14	6.19	3.95	3.81	4.07	5.17	5.16	6.09	5.05	5.31	5.10	5.36	5.08
10341722	6.46	7.08	7.73	5.26	6.04	6.37	7.48	6.07	6.57	5.35	6.78	9.80	8.61	6.32
10341723	13.82	13.72	13.78	13.66	13.77	13.80	13.62	13.87	13.66	13.74	11.09	12.47	11.17	13.03
10341724	5.92	6.33	5.67	5.11	6.08	6.61	5.24	5.65	5.69	4.73	5.84	5.96	6.63	5.77
10341725	7.13	7.49	7.57	7.73	7.61	7.28	7.48	7.14	6.95	7.34	7.73	7.38	8.01	7.40
10341726	3.26	2.62	3.68	3.27	3.65	3.48	3.40	2.60	2.66	2.14	4.16	4.17	3.96	3.36
10341727	9.43	9.46	9.36	9.29	9.12	8.70	8.20	8.89	8.78	8.57	6.24	7.88	9.26	7.98
10341728	5.47	4.87	4.63	4.74	5.15	5.47	5.00	4.99	5.59	4.87	5.15	6.78	5.53	5.47
10341729	3.06	3.26	2.21	3.05	2.85	2.31	3.87	3.21	2.79	2.27	3.52	3.69	2.38	3.37
10341730	9.06	9.20	9.12	8.91	8.55	8.94	9.25	8.78	8.19	9.28	9.88	9.79	9.55	8.23
10341731	8.22	8.43	8.37	8.02	8.29	8.52	8.54	8.53	8.49	8.84	9.27	9.18	9.64	9.28
10341732	1.89	1.93	1.82	1.97	2.04	2.04	1.74	2.11	2.66	2.72	2.19	2.12	2.52	2.01
10341733	4.45	4.79	4.97	3.50	5.08	5.99	4.14	4.51	5.32	4.65	4.56	3.33	4.49	3.79
10341734	2.58	3.28	2.61	3.04	3.14	3.61	3.50	4.48	3.60	2.49	4.89	2.31	3.16	6.45
10341735	3.16	3.25	3.46	3.34	3.27	3.63	3.81	3.09	3.24	3.13	3.93	3.66	3.56	5.15
10341736	3.62	3.92	4.17	2.83	4.68	3.51	4.83	3.84	3.50	3.76	3.36	3.44	4.69	4.39
10341737	9.75	9.20	8.83	9.37	9.16	8.11	7.57	8.98	8.73	7.96	5.94	8.31	6.89	8.01
10341738	4.77	5.46	6.51	5.24	5.19	4.91	5.89	4.17	4.95	3.75	5.20	5.31	6.98	4.55
10341739	2.89	2.49	3.06	3.33	2.84	2.07	2.76	2.05	2.61	4.51	3.21	2.65	3.08	2.95
10341740	3.25	5.41	4.20	4.68	4.99	6.77	4.57	5.05	6.62	4.82	4.08	4.44	4.22	3.52
10341741	3.75	4.20	3.87	3.64	3.18	3.52	4.42	3.57	3.98	3.97	5.00	4.84	3.66	4.79
10341742	4.43	4.21	4.23	4.06	4.28	4.06	3.91	3.75	3.72	3.32	4.25	4.12	5.72	3.78
10341743	2.61	2.38	2.40	4.72	3.35	3.16	3.82	3.08	4.25	2.89	3.61	3.00	2.93	3.84
10341744	6.07	6.34	4.94	6.52	6.45	7.00	6.57	6.73	4.95	6.67	4.33	3.97	4.02	5.77
10341745	4.56	5.22	4.51	3.21	4.40	4.92	4.28	4.83	4.28	4.16	5.93	4.09	4.36	4.59
10341746	3.10	2.96	2.91	2.84	2.63	2.65	4.25	2.93	3.09	3.27	2.58	3.02	2.72	3.11
10341747	4.12	4.28	5.06	3.56	4.11	4.57	4.69	3.50	4.41	5.21	5.38	4.00	5.81	4.31
10341748	4.47	4.69	5.63	3.69	4.37	4.69	3.09	3.28	3.74	3.20	3.61	5.19	4.20	4.18
10341749	7.03	7.53	7.69	7.14	6.86	7.05	7.16	7.13	7.07	6.42	5.93	6.69	7.45	5.61
10341750	4.01	3.31	4.48	3.51	3.90	3.02	3.80	3.10	3.35	2.51	2.86	4.39	2.85	3.10
10341751	4.73	3.02	4.96	4.33	2.40	3.84	2.30	2.78	3.16	2.50	3.73	3.21	4.17	2.24
10341752	9.92	9.69	9.15	9.33	9.40	10.41	10.04	10.10	11.04	10.63	11.48	11.09	10.35	10.88
10341753	2.04	2.48	2.00	2.03	2.74	2.39	2.36	2.03	1.96	2.74	2.48	2.09	2.00	2.28
10341754	2.30	2.38	1.95	2.22	2.06	2.06	2.08	2.95	2.42	2.73	2.44	2.36	2.26	2.70
10341755	2.08	2.13	1.93	2.20	2.12	2.12	2.49	2.23	2.41	2.44	2.31	2.42	2.21	2.68
10341756	2.53	2.53	2.75	2.61	2.83	2.99	2.25	2.35	3.47	2.24	3.19	2.46	2.79	2.48
10341757	3.57	4.55	4.45	5.23	3.29	3.63	3.25	3.91	3.38	4.40	2.38	3.42	5.99	3.76
10341758	6.46	6.07	5.74	6.32	6.74	6.24	4.94	5.98	6.08	5.59	6.16	6.19	6.04	5.59
10341759	2.81	3.24	2.60	3.18	3.38	2.96	2.87	2.72	3.45	3.00	3.14	3.81	2.72	3.57
10341760	2.77	2.31	2.51	2.67	2.45	3.04	2.96	2.78	2.63	3.46	2.97	3.00	3.17	2.95
10341761	11.20	10.82	10.32	10.89	10.84	11.30	11.18	10.88	11.52	10.73	8.69	9.57	7.96	10.63
10341762	4.78	6.30	7.09	6.47	5.32	6.04	6.40	5.78	4.69	5.09	6.49	6.15	8.07	7.20
10341763	4.16	4.96	5.45	4.62	5.99	3.81	4.14	5.23	3.84	2.56	4.44	4.48	7.11	5.03
10341764	3.78	2.19	3.58	3.73	3.73	3.00	3.97	3.76	4.73	3.65	4.44	3.72	3.89	4.37
10341765	5.96	6.33	7.00	6.50	6.22	7.10	8.00	7.12	7.04	6.50	6.09	7.41	8.29	5.89
10341766	6.23	6.23	6.12	6.21	6.13	6.28	5.63	6.21	6.01	5.27	6.37	6.51	6.72	5.88
10341767	7.77	6.95	8.14	6.74	6.76	8.04	7.47	5.93	8.00	7.92	8.68	7.39	8.27	8.37
10341768	11.28	11.18	10.89	11.38	10.87	11.03	10.87	11.13	10.50	10.95	9.20	9.55	7.08	9.84
10341769	10.00	9.90	8.90	10.16	10.28	8.81	9.25	9.47	8.85	9.76	7.12	7.92	8.58	7.38
10341770	7.64	8.15	7.62	7.65	7.97	7.76	7.89	7.50	8.42	6.22	8.48	8.42	7.13	7.52
10341771	5.59	6.00	6.02	4.11	5.16	4.66	5.88	7.24	5.17	6.32	7.58	6.58	6.83	6.98
10341772	5.55	5.00	4.76	5.14	6.22	4.80	4.31	4.00	4.72	6.58	5.65	5.29	4.09	5.26
10341773	10.15	9.86	9.83	9.80	10.23	7.57	7.05	10.27	6.88	8.80	5.70	5.93	6.68	7.25
10341774	7.74	8.53	8.90	7.71	8.05	7.17	7.96	7.05	8.08	7.39	8.14	7.47	8.67	7.47
10341775	7.27	7.69	7.66	6.56	7.14	7.34	6.83	6.31	7.69	6.02	7.45	6.80	7.78	7.25
10341776	5.42	5.47	5.50	5.46	5.24	5.35	5.91	5.93	5.66	6.04	5.72	6.14	5.36	4.46
10341777	8.64	8.01	7.81	7.93	8.07	9.13	8.60	9.09	10.04	9.57	9.33	9.28	6.46	9.81
10341778	6.36	6.65	6.90	6.56	6.46	6.42	6.16	6.39	5.83	5.04	6.02	6.35	7.25	5.90
10341779	10.68	10.55	10.18	10.53	10.52	11.13	10.40	10.62	11.16	11.00	10.86	11.08	10.01	10.65
10341780	5.49	5.29	4.12	4.01	4.73	4.78	3.93	4.15	4.28	5.45	4.57	5.44	6.18	4.91
10341781	2.20	3.08	2.33	2.72	2.76	2.08	2.67	2.19	2.14	2.83	2.90	3.04	2.76	2.71
10341782	3.08	2.42	2.51	2.85	3.55	3.79	3.00	3.26	3.65	3.16	4.52	2.65	3.45	2.75
10341783	3.79	3.88	3.85	7.55	4.83	4.87	3.41	4.60	3.47	4.37	4.70	4.02	4.79	5.18
10341784	7.52	6.41	7.17	7.65	7.19	7.68	7.57	6.65	6.83	4.56	4.60	9.05	6.12	3.10
10341785	4.84	6.83	5.30	5.26	4.50	5.83	4.12	3.97	5.58	5.78	5.00	6.28	7.13	5.27
10341786	7.66	6.89	7.32	7.19	7.23	7.62	7.80	7.05	7.37	6.95	7.27	7.93	7.43	7.99
10341787	7.87	7.83	7.69	6.90	7.49	8.21	6.58	8.41	7.70	6.76	9.38	8.29	10.21	9.72
10341788	4.76	4.60	4.89	4.35	3.60	4.47	4.08	3.30	3.52	4.15	6.57	3.23	3.09	4.12
10341789	6.03	5.88	4.38	6.23	6.53	7.26	5.96	4.46	7.05	5.91	4.04	5.94	2.81	6.89
10341790	2.12	2.10	2.37	2.90	2.71	3.44	2.74	2.26	2.33	2.51	2.68	2.79	3.58	2.87
10341791	3.66	4.96	5.01	3.15	3.81	3.72	6.63	3.21	3.31	4.34	3.29	3.98	5.62	8.83
10341792	7.55	7.45	7.45	7.87	7.65	7.38	6.61	8.15	7.97	7.36	5.62	7.41	6.06	4.84
10341793	8.56	8.12	8.28	8.12	8.34	6.29	7.61	8.72	6.00	8.58	7.34	7.93	4.74	3.49
10341794	5.73	5.14	5.41	4.96	5.32	4.49	5.03	4.78	6.78	4.36	5.56	5.64	6.62	5.21
10341795	2.43	2.36	2.57	2.85	2.24	2.25	2.49	3.02	2.47	3.42	4.05	2.90	3.81	4.57
10341796	3.02	4.50	2.78	4.45	3.29	4.57	2.56	4.29	3.61	3.12	3.16	4.00	2.37	2.95
10341797	10.54	10.66	10.80	10.63	10.35	10.83	10.80	11.03	10.89	10.42	8.82	11.10	9.85	10.14
10341798	2.88	2.57	2.99	3.16	3.34	2.82	3.16	3.00	3.12	3.20	4.31	6.14	3.00	4.76
10341799	4.88	5.16	4.60	4.97	4.21	4.68	4.94	3.12	5.04	3.23	4.21	4.11	5.72	5.12
10341800	3.29	3.87	4.07	3.00	3.73	3.35	4.22	3.61	3.60	3.67	6.71	4.16	3.80	5.21
10341801	10.41	10.18	10.84	10.49	10.15	10.32	10.19	10.34	10.25	9.40	10.24	10.91	7.65	10.21
10341802	3.78	4.71	4.73	3.87	3.88	4.14	4.17	5.41	3.23	4.19	4.63	3.06	5.51	3.55
10341803	2.97	2.33	2.80	2.75	2.45	2.56	2.92	2.84	3.42	2.91	2.86	2.79	3.82	3.56
10341804	6.24	6.86	6.69	6.67	6.89	6.51	6.09	5.48	6.79	6.18	7.52	6.41	7.49	6.73
10341805	3.15	3.73	3.18	3.25	3.74	3.45	5.36	4.31	4.64	6.27	5.59	3.84	4.23	5.41
10341806	3.45	4.11	4.20	3.47	3.60	3.24	3.53	3.44	3.50	2.84	3.25	4.25	4.10	2.44
10341807	5.03	4.94	5.32	5.29	4.88	4.99	5.97	5.16	4.34	5.58	6.12	5.27	5.53	6.51
10341808	4.44	5.08	4.77	5.47	4.47	5.15	5.47	4.90	5.31	5.13	4.67	5.08	5.17	5.65
10341809	2.86	2.73	2.94	3.10	2.61	2.57	2.77	3.21	2.50	2.87	3.07	2.85	3.63	3.66
10341810	3.75	4.89	4.83	4.22	4.41	4.42	4.04	4.72	2.91	4.35	6.22	3.21	5.26	5.21
10341811	2.21	2.56	2.10	2.23	2.24	2.57	2.04	2.11	2.39	2.93	3.15	3.78	2.16	5.11
10341812	8.05	8.18	7.41	8.75	8.57	5.31	6.11	5.72	6.19	3.07	9.27	5.55	7.52	5.79
10341813	2.82	2.17	2.72	1.90	2.42	2.52	2.33	2.11	2.55	6.02	2.58	3.94	4.30	3.07
10341814	4.11	3.40	3.69	4.13	3.85	3.26	3.67	6.29	2.46	3.65	4.05	4.04	4.76	4.81
10341815	4.47	4.43	3.95	4.04	3.91	3.80	4.95	5.75	3.64	6.22	5.53	4.00	3.53	4.29
10341816	5.37	3.85	5.60	5.29	5.89	7.12	6.31	6.08	5.73	4.95	4.58	5.62	6.35	4.40
10341817	2.17	2.58	2.78	2.96	2.39	2.90	2.82	2.73	3.46	2.98	3.39	3.12	3.40	3.46
10341818	5.56	6.83	6.26	6.33	5.77	6.65	6.90	6.21	7.22	5.96	7.00	7.20	7.70	5.16
10341819	3.23	3.74	4.37	4.14	4.12	3.73	4.38	3.41	3.47	3.63	5.68	4.39	3.17	4.19
10341820	2.36	2.05	2.24	2.01	1.98	2.49	2.31	2.68	3.03	2.88	2.65	2.23	2.95	4.35
10341821	2.77	2.51	2.83	2.27	2.62	2.13	2.38	2.41	2.33	2.21	3.07	2.81	2.41	3.90
10341822	3.38	3.80	3.56	3.94	3.43	3.48	4.54	3.90	3.80	3.99	3.94	3.89	4.00	4.46
10341823	3.11	4.60	4.75	4.73	4.57	5.77	5.16	4.41	5.09	5.59	5.71	4.35	6.15	6.79
10341824	2.05	2.56	2.99	3.04	2.45	3.47	3.54	2.25	3.34	2.18	3.36	2.66	2.36	3.35
10341825	9.12	9.61	9.53	9.57	8.96	9.53	9.28	7.93	9.53	9.68	7.94	10.43	11.02	9.54
10341826	4.76	5.74	5.21	6.35	5.56	4.98	4.15	3.75	2.67	4.11	6.30	6.41	3.77	4.53
10341827	6.94	7.62	6.94	6.97	6.98	6.96	6.76	6.68	6.79	6.57	7.55	6.91	8.18	6.41
10341828	6.15	6.75	6.37	5.80	6.24	6.31	6.07	5.97	6.69	6.09	7.43	6.68	6.86	6.20
10341829	12.88	12.95	12.96	12.95	12.96	12.85	12.85	12.71	12.67	12.46	13.00	12.81	13.33	12.86
10341830	3.96	4.42	4.78	4.35	4.38	3.80	4.11	4.49	4.32	3.93	5.53	3.98	3.59	4.14
10341831	6.27	7.10	5.64	6.45	5.59	4.63	7.12	8.49	8.81	6.93	7.25	6.82	4.19	8.11
10341832	10.42	10.52	9.84	9.93	10.04	9.88	9.73	10.18	10.22	10.53	6.48	8.89	8.92	8.19
10341833	7.72	8.16	7.99	7.61	7.89	8.03	7.91	7.33	8.06	7.60	8.68	8.47	9.07	7.80
10341834	6.30	6.52	6.54	6.24	6.23	6.12	6.80	5.25	6.28	5.06	6.19	6.65	6.97	4.79
10341835	5.42	5.33	6.35	5.59	4.84	6.54	5.07	5.25	4.95	4.62	4.42	5.65	2.65	5.65
10341836	8.62	8.33	8.73	8.09	8.38	8.07	7.38	8.57	7.79	6.95	7.12	7.43	6.91	8.73
10341837	4.78	5.12	5.51	5.59	5.77	4.44	5.11	4.81	5.11	4.84	6.11	5.26	6.12	5.50
10341838	5.99	5.47	6.59	5.47	6.29	5.86	6.32	5.98	5.88	7.50	5.57	5.48	6.08	6.80
10341839	4.19	4.13	4.50	4.76	4.32	4.64	4.16	4.27	4.65	3.82	4.08	5.51	4.85	4.66
10341840	2.46	2.36	2.79	2.63	2.54	2.70	2.12	3.08	2.94	2.82	3.86	2.94	3.84	4.42
10341841	2.50	2.57	2.40	2.37	2.50	2.47	2.80	2.73	2.73	3.36	3.67	3.47	2.39	3.84
10341842	4.35	4.79	4.64	5.68	4.12	4.53	4.62	4.26	4.49	4.18	5.77	5.01	6.31	5.70
10341843	7.01	7.05	7.15	6.67	7.31	5.89	6.87	5.33	6.31	7.39	6.79	7.33	7.63	6.96
10341844	6.23	6.70	6.64	6.81	6.15	6.12	5.09	5.71	5.76	5.84	7.24	5.68	6.69	6.23
10341845	6.07	6.59	6.03	6.85	6.40	6.23	6.05	5.81	6.11	6.21	6.48	6.53	5.36	6.25
10341846	5.29	4.05	4.55	4.15	4.54	4.48	4.80	3.85	4.53	3.69	4.16	4.34	5.25	3.40
10341847	8.11	7.18	6.67	7.59	7.65	7.50	7.60	8.13	7.98	7.14	7.15	8.64	6.90	7.95
10341848	6.03	6.06	6.31	5.85	5.81	6.20	5.98	5.25	5.72	5.68	4.89	6.46	5.91	6.18
10341849	4.87	4.28	4.04	3.99	4.17	3.57	4.07	3.36	4.28	5.41	3.40	4.52	4.23	5.44
10341850	5.05	5.08	4.20	3.94	3.96	3.57	7.32	3.27	3.24	2.57	2.66	3.17	5.94	3.74
10341851	6.67	6.05	6.78	6.07	6.62	6.66	7.48	7.36	6.18	6.24	8.28	6.73	7.48	6.64
10341852	3.68	4.49	4.40	3.59	4.15	4.26	4.88	4.73	5.10	5.07	4.48	5.00	5.16	5.35
10341853	3.84	3.32	3.34	3.95	3.96	4.36	4.45	3.91	5.15	4.06	4.70	4.62	4.81	4.06
10341854	3.66	3.70	3.19	4.33	4.49	3.64	2.90	3.51	2.97	2.62	4.87	3.25	3.48	2.90
10341855	6.52	6.18	7.31	7.03	7.06	6.80	6.84	6.21	6.82	6.01	6.63	6.94	8.15	3.41
10341856	2.13	2.16	2.40	2.10	2.61	2.21	2.39	2.23	3.03	2.60	2.42	2.34	2.65	3.23
10341857	9.06	9.60	8.92	9.90	9.68	8.09	7.50	9.25	8.09	7.76	6.48	6.15	5.69	7.62
10341858	1.84	1.88	2.13	1.84	1.96	2.03	2.58	2.18	3.44	2.33	2.25	2.12	2.25	3.54
10341859	10.13	10.32	10.67	10.44	10.19	10.43	10.70	10.52	10.43	9.85	10.52	9.65	9.09	10.01
10341860	2.94	4.48	4.84	4.23	4.22	3.75	3.44	5.19	5.55	3.44	5.56	3.46	5.64	5.36
10341861	9.89	9.45	9.55	9.31	9.46	9.89	9.43	9.81	10.16	9.57	9.04	9.89	8.43	9.50
10341862	4.51	5.11	4.81	4.40	4.92	5.23	5.51	4.90	4.50	3.73	5.07	4.42	4.98	5.08
10341863	2.23	2.15	3.22	2.27	2.25	2.07	2.00	2.23	2.04	3.06	2.48	3.60	2.85	2.95
10341864	2.06	1.90	2.41	2.25	2.04	2.07	1.95	3.25	1.74	2.06	2.82	2.29	2.70	3.11
10341865	2.63	2.32	2.53	2.66	2.80	2.93	2.74	2.51	2.58	4.26	2.61	4.58	3.93	3.41
10341866	11.17	11.09	11.09	11.30	11.48	11.93	11.71	11.40	12.01	11.62	12.46	12.14	12.38	11.67
10341867	6.77	7.08	7.46	6.69	6.96	7.16	7.15	6.27	7.21	6.43	7.66	7.76	8.14	6.55
10341868	3.85	4.39	4.66	2.77	5.35	4.58	4.20	5.34	4.32	3.37	4.20	4.49	4.65	4.52
10341869	1.96	2.06	2.00	2.28	2.50	2.03	2.10	2.08	2.71	2.36	2.31	3.61	3.92	2.96
10341870	6.50	7.23	6.68	7.20	6.72	6.64	6.62	5.29	6.39	5.00	6.46	6.53	7.13	6.92
10341871	5.50	5.62	4.14	4.62	5.60	6.18	4.74	3.04	2.25	6.58	2.26	5.42	3.89	2.44
10341872	3.87	4.76	4.86	4.44	4.70	4.21	4.54	3.84	4.60	4.53	3.77	4.00	4.96	4.89
10341873	6.17	6.42	5.37	5.64	6.29	4.09	5.07	7.05	4.46	6.60	4.60	5.48	3.88	5.70
10341874	3.17	3.57	3.55	4.32	4.25	4.27	5.02	4.18	4.90	3.50	5.01	4.74	3.09	4.43
10341875	11.40	11.08	10.24	10.61	10.77	10.27	10.40	11.08	10.85	10.44	10.03	10.90	10.21	10.99
10341876	7.20	7.37	7.43	7.05	7.29	7.12	7.75	7.02	7.24	6.83	8.00	7.51	8.43	7.31
10341877	6.10	6.17	6.26	5.92	6.32	7.46	8.01	6.53	5.05	5.65	7.26	7.05	6.91	6.34
10341878	2.33	2.91	3.29	3.79	3.76	2.64	2.44	2.85	2.29	2.88	4.17	2.36	2.32	5.13
10341879	5.61	5.83	4.84	5.77	5.82	5.11	3.11	4.56	3.95	4.16	4.02	4.56	3.79	4.29
10341880	9.16	9.46	8.66	9.55	9.92	9.35	8.33	9.97	8.24	8.70	7.72	8.91	7.34	10.04
10341881	4.00	3.87	3.76	3.51	3.81	4.02	3.89	3.67	3.50	4.33	4.98	4.34	4.54	3.89
10341882	3.02	3.12	4.34	2.61	3.11	2.78	5.90	2.88	2.45	3.46	3.04	2.58	3.50	4.01
10341883	6.31	6.50	6.45	6.19	6.07	7.08	7.44	6.38	6.07	6.18	6.64	4.63	7.47	6.33
10341884	3.52	4.07	3.22	3.71	3.33	3.63	3.50	2.80	4.21	2.71	3.05	4.38	4.81	2.46
10341885	5.88	6.31	6.44	6.00	5.88	3.86	5.33	3.74	5.19	4.62	5.93	6.49	6.03	6.61
10341886	4.55	4.92	5.26	5.05	5.02	5.18	5.19	5.25	4.58	4.88	4.72	4.18	5.87	3.63
10341887	4.29	3.88	3.91	4.09	3.31	3.64	4.40	2.98	3.58	3.35	2.35	3.90	5.82	8.61
10341888	6.25	6.75	6.16	6.64	6.43	6.56	6.47	5.77	6.91	5.65	6.33	7.69	6.12	6.64
10341889	6.17	6.00	6.45	6.09	6.34	6.82	6.21	5.42	5.16	5.33	5.36	5.47	6.08	6.37
10341890	3.17	3.19	3.85	3.43	3.34	4.67	3.72	2.99	3.31	3.63	3.41	3.54	3.16	3.12
10341891	6.91	7.12	7.43	6.98	7.17	7.05	7.01	6.19	6.82	6.38	6.46	7.05	7.21	7.46
10341892	5.53	5.15	6.12	4.69	5.46	4.33	4.88	5.10	5.59	4.88	7.22	5.26	6.76	5.59
10341893	4.27	3.69	4.09	3.67	3.11	3.23	4.63	3.17	4.69	3.98	4.37	3.32	3.92	3.57
10341894	2.34	3.14	2.17	2.85	2.37	3.50	2.94	2.37	3.05	3.05	3.22	3.34	5.38	3.08
10341895	6.51	7.05	7.02	7.43	7.35	6.39	6.46	5.73	6.65	6.05	6.37	6.42	6.39	5.58
10341896	2.38	2.52	2.47	2.59	2.56	2.52	2.05	2.77	2.50	2.77	2.34	3.65	4.16	2.82
10341897	4.60	4.42	4.63	4.13	4.36	4.06	4.07	3.54	4.92	3.36	5.50	5.45	4.41	5.25
10341898	6.68	6.93	6.78	6.32	6.92	6.70	6.29	6.21	6.26	5.49	7.45	6.31	6.94	6.78
10341899	4.61	6.22	4.74	3.84	4.04	3.72	4.67	3.83	3.47	3.11	4.03	3.53	4.09	3.30
10341900	5.73	6.13	6.11	5.69	6.09	6.03	6.70	5.81	6.19	6.73	6.62	6.40	6.88	6.15
10341901	7.11	6.44	6.98	7.09	7.30	8.05	6.04	7.75	5.71	7.79	7.15	8.12	5.72	6.96
10341902	4.48	5.44	5.36	4.66	5.97	5.27	3.91	5.03	3.41	4.19	4.23	3.83	5.16	5.95
10341903	4.27	5.47	4.54	4.84	4.70	5.78	6.63	2.43	5.35	7.21	2.57	7.37	3.53	6.77
10341904	5.75	6.28	6.72	6.05	4.73	6.94	4.71	4.95	5.21	5.70	4.33	3.58	6.26	5.71
10341905	4.83	3.10	3.14	3.30	3.59	2.49	2.78	3.21	2.95	2.81	3.63	3.80	4.00	4.98
10341906	4.46	3.08	5.19	3.14	2.32	3.32	3.93	3.82	3.64	2.82	3.40	3.35	5.14	4.13
10341907	5.07	4.67	5.18	5.12	5.01	5.71	6.30	5.20	5.79	5.53	5.73	5.16	6.34	5.46
10341908	4.93	4.56	4.35	5.07	5.13	5.37	4.99	5.21	5.16	5.39	6.03	5.59	6.14	5.77
10341909	3.34	4.30	3.35	3.68	3.88	3.82	4.34	3.36	3.85	2.81	2.90	3.86	4.36	3.80
10341910	5.81	5.92	5.46	6.00	6.00	6.40	5.05	6.20	3.25	3.66	4.07	4.44	4.55	3.29
10341911	4.30	4.29	4.75	4.22	4.37	4.66	4.81	4.17	3.90	5.36	4.46	4.38	4.91	4.09
10341912	7.61	6.87	8.07	7.64	7.39	8.39	6.48	6.96	6.12	7.44	3.20	4.93	6.11	3.61
10341913	6.63	7.17	7.09	7.05	6.95	7.60	6.56	5.84	6.67	6.10	5.17	8.16	6.77	5.68
10341914	2.24	3.54	3.99	3.43	2.76	2.37	3.67	2.73	2.80	3.10	2.62	2.97	4.07	5.08
10341915	4.10	4.36	4.39	4.38	4.26	5.88	5.24	3.61	5.02	2.81	5.25	4.29	4.01	4.38
10341916	3.43	5.81	3.41	4.32	3.23	3.98	3.74	3.53	4.04	4.20	4.22	4.03	4.20	3.32
10341917	3.18	2.81	3.60	2.91	2.61	3.56	3.22	3.84	3.74	3.33	4.64	3.56	3.23	3.68
10341918	5.64	5.47	5.30	5.10	5.07	4.65	5.45	6.52	6.16	5.60	5.69	7.15	7.08	5.33
10341919	2.61	3.47	3.35	3.78	3.46	3.66	3.01	3.29	2.54	2.70	4.05	2.68	4.22	2.63
10341920	2.50	2.31	2.12	2.26	2.74	2.00	2.56	2.52	2.52	2.30	2.05	2.93	3.36	2.17
10341921	10.67	10.88	9.34	10.78	10.90	8.39	9.29	9.40	8.87	7.89	7.48	6.93	6.91	7.01
10341922	4.98	5.73	6.22	4.81	5.75	7.33	5.62	5.59	6.31	3.93	6.61	8.62	7.85	5.69
10341923	3.97	4.65	3.52	3.68	4.43	4.42	3.42	4.28	3.44	3.89	3.41	3.00	3.61	3.61
10341924	4.45	4.52	4.85	4.75	4.84	5.13	4.80	4.07	4.76	4.41	4.77	4.98	5.45	4.61
10341925	2.59	2.51	2.54	3.59	2.45	2.99	3.53	2.42	2.57	2.10	3.91	2.87	3.15	4.77
10341926	4.93	4.82	6.02	5.34	4.71	6.56	4.17	4.34	3.62	2.48	3.85	5.31	5.27	3.73
10341927	2.48	2.55	2.01	2.06	2.55	2.92	1.90	2.87	2.44	2.46	2.63	5.00	4.15	3.05
10341928	3.62	3.29	4.03	2.89	4.08	3.58	3.32	4.30	4.10	3.68	4.17	5.17	4.03	4.04
10341929	3.95	4.19	4.45	4.28	4.22	4.57	4.51	4.12	4.33	4.62	4.37	4.12	4.51	4.38
10341930	3.05	2.97	3.11	3.27	2.97	3.40	2.82	3.25	3.26	4.20	4.05	3.70	3.89	2.78
10341931	4.33	4.22	4.59	4.87	5.38	5.48	5.88	5.04	4.92	4.39	5.66	4.17	5.06	4.45
10341932	2.82	2.37	4.56	2.48	2.58	2.79	4.86	3.68	2.73	3.15	1.90	3.42	7.95	6.31
10341933	8.97	9.08	9.11	8.98	9.03	8.99	8.96	8.68	8.45	8.08	8.87	8.56	8.91	9.65
10341934	9.61	8.78	8.59	8.98	9.00	9.82	8.99	9.49	8.56	9.70	7.32	8.07	7.98	9.55
10341935	3.09	3.18	3.99	2.54	3.32	3.84	3.28	2.38	4.32	3.01	4.25	3.08	4.50	3.53
10341936	5.03	4.12	5.22	4.65	5.16	4.48	5.12	5.53	5.97	5.28	6.00	6.59	6.16	6.03
10341937	7.71	8.39	8.39	7.73	7.79	7.68	8.36	7.02	8.04	7.40	8.71	8.32	9.04	8.33
10341938	4.31	5.47	4.78	4.38	4.12	4.95	5.29	4.62	4.57	4.78	5.98	4.23	4.78	5.01
10341939	7.48	7.63	7.67	7.92	7.63	7.76	8.06	8.06	6.90	8.28	7.63	7.25	7.48	7.92
10341940	4.29	3.55	4.57	2.92	3.72	3.67	3.16	3.32	2.86	3.64	3.32	2.97	2.82	7.77
10341941	4.32	4.82	4.02	4.93	4.52	4.17	4.36	3.35	4.53	3.68	4.28	4.22	4.61	5.13
10341942	5.60	5.93	6.49	6.00	6.44	6.38	6.28	5.77	6.08	5.26	4.81	6.82	7.27	6.02
10341943	4.41	5.71	4.74	5.75	4.59	4.67	4.43	4.49	4.10	5.29	5.54	4.08	4.04	5.02
10341944	8.52	8.32	8.85	7.62	7.76	7.86	7.51	7.91	8.61	8.68	9.23	8.96	9.34	7.65
10341945	4.23	2.40	2.93	2.94	3.80	2.41	2.34	2.73	2.86	3.02	2.53	4.12	2.66	2.52
10341946	5.58	5.50	5.77	5.81	5.01	4.49	6.03	4.98	5.50	5.44	6.55	5.65	5.65	6.51
10341947	6.09	5.90	6.05	5.95	5.92	6.54	6.80	5.38	5.84	5.70	7.66	5.14	5.97	7.18
10341948	10.93	10.76	10.75	10.36	10.72	10.83	10.59	10.96	10.79	10.71	7.64	9.30	7.72	9.05
10341949	3.59	2.38	2.16	2.61	2.18	2.15	2.28	2.51	2.31	1.97	2.66	3.27	2.94	3.48
10341950	3.72	5.31	6.04	5.87	5.52	2.73	5.05	4.51	2.85	5.25	6.42	2.47	5.77	6.02
10341951	9.32	8.97	9.79	9.34	9.39	9.38	10.18	9.57	9.24	9.71	8.76	9.45	9.47	10.55
10341952	3.44	4.24	3.82	3.90	3.68	4.15	3.22	3.80	3.92	4.33	3.65	3.74	3.17	4.51
10341953	4.32	4.36	4.99	4.12	5.26	4.67	3.20	3.96	2.61	4.27	5.75	3.17	4.51	3.28
10341954	3.50	3.83	4.20	4.06	4.12	3.46	3.75	3.41	3.73	4.12	3.81	3.19	4.00	4.31
10341955	6.65	5.59	7.05	6.96	6.14	5.47	5.43	5.74	3.27	5.00	3.43	3.61	3.23	4.75
10341956	10.04	9.48	9.32	9.76	9.80	9.14	9.52	9.36	8.02	7.85	10.20	9.41	9.33	8.65
10341957	5.95	5.44	5.78	5.68	5.66	5.52	6.69	5.04	4.85	3.64	4.97	3.14	7.01	5.54
10341958	5.96	6.55	6.07	6.85	5.82	5.71	5.66	6.90	5.40	5.15	3.19	6.12	3.59	3.65
10341959	2.76	4.76	3.90	4.31	3.75	4.21	3.20	2.33	4.05	4.14	4.52	3.69	6.60	5.13
10341960	3.83	4.55	3.50	3.09	4.23	3.59	3.39	3.53	4.55	3.31	5.16	4.94	5.34	6.35
10341961	4.73	5.75	5.79	5.97	5.26	5.36	5.91	5.18	5.89	4.39	4.83	6.32	6.41	4.47
10341962	10.06	9.96	9.68	9.79	9.97	10.45	10.22	10.58	10.98	10.75	9.70	10.18	8.41	9.60
10341963	13.55	13.66	13.68	13.71	13.69	13.48	13.54	13.36	13.34	13.15	13.59	13.51	13.80	13.66
10341964	2.63	2.34	3.06	3.32	2.54	2.35	2.90	2.36	4.70	2.67	2.82	2.65	2.21	4.04
10341965	2.48	3.09	2.36	2.51	2.58	2.36	3.24	2.45	2.76	2.60	2.81	4.53	3.00	2.56
10341966	5.00	6.24	5.70	5.67	5.58	5.53	6.22	5.81	5.99	5.91	6.69	6.12	6.43	6.49
10341967	8.44	8.52	8.14	8.92	8.27	7.61	8.67	8.56	7.11	8.96	4.76	6.03	7.82	5.89
10341968	6.03	6.92	7.22	6.00	5.90	4.62	5.20	2.80	5.99	4.81	7.56	5.23	7.59	5.22
10341969	6.36	5.22	5.43	5.51	5.15	5.68	6.32	6.20	5.43	6.02	6.30	6.55	4.96	6.03
10341970	5.21	5.31	5.74	5.06	5.75	4.38	4.96	6.56	4.63	4.91	5.13	6.14	5.46	6.44
10341971	8.57	8.55	7.66	8.82	8.88	8.43	8.38	8.94	8.29	9.17	8.97	9.32	9.21	7.61
10341972	3.76	3.49	3.99	3.69	3.53	3.12	2.56	3.07	5.71	4.49	3.39	2.71	5.19	4.51
10341973	2.83	2.64	2.94	3.45	2.70	2.67	2.77	2.54	3.20	3.36	2.72	2.75	4.16	2.68
10341974	4.05	3.72	3.70	4.87	3.86	3.45	3.26	2.12	1.86	3.45	3.44	5.36	5.12	5.73
10341975	3.52	4.07	3.71	3.06	4.28	4.53	4.41	4.42	4.92	5.53	4.05	7.16	4.19	5.14
10341976	4.51	4.52	4.67	4.57	4.67	4.34	4.45	4.60	4.86	4.89	4.85	4.86	4.53	4.62
10341977	2.17	2.34	2.19	2.47	2.23	2.57	2.26	3.08	4.24	3.40	2.31	4.49	2.75	2.48
10341978	6.38	7.42	7.77	6.64	7.21	5.93	7.05	5.07	5.16	3.23	9.35	6.14	6.13	3.98
10341979	2.41	2.71	2.76	1.83	3.18	3.10	2.84	2.43	3.09	2.51	2.36	3.67	3.13	3.23
10341980	6.62	6.86	6.75	6.83	6.33	7.17	6.58	7.07	6.94	7.59	8.41	7.24	7.23	7.58
10341981	3.32	2.74	2.74	2.74	2.64	3.04	2.86	2.78	3.91	2.98	3.10	3.67	2.92	4.08
10341982	9.22	9.02	9.47	9.50	9.20	10.16	10.59	9.68	10.69	9.62	11.27	11.11	11.69	10.28
10341983	2.66	2.73	2.42	2.24	3.92	3.55	2.50	3.16	2.65	2.46	4.77	6.57	2.57	2.63
10341984	7.40	7.05	7.73	7.59	7.29	7.11	7.04	7.07	7.39	7.04	7.73	7.04	7.24	7.56
10341985	5.44	5.80	5.08	5.83	7.13	7.30	5.93	5.46	5.97	4.91	5.57	8.34	5.41	6.76
10341986	9.90	8.98	9.71	9.05	9.29	10.92	10.77	10.00	11.20	10.47	9.66	10.91	10.24	11.13
10341987	4.63	4.73	4.94	4.36	4.61	4.23	4.66	3.99	4.43	4.50	6.03	4.91	5.63	5.28
10341988	11.38	11.60	11.59	11.68	11.58	11.36	12.04	10.78	11.09	10.88	11.99	11.69	12.54	11.59
10341989	2.57	2.96	2.43	2.50	3.58	4.17	2.66	2.44	3.67	2.61	3.46	3.26	3.05	4.03
10341990	3.45	3.17	3.06	3.78	3.49	4.75	3.42	4.76	2.74	4.56	3.82	4.26	5.00	5.60
10341991	7.71	7.47	7.91	7.59	7.66	7.53	6.99	7.34	5.87	6.91	4.31	7.53	7.02	7.16
10341992	5.08	5.18	4.63	5.17	4.77	5.49	6.09	4.97	5.10	6.88	5.36	4.34	5.27	4.81
10341993	5.66	5.90	5.79	5.83	5.96	6.50	5.60	5.00	6.29	5.70	5.88	6.42	7.22	5.77
10341994	3.68	4.57	4.56	4.36	3.99	4.02	4.55	3.94	4.76	4.27	4.25	4.88	5.31	4.74
10341995	13.55	13.60	13.71	13.62	13.62	13.50	13.47	13.31	13.35	13.29	13.49	13.46	13.63	13.53
10341996	6.01	6.26	5.46	6.39	4.68	6.88	3.83	6.10	6.57	4.35	6.80	5.71	5.02	6.27
10341997	7.06	7.41	8.09	7.22	7.33	7.05	7.28	7.36	6.40	7.87	7.76	6.78	7.79	6.93
10341998	8.17	8.63	8.72	8.44	8.73	8.73	7.59	8.45	7.77	8.86	8.70	8.77	6.37	8.49
10341999	9.09	8.80	7.48	9.15	8.91	8.28	6.88	8.52	9.01	8.47	6.59	7.35	8.91	7.41
10342000	2.38	2.27	3.70	4.04	2.22	3.04	6.03	2.71	5.25	5.58	2.51	2.41	4.33	2.72
10342001	5.14	5.35	6.19	4.46	5.33	4.55	4.59	4.72	5.78	4.74	3.94	5.60	6.32	4.72
10342002	3.51	3.60	4.63	5.70	4.04	3.67	3.29	3.70	4.19	3.26	3.74	4.99	3.69	2.55
10342003	3.00	2.15	2.11	2.22	2.47	2.62	2.35	2.58	2.48	2.71	2.56	2.86	3.15	2.70
10342004	5.54	4.64	4.45	6.55	5.42	5.07	4.82	6.49	4.68	4.75	6.36	5.12	4.07	5.86
10342005	2.41	2.80	2.31	2.61	2.23	2.61	2.80	2.67	2.58	2.70	2.61	2.50	2.42	2.41
10342006	6.32	6.45	6.02	5.98	5.82	5.84	5.98	6.86	6.51	7.38	6.78	6.11	4.95	7.18
10342007	4.43	5.05	5.47	6.11	5.80	4.72	6.07	5.04	3.71	6.75	7.10	8.15	8.00	7.12
10342008	3.45	4.05	4.58	3.87	3.97	3.25	3.80	3.72	4.67	3.67	3.16	3.48	5.19	4.67
10342009	2.43	3.17	4.65	3.57	2.55	5.33	3.03	2.35	2.73	6.29	2.29	2.24	2.45	2.19
10342010	4.55	4.32	3.48	4.57	3.61	2.14	3.62	2.53	2.37	2.30	2.22	2.57	4.43	3.76
10342011	2.86	3.08	3.48	3.77	4.51	2.76	2.85	2.76	2.81	2.61	2.94	3.38	3.79	2.91
10342012	5.22	6.36	4.46	6.13	5.77	5.34	6.04	6.53	4.67	5.67	4.50	5.95	4.86	4.54
10342013	2.52	3.42	3.27	2.59	2.50	2.86	2.31	4.10	2.35	3.95	2.06	2.51	2.61	2.39
10342014	6.83	7.26	6.80	7.08	6.72	6.63	7.52	6.20	6.38	6.38	7.46	7.69	7.82	6.74
10342015	3.85	3.85	4.19	4.00	4.12	3.76	3.00	3.78	4.11	4.25	4.25	3.08	4.64	5.02
10342016	6.13	6.32	6.43	6.09	6.28	6.52	5.71	6.28	7.08	6.41	6.72	6.77	6.48	6.41
10342017	4.70	4.59	4.67	4.48	5.19	3.94	4.58	5.38	7.31	5.30	6.81	5.81	5.94	6.34
10342018	5.48	5.89	5.15	6.46	6.30	5.75	7.13	5.91	6.64	6.91	6.56	5.96	5.25	7.36
10342019	4.30	3.96	4.80	3.68	4.08	4.13	3.65	3.92	3.33	3.92	5.12	3.64	4.72	4.73
10342020	5.58	6.57	6.26	5.89	5.70	5.94	6.40	4.86	6.33	5.52	6.06	5.15	7.11	6.09
10342021	8.10	8.53	8.32	7.82	7.80	6.89	8.68	7.35	7.95	7.92	6.29	7.12	4.80	6.43
10342022	5.21	5.49	5.62	6.07	5.20	5.69	5.66	5.82	6.21	6.26	5.93	6.07	6.37	7.00
10342023	4.72	4.70	4.73	4.54	4.74	4.72	4.62	3.71	4.74	4.45	4.71	5.06	4.04	5.23
10342024	2.03	2.04	1.98	2.09	2.07	1.85	2.73	1.92	2.44	2.16	2.12	2.15	1.96	2.64
10342025	7.49	7.17	6.95	7.39	6.99	6.68	6.77	7.03	7.22	6.41	6.02	6.76	6.68	6.78
10342026	6.44	7.41	7.87	7.02	5.66	4.66	4.25	5.47	4.92	2.90	4.68	4.67	8.73	3.71
10342027	3.14	3.36	3.34	3.38	3.11	4.67	3.60	3.40	3.62	4.02	3.42	3.50	4.31	4.31
10342028	3.21	3.70	3.55	3.27	3.52	3.97	3.96	3.70	4.50	4.40	4.71	3.35	3.92	3.95
10342029	5.11	4.79	5.24	5.12	4.61	5.41	5.37	5.82	6.71	5.75	7.01	6.36	6.64	7.06
10342030	6.65	6.61	6.59	6.44	6.58	6.74	6.85	5.82	6.04	6.59	6.63	6.76	6.97	5.83
10342031	4.31	4.35	5.77	4.31	4.48	5.50	5.77	2.85	1.86	5.00	3.28	6.08	5.56	3.37
10342032	5.27	4.56	4.55	4.85	4.07	4.05	3.29	4.57	4.40	5.29	6.74	4.79	5.41	6.10
10342033	2.75	2.34	3.15	2.67	2.90	3.30	3.07	3.14	3.34	3.36	4.44	2.50	2.98	3.53
10342034	3.00	2.71	2.50	2.97	2.55	3.79	3.01	3.20	3.20	4.34	3.30	3.50	3.54	3.56
10342035	4.66	5.28	5.61	5.57	4.68	4.82	5.69	3.87	4.72	3.82	5.32	5.01	5.86	5.65
10342036	4.40	4.77	3.50	4.77	4.90	3.29	3.61	4.74	3.53	2.93	2.22	3.29	3.77	3.91
10342037	5.21	4.10	5.16	5.34	5.36	5.95	4.73	5.85	4.96	6.75	3.18	4.28	4.80	4.41
10342038	5.38	6.31	5.97	5.59	6.34	5.98	4.99	5.39	7.47	3.52	3.10	6.95	6.49	4.99
10342039	3.66	4.94	5.73	4.42	5.21	5.17	5.92	2.72	2.91	4.19	6.90	3.97	5.78	8.04
10342040	2.10	1.95	2.06	1.88	2.05	2.45	3.68	1.90	2.83	2.74	3.08	3.49	2.87	2.28
10342041	6.64	6.46	7.79	7.16	7.25	8.15	7.30	8.33	9.60	7.53	4.99	7.57	8.11	6.86
10342042	5.23	4.45	4.79	5.00	5.02	5.84	4.77	6.39	4.78	5.63	5.18	4.71	5.04	5.37
10342043	4.18	5.07	4.68	4.29	4.33	4.60	4.40	4.29	4.32	4.26	4.58	4.95	4.95	4.24
10342044	7.31	8.25	6.94	7.97	7.66	6.01	5.35	7.94	6.72	7.18	6.40	5.40	6.53	5.92
10342045	4.09	4.51	4.89	4.69	4.64	4.63	4.72	4.54	4.61	5.06	5.29	3.62	6.24	4.02
10342046	3.22	3.67	3.31	3.45	3.94	5.24	4.96	3.74	4.99	3.00	3.67	4.14	4.25	4.29
10342047	2.79	2.46	2.15	2.12	2.45	2.04	2.28	2.05	2.64	2.64	2.30	2.12	2.53	2.53
10342048	5.82	6.42	5.66	7.46	7.24	6.91	9.09	5.23	6.17	7.23	4.42	5.52	4.82	3.09
10342049	4.43	4.27	4.52	4.64	5.19	4.27	7.09	4.60	5.00	4.07	4.19	5.45	5.00	4.54
10342050	7.06	7.14	7.09	7.05	6.93	7.04	7.44	6.54	6.84	7.07	7.22	7.11	6.83	6.00
10342051	12.64	13.00	12.58	13.00	13.13	12.06	11.84	12.74	10.70	11.92	10.25	10.08	8.32	9.88
10342052	7.73	7.44	7.28	7.59	7.25	7.40	7.68	7.38	6.75	8.22	6.52	7.87	7.59	7.11
10342053	7.79	7.97	7.44	8.03	7.74	7.62	7.58	8.12	8.07	7.44	7.57	7.72	8.01	7.44
10342054	6.05	7.30	8.01	6.70	7.00	6.45	5.84	6.47	5.19	6.79	7.86	6.20	5.65	6.56
10342055	3.08	3.70	2.85	3.86	3.05	4.09	2.92	3.29	3.31	2.84	3.14	4.65	3.89	4.70
10342056	6.73	6.84	6.88	6.73	6.89	7.23	6.60	6.24	6.80	6.79	7.68	7.20	6.91	6.76
10342057	4.26	4.12	4.04	3.96	4.31	3.69	2.70	4.05	5.61	6.14	3.01	3.88	5.51	2.49
10342058	6.22	5.90	6.81	6.50	6.71	7.05	7.66	6.78	6.80	6.61	7.14	7.50	7.55	7.17
10342059	4.19	4.32	4.18	4.49	3.95	3.66	4.58	4.28	4.96	5.17	4.82	4.41	5.04	3.92
10342060	7.93	7.96	7.91	7.83	7.96	7.86	7.94	7.66	6.97	7.35	7.83	7.36	7.93	7.24
10342061	3.38	2.77	2.72	2.37	3.02	3.82	2.83	3.15	3.04	3.72	3.02	3.34	2.75	2.45
10342062	4.51	4.59	4.27	4.23	4.01	3.89	4.98	4.05	4.15	4.06	4.65	3.70	5.05	4.10
10342063	4.10	4.59	4.35	4.63	5.44	5.49	5.36	3.25	4.85	3.23	5.60	4.98	6.63	5.64
10342064	10.89	10.64	10.58	10.59	10.77	11.00	10.96	10.82	10.90	10.89	9.00	11.05	9.86	10.71
10342065	3.15	3.33	3.52	3.23	2.89	2.64	3.04	2.13	2.59	3.24	3.52	2.57	3.06	3.45
10342066	2.56	2.29	2.05	2.58	3.18	2.32	3.05	2.66	3.30	2.54	5.16	2.47	4.87	3.50
10342067	11.08	11.01	10.51	10.99	10.72	10.45	10.36	10.86	10.59	10.35	10.04	10.42	10.53	9.34
10342068	5.43	4.94	5.02	4.55	5.26	4.86	5.95	5.03	5.19	5.42	5.23	4.98	5.15	4.30
10342069	6.77	6.68	6.37	5.63	6.08	6.23	6.27	3.65	7.18	4.48	8.71	5.19	5.03	6.21
10342070	4.89	5.61	5.29	5.39	4.20	4.47	5.41	4.85	4.12	5.09	6.70	5.28	6.63	5.44
10342071	3.01	2.44	2.64	2.20	3.03	2.24	3.64	3.68	2.72	3.07	2.81	2.33	3.45	2.96
10342072	5.96	6.27	7.31	6.63	6.65	5.48	6.47	5.89	5.62	5.55	7.84	7.10	6.76	7.23
10342073	7.00	6.18	7.30	6.85	7.44	7.42	7.04	6.38	7.08	6.59	6.79	7.23	7.12	6.82
10342074	2.97	2.96	3.67	2.44	2.94	2.86	3.26	3.18	2.34	5.33	4.27	3.77	4.23	4.95
10342075	4.79	4.65	4.70	3.72	3.78	3.41	4.83	4.19	3.75	3.21	4.56	4.76	4.80	4.72
10342076	7.23	8.49	7.25	7.92	6.88	6.27	9.01	7.39	6.67	8.91	6.18	7.55	11.05	7.16
10342077	3.96	4.49	3.47	3.27	3.12	5.21	4.49	5.78	4.29	3.60	4.10	5.02	5.47	4.93
10342078	1.85	1.98	2.05	1.85	1.81	2.19	2.24	1.97	2.54	2.55	2.17	2.51	2.16	3.05
10342079	6.46	7.39	6.42	6.80	6.44	6.79	6.90	6.00	6.57	6.28	7.04	7.17	6.34	6.97
10342080	5.50	5.55	5.35	5.50	6.05	6.23	5.64	5.35	6.00	5.91	6.50	6.27	6.85	6.03
10342081	7.47	5.83	7.13	6.76	7.26	7.54	7.62	6.85	5.40	5.87	4.63	5.41	4.38	9.46
10342082	2.39	2.17	2.57	2.28	2.40	2.28	2.88	2.72	3.24	3.29	3.16	3.21	2.22	3.65
10342083	7.12	7.14	7.00	7.48	6.69	7.77	7.79	5.49	5.76	6.36	6.27	6.07	6.33	9.22
10342084	6.17	5.74	5.36	6.41	6.15	5.32	5.65	5.53	5.04	5.67	5.21	6.07	6.41	6.13
10342085	2.74	2.26	2.61	2.81	2.52	2.57	2.34	2.73	2.53	3.57	2.45	2.26	3.38	4.35
10342086	5.44	4.86	5.23	4.55	5.04	4.63	4.45	3.77	4.79	5.99	4.42	4.17	4.20	4.80
10342087	4.24	3.92	5.54	4.07	4.11	3.70	5.21	4.53	4.74	4.18	4.18	2.94	6.49	3.43
10342088	5.91	6.23	7.01	5.90	6.40	6.00	5.23	4.36	7.09	6.26	5.87	6.32	6.14	6.79
10342089	10.05	10.72	11.23	10.09	10.34	10.12	10.28	8.93	9.42	9.38	10.67	10.46	11.41	10.41
10342090	4.87	4.66	4.57	4.83	4.61	4.62	4.40	4.06	4.86	3.93	4.63	5.14	5.80	3.51
10342091	2.73	2.47	3.76	3.20	3.42	3.40	2.78	3.39	3.84	3.16	2.70	2.75	5.67	2.42
10342092	2.74	2.67	3.53	3.30	2.67	3.54	3.51	5.51	2.54	2.70	2.75	2.86	2.61	3.39
10342093	6.37	5.20	5.43	5.39	5.71	7.36	5.36	4.89	4.63	5.70	5.33	5.10	5.30	4.69
10342094	5.75	5.61	5.02	4.94	5.54	5.21	5.32	7.20	5.35	5.55	6.26	6.03	5.88	5.11
10342095	4.86	5.24	5.37	5.02	4.39	5.39	5.03	5.02	5.58	5.34	6.67	6.27	4.48	5.64
10342096	9.56	9.65	9.19	9.87	9.96	8.90	8.49	8.74	9.35	8.87	8.84	8.94	8.91	8.18
10342097	6.54	5.49	4.85	5.67	6.07	5.45	5.58	4.98	7.02	3.49	4.68	6.36	4.47	6.49
10342098	8.92	9.04	8.21	9.18	8.92	7.58	6.90	8.35	6.44	7.58	7.58	5.72	8.42	5.86
10342099	3.73	4.74	4.22	5.15	6.11	4.38	4.13	3.71	3.19	4.17	4.47	3.35	3.20	3.89
10342100	8.18	8.16	8.14	8.99	8.76	7.90	8.42	8.76	7.92	8.01	6.18	8.36	7.59	7.36
10342101	3.41	3.82	3.27	3.06	4.34	3.99	3.97	3.18	4.53	3.62	4.21	4.02	4.78	5.53
10342102	3.77	3.91	4.90	3.49	4.45	3.04	2.51	3.03	5.04	2.96	4.54	2.47	3.17	3.62
10342103	5.14	5.21	5.22	5.56	5.15	5.86	4.49	5.57	5.34	7.25	4.57	4.96	5.34	5.85
10342104	5.99	6.39	6.83	6.48	6.41	7.20	6.35	6.98	5.48	6.82	6.91	7.21	6.15	6.34
10342105	2.47	2.79	2.49	2.75	2.74	2.48	2.24	3.11	2.45	2.79	3.87	3.07	3.23	3.38
10342106	5.90	6.49	6.42	6.41	5.88	6.38	6.10	5.12	6.39	5.48	6.87	6.04	7.03	5.94
10342107	6.70	6.38	6.57	6.20	6.42	6.37	6.77	6.41	6.18	5.68	6.45	6.42	7.04	6.46
10342108	5.89	6.91	5.91	5.02	6.44	5.84	4.75	6.86	7.26	5.08	5.21	7.67	6.75	3.87
10342109	3.94	3.64	3.89	4.68	4.28	2.79	4.67	3.25	3.61	2.78	3.68	3.65	3.78	3.50
10342110	5.55	5.43	5.94	5.77	5.66	6.32	6.67	5.60	5.68	4.84	4.63	5.39	5.30	5.34
10342111	7.75	7.40	7.71	7.33	7.41	7.28	6.99	6.51	7.52	7.25	8.02	7.81	7.01	7.27
10342112	6.48	6.44	6.68	6.48	6.40	7.05	7.84	7.52	7.39	7.64	7.77	7.97	8.52	7.91
10342113	3.52	4.26	3.55	3.75	4.15	4.12	4.99	3.30	4.30	3.53	4.19	4.91	4.73	4.38
10342114	5.85	3.25	3.54	4.87	4.42	3.18	4.79	3.33	4.04	4.29	3.57	3.44	4.34	4.14
10342115	2.61	2.78	3.92	3.56	2.26	4.02	4.21	3.47	4.05	3.28	4.49	4.90	5.13	5.83
10342116	5.32	5.57	5.00	4.86	4.99	5.07	5.24	3.07	4.71	4.57	4.64	4.68	5.48	5.05
10342117	5.02	5.38	5.82	5.10	5.61	4.31	5.69	5.62	4.71	6.14	6.63	3.98	4.44	3.44
10342118	11.62	12.04	12.01	12.02	11.93	11.72	11.89	11.64	11.95	11.73	11.92	12.03	12.51	12.21
10342119	7.90	7.36	6.52	7.43	7.78	6.25	6.15	5.94	5.66	6.74	6.74	7.38	5.95	6.85
10342120	6.62	4.90	3.64	6.56	6.12	6.43	2.52	4.04	6.76	8.27	4.63	3.76	4.59	4.89
10342121	2.14	2.28	2.76	2.57	2.14	2.13	2.18	2.62	2.53	2.00	2.41	3.62	2.24	2.10
10342122	2.46	2.76	2.64	2.62	2.58	2.22	2.68	2.65	3.97	2.32	3.27	3.05	3.26	4.04
10342123	4.99	4.26	3.62	6.41	4.53	3.58	4.45	3.78	5.08	3.84	5.58	5.19	5.28	2.50
10342124	3.82	4.18	4.00	3.56	5.35	3.54	4.95	3.47	3.83	5.18	4.27	4.22	3.58	3.85
10342125	4.75	4.48	4.40	5.05	4.67	3.80	3.49	3.12	2.87	5.08	3.04	3.42	3.96	3.72
10342126	5.30	5.37	4.79	6.00	5.50	6.52	5.37	4.99	5.47	6.90	5.21	4.36	5.37	5.98
10342127	6.35	6.19	6.05	6.30	6.06	7.62	6.60	6.43	6.65	6.31	7.07	7.40	7.02	7.26
10342128	5.57	5.14	5.61	4.94	5.07	4.63	4.53	4.58	5.49	4.85	5.21	5.43	5.33	5.43
10342129	7.94	7.42	8.01	7.11	7.76	7.42	8.15	8.20	8.35	7.79	7.05	6.92	7.47	7.89
10342130	9.57	9.14	9.53	9.64	9.57	8.61	9.14	9.44	8.08	8.99	6.97	7.42	7.74	7.68
10342131	7.32	5.56	6.23	6.50	6.00	5.83	2.33	6.42	4.06	5.36	5.75	6.15	5.13	5.75
10342132	4.59	4.31	5.07	4.09	3.79	4.70	4.59	5.94	5.01	3.90	4.77	4.63	5.64	2.66
10342133	3.73	5.21	3.97	4.45	4.20	6.16	4.28	4.09	3.74	7.21	4.08	5.03	4.77	4.11
10342134	10.41	9.63	9.77	9.61	9.82	10.25	10.40	10.19	10.91	10.42	11.83	10.72	11.70	10.58
10342135	2.34	2.89	2.76	2.44	2.73	2.72	2.79	2.75	2.40	2.35	3.88	4.15	3.08	2.43
10342136	6.14	5.94	6.43	6.71	5.76	6.48	6.02	5.82	6.30	6.01	5.83	6.21	6.29	7.20
10342137	7.37	7.37	7.91	7.24	7.14	7.26	6.59	6.42	6.72	6.74	6.73	7.17	7.52	6.43
10342138	6.58	6.59	6.81	6.33	6.63	7.01	7.57	6.89	6.78	7.11	7.33	7.44	7.71	7.85
10342139	2.09	2.19	2.00	2.07	2.16	1.89	2.21	1.93	2.19	2.44	2.92	2.44	2.59	3.14
10342140	8.79	8.67	8.34	8.90	8.80	8.92	7.89	8.41	7.76	9.06	6.04	8.77	6.56	7.14
10342141	3.64	3.48	3.37	3.33	2.93	2.80	4.26	3.10	2.79	4.75	4.01	3.77	2.27	3.39
10342142	5.35	6.02	5.36	6.14	6.19	4.76	5.09	6.94	4.38	6.54	4.42	7.24	4.74	2.60
10342143	5.91	6.32	5.94	6.09	6.06	6.38	6.48	6.14	5.90	6.63	6.93	5.95	7.21	6.64
10342144	4.93	4.28	3.63	3.90	4.57	4.80	4.77	3.80	5.06	4.83	5.29	6.45	4.21	5.10
10342145	6.27	5.94	5.49	6.37	5.86	4.94	5.50	6.09	4.81	4.51	5.47	4.41	5.46	4.35
10342146	7.03	7.58	7.21	8.64	8.56	6.70	6.73	5.69	6.53	6.59	8.19	6.72	6.68	4.87
10342147	3.30	3.94	3.55	3.57	3.91	3.93	3.78	3.04	4.70	3.70	4.24	4.47	4.52	5.19
10342148	3.04	3.17	3.17	2.60	3.86	2.46	2.54	2.36	3.70	2.94	4.09	2.83	2.62	2.34
10342149	6.94	6.98	6.77	6.58	7.20	7.03	7.10	7.14	6.70	6.85	7.74	7.82	8.01	7.02
10342150	3.12	2.79	3.00	3.07	2.50	3.58	3.04	2.78	2.88	3.33	5.43	3.60	2.66	3.76
10342151	8.88	8.18	8.67	8.71	8.68	8.77	9.20	9.20	8.30	9.37	9.14	6.74	8.58	8.67
10342152	4.29	4.17	4.33	4.28	4.43	4.51	4.48	4.32	4.83	4.25	4.75	4.44	4.98	5.19
10342153	3.39	2.57	2.78	3.05	2.32	3.11	3.10	3.08	3.29	3.68	2.14	2.87	3.46	3.77
10342154	6.22	6.57	7.06	6.43	6.65	6.62	7.31	6.55	6.42	6.49	6.56	6.47	7.46	6.74
10342155	6.73	6.40	6.22	5.96	6.78	6.78	6.66	7.03	6.82	6.06	7.01	7.20	7.14	6.72
10342156	6.55	6.22	6.46	6.18	6.85	6.56	5.93	6.58	6.54	6.47	6.81	6.69	6.68	6.41
10342157	8.57	8.36	8.26	8.17	8.46	8.10	8.69	8.60	7.74	8.26	7.69	7.69	7.54	7.41
10342158	5.77	5.36	6.02	6.21	5.67	5.55	5.81	4.93	4.63	4.93	5.49	5.00	5.92	5.51
10342159	6.18	4.80	5.07	6.10	4.83	5.06	3.39	4.30	3.18	5.91	2.61	3.49	4.44	2.86
10342160	7.20	7.56	7.37	7.31	7.32	6.86	7.13	6.81	6.55	7.07	7.96	6.86	7.80	6.93
10342161	4.64	4.92	5.28	4.79	3.86	5.67	3.83	3.71	2.59	2.61	2.78	2.86	3.66	5.68
10342162	3.74	3.63	3.65	3.26	3.22	3.97	3.11	3.39	3.74	3.20	4.63	2.87	4.58	5.07
10342163	10.15	10.81	10.68	9.98	10.02	9.65	10.09	8.88	9.82	9.21	10.78	9.95	11.25	9.42
10342164	6.67	6.84	5.70	5.92	6.90	5.59	6.20	5.98	5.39	5.85	5.99	6.47	6.35	6.24
10342165	4.99	4.51	3.73	4.52	5.04	4.67	4.96	4.94	4.78	3.63	4.13	4.78	4.92	4.96
10342166	2.44	2.63	1.89	1.86	2.21	4.00	4.62	2.46	5.46	2.13	2.48	5.79	5.62	4.56
10342167	4.60	4.14	3.19	3.71	4.50	3.54	5.16	3.89	3.03	3.72	4.57	3.75	3.57	4.53
10342168	5.07	4.48	4.94	5.51	5.38	5.44	5.73	5.04	6.01	5.10	5.46	5.63	6.71	5.15
10342169	3.71	4.37	3.98	3.91	3.70	4.51	3.37	3.86	4.71	3.70	3.11	3.68	5.00	3.55
10342170	13.11	12.99	13.35	13.29	13.23	13.27	13.24	13.20	13.19	12.99	13.33	13.26	13.54	13.37
10342171	7.71	7.82	6.91	8.00	7.50	7.74	7.73	7.84	7.50	7.54	6.68	7.37	7.51	7.60
10342172	4.65	6.76	7.35	6.71	6.89	3.35	6.15	5.89	3.73	4.34	8.08	3.62	5.89	4.79
10342173	5.98	6.05	6.43	6.18	5.69	6.11	5.51	4.74	7.11	5.27	5.45	5.98	7.17	5.14
10342174	6.14	6.45	6.49	6.67	6.66	6.50	6.98	6.23	7.16	6.57	6.67	6.79	6.58	6.72
10342175	2.43	2.32	2.04	2.11	2.19	1.87	1.78	2.31	2.93	2.56	3.58	3.14	3.38	3.12
10342176	5.87	6.26	6.11	6.33	6.12	5.90	6.29	5.72	6.22	5.63	6.93	5.83	6.47	4.74
10342177	2.11	2.94	2.61	2.76	2.89	2.43	2.23	3.58	2.64	1.99	2.30	2.40	3.18	2.40
10342178	4.64	3.18	4.62	4.67	4.95	2.96	3.58	3.28	3.27	3.32	2.97	2.85	3.90	3.52
10342179	5.40	5.55	5.31	5.54	5.70	5.97	5.31	6.08	5.77	6.19	6.25	5.48	6.13	6.02
10342180	7.85	7.83	8.23	7.78	7.10	6.94	7.05	8.22	7.39	7.81	6.10	7.06	7.28	8.17
10342181	3.58	4.12	2.50	3.95	3.34	3.15	3.13	2.56	2.24	2.71	4.66	2.63	2.33	2.59
10342182	3.69	3.73	4.06	3.51	3.60	4.07	4.01	3.72	3.67	3.56	4.49	3.61	4.01	4.68
10342183	2.69	2.41	2.35	2.65	3.29	4.18	2.77	2.71	3.65	2.42	3.53	3.52	3.36	2.87
10342184	2.72	2.66	3.58	2.76	2.61	3.25	3.15	3.40	4.34	3.26	4.43	3.19	4.20	3.85
10342185	6.35	6.40	6.66	6.16	5.76	6.58	6.72	5.63	6.71	6.08	7.94	6.67	6.95	6.22
10342186	10.98	10.68	10.01	10.58	10.95	10.10	9.89	10.01	10.24	10.34	9.02	9.64	8.93	10.04
10342187	3.32	4.36	5.21	4.25	4.80	3.37	4.03	3.11	3.22	5.49	3.63	3.56	2.92	3.21
10342188	5.71	4.85	4.83	5.70	6.68	4.76	7.12	5.76	6.65	6.25	9.02	7.02	7.83	7.89
10342189	6.17	6.39	6.10	5.24	5.79	6.37	5.57	5.28	5.99	6.05	5.73	6.91	6.48	6.24
10342190	3.17	3.62	2.71	3.62	3.65	2.19	2.90	2.75	2.42	2.81	2.23	2.43	2.73	4.11
10342191	2.82	3.34	2.31	3.43	3.34	3.10	3.46	3.37	3.65	2.42	3.25	4.22	4.16	2.92
10342192	5.49	5.54	5.37	5.75	4.76	5.62	5.26	6.13	6.12	6.64	5.83	5.78	6.53	6.21
10342193	9.04	8.66	9.10	9.06	8.68	9.93	9.95	9.23	9.17	8.91	10.02	10.50	9.61	8.89
10342194	4.62	5.30	3.97	4.28	4.76	4.48	4.88	4.77	5.30	4.00	4.28	4.52	4.89	5.09
10342195	2.75	2.42	3.40	4.32	3.09	2.69	2.44	3.46	2.94	2.68	2.22	3.92	2.92	3.47
10342196	11.22	11.07	11.06	11.30	11.26	10.80	10.71	11.20	11.02	10.07	9.09	10.17	10.10	10.45
10342197	8.08	8.00	8.17	8.18	8.37	8.53	8.48	8.42	8.06	8.23	8.43	8.19	7.93	8.84
10342198	6.12	7.35	6.51	6.62	6.63	5.86	6.47	5.82	5.40	6.28	7.07	6.61	6.86	6.12
10342199	7.99	8.10	8.19	7.63	8.08	7.37	7.65	7.10	7.78	6.68	7.83	8.12	7.79	6.98
10342200	3.29	4.25	3.80	3.68	3.58	3.06	4.48	3.77	3.94	5.13	5.59	5.60	4.02	4.13
10342201	7.06	5.51	6.69	6.94	6.25	7.04	7.29	6.08	7.16	6.24	6.71	5.63	5.89	5.82
10342202	3.98	4.71	2.52	4.48	4.40	3.12	3.25	3.37	3.56	4.70	2.67	3.47	2.79	3.43
10342203	2.69	2.60	2.27	3.67	2.99	2.91	3.62	2.54	2.68	3.17	3.25	2.63	3.39	3.38
10342204	6.19	5.71	5.50	6.03	6.64	5.80	6.17	6.01	6.59	5.25	5.80	4.73	3.93	6.52
10342205	3.13	2.91	2.42	2.35	3.40	2.93	2.33	3.01	2.40	2.76	3.68	3.20	2.59	3.11
10342206	5.64	6.22	4.71	4.46	5.23	4.39	4.19	4.83	5.08	5.59	5.29	4.72	8.11	4.47
10342207	4.15	2.80	3.24	2.82	3.44	3.84	2.33	2.60	2.69	4.08	3.92	2.77	3.51	3.74
10342208	3.74	4.17	4.44	3.57	3.83	3.36	5.14	4.45	3.06	3.58	6.30	3.98	4.57	4.78
10342209	8.07	8.51	9.04	8.64	8.21	8.96	8.75	9.31	9.14	9.51	9.57	10.46	7.02	8.72
10342210	11.07	10.86	10.63	10.82	10.52	10.62	10.36	10.81	10.05	10.35	8.52	8.93	8.45	8.78
10342211	2.06	3.17	2.25	3.73	2.92	2.58	2.21	2.35	2.35	3.28	2.41	2.61	2.54	2.93
10342212	7.09	7.27	6.94	7.79	7.50	7.10	6.32	7.04	7.03	5.82	6.70	6.47	7.40	6.94
10342213	2.58	3.37	3.08	2.75	3.22	3.17	3.02	3.79	3.10	2.85	2.84	4.60	3.14	3.15
10342214	10.40	9.92	10.61	10.07	10.06	11.27	11.28	10.72	11.37	10.83	9.85	10.95	11.00	10.68
10342215	11.96	11.63	11.72	11.72	11.78	11.82	11.82	11.48	12.25	11.35	12.87	12.35	13.12	11.61
10342216	4.72	5.65	6.27	6.36	5.28	4.53	5.52	4.80	5.60	4.23	5.68	5.83	6.68	3.88
10342217	2.27	2.14	2.32	2.51	1.90	2.03	2.69	2.56	2.88	2.91	2.92	2.65	3.00	3.10
10342218	2.25	2.33	2.27	2.17	2.56	2.62	3.26	2.60	2.73	3.45	3.24	2.63	3.52	3.98
10342219	6.74	6.90	6.44	6.52	6.45	6.86	7.42	5.58	6.15	5.73	7.13	6.57	6.98	6.89
10342220	2.45	1.87	2.18	2.01	1.94	2.04	3.23	2.47	2.67	3.87	2.23	2.12	2.87	2.30
10342221	5.59	6.32	6.55	7.09	5.25	6.94	6.61	6.94	7.97	6.64	3.19	6.28	3.82	7.21
10342222	10.25	10.03	9.83	9.99	10.15	10.68	10.09	10.20	10.25	9.43	11.31	11.30	11.24	10.44
10342223	4.95	5.13	5.51	4.87	4.87	4.98	5.06	4.66	4.13	5.15	4.69	5.00	6.24	4.81
10342224	2.71	2.45	2.48	2.27	2.50	2.25	4.50	2.55	2.47	3.36	3.23	2.30	2.55	2.74
10342225	5.18	4.97	2.75	4.16	4.67	4.83	3.83	5.54	3.40	4.70	4.81	4.35	5.66	5.85
10342226	1.90	2.06	1.91	2.10	2.01	2.03	1.98	2.04	1.98	1.92	2.13	2.19	2.01	2.91
10342227	8.22	8.35	7.85	8.16	8.54	8.05	7.45	7.98	7.98	8.14	9.20	8.69	9.04	10.04
10342228	5.70	5.17	5.20	5.31	6.00	5.89	6.08	5.11	5.84	4.95	6.18	5.81	6.89	6.08
10342229	4.69	3.65	2.78	6.07	3.08	3.27	2.98	3.87	3.04	5.43	2.94	4.66	3.17	3.39
10342230	6.38	6.91	7.10	6.76	6.08	7.14	6.94	6.98	6.70	6.89	7.97	7.04	7.79	6.41
10342231	4.48	4.28	5.38	3.82	4.84	4.13	6.01	3.53	5.28	5.84	4.99	6.11	5.96	5.80
10342232	6.21	5.55	6.57	6.42	5.98	6.41	6.41	5.43	5.89	5.77	6.85	5.44	6.40	5.71
10342233	6.55	6.49	6.65	6.41	6.59	6.90	7.39	6.53	6.84	6.46	6.60	6.18	6.19	6.50
10342234	7.49	7.75	7.64	7.24	6.74	8.69	6.49	8.14	5.15	4.36	8.08	9.07	6.91	4.47
10342235	3.49	3.77	3.98	3.80	4.03	3.98	3.38	3.67	4.17	4.28	3.69	4.23	7.92	3.52
10342236	5.78	4.01	4.50	5.79	6.02	4.87	5.42	5.07	5.05	3.81	6.44	7.40	6.12	3.73
10342237	7.49	7.65	8.12	7.65	7.61	7.53	7.57	7.28	7.09	6.77	8.32	7.45	8.51	5.46
10342238	3.73	4.17	4.88	3.93	4.50	3.96	4.02	4.18	4.08	3.78	3.65	4.09	5.05	3.89
10342239	6.85	6.31	7.37	5.60	6.28	6.48	6.05	4.70	6.65	5.96	6.86	8.82	5.12	7.99
10342240	5.04	4.30	4.49	4.35	4.98	5.04	4.83	4.83	5.04	4.73	6.07	4.91	5.78	5.37
10342241	3.61	5.28	3.59	5.29	4.54	3.66	2.96	4.69	4.75	3.97	4.86	4.02	7.30	8.42
10342242	3.74	5.03	3.53	4.41	4.15	3.84	4.35	2.69	5.77	5.30	3.93	4.23	3.94	4.00
10342243	5.27	5.99	5.75	5.43	5.65	5.63	5.36	5.50	5.29	5.93	5.61	5.22	5.59	5.27
10342244	2.79	3.29	2.43	2.37	2.50	3.42	2.49	3.16	2.67	2.55	2.38	2.30	2.85	2.43
10342245	3.12	2.66	2.66	3.32	4.37	4.10	4.35	3.72	4.06	3.61	4.34	2.99	3.73	3.62
10342246	6.56	6.33	5.31	7.16	7.08	7.36	6.55	6.05	7.23	6.71	5.87	6.82	4.91	7.74
10342247	6.01	6.54	6.21	6.34	6.12	6.42	6.74	5.70	6.07	6.01	7.30	6.70	7.03	6.38
10342248	5.86	4.97	4.06	5.01	5.45	5.14	4.41	3.82	4.26	4.26	4.82	4.15	4.37	4.80
10342249	2.26	1.91	2.64	2.85	2.65	3.39	3.52	3.38	3.94	2.78	3.59	3.07	3.05	3.23
10342250	2.12	2.89	2.50	2.46	2.45	3.03	3.24	3.15	3.01	4.09	3.03	3.28	3.23	4.35
10342251	2.87	3.44	2.61	2.01	2.29	2.57	2.38	3.10	3.25	3.02	3.33	2.09	2.43	5.14
10342252	2.47	3.38	5.30	2.60	3.71	3.38	2.72	3.39	2.97	3.33	2.51	3.43	3.64	2.75
10342253	2.16	2.46	2.04	2.04	2.28	2.25	2.31	2.33	2.52	2.22	2.23	2.84	2.48	3.68
10342254	7.36	7.66	7.75	6.85	7.73	7.36	6.50	7.33	7.81	3.77	4.32	6.54	6.74	5.18
10342255	3.42	3.69	4.38	3.23	3.88	4.43	3.61	3.54	4.18	3.18	3.25	3.49	5.05	4.02
10342256	2.75	2.91	2.87	3.48	3.95	2.89	2.45	2.45	2.33	2.43	2.86	4.21	4.29	3.01
10342257	3.73	2.52	2.85	2.45	2.97	2.43	3.20	3.78	2.81	3.36	4.32	3.29	5.76	4.87
10342258	4.52	4.41	4.30	4.18	4.66	4.45	3.53	4.86	5.34	4.74	4.78	5.11	5.18	5.49
10342259	2.10	3.24	1.93	2.83	2.17	2.44	2.54	2.66	2.35	3.24	2.55	3.08	2.69	3.23
10342260	5.29	5.41	4.80	5.07	5.46	4.68	6.03	6.11	5.54	4.92	6.06	5.85	6.22	5.98
10342261	8.78	8.43	7.63	8.79	8.64	8.70	7.49	8.06	7.42	7.96	7.44	7.39	7.29	8.05
10342262	14.04	13.97	14.04	14.12	14.11	14.08	13.87	14.11	13.99	14.00	14.13	14.00	14.00	14.03
10342263	7.99	7.94	7.94	8.27	7.48	8.35	7.42	8.63	8.07	7.75	8.71	9.22	8.58	8.49
10342264	4.04	4.38	5.37	4.97	4.67	4.52	4.21	4.80	3.54	3.36	4.25	5.38	3.71	4.06
10342265	1.80	1.91	1.69	1.73	1.94	1.81	1.89	2.46	2.40	2.08	2.21	2.21	2.76	2.37
10342266	2.58	2.94	2.79	3.44	2.45	2.95	2.93	2.81	3.48	2.65	3.78	3.88	2.73	2.35
10342267	4.31	3.59	4.98	5.15	6.19	3.70	4.88	2.74	4.88	4.32	2.83	3.63	4.24	3.62
10342268	3.79	4.43	4.60	4.23	4.43	4.21	4.03	4.03	6.28	4.34	5.58	5.02	5.26	3.45
10342269	6.02	6.77	7.51	6.62	6.33	6.02	6.46	5.26	6.31	6.24	7.46	6.74	7.22	5.74
10342270	5.11	4.41	4.51	4.58	5.44	4.21	5.71	4.00	4.45	3.90	5.46	4.27	5.13	3.50
10342271	1.81	1.82	2.13	1.97	1.85	2.52	3.00	1.76	2.16	1.96	2.13	2.38	2.76	2.31
10342272	8.28	8.04	8.75	8.60	8.63	10.27	9.22	8.57	9.21	9.26	9.90	10.45	9.72	9.73
10342273	8.96	8.76	9.04	8.76	8.10	8.31	8.91	9.55	7.32	9.08	7.56	8.63	10.22	9.70
10342274	5.13	4.33	4.61	5.51	5.19	4.48	4.92	5.24	3.23	5.33	5.02	4.83	6.03	6.07
10342275	6.67	7.00	6.42	6.54	6.56	6.64	6.02	6.90	6.58	5.77	7.03	6.56	7.48	7.64
10342276	6.82	6.85	6.76	6.71	6.89	6.65	6.08	7.22	5.70	7.64	5.94	6.34	6.10	5.54
10342277	3.34	3.66	3.29	4.01	3.24	3.85	4.72	2.79	4.78	3.05	5.14	4.10	3.97	4.89
10342278	5.11	4.83	5.20	4.97	4.78	5.50	5.70	4.39	5.39	5.38	5.39	4.85	4.83	6.12
10342279	5.65	4.25	4.21	4.61	4.07	4.03	4.33	2.87	5.17	3.34	3.83	5.13	4.48	5.30
10342280	6.01	6.05	5.86	5.87	5.30	3.72	4.46	5.08	4.40	3.02	6.07	4.78	5.00	3.88
10342281	2.26	2.15	2.34	2.14	2.10	2.49	2.27	2.81	2.19	2.36	2.76	2.17	3.23	3.84
10342282	8.41	8.40	7.20	8.13	8.42	6.37	5.55	8.31	8.02	9.02	7.16	6.15	6.66	9.92
10342283	5.03	5.58	5.09	5.53	5.27	5.74	4.94	5.83	5.14	5.46	4.87	5.83	6.00	5.82
10342284	4.82	5.26	4.69	4.82	5.85	4.92	5.04	4.50	4.13	4.64	6.11	5.08	5.33	5.30
10342285	3.74	4.10	5.27	4.75	3.72	3.85	4.92	3.40	4.28	4.76	5.37	5.17	5.48	4.50
10342286	5.13	4.94	5.34	5.38	5.23	5.80	5.41	4.65	5.84	4.53	7.29	5.62	5.11	2.71
10342287	5.68	6.39	6.54	5.36	4.77	6.22	6.16	5.48	7.32	6.55	6.30	6.02	7.07	7.22
10342288	5.00	4.44	4.99	4.16	5.21	5.58	4.82	6.87	6.46	4.14	4.08	4.55	3.71	3.83
10342289	10.31	10.31	10.34	10.11	10.36	10.22	10.41	10.25	10.06	9.98	10.31	10.33	10.75	10.22
10342290	7.08	7.23	7.27	6.94	7.43	7.20	7.61	7.07	7.53	7.66	8.41	8.48	8.62	7.80
10342291	4.14	4.27	4.63	6.47	4.80	4.00	3.26	3.29	3.23	4.30	4.78	4.16	4.04	2.34
10342292	4.14	3.78	4.77	4.56	3.23	4.50	4.39	3.40	3.33	3.95	3.68	3.52	5.32	4.94
10342293	4.47	5.31	5.69	5.16	4.92	5.04	4.79	5.27	5.39	5.42	5.62	5.20	5.75	6.31
10342294	7.75	7.76	7.23	8.27	8.13	7.47	7.04	6.85	8.40	5.98	8.40	8.94	8.43	9.86
10342295	9.40	9.33	8.78	9.07	9.31	10.06	9.10	10.22	10.43	9.98	9.43	9.94	9.99	9.88
10342296	4.13	3.93	5.13	3.99	4.10	4.93	4.19	4.63	3.77	3.34	3.89	4.91	4.73	4.20
10342297	2.72	3.38	2.66	3.74	2.50	2.59	2.66	2.96	2.57	2.78	3.46	3.21	2.48	2.53
10342298	5.33	4.95	5.20	5.81	5.72	6.26	5.85	5.98	5.76	4.32	6.20	6.55	4.41	6.22
10342299	4.06	4.33	4.97	4.60	4.46	3.54	3.99	3.28	4.75	5.81	4.21	3.68	4.80	3.88
10342300	5.28	5.59	5.47	5.98	5.77	5.62	6.90	5.95	6.25	6.70	5.22	6.37	5.53	6.53
10342301	6.38	5.32	5.91	5.97	5.29	5.69	6.71	6.28	4.02	4.21	4.86	6.29	7.01	5.35
10342302	7.49	7.70	7.76	7.70	7.91	7.78	7.65	7.08	7.26	6.72	8.47	6.72	7.64	7.16
10342303	3.78	3.11	4.95	4.08	3.95	5.70	4.28	2.12	5.18	2.49	2.70	5.60	4.14	4.59
10342304	5.72	5.21	6.21	4.94	5.16	4.95	5.38	5.53	6.32	6.03	4.91	3.97	5.69	4.32
10342305	3.77	3.08	2.57	2.98	3.06	3.54	3.21	3.68	3.69	4.44	4.17	3.04	4.74	5.27
10342306	2.59	2.28	2.66	2.97	2.51	2.38	2.38	2.78	2.77	3.43	3.13	4.01	3.70	3.99
10342307	10.82	11.01	10.29	11.11	10.86	10.98	10.62	11.06	10.23	11.05	8.94	9.82	7.84	9.08
10342308	11.76	11.91	12.03	11.73	11.50	12.33	12.01	12.21	12.08	12.34	12.56	12.51	12.14	12.21
10342309	9.08	9.19	9.05	8.70	9.13	8.56	9.08	8.74	8.76	8.49	9.59	8.82	10.15	7.98
10342310	3.11	3.71	3.48	3.31	3.48	3.77	3.55	3.17	2.67	2.62	3.27	3.56	2.98	3.18
10342311	4.16	3.55	3.95	3.70	4.03	4.13	4.92	4.94	4.29	4.86	4.49	5.52	2.62	5.40
10342312	8.09	8.74	9.02	7.80	8.06	7.42	8.44	7.08	8.11	7.46	9.05	8.79	8.84	7.58
10342313	4.91	4.50	3.44	4.88	4.16	3.84	3.44	4.53	4.95	5.07	4.50	5.32	5.68	4.09
10342314	8.33	7.98	6.54	8.02	7.23	7.90	7.35	7.60	8.08	8.83	4.52	8.76	5.12	7.91
10342315	2.89	2.83	4.10	3.48	2.83	5.82	4.47	3.88	3.80	2.51	4.39	2.89	3.02	3.26
10342316	2.48	2.21	2.12	2.28	2.41	2.41	2.39	2.23	2.10	2.47	2.10	2.47	2.19	3.02
10342317	5.18	4.39	3.93	4.52	4.64	5.10	4.45	4.64	6.71	5.31	6.46	5.52	5.51	7.88
10342318	5.40	6.11	5.22	5.08	5.52	5.26	5.78	4.22	4.33	5.28	6.40	5.60	6.53	4.07
10342319	4.76	5.22	5.57	4.87	4.29	5.11	5.35	4.90	5.58	4.93	6.26	5.63	5.79	6.05
10342320	5.23	5.90	6.74	5.28	5.71	5.70	6.03	4.48	6.88	4.80	6.70	6.00	6.60	5.81
10342321	2.32	2.60	2.34	2.40	3.01	2.09	3.50	2.14	2.40	3.09	2.58	2.14	2.44	3.53
10342322	5.97	6.50	6.95	4.89	6.00	7.48	6.39	6.43	4.99	7.85	11.01	5.46	4.83	5.39
10342323	4.98	4.78	5.03	5.11	4.14	5.09	5.40	5.67	4.80	5.15	5.65	5.14	5.78	5.11
10342324	10.33	9.99	10.23	10.23	10.11	10.65	10.72	10.49	10.55	10.66	10.40	11.27	11.18	10.77
10342325	5.19	4.47	4.09	6.23	6.05	3.95	4.11	4.81	4.65	2.64	3.32	5.76	7.18	4.93
10342326	5.97	5.61	5.83	5.37	6.40	5.76	6.12	5.93	6.68	5.94	8.48	6.53	6.52	6.83
10342327	5.53	6.77	6.51	6.07	7.14	5.68	5.41	4.93	6.07	5.55	5.64	6.28	5.65	5.68
10342328	5.03	4.64	4.22	4.91	4.40	5.05	4.91	4.70	3.55	4.15	4.12	5.89	5.14	3.70
10342329	4.13	3.97	4.72	3.77	3.96	4.28	3.64	4.15	5.73	4.48	3.88	4.09	4.05	4.50
10342330	7.07	7.69	7.63	6.98	7.04	7.07	6.88	7.34	7.17	7.06	7.97	8.52	8.04	7.00
10342331	2.91	3.82	5.32	6.72	3.93	3.25	3.37	5.51	3.50	3.13	3.56	3.51	7.07	4.04
10342332	7.90	8.10	7.96	7.70	8.20	7.80	7.63	7.91	7.69	7.50	5.85	7.63	6.76	7.11
10342333	1.87	2.19	2.28	2.61	2.08	2.67	2.12	2.20	2.48	2.53	2.00	2.14	2.30	3.33
10342334	4.42	5.16	5.62	6.23	5.77	6.64	4.21	5.28	6.75	7.50	4.58	3.97	2.62	5.07
10342335	6.58	6.48	6.89	7.37	6.05	6.07	6.85	5.75	4.82	3.30	5.40	7.30	7.90	7.46
10342336	6.31	6.11	5.94	6.74	6.22	5.78	6.66	4.03	4.72	5.20	5.17	5.28	6.79	4.26
10342337	10.24	10.02	9.64	10.10	9.89	9.54	9.54	10.28	9.29	9.92	6.92	8.01	6.49	8.28
10342338	2.98	3.17	2.75	2.90	3.54	2.62	4.27	3.90	2.58	3.72	2.73	3.34	2.65	3.73
10342339	8.35	8.94	9.18	8.89	9.04	8.82	8.90	8.10	8.22	8.19	9.38	9.10	9.97	8.75
10342340	4.15	3.76	3.41	3.60	3.90	5.66	4.08	3.29	4.30	5.69	5.01	3.70	3.94	3.75
10342341	6.12	6.43	6.41	5.38	6.43	5.47	5.05	5.71	5.75	5.98	5.90	6.55	5.89	5.99
10342342	2.08	2.84	2.40	2.75	2.94	2.51	4.49	2.46	3.09	2.64	2.67	4.91	4.33	3.65
10342343	8.54	8.83	8.99	8.85	8.68	8.74	8.11	8.50	8.59	8.70	8.85	9.32	9.56	8.60
10342344	3.83	4.15	2.47	2.53	2.21	5.29	4.78	2.85	6.42	4.52	6.36	5.87	3.89	8.31
10342345	10.16	9.99	10.36	9.70	10.14	9.31	8.31	9.39	9.35	8.29	8.93	9.39	8.56	9.32
10342346	5.70	6.03	6.59	6.11	5.62	5.52	5.42	5.99	5.25	6.19	6.38	4.95	7.08	5.26
10342347	5.63	5.98	5.98	6.96	5.83	4.20	5.37	3.95	4.14	6.16	4.61	5.17	5.62	4.70
10342348	3.75	2.94	4.05	3.08	3.72	3.67	4.18	2.98	3.09	3.96	4.17	3.27	3.81	4.13
10342349	8.63	8.09	8.23	8.32	8.12	8.62	8.59	8.50	8.05	8.25	8.56	9.01	9.14	8.72
10342350	6.41	6.50	6.62	6.37	6.58	6.42	7.49	6.05	6.64	5.92	7.13	6.79	7.15	5.37
10342351	3.71	4.80	4.26	4.51	4.92	3.91	5.11	4.26	4.11	4.33	5.15	4.62	4.79	6.98
10342352	7.36	7.61	6.83	7.80	7.81	8.14	7.52	8.28	7.43	8.83	5.23	6.50	6.47	7.93
10342353	4.50	4.26	4.07	4.03	4.96	4.04	4.00	3.66	5.46	4.43	5.34	4.56	3.87	3.57
10342354	5.49	5.43	6.45	5.36	4.90	5.57	5.73	4.80	5.42	4.97	5.89	4.55	6.09	6.56
10342355	3.92	4.55	5.38	4.49	5.32	3.95	2.98	4.78	4.17	4.40	3.99	7.62	5.48	4.04
10342356	8.19	7.63	7.79	7.27	7.91	7.77	6.78	6.35	7.58	7.49	5.87	7.80	6.86	6.13
10342357	4.30	3.87	4.17	3.99	4.03	3.56	4.48	2.58	3.78	4.23	5.16	4.89	5.69	4.72
10342358	9.82	10.12	9.12	10.34	10.06	7.71	6.78	10.03	8.96	8.58	3.82	5.40	3.00	6.24
10342359	10.16	10.04	9.50	10.38	10.30	9.53	8.98	9.69	8.99	9.25	9.76	10.00	7.82	9.44
10342360	7.51	7.84	7.75	7.74	7.87	8.07	8.01	8.22	8.58	9.00	9.30	8.44	8.46	7.90
10342361	3.82	3.08	3.47	3.65	2.67	3.27	3.31	2.45	2.20	4.04	3.31	5.77	2.53	2.59
10342362	4.80	6.23	4.70	4.50	4.02	6.82	6.03	4.06	3.68	3.92	5.02	3.64	6.09	5.83
10342363	6.32	5.05	5.74	5.61	5.14	6.03	6.18	6.39	5.88	5.97	6.27	6.88	6.10	6.69
10342364	5.16	5.93	6.18	5.79	4.80	4.43	6.77	4.86	3.35	3.38	6.37	3.74	6.32	5.26
10342365	4.35	4.84	4.56	4.30	4.17	3.91	4.19	4.20	4.24	4.77	5.39	4.02	5.05	3.82
10342366	9.85	8.90	8.10	9.47	8.97	7.90	8.20	8.96	8.90	9.42	6.06	9.13	5.02	5.70
10342367	5.06	5.14	5.20	5.07	5.04	5.17	5.00	7.02	4.29	2.20	3.89	5.48	3.77	4.24
10342368	8.08	8.19	7.24	8.24	7.24	7.12	6.44	6.86	8.39	8.13	6.58	7.90	5.74	8.04
10342369	8.84	9.18	8.18	8.86	8.54	8.88	8.29	9.10	8.66	8.68	7.19	9.15	6.33	7.46
10342370	4.56	4.21	4.75	4.81	4.52	5.28	4.72	6.06	5.64	4.83	6.22	4.90	5.12	4.58
10342371	2.34	2.15	2.53	2.67	2.32	3.28	2.58	2.44	2.21	2.39	3.04	3.16	2.40	2.22
10342372	8.52	8.66	7.48	9.05	8.97	7.49	5.83	7.71	7.27	8.05	5.66	7.97	7.48	7.38
10342373	3.03	3.06	2.93	2.59	2.90	2.83	3.70	2.96	3.60	3.43	2.93	2.98	4.28	3.29
10342374	3.79	4.29	4.59	4.18	4.19	4.64	5.00	3.23	4.54	4.70	4.64	5.26	4.20	3.45
10342375	7.96	7.79	7.79	8.22	8.23	7.90	7.87	6.88	7.47	6.88	7.58	7.12	7.25	6.58
10342376	5.51	5.58	5.97	5.80	5.75	5.79	5.48	5.62	5.06	6.83	5.92	5.95	6.43	6.12
10342377	3.39	3.36	2.92	3.41	3.08	3.19	2.88	3.52	3.84	4.11	3.92	3.31	3.64	4.34
10342378	2.13	2.28	3.29	2.02	2.14	2.27	3.14	2.48	3.46	2.88	3.14	2.33	2.48	3.27
10342379	4.59	4.19	4.15	3.54	4.32	4.17	4.18	3.56	4.01	3.94	5.69	4.70	5.70	3.32
10342380	5.22	3.88	5.03	4.93	4.79	6.29	5.64	3.85	6.59	6.22	5.21	6.98	3.08	4.20
10342381	4.02	4.52	4.27	4.51	4.28	4.27	4.52	4.31	4.34	4.46	4.53	4.32	4.48	4.82
10342382	6.20	6.37	6.90	6.39	6.46	6.76	5.43	5.34	5.83	5.63	6.10	5.20	6.13	7.51
10342383	8.32	7.98	7.89	8.76	8.31	8.79	7.51	8.73	8.19	8.45	4.05	6.08	6.24	6.57
10342384	3.89	3.91	3.86	3.91	4.94	3.63	4.06	3.65	3.72	4.85	5.27	3.90	3.00	3.23
10342385	3.42	3.73	3.29	3.26	3.78	3.70	3.15	2.55	2.89	2.97	3.67	2.99	2.81	4.50
10342386	11.53	11.75	11.56	11.38	11.59	11.21	11.72	11.06	11.10	11.27	11.65	11.03	12.13	11.71
10342387	3.39	3.44	3.51	3.56	3.20	3.34	3.33	3.65	3.73	3.72	4.03	3.56	4.03	4.59
10342388	2.10	2.61	2.19	2.45	2.33	2.78	2.13	1.97	3.26	2.97	3.89	2.52	4.07	4.46
10342389	8.50	8.89	9.00	8.46	8.42	7.73	8.63	7.57	8.78	7.56	10.86	8.32	9.28	8.50
10342390	7.50	7.54	7.30	7.32	7.02	7.08	6.77	6.99	6.73	7.79	8.16	7.86	8.76	7.20
10342391	2.74	2.56	2.93	3.11	2.90	3.11	3.25	3.00	2.97	3.16	2.94	4.48	4.09	3.69
10342392	4.37	3.94	5.06	4.22	4.92	3.95	3.48	4.68	2.56	3.26	3.35	3.47	2.84	2.48
10342393	6.27	6.97	6.68	6.53	6.53	6.04	6.14	6.33	6.03	5.79	5.79	7.25	6.67	7.30
10342394	4.85	4.58	4.14	5.20	4.77	4.02	5.33	4.44	3.89	4.32	3.06	4.65	5.50	3.09
10342395	6.83	7.20	7.98	7.21	6.04	5.52	5.46	5.38	7.83	7.02	8.14	5.58	8.50	5.59
10342396	2.76	2.65	3.13	4.13	3.13	2.51	2.44	2.96	2.25	2.92	2.38	2.46	2.51	2.92
10342397	11.57	11.48	11.23	11.38	11.42	11.92	11.82	11.53	11.98	11.71	11.90	12.22	11.08	11.79
10342398	5.73	6.26	5.27	7.31	6.91	5.29	3.34	4.78	4.54	4.72	3.45	4.78	4.93	4.15
10342399	6.75	6.41	5.43	6.44	6.29	7.09	8.00	7.69	6.50	6.30	6.33	7.11	6.73	7.06
10342400	2.12	2.06	1.95	2.64	2.12	2.88	2.14	2.01	2.14	2.04	2.72	2.37	2.35	2.36
10342401	7.28	8.53	9.04	8.50	7.80	7.46	8.91	7.24	8.01	7.04	8.96	8.09	9.48	8.00
10342402	7.16	7.86	7.92	7.44	7.32	7.19	8.12	6.65	7.16	7.08	8.13	7.63	8.97	7.59
10342403	4.59	4.88	3.97	5.80	3.78	4.08	3.36	4.13	3.51	3.09	4.61	4.36	5.00	9.86
10342404	3.41	2.88	4.10	2.62	2.94	2.22	2.84	2.31	3.29	3.09	2.35	5.05	1.91	2.96
10342405	6.80	7.07	7.04	6.80	6.64	7.55	7.66	7.97	7.71	7.32	7.64	7.62	8.45	7.19
10342406	6.29	5.08	5.91	5.25	5.55	5.66	5.06	5.93	5.66	6.05	4.54	4.16	3.77	5.56
10342407	5.65	5.39	4.29	5.52	5.91	3.75	5.03	4.67	7.04	5.70	4.80	4.91	4.63	4.58
10342408	2.71	2.86	2.50	2.56	2.79	2.39	2.88	2.30	2.12	2.58	3.97	3.51	2.97	2.55
10342409	7.24	8.32	7.04	8.51	8.00	6.55	6.41	6.16	4.38	3.14	4.78	7.10	6.11	4.95
10342410	4.97	4.08	5.33	4.11	5.41	3.15	3.69	3.44	5.33	3.56	4.29	3.27	3.99	4.13
10342411	4.31	5.06	5.35	5.74	5.57	6.13	5.74	4.67	5.08	5.01	4.00	6.16	6.49	5.05
10342412	5.75	5.85	5.86	5.62	5.95	5.83	5.65	5.61	7.54	4.77	5.29	5.01	6.87	5.81
10342413	6.86	7.31	7.58	7.05	7.04	7.32	7.67	6.84	8.09	7.41	8.28	8.10	8.62	7.83
10342414	7.29	7.90	8.04	8.53	7.53	8.98	8.59	6.65	6.31	7.76	8.12	9.83	9.73	6.87
10342415	6.80	6.29	6.66	5.86	6.75	6.32	5.36	6.82	6.23	6.85	6.80	5.44	5.22	6.43
10342416	8.90	9.39	9.21	9.92	9.13	7.81	8.23	8.63	7.95	8.94	6.80	9.16	7.90	8.00
10342417	10.06	10.19	9.89	10.07	10.21	9.73	9.66	9.80	10.41	10.04	10.53	9.22	9.21	10.59
10342418	7.31	6.89	7.11	6.92	7.64	7.20	7.75	7.68	7.18	5.71	7.75	7.50	8.19	7.38
10342419	4.04	3.71	3.67	3.85	3.61	4.05	3.23	3.63	4.71	3.48	4.71	3.37	4.14	3.64
10342420	2.69	3.18	3.30	3.62	3.95	3.57	2.62	2.65	4.33	3.70	3.28	3.45	3.26	4.82
10342421	2.97	2.97	3.22	3.25	2.93	4.22	2.96	3.11	3.83	3.56	4.03	3.48	2.79	4.26
10342422	3.27	3.94	4.59	2.69	3.75	2.65	4.57	5.48	3.25	3.96	2.83	6.81	4.23	3.51
10342423	6.66	7.38	7.52	7.47	7.42	6.62	7.22	4.64	6.10	7.46	6.58	6.72	7.67	6.48
10342424	6.22	6.68	6.50	7.08	7.02	6.74	4.01	5.78	7.84	6.99	7.35	6.52	6.48	4.42
10342425	2.69	2.67	2.33	2.41	2.41	4.61	2.58	2.65	2.70	2.93	3.31	3.24	3.01	2.62
10342426	2.40	2.70	2.67	2.84	4.09	2.04	2.46	2.28	2.98	2.66	3.90	3.01	3.23	4.33
10342427	2.74	4.40	3.95	2.65	3.65	2.88	4.14	7.06	3.59	4.06	4.93	3.74	4.17	3.36
10342428	5.79	6.66	5.09	4.74	3.99	5.95	4.34	4.20	4.38	6.04	4.81	6.23	4.74	4.20
10342429	5.41	4.33	5.42	4.58	4.64	5.15	4.70	4.62	4.71	4.00	4.47	4.62	4.45	4.65
10342430	8.11	7.83	8.37	8.38	8.32	8.08	7.71	8.48	8.02	9.22	7.69	8.94	7.65	7.50
10342431	6.46	6.99	6.32	6.70	5.80	6.77	6.47	6.20	6.06	6.59	5.95	6.54	5.94	6.16
10342432	7.13	6.67	7.36	7.12	6.84	6.79	7.36	7.18	6.69	7.33	6.72	7.04	6.44	7.67
10342433	7.05	4.82	8.94	5.87	5.47	8.75	9.32	4.51	7.30	5.19	6.18	6.83	8.33	9.15
10342434	2.93	3.07	3.34	3.08	3.99	4.63	2.97	3.18	4.96	3.71	4.28	3.55	3.91	3.90
10342435	2.21	2.11	2.06	2.11	3.00	2.24	3.07	2.51	4.49	2.87	3.35	3.76	4.92	4.36
10342436	8.22	8.38	8.59	8.17	8.35	8.63	8.30	8.86	7.84	7.75	6.33	8.56	6.92	7.87
10342437	4.85	5.21	4.69	5.33	3.92	4.00	4.66	6.24	5.10	3.31	4.28	5.06	4.44	4.16
10342438	4.25	4.05	4.48	4.72	3.57	2.96	3.58	3.49	4.30	5.03	3.78	3.91	3.48	5.58
10342439	4.23	4.29	5.47	4.67	5.46	7.08	6.18	4.61	5.32	4.67	3.77	5.34	6.95	5.80
10342440	4.31	4.82	4.47	4.94	4.31	5.89	6.69	6.20	7.09	5.56	6.41	6.92	7.99	7.38
10342441	2.98	3.01	3.48	2.45	3.21	2.92	3.15	3.01	4.44	3.65	4.31	3.50	4.99	5.12
10342442	10.37	10.43	9.61	10.54	10.39	10.00	9.05	9.42	10.30	9.62	9.73	8.46	9.54	10.38
10342443	6.11	6.39	7.00	6.42	6.23	6.68	6.63	6.43	6.49	6.37	7.21	6.85	7.07	7.44
10342444	6.71	6.17	6.22	6.42	6.52	4.87	5.24	6.40	5.24	5.48	5.87	3.75	6.55	7.55
10342445	3.61	4.23	3.48	4.06	3.84	2.72	3.67	3.26	3.17	3.32	2.89	3.27	2.45	4.07
10342446	5.85	5.91	5.75	6.02	6.00	6.11	5.84	5.65	5.34	5.93	5.91	6.14	6.37	5.22
10342447	7.08	5.83	6.80	6.74	6.90	6.14	6.67	6.37	6.17	6.57	8.37	7.13	5.16	6.71
10342448	7.68	7.79	7.91	7.38	8.52	6.97	8.30	8.24	8.03	7.80	9.63	7.35	9.09	8.61
10342449	3.00	2.54	3.71	4.60	3.07	2.76	2.49	3.31	3.13	3.52	3.02	2.83	3.08	2.80
10342450	8.57	8.72	8.67	8.50	8.57	9.08	9.76	9.01	9.52	8.97	9.72	9.75	10.24	9.90
10342451	6.71	6.63	6.66	6.09	6.23	6.59	6.34	6.42	5.95	5.56	7.25	5.24	6.34	5.68
10342452	2.54	2.46	2.35	2.45	2.78	3.40	3.32	2.17	4.41	2.85	3.27	2.90	2.15	3.02
10342453	5.05	5.17	5.42	5.54	5.57	5.94	6.05	5.24	5.51	5.16	4.98	5.88	4.59	6.09
10342454	1.83	1.91	1.88	2.03	2.16	1.88	2.38	1.90	3.27	1.91	2.77	2.17	2.05	2.56
10342455	3.42	3.79	3.15	3.32	4.08	3.47	2.98	3.29	4.24	3.63	6.85	5.59	3.82	4.14
10342456	5.58	5.74	6.33	7.00	6.73	5.83	5.18	6.00	4.85	2.85	3.61	4.81	3.55	2.48
10342457	3.71	3.56	3.16	4.02	4.34	2.91	4.37	3.93	3.64	3.38	4.50	3.36	3.21	3.87
10342458	5.76	5.11	5.33	4.99	4.91	4.71	5.47	5.50	5.18	5.02	5.52	5.24	5.25	4.75
10342459	9.99	10.32	10.26	10.35	10.03	10.40	10.01	10.48	9.61	10.49	8.15	10.52	6.98	8.93
10342460	8.06	8.54	6.41	7.84	7.35	7.64	6.20	6.88	5.41	7.55	6.02	6.77	5.98	6.05
10342461	12.65	12.55	12.60	12.71	12.69	11.78	11.62	11.82	11.71	11.20	10.97	10.68	9.85	10.07
10342462	8.62	8.76	8.38	8.23	8.63	8.21	8.19	7.81	8.25	7.92	8.19	8.06	8.59	7.65
10342463	3.38	4.24	3.99	3.25	5.39	3.63	4.70	6.06	4.05	4.32	3.38	5.87	4.54	4.21
10342464	4.89	4.64	4.55	4.33	3.80	5.28	4.63	4.77	4.90	6.36	5.39	5.19	5.11	4.87
10342465	6.63	7.25	7.16	7.24	7.39	7.15	7.51	6.86	7.19	7.01	7.67	6.98	7.94	8.16
10342466	6.18	7.02	6.49	6.40	5.86	6.70	6.02	6.60	6.29	6.57	6.77	6.65	5.89	6.18
10342467	6.60	6.76	6.74	6.59	6.83	7.04	7.09	5.80	6.10	6.85	6.78	7.23	7.05	7.11
10342468	3.98	4.39	5.24	4.58	4.05	3.42	3.42	3.34	3.53	7.32	4.12	3.36	6.25	4.48
10342469	4.96	3.57	3.61	4.02	4.23	3.75	4.30	5.77	4.98	3.61	3.85	4.39	5.34	5.67
10342470	5.63	5.31	5.40	4.57	5.33	5.02	5.10	4.87	4.82	4.75	5.36	5.41	5.03	6.04
10342471	7.23	7.41	7.13	6.21	6.95	7.02	7.21	6.94	7.01	6.57	7.75	7.71	7.89	8.09
10342472	6.45	7.12	7.07	7.14	6.76	6.14	7.00	5.27	5.97	5.61	7.91	8.75	6.99	6.11
10342473	9.68	9.58	9.63	9.59	9.47	10.09	9.42	10.11	8.22	9.85	8.17	8.17	6.23	10.23
10342474	5.92	6.54	5.95	6.50	5.55	5.75	6.17	5.62	6.07	5.73	5.85	6.34	6.43	7.29
10342475	6.04	6.27	5.94	6.21	5.64	7.19	6.62	5.44	3.38	5.52	4.38	6.95	6.34	3.51
10342476	3.94	4.35	2.85	6.02	6.87	6.15	3.87	4.70	5.87	5.60	10.11	8.07	8.00	7.01
10342477	2.12	2.23	3.29	2.95	2.48	3.74	2.12	2.29	3.60	2.13	4.88	2.36	4.88	3.10
10342478	7.55	7.44	7.48	7.64	7.58	7.71	8.19	7.60	7.57	7.32	8.03	8.29	7.94	7.40
10342479	4.18	4.63	3.27	2.58	3.48	4.25	3.34	4.37	3.36	5.64	3.87	3.11	3.09	3.37
10342480	5.96	5.68	6.45	5.65	5.85	6.03	6.34	5.65	6.47	6.46	6.49	5.98	7.04	7.36
10342481	1.85	1.90	1.91	1.86	2.10	1.89	2.05	2.07	2.42	2.96	2.15	2.18	2.16	2.42
10342482	2.20	2.85	2.40	2.77	2.63	2.42	2.22	2.37	2.27	2.23	2.70	2.30	2.14	2.64
10342483	5.79	4.38	6.06	4.55	5.21	4.61	4.86	5.44	5.11	4.67	5.23	5.30	7.53	10.56
10342484	4.46	5.00	5.18	5.06	5.01	6.47	6.50	5.95	4.92	6.62	3.85	4.29	3.67	4.49
10342485	2.73	3.45	2.89	2.54	2.57	2.54	2.19	2.71	2.82	3.48	3.35	2.81	2.55	3.25
10342486	9.88	9.17	9.58	9.51	9.31	8.03	8.44	10.43	8.19	9.50	10.09	8.32	9.58	7.97
10342487	5.22	5.98	6.29	6.38	5.40	5.79	5.75	6.44	5.16	6.51	6.40	7.12	4.64	6.33
10342488	6.35	6.25	6.50	6.65	6.64	6.33	6.10	6.71	6.77	7.52	5.34	5.11	4.47	6.16
10342489	4.06	4.23	3.94	4.10	4.14	4.01	4.18	4.48	4.28	3.87	4.27	4.22	4.45	4.08
10342490	12.14	11.97	11.82	11.65	11.64	11.67	11.44	11.82	11.34	11.39	7.87	10.10	5.22	10.73
10342491	2.77	3.29	3.38	2.45	5.64	3.13	3.18	2.76	3.03	2.62	3.68	2.75	2.23	3.25
10342492	3.54	3.88	3.54	3.93	4.51	3.69	5.34	3.73	2.53	3.62	3.28	3.04	3.27	5.21
10342493	6.46	7.43	5.99	6.68	6.92	6.38	6.01	5.54	5.63	5.62	6.54	8.44	5.96	6.07
10342494	2.75	2.81	3.17	2.69	3.36	3.90	3.91	3.14	3.47	2.74	3.62	2.88	3.24	4.80
10342495	12.71	12.63	12.69	12.73	12.79	12.24	11.88	12.23	12.04	11.74	9.32	11.40	10.68	11.39
10342496	5.59	7.39	6.99	5.64	5.86	6.67	5.16	4.68	7.51	4.64	6.62	6.13	5.98	5.76
10342497	2.73	3.64	3.95	3.50	3.75	3.16	2.90	3.87	4.05	2.36	3.72	2.67	4.27	5.10
10342498	4.40	3.69	2.55	3.79	4.22	5.39	3.09	3.67	4.85	4.05	3.13	3.66	3.30	2.95
10342499	9.89	9.55	9.53	9.53	9.55	9.75	9.37	9.98	9.48	8.77	7.85	9.20	7.66	7.69
10342500	2.35	2.70	3.20	2.89	3.29	2.74	2.41	3.11	3.81	3.09	2.89	3.96	4.26	4.59
10342501	7.51	7.35	7.89	8.19	8.21	8.21	6.53	7.22	7.97	4.96	6.55	8.23	9.47	7.46
10342502	7.05	6.71	6.72	7.30	7.18	7.05	6.66	6.53	6.57	5.97	8.60	7.75	6.28	7.51
10342503	2.89	2.59	2.49	2.41	2.61	3.16	2.07	1.90	3.79	3.15	2.94	3.41	2.87	4.35
10342504	7.00	7.35	6.51	6.81	7.04	6.43	7.06	7.37	7.08	6.59	6.76	7.92	7.58	7.73
10342505	5.90	5.30	5.59	6.05	5.68	6.05	5.86	5.58	5.67	5.98	6.28	6.03	6.12	6.32
10342506	5.04	4.57	3.88	5.58	5.60	4.43	3.00	7.34	3.80	3.85	4.14	3.08	7.18	3.54
10342507	3.01	2.77	2.52	2.41	2.54	2.86	2.81	2.70	3.48	3.18	3.66	2.91	2.68	2.52
10342508	5.70	6.76	6.49	6.26	5.32	5.19	6.12	2.80	4.54	3.38	6.89	3.21	4.15	5.15
10342509	2.78	2.81	2.68	3.56	2.66	2.53	3.37	2.50	3.12	3.34	2.77	4.01	3.64	3.53
10342510	6.00	6.86	6.68	6.69	6.53	6.80	4.95	5.69	6.05	5.45	5.69	6.85	6.97	6.55
10342511	2.22	3.02	2.32	1.85	2.57	2.87	1.78	2.37	2.66	4.61	3.01	2.59	3.24	2.48
10342512	3.30	3.02	2.91	3.33	3.29	2.61	3.25	2.92	4.21	3.62	2.91	2.51	3.11	2.73
10342513	7.47	6.99	7.00	7.86	7.60	7.15	7.91	5.93	8.05	4.61	5.31	4.87	6.22	6.85
10342514	5.98	5.16	3.61	3.79	4.83	4.54	6.83	3.44	3.41	3.06	4.25	4.13	4.57	3.71
10342515	7.26	7.31	7.00	6.66	6.86	5.53	5.76	5.44	6.96	5.32	7.56	5.92	6.47	6.96
10342516	6.10	5.21	6.11	5.76	5.71	5.63	5.99	4.30	4.13	3.70	4.38	6.29	4.01	3.73
10342517	6.58	7.28	7.36	6.30	6.96	6.86	7.35	5.97	7.09	6.62	7.86	7.17	8.73	6.36
10342518	8.17	8.43	8.14	8.18	8.54	8.03	7.95	7.48	7.76	7.64	8.25	7.35	8.34	8.04
10342519	3.16	3.31	3.68	3.11	2.84	3.76	2.73	2.59	3.30	2.64	3.34	3.50	3.10	3.71
10342520	2.93	3.79	3.60	3.94	3.59	3.13	2.54	2.47	3.97	2.94	2.85	5.28	3.10	4.02
10342521	3.03	3.84	3.78	2.40	3.24	3.40	3.37	3.22	3.96	4.53	4.57	3.89	4.46	5.28
10342522	7.76	7.91	7.75	7.92	7.94	7.78	7.15	8.19	6.98	8.12	8.75	7.97	8.84	8.26
10342523	6.53	7.07	7.30	6.65	6.56	7.12	6.35	6.69	6.96	6.81	7.51	7.28	7.99	7.38
10342524	7.44	7.72	7.70	7.41	7.48	7.03	7.96	6.88	7.33	7.38	8.03	7.51	9.32	7.42
10342525	8.48	8.37	8.12	8.24	8.17	7.93	8.31	8.56	8.47	8.95	5.92	6.61	4.77	6.92
10342526	6.52	6.42	6.90	6.09	6.26	6.11	6.83	5.85	6.17	5.83	6.87	6.79	7.10	6.72
10342527	6.39	5.88	5.14	5.57	4.78	5.49	5.18	5.06	4.53	4.94	5.84	5.65	6.26	5.55
10342528	2.44	2.03	2.66	2.30	2.05	3.17	3.64	2.33	2.73	3.12	2.92	2.43	3.66	3.57
10342529	3.12	3.79	3.32	3.17	3.16	2.85	3.06	4.07	3.06	2.45	3.09	6.16	3.01	2.79
10342530	9.21	8.98	8.88	8.98	9.01	7.17	7.71	8.98	7.48	8.00	8.32	7.04	7.41	7.91
10342531	4.01	4.43	3.82	3.32	3.97	4.28	3.19	4.84	4.72	3.44	4.67	3.51	3.50	4.85
10342532	8.83	8.52	8.91	9.30	9.00	9.74	9.76	9.73	9.80	9.82	10.96	10.58	11.26	10.35
10342533	6.37	6.02	5.17	6.33	5.47	4.48	5.02	4.98	8.17	5.61	5.55	4.98	3.92	4.77
10342534	8.85	9.86	9.52	8.83	9.17	9.20	8.72	7.69	8.24	7.97	10.24	8.57	10.28	9.33
10342535	6.57	7.22	7.09	7.33	7.56	7.70	6.54	7.77	8.38	7.70	4.01	7.98	6.71	6.17
10342536	3.08	3.13	3.68	3.05	2.95	3.45	2.68	3.03	3.02	3.89	3.29	3.73	3.88	4.20
10342537	7.27	7.63	7.73	7.30	7.40	8.18	4.87	8.51	7.66	7.19	4.74	7.98	7.50	8.15
10342538	4.84	4.91	3.84	4.89	5.12	6.28	3.67	4.29	4.36	4.01	5.13	5.35	6.18	5.05
10342539	2.19	2.55	2.12	2.22	1.97	2.14	2.05	2.87	1.99	2.40	2.22	2.05	5.41	2.12
10342540	3.22	2.82	2.90	2.85	3.84	3.42	2.70	3.40	2.33	4.39	2.38	2.71	2.15	3.69
10342541	4.84	4.38	3.80	3.46	4.27	3.27	4.98	4.49	4.11	4.28	5.16	3.48	4.82	4.53
10342542	2.56	2.98	3.57	2.42	2.70	2.64	3.47	3.00	2.29	3.52	2.45	4.49	2.10	3.91
10342543	6.49	6.81	6.15	6.39	7.05	6.61	7.09	4.77	5.15	4.44	6.70	6.29	6.58	6.20
10342544	4.37	5.33	4.54	4.56	4.26	4.32	4.38	4.45	4.11	4.34	5.31	4.57	5.35	6.61
10342545	9.02	8.59	8.85	8.79	8.66	9.76	8.44	9.41	9.61	8.36	8.59	8.61	7.25	8.88
10342546	5.56	6.57	6.40	5.88	5.57	5.83	5.63	4.99	5.44	4.13	6.01	5.60	7.23	7.09
10342547	6.22	6.88	7.44	6.39	6.25	5.36	5.92	6.41	3.53	3.64	5.03	3.97	5.76	6.10
10342548	9.00	9.23	9.65	9.19	9.36	9.14	9.56	8.73	8.76	8.69	9.39	9.35	10.13	9.27
10342549	5.51	4.13	5.20	5.51	5.20	4.29	3.61	4.55	4.19	5.09	3.19	6.94	6.77	5.54
10342550	4.55	5.03	4.79	5.18	5.05	5.40	5.72	4.93	2.63	3.89	5.21	5.25	5.64	5.61
10342551	4.35	4.22	4.72	4.93	5.43	3.75	4.81	4.94	4.79	4.61	5.15	3.35	5.49	4.86
10342552	4.28	4.54	3.61	5.44	5.89	3.49	3.15	5.27	3.04	3.13	3.35	2.89	2.33	3.02
10342553	5.95	5.56	6.73	6.48	4.96	6.31	6.58	5.84	5.99	6.06	6.73	3.78	5.57	5.45
10342554	9.49	9.65	9.66	9.23	9.52	9.19	9.12	7.83	8.54	8.09	9.13	7.91	9.76	8.56
10342555	7.11	6.82	6.76	7.17	6.93	7.19	7.03	6.33	6.69	7.19	7.07	7.54	7.02	7.18
10342556	5.56	5.35	5.77	5.55	5.44	5.62	6.03	5.12	6.26	4.19	6.33	5.36	5.71	5.78
10342557	3.65	4.09	4.51	4.46	4.27	4.51	4.81	3.64	3.59	4.49	5.33	4.56	5.56	5.37
10342558	5.03	5.10	4.80	5.46	4.74	4.25	4.34	4.17	4.35	4.02	5.08	4.66	5.22	5.15
10342559	9.94	10.39	10.46	9.86	10.34	10.63	10.78	10.25	10.31	10.76	10.86	11.20	11.51	10.61
10342560	5.08	5.03	4.72	5.02	3.97	4.98	5.31	4.29	5.47	3.88	4.54	5.07	5.93	5.84
10342561	5.77	3.44	4.22	6.39	5.99	6.17	3.00	5.41	6.18	6.20	3.60	4.99	4.60	4.71
10342562	5.53	6.20	5.96	6.08	6.10	6.50	6.60	6.43	6.49	6.00	5.86	7.24	6.51	6.33
10342563	5.96	6.79	6.28	5.76	5.76	6.71	6.18	4.55	4.80	5.64	7.09	6.99	6.97	6.04
10342564	6.33	5.90	6.10	6.20	5.69	6.88	3.38	6.82	4.47	4.35	3.19	4.45	2.94	5.31
10342565	4.46	4.52	4.43	4.10	5.30	3.78	2.56	2.76	4.36	5.88	2.88	4.03	4.56	3.73
10342566	9.56	9.92	9.92	9.86	9.96	9.73	10.10	9.45	9.17	9.19	10.51	9.98	11.20	10.30
10342567	4.98	4.47	4.23	4.77	3.29	4.59	4.83	5.65	3.11	4.23	6.81	4.52	5.16	4.71
10342568	9.19	8.74	8.74	9.01	8.39	9.00	9.22	8.47	8.98	9.31	9.60	9.96	8.50	9.03
10342569	4.34	3.88	4.02	4.03	4.25	4.61	4.57	5.03	4.43	4.59	4.93	5.03	5.03	4.93
10342570	5.52	3.44	5.86	5.96	5.87	6.40	5.65	6.16	4.93	4.93	4.06	5.31	6.36	6.20
10342571	7.93	8.72	7.95	8.44	8.34	9.14	8.07	6.82	7.56	8.37	8.75	9.99	7.66	8.25
10342572	9.44	9.98	9.49	9.13	9.76	10.30	9.52	9.69	9.73	7.81	10.99	10.70	11.77	11.36
10342573	3.27	2.86	3.04	4.58	3.68	3.89	2.95	3.41	3.72	5.17	4.30	3.06	3.60	3.37
10342574	6.13	4.93	6.24	5.81	4.72	4.43	5.03	2.89	4.02	4.56	3.76	5.11	3.81	2.87
10342575	4.52	3.84	4.68	4.94	4.77	4.31	4.27	5.38	5.29	5.41	4.84	4.11	6.25	5.35
10342576	8.34	8.31	8.28	8.32	8.39	8.29	8.51	8.01	8.09	7.77	8.65	8.06	8.90	8.27
10342577	7.32	6.87	6.63	6.99	6.77	7.59	7.33	7.22	7.55	6.73	5.79	7.69	8.06	8.33
10342578	6.79	6.40	6.15	5.31	6.47	7.29	6.02	5.59	6.67	8.07	5.05	7.61	5.25	6.82
10342579	4.45	5.84	4.37	5.31	4.69	4.39	4.66	3.87	3.46	3.66	5.09	3.92	3.70	3.27
10342580	5.91	5.86	6.78	5.13	5.59	5.13	4.63	4.99	6.66	3.78	5.22	6.67	6.54	5.94
10342581	1.98	2.77	1.81	1.97	2.25	2.71	2.35	2.29	3.17	2.95	3.38	3.40	2.68	3.90
10342582	4.16	4.56	4.96	4.55	4.47	5.63	3.70	5.19	3.24	4.03	4.80	3.97	4.91	7.03
10342583	5.13	5.96	7.07	5.94	5.73	6.20	4.94	5.85	6.92	2.95	4.69	6.40	5.14	6.60
10342584	3.16	2.24	2.70	2.28	2.67	2.64	2.97	2.54	2.84	2.78	3.25	2.67	2.73	3.86
10342585	5.65	6.17	6.78	6.46	6.20	5.67	7.08	4.52	6.21	3.47	3.81	3.19	7.39	2.04
10342586	4.42	4.89	4.50	3.89	2.96	4.21	4.12	4.63	5.23	4.09	5.35	4.64	4.69	3.06
10342587	3.93	3.68	2.78	3.62	3.48	3.66	3.98	2.59	3.05	4.11	2.56	2.54	3.16	3.04
10342588	8.48	8.01	8.04	8.02	8.33	7.97	7.84	7.49	7.55	7.44	7.91	7.51	8.54	7.23
10342589	7.10	7.43	7.87	7.98	7.21	8.20	7.12	5.97	8.27	6.29	10.30	10.01	8.32	5.78
10342590	4.00	3.60	3.94	4.59	4.62	4.60	5.75	3.99	4.14	4.80	3.98	4.25	3.79	5.16
10342591	5.89	6.29	5.75	5.55	5.92	6.23	6.54	5.25	5.84	5.97	6.86	7.00	6.99	5.36
10342592	4.50	4.08	3.54	4.54	5.02	4.00	4.90	4.95	4.43	3.54	6.39	4.52	4.62	5.11
10342593	4.39	4.04	3.62	3.61	3.79	4.66	5.09	5.13	4.60	5.90	4.46	6.64	5.93	5.66
10342594	2.51	1.88	2.85	2.94	2.00	2.54	3.18	2.71	1.99	2.42	3.19	3.57	2.32	3.27
10342595	6.41	6.54	6.46	6.05	5.97	6.22	6.56	5.48	5.97	5.59	7.14	5.80	6.59	6.30
10342596	5.07	5.32	5.40	5.03	4.59	5.39	4.60	3.91	5.28	5.66	4.72	4.36	4.52	5.36
10342597	4.89	5.26	4.51	6.43	4.93	5.36	4.28	4.60	3.65	4.63	4.32	7.65	4.90	4.32
10342598	4.58	6.28	6.59	5.89	3.98	6.36	6.04	6.17	6.45	5.70	6.25	6.29	6.95	5.55
10342599	5.93	5.60	6.41	6.51	6.73	6.81	6.47	6.28	5.80	5.20	6.78	7.44	6.49	7.09
10342600	4.23	3.84	4.57	3.47	4.12	3.50	4.19	3.11	3.63	3.20	4.27	4.28	4.46	5.54
10342601	9.12	9.55	9.50	9.18	9.55	8.94	9.10	8.43	8.59	8.69	9.65	8.61	9.64	8.71
10342602	4.46	3.28	4.74	4.63	4.88	5.68	6.56	4.64	7.33	2.94	3.73	4.62	3.06	4.10
10342603	8.28	8.25	7.81	8.18	8.39	8.32	8.28	8.46	7.58	9.07	9.32	8.01	7.75	7.59
10342604	2.12	1.90	2.18	1.89	2.12	1.89	1.97	2.29	3.94	2.75	2.94	2.14	2.87	2.81
10342605	2.80	2.92	2.78	3.17	3.07	3.56	3.18	2.78	3.06	2.86	4.26	3.17	3.54	3.30
10342606	3.97	4.12	3.78	3.66	4.17	3.52	3.60	4.02	3.73	4.16	4.01	4.86	2.81	3.09
10342607	4.60	4.39	4.22	4.87	5.37	5.79	4.82	4.66	4.75	3.45	6.21	4.82	5.65	4.90
10342608	6.04	6.22	6.45	5.83	6.00	6.29	6.18	6.24	6.10	6.92	6.88	5.88	7.52	7.37
10342609	2.56	1.95	2.38	3.25	2.52	2.68	2.65	2.75	4.61	3.60	3.10	3.41	2.45	5.02
10342610	2.96	2.98	2.52	2.67	2.83	2.42	2.24	2.76	3.74	3.24	3.81	3.06	3.89	3.10
10342611	6.23	6.65	6.38	6.65	6.41	7.00	6.21	6.06	6.37	6.53	7.10	6.71	7.10	6.91
10342612	6.44	6.49	6.10	5.58	5.91	6.45	6.11	6.28	6.01	5.26	6.26	6.93	6.14	6.92
10342613	6.72	6.97	6.81	6.73	6.62	6.52	6.86	6.75	6.75	6.51	7.24	7.39	7.81	7.13
10342614	5.31	4.55	5.14	4.93	5.06	5.35	4.74	5.55	5.38	5.93	6.10	5.20	4.73	6.15
10342615	3.44	3.98	4.17	3.56	3.64	3.51	4.40	4.27	4.55	4.53	4.33	4.11	3.94	4.99
10342616	2.22	2.70	2.97	2.76	2.81	2.33	2.93	3.14	2.97	3.13	4.13	3.17	3.71	2.96
10342617	3.32	2.96	3.47	2.65	3.49	3.24	5.00	2.62	5.65	3.30	4.67	3.53	4.56	2.75
10342618	8.08	8.24	7.88	8.80	8.01	8.07	8.22	7.94	7.97	7.46	7.01	8.31	5.88	6.23
10342619	3.93	5.00	5.10	5.71	3.95	4.25	5.42	5.79	4.19	4.90	5.07	3.45	5.56	4.71
10342620	3.16	2.64	2.98	3.00	3.45	3.44	4.04	2.61	3.19	3.68	3.73	3.65	4.02	4.23
10342621	4.83	4.28	5.26	3.89	4.13	5.83	5.49	3.77	3.62	4.45	4.67	5.71	5.30	3.82
10342622	4.64	4.15	5.50	2.82	3.29	2.92	2.57	5.35	5.88	3.03	3.64	2.28	3.40	3.10
10342623	11.00	11.51	11.51	10.88	11.21	11.01	11.77	10.29	11.05	10.69	11.59	11.61	11.87	11.27
10342624	4.13	4.36	4.27	4.52	3.94	2.45	4.75	4.12	4.91	4.37	4.33	4.33	5.07	2.98
10342625	8.49	8.24	8.13	8.60	8.30	8.60	8.48	8.32	8.69	7.70	9.27	9.14	9.04	8.52
10342626	6.26	5.47	4.82	5.23	5.82	6.50	6.46	5.23	6.13	7.49	5.58	4.91	5.56	5.47
10342627	6.92	7.03	6.48	6.72	7.09	7.11	7.25	7.31	7.33	7.59	8.34	7.98	8.00	8.24
10342628	3.06	3.37	5.40	3.01	2.90	2.62	4.94	2.97	3.61	4.11	4.11	2.74	3.23	4.33
10342629	2.85	3.11	2.62	2.61	2.65	2.70	2.46	2.43	2.89	3.40	2.82	2.78	3.23	3.37
10342630	4.58	4.87	4.83	5.03	5.05	4.60	5.82	5.30	3.98	5.37	5.30	4.94	5.43	5.61
10342631	5.41	6.12	6.83	5.67	5.49	4.67	4.97	5.80	5.90	4.41	4.85	4.34	6.74	4.83
10342632	7.84	7.92	7.80	7.66	8.05	6.81	6.97	7.26	6.95	5.97	6.91	6.62	8.07	6.51
10342633	4.91	5.38	5.22	4.98	5.44	5.21	5.73	4.83	5.07	4.77	5.57	5.26	5.98	4.93
10342634	5.95	6.57	4.80	5.58	4.71	4.39	3.72	5.98	5.51	4.99	2.90	6.24	4.24	4.18
10342635	10.28	9.88	10.02	10.20	10.24	8.22	8.57	9.82	8.75	9.95	9.40	8.90	4.65	9.88
10342636	12.15	12.03	11.67	11.94	12.13	10.79	11.17	11.74	10.96	11.32	9.49	10.87	9.57	11.05
10342637	6.93	6.12	6.75	6.57	7.08	6.48	7.09	5.37	7.07	6.41	6.52	6.46	6.62	6.98
10342638	3.06	3.37	4.02	3.12	4.43	2.43	3.48	3.06	3.01	3.44	2.20	3.02	2.89	2.35
10342639	7.55	8.21	7.76	7.63	7.22	7.70	7.98	6.90	7.39	6.65	8.17	7.65	8.81	9.06
10342640	2.53	1.80	2.39	2.05	2.12	2.26	2.14	2.56	2.74	2.83	2.46	2.39	2.94	2.89
10342641	10.26	9.75	10.19	9.70	9.97	10.08	9.41	10.53	10.09	10.04	7.11	7.77	5.67	8.61
10342642	9.33	9.32	9.00	8.83	8.82	10.01	9.76	9.72	10.30	9.25	9.87	10.89	8.76	10.85
10342643	2.97	2.84	3.83	2.83	4.11	3.18	3.53	4.42	3.67	3.72	5.00	3.08	5.91	5.68
10342644	7.84	7.68	8.56	8.34	8.28	4.28	5.76	7.91	4.94	8.46	6.18	3.42	6.15	6.35
10342645	4.72	4.46	5.01	5.17	4.19	5.11	3.54	5.18	4.48	4.84	4.87	3.09	5.91	3.55
10342646	8.32	7.43	7.62	7.42	7.33	8.13	7.27	7.82	8.65	8.07	3.83	7.43	4.20	8.16
10342647	5.89	5.98	5.99	6.48	6.13	5.61	7.14	5.56	5.35	5.36	5.83	6.26	5.39	6.16
10342648	6.06	5.23	7.03	5.92	5.86	4.36	6.11	7.79	4.96	4.43	4.45	5.57	5.62	5.18
10342649	2.34	2.28	2.71	2.43	2.27	2.16	2.37	2.78	2.64	2.72	3.06	2.70	2.50	3.93
10342650	4.52	5.86	6.95	4.81	4.92	3.30	5.97	3.39	5.33	3.49	5.58	3.73	7.05	5.52
10342651	5.85	5.59	5.71	6.13	6.41	7.40	7.08	6.08	6.82	5.79	6.30	7.16	6.35	6.63
10342652	2.14	2.26	2.05	2.10	2.21	2.45	2.06	2.66	2.66	1.92	2.07	2.26	1.98	4.58
10342653	2.52	2.78	2.36	2.48	2.56	2.16	4.21	3.28	2.60	2.04	2.41	2.28	2.54	3.13
10342654	4.50	5.09	4.44	4.90	5.36	5.63	5.22	4.06	5.84	4.26	7.64	4.85	6.28	3.58
10342655	8.40	8.56	8.26	8.06	8.66	8.37	8.38	8.43	8.23	8.44	9.41	8.86	9.47	9.24
10342656	3.62	4.94	5.30	5.19	4.88	4.90	4.95	4.49	5.81	5.43	6.36	5.26	6.17	5.17
10342657	5.98	3.59	5.81	3.98	4.42	4.26	3.44	2.64	3.31	6.34	2.65	5.93	4.35	2.83
10342658	9.03	8.76	8.63	8.70	8.62	9.19	8.79	9.06	9.48	9.24	9.07	8.58	8.01	8.42
10342659	9.47	9.16	9.23	9.09	9.28	6.36	8.59	10.19	7.74	8.80	5.82	5.51	5.47	5.83
10342660	7.87	7.37	7.02	7.41	7.06	7.54	7.64	6.47	8.52	7.90	8.56	6.82	7.46	5.85
10342661	4.10	4.03	4.60	4.07	4.29	5.05	4.00	4.21	4.86	3.56	4.81	4.59	3.40	3.91
10342662	4.15	4.35	3.73	5.87	3.78	4.48	5.34	4.96	5.02	3.45	3.15	4.17	2.82	4.83
10342663	5.59	4.60	5.96	6.09	6.03	5.60	4.92	4.64	6.40	3.74	3.28	5.87	7.09	3.65
10342664	5.69	5.41	5.65	5.71	5.26	5.78	6.16	5.74	6.27	6.09	6.11	5.69	6.85	6.76
10342665	2.73	2.44	2.99	2.84	2.66	2.30	2.23	2.18	2.79	3.39	2.65	3.34	2.37	3.36
10342666	3.27	2.20	2.63	2.59	2.74	2.33	2.28	2.28	2.22	2.81	3.10	2.23	2.28	3.86
10342667	5.52	5.02	5.37	4.88	5.24	4.93	4.51	4.56	4.34	4.02	4.41	4.72	5.74	4.45
10342668	6.61	6.89	6.32	6.03	6.60	5.61	6.63	5.69	6.19	6.27	6.77	7.35	6.99	7.12
10342669	6.09	6.94	6.46	6.17	7.26	5.66	5.51	5.35	5.57	5.45	6.59	5.28	6.88	4.93
10342670	3.70	3.98	4.14	3.61	3.87	4.46	3.21	3.12	5.07	3.34	3.68	5.08	5.48	3.63
10342671	5.50	4.83	4.98	4.67	5.72	5.32	5.82	4.51	4.79	5.21	5.81	5.69	5.12	5.40
10342672	5.54	5.24	5.25	4.74	5.48	5.21	4.39	4.70	5.66	4.32	5.46	4.61	6.01	5.80
10342673	10.15	10.33	9.58	10.42	10.01	10.04	9.77	10.40	9.72	10.35	8.19	9.12	5.26	8.38
10342674	6.20	5.92	6.11	7.34	6.09	5.72	6.81	6.60	7.69	5.84	6.18	2.86	4.57	7.46
10342675	7.75	8.20	7.89	8.38	8.47	5.99	7.51	6.82	7.61	8.08	7.27	7.25	6.84	6.69
10342676	3.55	3.60	3.79	3.26	4.70	3.24	3.18	3.67	3.18	3.18	3.50	4.03	4.84	3.04
10342677	7.09	6.82	7.61	6.85	7.49	7.16	7.21	6.57	6.94	6.64	7.14	7.03	8.02	7.24
10342678	2.88	2.95	3.27	3.43	2.79	2.70	2.07	3.06	2.81	2.21	3.77	2.27	6.34	6.35
10342679	4.52	4.62	4.53	3.91	5.38	4.72	4.24	5.56	4.16	3.97	4.46	5.16	6.12	4.63
10342680	5.97	5.58	6.59	6.97	7.30	7.45	6.04	6.49	6.39	6.26	6.01	7.01	7.46	5.78
10342681	11.71	11.16	11.32	11.38	11.54	10.57	10.60	11.63	10.24	10.52	7.48	10.21	8.99	9.45
10342682	2.98	3.49	5.15	4.42	3.64	4.31	3.53	3.39	2.52	2.36	2.89	5.04	5.35	2.46
10342683	4.67	5.09	4.27	4.60	5.52	5.57	4.84	5.25	3.98	6.34	5.88	5.47	7.12	5.49
10342684	9.70	9.11	8.46	9.16	9.00	8.37	8.42	8.72	8.02	8.95	8.08	7.50	9.37	7.70
10342685	3.01	3.51	3.14	3.47	3.66	3.48	3.61	3.84	3.07	3.68	5.03	3.62	4.47	3.67
10342686	4.44	4.01	4.63	4.37	4.44	4.01	4.96	3.67	4.77	4.95	4.43	4.70	5.57	4.53
10342687	5.95	6.42	5.72	5.64	6.68	6.10	6.57	6.13	6.95	7.94	7.41	3.85	7.90	5.35
10342688	2.54	3.22	3.41	3.39	3.38	3.04	3.81	3.45	3.47	3.43	4.78	3.76	3.86	4.73
10342689	4.71	4.90	4.20	4.31	5.18	4.47	5.34	5.41	3.89	5.37	4.49	4.67	4.73	4.72
10342690	4.54	4.94	4.21	4.29	4.20	5.05	5.36	5.87	6.28	5.36	6.88	7.18	6.19	5.93
10342691	3.20	3.45	2.23	2.80	2.59	2.61	3.55	3.47	4.10	3.17	2.65	3.72	5.34	2.61
10342692	6.40	6.15	6.38	5.65	5.79	6.30	6.30	5.87	5.81	6.19	7.03	6.01	6.11	6.19
10342693	4.05	3.87	3.40	3.56	3.55	3.53	2.73	4.21	5.37	4.90	3.01	3.92	3.82	5.18
10342694	5.00	4.98	4.18	4.36	4.87	3.16	5.00	4.68	4.06	2.68	3.78	4.28	7.70	3.04
10342695	2.10	2.31	2.31	1.93	1.91	2.24	2.41	2.06	2.13	3.77	2.61	2.32	2.58	2.70
10342696	8.65	7.97	7.64	7.95	8.24	7.86	8.73	9.00	8.38	8.94	8.14	8.70	9.88	8.84
10342697	7.44	7.21	7.29	7.36	6.56	6.43	5.66	7.90	8.38	7.43	5.65	7.37	8.04	5.12
10342698	6.91	6.16	6.58	6.82	6.65	5.77	6.43	5.78	5.81	6.07	4.25	5.62	4.30	6.69
10342699	2.29	2.91	3.50	3.75	4.27	4.51	3.35	2.34	3.04	3.81	4.98	3.95	4.91	3.05
10342700	5.64	4.42	5.58	6.34	5.85	5.45	6.46	6.97	6.26	5.89	7.04	7.32	7.75	7.09
10342701	5.12	4.99	3.81	4.71	4.35	4.06	3.96	4.65	6.19	4.90	5.05	7.07	4.04	3.59
10342702	9.19	9.50	9.47	9.35	9.30	9.27	9.20	8.93	9.25	8.77	9.53	9.43	10.09	9.29
10342703	6.08	6.82	5.66	5.71	5.56	6.55	6.70	5.37	5.82	6.05	6.35	6.21	7.72	6.67
10342704	6.59	6.72	6.37	6.86	6.18	6.86	6.60	5.02	6.29	5.68	6.26	6.59	7.10	6.09
10342705	6.72	6.41	6.61	6.63	6.19	6.45	6.03	5.50	6.18	6.56	7.04	6.75	7.85	5.54
10342706	3.41	4.17	4.14	4.77	4.62	3.30	4.36	4.04	3.73	4.41	5.00	3.49	4.35	5.24
10342707	2.51	2.11	2.10	1.93	2.22	2.04	2.09	1.91	2.70	1.92	2.78	2.20	2.30	3.69
10342708	5.83	6.13	5.33	6.12	5.60	5.94	5.96	5.97	5.17	5.61	5.61	6.06	6.54	6.18
10342709	8.14	8.41	8.39	7.90	8.18	8.18	8.24	7.60	8.00	7.81	7.42	7.91	8.56	8.02
10342710	6.28	6.29	7.03	6.65	6.27	6.68	6.57	6.91	7.14	5.55	8.06	7.41	7.30	5.99
10342711	6.41	5.71	5.49	6.00	4.89	6.30	5.71	5.31	4.76	5.69	5.21	5.57	6.75	6.60
10342712	4.36	5.07	3.99	5.01	4.56	4.63	3.39	4.66	3.92	4.16	4.49	4.15	5.10	6.19
10342713	5.60	5.43	4.60	5.97	4.25	7.75	5.41	4.07	4.52	6.77	3.57	4.27	2.89	5.67
10342714	2.52	4.08	3.67	2.96	3.03	2.49	2.79	2.49	2.54	3.45	3.86	3.17	3.50	2.45
10342715	10.72	10.70	10.57	10.98	10.48	9.45	9.51	10.99	9.94	9.69	8.57	9.96	8.72	10.33
10342716	3.49	4.93	4.50	5.03	4.17	3.80	4.16	2.74	3.99	5.37	3.37	4.20	4.06	3.78
10342717	10.05	9.65	9.43	9.31	9.45	9.76	9.52	10.03	8.59	10.48	6.30	6.16	6.36	6.84
10342718	7.25	7.68	8.26	7.47	7.41	7.60	8.92	7.61	7.80	4.67	5.46	7.55	6.14	8.29
10342719	4.94	5.97	5.76	5.88	5.47	6.05	6.12	6.12	5.26	6.21	6.02	5.56	6.68	5.13
10342720	6.82	6.98	6.91	5.98	6.55	6.52	7.02	6.24	6.60	5.74	6.42	5.63	6.44	6.51
10342721	7.29	7.36	7.56	7.52	7.30	7.55	7.57	6.78	7.82	7.51	7.58	7.83	8.23	8.49
10342722	7.37	7.22	7.20	6.83	7.14	7.21	6.57	6.11	6.17	5.99	7.33	6.51	6.92	6.42
10342723	9.24	8.76	8.76	8.90	8.69	8.16	8.62	8.60	8.26	7.46	6.92	8.55	5.98	8.61
10342724	3.17	3.28	3.60	2.85	3.47	3.29	3.39	2.54	3.61	3.07	2.81	2.60	4.14	3.43
10342725	1.84	1.89	1.93	2.09	1.93	2.21	2.17	1.95	2.20	2.16	2.71	2.04	2.22	2.45
10342726	2.53	3.20	2.99	2.73	2.93	2.55	3.56	2.38	2.64	4.25	2.72	2.65	2.56	4.95
10342727	3.63	3.51	3.93	2.30	3.87	3.88	4.35	3.38	3.32	3.92	3.27	3.68	4.06	3.58
10342728	5.49	5.17	5.49	5.59	4.86	6.80	3.26	4.45	6.15	3.32	4.28	5.15	6.15	4.90
10342729	2.48	2.20	2.35	2.34	2.99	2.73	2.66	2.52	2.42	2.79	2.11	2.39	3.01	2.03
10342730	5.45	5.95	6.74	6.08	5.51	5.77	5.52	5.48	6.26	6.43	5.91	6.50	6.53	6.27
10342731	4.85	5.19	3.68	3.86	4.19	3.93	4.79	4.57	4.64	3.92	5.21	3.94	6.02	3.87
10342732	7.95	7.94	7.89	8.18	8.25	7.71	6.92	6.61	4.39	8.39	6.82	5.07	3.73	4.26
10342733	5.18	4.37	4.92	4.91	5.89	5.18	5.97	5.21	5.66	5.77	5.78	5.94	6.83	5.21
10342734	2.43	2.39	2.32	2.23	2.35	2.04	3.39	2.76	2.61	2.04	2.42	2.17	2.41	2.72
10342735	6.01	5.79	6.37	4.97	6.25	5.17	4.74	6.28	7.43	5.30	6.60	5.99	7.62	5.97
10342736	9.51	8.90	9.11	9.01	9.00	9.39	9.12	9.74	9.78	9.81	8.71	8.85	8.09	9.65
10342737	4.35	4.86	4.94	4.16	4.13	4.25	4.86	4.30	5.59	4.26	6.13	5.13	5.09	6.62
10342738	7.32	7.32	7.37	6.85	7.33	7.27	7.31	7.64	6.65	7.68	7.59	7.82	7.63	7.99
10342739	7.59	7.20	7.55	7.52	7.42	7.54	7.36	6.87	7.44	6.73	7.36	7.85	8.01	7.15
10342740	3.86	4.37	4.21	3.91	4.26	3.79	4.77	4.25	3.92	3.96	5.83	4.92	4.12	4.66
10342741	4.95	5.17	5.36	4.78	5.77	5.45	5.23	5.10	5.54	4.83	5.95	5.41	5.91	5.61
10342742	2.43	2.50	2.00	2.75	2.59	2.36	3.29	3.55	3.63	3.89	3.08	4.05	3.21	2.84
10342743	4.68	5.05	4.30	4.41	4.55	3.48	4.00	7.01	7.71	3.92	5.50	4.03	4.54	5.28
10342744	10.35	9.73	9.96	9.90	10.09	9.64	9.16	10.34	9.03	9.63	9.18	8.04	8.13	9.31
10342745	6.44	6.27	6.30	6.06	6.25	5.17	5.62	3.83	6.40	6.56	5.42	5.47	5.01	5.48
10342746	6.86	6.76	6.35	6.93	6.75	6.69	4.85	7.67	5.64	7.60	6.60	5.59	6.62	6.51
10342747	8.56	8.35	8.24	9.27	8.81	9.72	9.52	9.09	10.07	8.70	10.45	10.51	9.79	9.62
10342748	4.48	5.46	6.02	6.12	5.34	8.01	6.16	3.04	3.60	6.04	4.57	7.65	4.88	5.69
10342749	3.71	3.96	3.57	4.70	3.94	4.11	5.19	4.09	4.95	3.95	4.31	4.40	4.14	4.74
10342750	8.10	8.14	8.65	8.84	8.64	9.17	8.41	8.97	7.97	9.22	6.98	8.11	6.99	9.58
10342751	5.98	6.39	5.58	5.61	6.24	6.65	5.65	5.87	6.01	6.31	6.05	6.38	6.49	6.29
10342752	4.88	3.00	3.19	3.92	3.66	3.01	3.85	5.59	2.96	4.03	2.78	5.80	2.24	2.78
10342753	2.91	3.16	2.84	2.59	2.61	3.58	2.58	2.93	3.45	2.46	3.35	3.90	3.00	3.60
10342754	8.55	8.20	8.21	7.91	8.04	8.48	7.84	8.99	8.36	9.60	5.77	8.22	7.31	7.94
10342755	5.72	5.46	5.41	5.53	5.82	5.39	5.83	6.01	6.03	5.51	6.56	6.98	6.48	6.70
10342756	7.23	7.52	7.72	7.52	7.72	7.20	7.48	7.35	7.29	7.19	7.93	6.79	7.82	6.59
10342757	5.09	5.22	5.26	5.33	4.58	5.77	6.69	5.61	5.37	5.58	6.22	5.80	6.09	5.61
10342758	2.29	2.71	2.28	2.52	2.43	2.98	2.31	2.98	3.02	2.34	2.41	2.07	2.77	3.31
10342759	3.99	4.23	2.26	2.60	3.21	2.52	6.23	2.75	2.49	3.20	3.91	2.49	3.60	2.56
10342760	9.77	10.79	11.23	10.51	10.22	9.65	11.33	8.95	10.26	9.36	11.52	10.41	11.94	10.36
10342761	8.10	7.92	8.32	8.13	7.63	8.40	7.80	7.72	5.57	8.61	6.87	8.12	7.79	5.95
10342762	2.53	2.51	3.57	3.75	2.52	1.71	2.62	3.01	2.24	3.15	2.23	3.07	2.47	3.04
10342763	11.20	11.54	10.54	11.45	11.63	10.30	9.75	10.52	9.94	9.42	6.21	8.43	6.86	7.21
10342764	7.88	7.36	6.66	7.68	7.25	6.59	5.97	8.53	6.75	5.98	6.38	6.57	4.77	7.07
10342765	5.41	5.18	6.50	6.16	4.20	4.23	4.87	5.47	5.51	4.37	3.95	4.65	4.52	5.12
10342766	5.89	6.69	6.11	6.25	6.60	6.71	5.98	5.72	5.77	7.97	6.06	6.02	7.55	7.20
10342767	6.70	6.33	7.22	6.56	6.95	6.28	7.11	6.29	6.28	6.50	5.55	6.90	7.58	7.47
10342768	2.20	2.13	2.13	2.22	2.27	2.06	2.98	2.12	2.14	2.46	2.18	2.05	2.03	3.03
10342769	4.59	3.92	5.49	4.20	4.31	4.70	5.22	4.09	3.08	2.65	4.51	4.18	6.14	7.24
10342770	5.65	5.83	6.30	5.88	5.99	5.83	6.12	5.65	5.76	5.33	7.39	5.95	6.76	5.20
10342771	5.96	6.59	6.07	5.50	5.42	5.87	4.95	5.62	6.77	5.49	7.57	6.16	7.13	7.26
10342772	5.82	6.03	5.03	5.49	6.63	5.85	6.56	5.41	5.96	5.46	5.42	5.93	6.72	6.01
10342773	4.65	6.23	5.81	5.54	6.38	5.83	3.67	4.50	4.73	5.64	5.40	5.26	6.33	5.11
10342774	6.34	5.60	5.77	5.74	6.34	5.03	5.44	5.44	5.10	5.55	6.49	5.52	5.09	3.37
10342775	5.53	5.31	4.37	5.83	5.68	5.20	4.96	4.91	5.34	4.62	5.54	5.21	6.30	5.13
10342776	5.22	5.34	5.21	5.35	5.36	5.60	5.88	4.95	5.00	5.19	5.45	4.79	6.40	5.45
10342777	7.58	8.34	8.47	8.18	8.10	7.74	7.57	6.35	7.81	7.47	9.27	6.77	8.97	7.02
10342778	2.05	2.22	2.05	2.04	2.25	2.56	1.85	1.91	3.71	2.17	2.33	4.65	2.90	2.86
10342779	8.69	8.92	8.31	8.98	8.96	8.64	7.29	9.30	8.34	8.41	7.58	8.56	8.74	9.61
10342780	7.41	6.59	4.61	7.14	6.17	7.90	4.70	6.51	4.86	7.36	4.72	4.27	3.71	6.20
10342781	9.61	8.61	8.55	9.31	9.13	9.63	8.84	9.69	8.73	9.85	8.30	9.09	9.08	8.89
10342782	10.55	11.19	11.19	10.55	10.89	10.65	11.55	10.05	10.77	10.33	11.32	11.44	11.63	10.95
10342783	6.83	6.97	6.72	6.96	7.05	6.87	7.11	6.49	6.21	7.01	7.26	6.37	6.79	7.01
10342784	3.16	3.29	2.92	3.41	2.84	3.45	3.53	2.96	2.97	3.02	3.81	3.28	4.31	2.80
10342785	5.78	5.27	5.95	5.48	5.85	5.71	5.59	5.83	5.84	5.36	5.75	5.50	6.08	5.28
10342786	2.22	2.77	3.07	4.04	3.31	2.54	2.93	4.30	3.38	2.64	4.68	2.20	5.29	3.48
10342787	6.93	6.94	6.53	6.54	6.98	7.18	7.29	6.99	7.61	7.46	8.04	7.28	7.32	8.21
10342788	2.75	2.08	2.12	2.69	2.57	2.27	3.04	3.03	4.01	3.18	3.02	3.48	2.26	4.09
10342789	3.63	4.82	3.71	3.67	4.15	3.70	4.19	3.64	3.40	3.14	5.02	4.08	4.50	5.92
10342790	4.81	6.29	5.44	4.91	5.36	4.92	4.32	4.99	5.46	4.59	5.31	5.00	5.17	4.85
10342791	4.70	3.94	2.84	5.05	3.51	3.82	2.73	2.89	5.50	3.11	3.85	4.06	3.86	5.84
10342792	2.26	2.43	1.92	2.32	2.21	2.65	2.48	2.23	1.87	2.81	2.44	2.70	3.10	3.37
10342793	6.18	6.05	6.25	6.44	6.37	6.05	5.84	5.68	6.27	5.68	6.36	5.50	5.84	4.76
10342794	2.23	2.28	2.42	2.07	2.25	2.02	3.46	2.21	2.17	2.67	2.67	2.91	2.21	2.45
10342795	3.44	2.59	4.57	3.53	2.27	2.61	2.39	4.20	2.34	2.79	3.68	2.35	2.52	3.36
10342796	8.20	9.09	9.40	8.63	8.65	7.20	7.48	8.20	7.55	8.74	7.78	6.34	8.96	3.98
10342797	6.03	5.78	5.15	5.97	5.47	5.14	2.85	3.16	4.61	5.68	2.76	4.45	3.65	2.73
10342798	2.56	3.11	2.10	3.40	2.37	2.90	2.48	3.98	3.47	4.22	2.91	5.66	2.21	3.02
10342799	8.24	7.84	8.32	7.97	8.11	8.28	8.46	8.12	7.85	8.25	7.58	7.16	7.57	8.29
10342800	7.14	6.95	7.18	6.92	7.00	7.11	7.07	6.72	7.01	6.21	6.35	6.86	6.28	6.63
10342801	5.72	6.01	6.16	6.08	6.12	7.07	5.30	4.62	5.59	4.31	7.03	5.84	5.29	7.21
10342802	6.21	5.17	5.66	5.35	5.86	5.89	6.38	5.82	5.35	6.56	7.28	6.20	7.14	5.85
10342803	7.41	7.74	7.52	7.26	7.58	7.54	7.40	6.27	6.67	7.35	8.03	7.07	7.77	6.79
10342804	8.57	8.61	8.61	9.11	8.20	9.01	9.22	9.00	8.38	9.01	8.04	9.04	10.20	9.07
10342805	5.83	6.07	5.68	5.74	5.53	5.78	5.98	5.21	5.13	5.85	5.87	6.38	6.67	5.89
10342806	7.12	6.92	6.57	6.81	7.10	6.88	6.79	6.16	6.11	5.74	6.69	6.52	7.22	6.61
10342807	6.43	6.23	6.44	6.01	6.68	6.14	5.91	5.99	6.09	5.74	7.21	6.52	6.84	6.33
10342808	4.26	5.42	5.05	5.03	5.19	4.13	5.11	4.34	3.69	4.41	4.62	7.70	4.42	6.60
10342809	8.11	8.94	7.75	8.48	8.31	7.20	5.89	7.91	6.12	8.79	6.53	5.81	5.00	6.14
10342810	5.00	3.62	5.14	4.20	4.50	5.53	3.30	5.94	4.73	3.26	4.38	3.69	4.60	4.45
10342811	5.71	5.96	5.56	5.92	6.06	5.66	6.02	6.23	6.59	5.52	6.49	5.85	6.63	4.51
10342812	3.38	4.11	2.51	3.11	3.28	2.94	2.66	2.92	2.44	3.24	5.25	2.99	2.47	2.85
10342813	7.90	7.97	7.41	7.99	7.80	7.15	7.21	7.26	7.32	6.95	7.57	7.22	7.76	5.59
10342814	6.77	6.81	6.83	7.32	6.93	6.89	6.15	6.19	6.39	5.88	6.22	6.92	7.40	5.64
10342815	4.57	4.37	4.99	4.82	5.11	5.31	5.71	6.28	6.15	5.37	6.48	7.07	6.28	6.94
10342816	6.26	6.48	6.96	6.34	7.00	6.36	5.61	5.41	6.48	5.50	6.76	5.90	7.45	6.48
10342817	3.83	3.57	3.47	3.85	3.86	3.97	3.54	3.08	3.99	2.91	3.74	4.64	4.68	3.90
10342818	4.64	5.01	4.89	4.18	4.08	4.11	3.97	5.51	4.82	3.89	4.71	4.46	4.48	3.88
10342819	2.56	2.42	3.02	2.94	2.92	2.89	3.27	3.06	3.62	3.81	3.92	3.95	3.74	4.07
10342820	5.95	6.59	6.29	6.10	6.45	6.64	6.93	5.87	5.34	5.95	6.72	6.27	5.86	3.00
10342821	5.90	5.91	7.11	6.22	6.09	6.59	6.10	6.69	8.12	5.42	6.00	6.21	6.09	5.14
10342822	5.19	4.75	4.27	5.38	5.05	4.43	3.39	3.61	6.43	6.71	4.13	3.92	5.01	3.23
10342823	2.03	1.99	2.79	2.75	2.44	2.32	1.97	2.37	2.35	2.36	2.21	2.05	2.66	5.73
10342824	5.08	5.39	6.04	3.95	5.34	5.79	5.17	3.69	3.44	5.12	4.65	5.67	4.57	4.36
10342825	5.35	4.98	5.53	4.75	4.67	5.35	5.26	5.30	4.90	5.33	5.60	4.81	5.42	5.46
10342826	6.01	5.10	5.66	5.48	5.69	6.40	5.56	4.86	5.80	4.06	5.97	5.46	6.15	5.89
10342827	5.14	5.13	4.74	4.79	5.79	4.79	4.98	5.07	5.38	5.05	5.63	4.58	5.78	5.90
10342828	9.75	9.45	9.16	9.69	9.65	9.64	9.53	9.13	9.70	9.11	7.57	9.85	7.92	8.09
10342829	8.08	8.42	7.90	8.28	8.33	7.29	7.64	7.44	7.28	6.74	7.63	6.99	8.53	6.54
10342830	6.13	4.58	5.87	5.88	6.14	4.84	4.21	5.08	5.70	6.55	5.95	7.00	4.62	4.35
10342831	2.44	1.95	2.83	2.94	2.02	2.13	2.81	2.52	2.95	2.48	2.87	3.04	2.03	3.47
10342832	2.09	2.16	2.12	2.35	2.28	2.25	3.21	2.87	2.07	3.07	3.98	2.26	3.04	2.95
10342833	4.18	5.89	5.15	4.54	5.55	4.47	4.64	3.79	4.15	3.00	6.34	3.14	3.74	3.52
10342834	2.68	2.01	2.21	1.99	2.30	2.66	2.71	2.31	2.57	2.18	2.30	2.66	3.40	4.11
10342835	5.12	3.09	3.84	2.40	3.06	3.10	3.63	3.78	4.42	2.04	6.88	3.55	4.39	2.33
10342836	4.81	4.88	4.72	4.72	4.73	4.24	3.59	3.51	4.19	3.03	5.75	4.34	5.43	5.16
10342837	13.00	13.08	13.12	13.05	13.13	12.82	12.97	12.75	12.74	12.47	13.06	12.93	13.36	13.00
10342838	6.25	5.68	5.84	5.09	6.21	5.87	5.75	6.25	4.80	4.63	6.54	6.89	5.78	6.46
10342839	7.44	6.68	7.25	7.34	7.46	7.53	7.47	7.24	7.28	7.24	8.10	7.35	8.09	7.91
10342840	11.56	11.49	11.57	11.67	11.64	11.74	11.85	11.76	11.60	11.46	9.52	11.15	9.06	11.36
10342841	4.72	5.88	5.58	5.32	5.34	5.72	5.86	4.88	5.40	4.35	6.50	6.20	7.49	6.16
10342842	5.84	5.29	5.60	5.80	6.51	6.12	5.41	4.86	4.42	4.94	6.53	6.82	6.08	6.24
10342843	4.62	5.54	3.94	4.52	4.41	4.77	3.84	4.04	3.98	3.32	4.69	5.96	6.71	4.72
10342844	5.17	5.16	5.52	5.00	4.60	6.26	3.84	6.34	5.48	4.41	6.51	7.12	7.40	5.09
10342845	5.80	5.90	6.21	6.27	5.48	6.21	6.28	5.55	6.25	5.99	5.46	5.37	6.74	6.22
10342846	6.68	6.25	7.20	7.02	7.25	7.08	5.91	6.41	6.81	6.88	6.69	7.51	6.53	6.48
10342847	5.58	5.79	5.67	4.24	5.18	5.77	7.27	5.72	6.31	5.01	4.53	5.86	5.32	5.97
10342848	3.85	4.86	4.06	4.06	3.94	5.31	3.00	3.06	3.34	3.47	4.19	3.83	3.38	3.18
10342849	4.97	4.65	4.59	3.91	5.05	4.84	6.09	4.40	5.48	5.12	5.73	5.21	5.33	5.38
10342850	7.05	7.81	7.74	7.34	7.20	7.80	7.88	7.16	7.50	7.45	7.93	7.56	8.61	7.60
10342851	4.65	3.42	3.92	4.69	3.12	3.32	3.57	3.72	3.02	4.39	4.27	3.99	3.63	3.51
10342852	2.22	2.32	2.51	2.59	2.28	4.42	2.84	2.44	2.80	2.86	2.57	3.86	3.40	5.83
10342853	6.08	6.10	5.65	5.57	5.82	5.46	5.60	5.50	5.09	6.69	5.77	5.71	6.16	4.77
10342854	5.21	4.10	3.53	2.98	3.49	4.22	3.88	4.14	3.85	3.12	4.47	3.62	5.06	5.08
10342855	1.99	2.43	2.01	1.69	1.93	2.06	2.03	2.73	1.98	2.48	2.33	2.99	2.57	2.15
10342856	5.60	6.22	6.65	6.24	6.00	7.20	4.31	7.07	7.50	4.01	2.83	7.94	3.82	4.46
10342857	2.82	3.34	3.58	4.98	3.27	2.30	2.53	2.92	2.35	2.42	2.50	4.16	2.27	2.89
10342858	2.41	2.66	2.71	2.36	2.23	2.48	2.08	2.28	2.46	2.17	2.81	2.08	2.67	2.63
10342859	6.55	5.92	5.94	5.62	6.06	6.61	6.49	6.72	6.73	5.47	6.57	6.72	5.87	5.60
10342860	9.09	9.21	9.36	9.79	9.22	9.81	9.32	9.87	9.22	9.28	9.14	9.95	8.76	8.83
10342861	2.51	2.23	3.20	2.68	2.32	2.85	3.97	3.05	2.54	2.84	3.78	3.65	3.76	3.08
10342862	3.72	4.54	4.71	3.87	4.02	4.00	5.43	4.17	3.96	3.80	4.70	3.59	4.61	3.79
10342863	4.97	5.45	5.55	5.09	4.92	5.50	5.43	4.62	5.42	4.87	6.20	4.93	6.04	4.82
10342864	6.66	6.73	7.09	6.35	6.97	6.43	6.55	6.09	6.57	6.20	6.55	6.59	6.77	6.32
10342865	9.30	8.78	8.97	9.02	9.16	8.39	9.59	10.22	8.91	9.81	9.61	8.45	6.55	8.10
10342866	6.43	6.52	6.16	5.84	6.30	6.10	6.29	6.05	6.74	7.07	7.29	6.75	7.33	6.95
10342867	6.07	6.14	3.86	6.72	5.66	4.92	3.74	7.24	3.99	3.78	3.63	2.96	7.37	3.54
10342868	5.16	4.95	5.50	5.15	4.71	3.42	5.98	5.29	5.02	6.14	6.12	5.55	6.88	6.42
10342869	4.84	4.31	5.14	5.13	5.40	4.90	5.90	4.13	4.63	4.80	4.40	6.50	6.33	5.94
10342870	7.99	8.45	8.15	8.09	8.17	7.84	8.46	7.58	7.87	7.74	8.95	8.47	9.55	8.44
10342871	4.76	4.69	4.39	5.42	5.08	3.52	5.42	3.77	4.11	3.31	4.23	3.51	4.88	3.99
10342872	5.07	4.46	6.60	4.08	5.48	5.35	4.99	4.42	5.93	4.28	5.61	4.52	5.88	8.32
10342873	4.58	3.57	4.69	2.73	5.12	2.96	3.70	2.29	2.51	2.83	3.99	4.12	3.03	3.62
10342874	2.58	2.85	2.97	4.17	2.79	3.07	2.83	2.59	3.74	2.36	2.76	2.73	3.02	3.69
10342875	6.40	6.29	5.81	7.65	6.80	5.79	6.28	7.75	6.47	5.66	3.34	4.73	3.34	3.03
10342876	4.68	4.27	4.35	4.89	4.55	4.70	5.17	4.38	4.17	4.09	4.56	5.65	4.21	3.64
10342877	5.42	4.39	3.91	5.90	6.15	5.29	4.98	5.14	4.79	3.61	5.08	3.76	5.05	4.61
10342878	4.48	4.61	5.00	6.15	5.06	5.92	5.55	4.95	5.16	6.49	4.98	4.28	5.11	4.77
10342879	2.85	3.88	3.09	3.47	3.83	3.65	3.50	3.22	3.04	3.74	3.94	3.37	3.48	4.05
10342880	3.03	2.24	2.61	2.35	2.14	2.20	2.16	2.49	2.34	2.28	2.69	2.29	2.26	2.45
10342881	6.38	6.06	7.83	6.49	7.00	7.61	6.65	5.83	6.11	6.81	8.01	6.85	7.30	5.10
10342882	4.59	5.11	4.90	5.42	5.68	4.89	4.41	4.22	4.94	3.75	4.91	4.54	6.14	4.06
10342883	1.96	2.19	2.19	1.93	2.01	2.06	2.39	2.28	2.02	3.28	2.87	2.37	2.39	3.14
10342884	4.30	4.95	4.35	4.19	4.56	4.29	5.73	3.42	3.66	3.98	4.83	4.30	4.59	5.04
10342885	4.26	4.22	4.88	4.24	3.80	3.88	3.28	3.75	3.66	3.62	4.54	3.90	4.42	5.40
10342886	6.75	6.77	7.13	6.76	7.07	6.72	5.85	6.03	6.05	6.02	6.85	6.63	6.67	6.49
10342887	5.95	5.69	5.69	5.23	5.74	5.77	4.69	4.51	5.33	5.86	5.81	5.87	6.05	5.78
10342888	2.81	2.81	3.82	2.89	2.75	2.86	2.67	2.32	2.42	2.43	3.58	2.68	2.65	2.68
10342889	7.47	7.58	5.60	7.20	6.78	7.23	5.47	7.77	3.49	2.79	5.85	3.56	7.41	4.26
10342890	9.86	10.15	9.77	9.83	9.86	9.54	10.35	9.29	9.37	9.13	10.22	9.93	10.88	10.05
10342891	4.30	2.81	4.69	3.62	4.44	3.15	3.59	3.41	4.95	3.68	4.27	4.96	5.61	4.46
10342892	9.19	9.20	9.84	9.28	9.51	9.30	10.15	9.92	9.49	10.29	9.52	10.15	9.59	10.82
10342893	8.56	8.17	8.55	8.02	8.48	8.58	8.09	8.64	7.49	7.99	7.33	8.08	7.26	7.82
10342894	5.76	3.84	5.17	4.08	5.05	5.01	3.48	3.55	5.20	4.44	3.91	4.35	5.13	4.10
10342895	3.65	2.82	2.58	3.73	4.13	3.44	3.78	2.78	4.54	4.06	2.86	4.98	3.24	4.32
10342896	9.08	8.80	8.99	9.32	8.87	7.09	8.39	9.94	8.56	9.59	4.87	8.02	7.09	8.07
10342897	2.41	2.56	3.09	2.94	2.73	2.38	2.53	3.57	2.56	2.92	2.18	2.42	4.75	2.75
10342898	6.67	6.81	6.12	6.45	6.23	6.40	6.32	5.97	6.81	5.66	7.37	5.98	6.75	6.35
10342899	3.98	4.10	5.00	4.35	3.86	3.40	5.39	2.79	2.59	3.98	4.39	4.54	5.15	2.46
10342900	2.88	2.61	2.40	2.48	3.57	2.56	3.39	2.94	3.11	2.39	4.44	3.12	2.91	3.51
10342901	2.55	2.30	2.24	2.00	2.36	2.36	3.26	3.35	3.79	2.75	4.65	3.73	2.70	3.08
10342902	11.88	11.85	12.30	12.02	11.93	12.19	12.37	11.97	12.30	11.94	12.71	12.28	12.81	12.32
10342903	2.03	2.14	1.90	1.99	2.01	2.37	1.99	2.51	2.48	3.01	2.32	2.41	2.68	3.15
10342904	5.86	6.12	5.32	5.88	5.73	5.84	6.37	4.96	5.87	6.71	4.73	5.63	5.35	5.69
10342905	9.27	9.12	8.63	8.81	9.13	9.39	9.62	9.81	9.67	9.67	5.40	6.60	5.62	8.09
10342906	4.58	4.54	4.61	4.41	4.58	5.38	4.48	4.10	4.56	4.78	5.09	5.74	4.86	4.68
10342907	2.15	2.35	2.18	2.68	1.90	2.42	2.55	1.99	2.73	3.23	2.36	3.45	2.77	3.43
10342908	2.20	2.43	2.20	2.36	2.05	2.08	1.96	2.23	2.18	2.14	2.09	2.31	2.62	2.44
10342909	7.84	8.13	7.75	7.82	8.11	8.88	8.44	8.25	7.63	7.52	6.38	8.67	8.54	7.49
10342910	3.66	4.47	6.05	4.54	4.54	5.42	2.98	3.17	2.88	4.84	3.20	3.14	4.57	4.80
10342911	9.35	9.41	9.11	9.07	9.33	9.47	9.36	9.73	9.73	9.78	8.40	8.65	6.96	9.10
10342912	9.05	9.08	8.65	8.75	8.74	9.44	8.77	8.48	8.44	8.44	8.75	9.16	9.41	9.68
10342913	6.24	6.28	5.88	6.29	6.29	6.29	5.51	5.82	4.91	6.54	6.57	6.24	5.69	6.21
10342914	6.47	7.15	7.06	7.09	7.32	6.54	6.90	6.08	6.31	5.01	5.82	6.01	8.25	5.04
10342915	5.23	4.63	5.55	5.66	5.78	5.55	5.97	5.98	5.60	7.78	5.48	5.49	5.38	5.72
10342916	4.41	4.78	4.45	4.33	4.46	3.96	4.01	4.27	4.51	4.29	4.86	5.29	5.27	5.02
10342917	2.05	2.53	3.43	2.98	2.80	3.53	4.76	4.22	4.61	5.13	4.56	3.64	4.14	6.03
10342918	4.78	4.73	4.48	4.86	5.15	5.09	4.73	5.73	4.94	5.67	5.20	5.16	4.76	5.89
10342919	4.01	3.10	3.86	4.02	2.70	2.28	2.41	2.76	2.66	4.44	2.59	2.78	2.36	2.45
10342920	5.31	5.50	5.57	5.45	5.25	5.78	5.26	4.71	5.69	5.48	5.45	4.75	5.66	5.61
10342921	4.79	4.73	3.92	4.96	4.06	3.90	5.70	4.81	5.66	5.74	4.66	4.33	5.38	5.42
10342922	3.31	3.57	3.54	4.34	3.99	3.07	2.46	2.95	3.36	3.53	3.63	4.31	3.72	3.56
10342923	4.20	3.35	4.49	4.30	4.64	3.75	4.82	4.47	4.59	5.11	3.43	5.86	4.08	3.97
10342924	3.75	4.06	3.64	3.82	3.63	3.38	4.16	4.84	3.30	4.25	3.62	4.22	3.53	4.63
10342925	4.57	5.14	4.76	5.51	5.00	5.07	4.32	4.73	5.05	4.93	5.85	6.32	5.22	6.86
10342926	6.44	6.52	6.37	6.71	6.31	6.65	7.17	5.77	6.31	5.83	7.27	6.52	7.32	7.09
10342927	6.08	6.18	5.70	6.60	6.34	6.50	7.28	5.68	6.57	5.33	6.49	6.12	6.88	7.04
10342928	3.91	5.20	4.76	4.64	5.39	4.12	4.32	4.02	3.50	3.87	4.85	4.78	5.27	4.20
10342929	4.81	3.50	4.28	4.32	4.16	5.00	4.78	4.42	3.58	5.08	4.65	4.66	5.17	5.52
10342930	5.57	5.61	5.98	6.03	5.09	5.35	5.41	6.56	5.69	5.37	5.64	5.21	6.62	6.13
10342931	9.61	8.70	9.33	9.25	9.07	8.27	9.05	10.53	8.87	9.83	8.25	7.25	6.85	6.49
10342932	1.80	1.84	2.05	1.81	2.86	2.05	1.97	2.05	3.15	1.89	1.95	2.24	3.31	2.36
10342933	4.97	4.72	4.28	5.45	4.89	4.57	5.64	4.98	6.25	4.79	4.88	4.44	6.19	4.75
10342934	4.41	3.74	3.28	3.25	3.71	4.16	3.55	4.10	3.61	3.56	3.09	3.17	4.23	3.62
10342935	3.34	3.10	2.90	2.56	3.84	6.69	3.14	2.76	3.38	3.55	2.77	2.23	4.91	4.26
10342936	2.47	2.25	2.04	2.47	2.23	1.89	2.39	2.55	4.24	2.24	2.18	2.06	2.60	3.80
10342937	6.51	7.80	6.03	6.71	7.23	5.18	6.35	6.04	5.30	6.44	6.64	6.50	7.18	5.82
10342938	6.75	6.15	5.76	6.65	6.38	5.70	5.10	7.11	5.82	6.22	7.05	5.58	4.28	6.71
10342939	8.50	8.22	8.30	8.96	8.59	7.76	6.76	8.47	7.61	9.12	9.59	8.90	9.18	8.53
10342940	1.89	2.68	1.83	2.46	2.15	2.43	2.45	3.05	2.45	2.36	2.51	2.01	2.36	2.77
10342941	5.21	5.67	6.93	5.70	6.67	5.40	7.66	6.09	5.35	6.94	4.86	4.44	6.24	6.78
10342942	4.07	6.15	5.33	5.60	5.89	5.41	5.08	4.82	5.38	5.40	5.50	6.31	6.02	5.90
10342943	2.91	2.48	2.20	2.37	2.45	2.36	2.34	1.86	2.21	2.05	3.36	2.70	2.21	2.19
10342944	7.53	8.13	8.38	7.42	7.45	7.25	7.42	6.79	6.52	7.75	7.81	7.02	7.90	7.10
10342945	8.26	8.51	7.49	8.82	8.80	7.96	7.25	8.61	9.21	8.38	8.68	7.06	5.45	3.48
10342946	2.23	2.63	2.64	2.43	2.74	2.89	2.52	2.29	2.72	5.41	2.82	3.46	2.34	3.33
10342947	6.11	6.67	6.49	6.93	6.44	5.84	6.32	5.41	5.64	6.53	6.61	5.62	6.97	6.18
10342948	4.28	5.37	5.39	5.15	4.99	2.99	5.60	3.49	5.12	3.71	6.76	4.53	4.67	5.59
10342949	5.84	5.62	4.87	5.76	5.43	5.91	6.83	5.74	4.79	4.78	5.42	5.91	6.07	5.14
10342950	9.27	9.36	9.16	9.18	9.18	9.41	9.63	9.28	9.08	8.80	9.75	9.94	10.51	9.86
10342951	8.78	9.40	9.32	8.69	8.89	9.22	9.61	9.10	9.29	9.04	10.05	10.09	10.94	9.72
10342952	10.25	9.98	9.66	10.12	9.83	10.07	9.66	9.65	10.21	9.76	8.87	9.61	9.16	9.75
10342953	2.12	2.63	2.46	3.54	2.18	2.86	3.22	2.75	2.27	3.20	2.79	3.27	3.46	3.44
10342954	4.49	4.77	4.63	4.66	4.63	4.91	4.63	5.65	3.81	4.45	5.37	4.74	4.53	5.90
10342955	4.67	6.06	5.57	5.80	6.05	4.53	4.76	7.13	5.21	5.18	7.35	6.61	7.11	4.33
10342956	2.37	2.26	2.31	2.18	2.77	2.65	2.12	2.49	2.10	2.51	3.64	3.60	3.57	2.98
10342957	6.87	6.60	6.49	6.72	6.87	6.64	6.65	6.45	6.28	6.84	6.50	6.67	6.76	6.84
10342958	5.95	6.31	4.69	5.82	6.23	6.12	4.63	5.58	5.82	6.39	5.48	4.78	6.12	3.92
10342959	2.07	2.02	2.28	2.22	2.13	2.27	2.55	2.48	2.74	2.87	2.53	2.26	2.11	2.79
10342960	6.22	6.99	6.23	7.42	6.42	5.84	3.79	6.50	3.97	6.00	7.50	4.28	6.30	2.75
10342961	2.30	2.92	2.76	2.99	2.93	3.79	3.55	3.71	3.25	3.99	3.59	3.31	3.94	3.50
10342962	4.15	4.58	3.27	4.22	4.58	4.95	4.70	3.70	4.99	4.05	3.35	5.35	3.65	4.57
10342963	6.55	6.54	7.03	6.51	6.43	6.71	6.37	6.68	7.03	6.91	7.96	6.97	7.69	6.80
10342964	7.80	8.02	9.22	8.45	7.34	10.70	10.29	9.77	10.84	9.96	10.79	10.90	11.46	11.26
[truncated: 2,433,632 more chars]
