# Supplementary material for: Kinetics of gene expression and bone remodelling in the clinical phase of collagen-induced arthritis
Source: Arthritis Res Ther. 2015 Mar 5;17(1):43. doi: 10.1186/s13075-015-0531-7 (PMC4391727; doi:10.1186/s13075-015-0531-7)
Supplement: Additional file 5: Table S5. — (A) Comparison of samples from day 0 to 3 versus control. (B) Comparison of samples from week 1 to 2 versus control. C) Comparison of samples from week 3 to 4 versus control. (D) Comparison of samples from the declining disease phase versus control. [file 13075_2015_531_MOESM5_ESM.xlsx]

## Sheet: Suppl. table 5A
© 2000-2013 Ingenuity Systems, Inc. All rights reserved.
AnalysisName:01 Acute vs Ctrl Reference set: Mouse Gene 1.0 ST Array
Relationship to include: Direct and Indirect
Includes Endogenous Chemicals
Optional Analyses:
Filter Summary:
Consider only relationships where
confidence = Experimentally Observed
Cutoff:
Log Ratio = 1,000
p-value = 5,00E-02
Intensity/RPKM/FPKM = 4,000
Below are the results of the IPA Core analysis based on the Day 0-3 vs. control comparison
For analysis details, pleaes see http://www.ingenuity.com/products/ipa#/?tab=resources
bio Functions:
Category	Functions Annotation	p-Value	Predicted Activation State	Activation z-score	Notes	Molecules	# Molecules
Organ Morphology	muscle contraction	5,19E-18		1,370		ACTA1,ACTN2,Actn3,ALDOA,ATP1A2,ATP2A1,C3,CACNA1S,CACNG1,CASQ1,CKMT2,CLCN1,CXCR4,DES,DMD,GNAI2,HRC,HSPB6,IFRD1,IL1B,KLHL41,KLK3,KNG1,MYBPC1,MYBPC2,MYH1,MYH2,MYH4,MYH6,MYH7,MYL2,MYOM2,MYOT,P2RX4,PGAM2,PIK3C2A,RGS2,RYR1,SCN1B,SCN4A,SCN4B,SLN,SRI,TCAP,TMOD4,TNNC2,TNNI2,TNNT1,TNNT3,TPM2,TRDN	51
Skeletal and Muscular System Development and Function	muscle contraction	5,19E-18		1,370		ACTA1,ACTN2,Actn3,ALDOA,ATP1A2,ATP2A1,C3,CACNA1S,CACNG1,CASQ1,CKMT2,CLCN1,CXCR4,DES,DMD,GNAI2,HRC,HSPB6,IFRD1,IL1B,KLHL41,KLK3,KNG1,MYBPC1,MYBPC2,MYH1,MYH2,MYH4,MYH6,MYH7,MYL2,MYOM2,MYOT,P2RX4,PGAM2,PIK3C2A,RGS2,RYR1,SCN1B,SCN4A,SCN4B,SLN,SRI,TCAP,TMOD4,TNNC2,TNNI2,TNNT1,TNNT3,TPM2,TRDN	51
Connective Tissue Disorders	arthropathy	4,79E-16	Increased	2,731		ACTA1,ADAMTS12,ADAMTS5,ADIPOQ,ALDOA,ALOX5AP,ART1,BGN,C1QA,C1qtnf6,C2,C3,C3AR1,C5AR1,CACNG1,CASP8,CCL2,CCL20,CCL3L1/CCL3L3,Ccl8,Ccl9,CCR2,CCR5,CD27,CD74,CHI3L1,CILP,CLEC4A,CLEC4D,CLEC4E,CSF2RB,CSF3R,CSGALNACT1,CTSB,CTSC,CTSS,CXCL13,CXCL3,CXCL6,CXCL9,CXCR4,CYTL1,EEF1E1,EFEMP2,EIF1B,ENO1,ENPP1,FCER1G,FCGR3A,GNAI2,GSN,HLA-B,HMGB1,HP,HSP90B1,HSPA5,IFNAR1,IL17RA,IL1B,IL1R1,IL1R2,IL33,IL4R,IL6ST,ITFG1,I…	124
Skeletal and Muscular Disorders	arthropathy	4,79E-16	Increased	2,731		ACTA1,ADAMTS12,ADAMTS5,ADIPOQ,ALDOA,ALOX5AP,ART1,BGN,C1QA,C1qtnf6,C2,C3,C3AR1,C5AR1,CACNG1,CASP8,CCL2,CCL20,CCL3L1/CCL3L3,Ccl8,Ccl9,CCR2,CCR5,CD27,CD74,CHI3L1,CILP,CLEC4A,CLEC4D,CLEC4E,CSF2RB,CSF3R,CSGALNACT1,CTSB,CTSC,CTSS,CXCL13,CXCL3,CXCL6,CXCL9,CXCR4,CYTL1,EEF1E1,EFEMP2,EIF1B,ENO1,ENPP1,FCER1G,FCGR3A,GNAI2,GSN,HLA-B,HMGB1,HP,HSP90B1,HSPA5,IFNAR1,IL17RA,IL1B,IL1R1,IL1R2,IL33,IL4R,IL6ST,ITFG1,I…	124
Connective Tissue Disorders	arthritis	2,32E-15	Increased	2,731		ACTA1,ADAMTS12,ADAMTS5,ADIPOQ,ALDOA,ALOX5AP,ART1,BGN,C1QA,C1qtnf6,C2,C3,C3AR1,C5AR1,CACNG1,CASP8,CCL2,CCL20,CCL3L1/CCL3L3,Ccl8,Ccl9,CCR2,CCR5,CD27,CD74,CHI3L1,CILP,CLEC4A,CLEC4D,CLEC4E,CSF2RB,CSF3R,CSGALNACT1,CTSB,CTSC,CTSS,CXCL13,CXCL3,CXCL6,CXCL9,CXCR4,CYTL1,EEF1E1,EFEMP2,EIF1B,ENO1,ENPP1,FCER1G,FCGR3A,GNAI2,GSN,HLA-B,HMGB1,HP,HSP90B1,HSPA5,IFNAR1,IL17RA,IL1B,IL1R1,IL1R2,IL33,IL4R,IL6ST,ITFG1,I…	121
Skeletal and Muscular Disorders	arthritis	2,32E-15	Increased	2,731		ACTA1,ADAMTS12,ADAMTS5,ADIPOQ,ALDOA,ALOX5AP,ART1,BGN,C1QA,C1qtnf6,C2,C3,C3AR1,C5AR1,CACNG1,CASP8,CCL2,CCL20,CCL3L1/CCL3L3,Ccl8,Ccl9,CCR2,CCR5,CD27,CD74,CHI3L1,CILP,CLEC4A,CLEC4D,CLEC4E,CSF2RB,CSF3R,CSGALNACT1,CTSB,CTSC,CTSS,CXCL13,CXCL3,CXCL6,CXCL9,CXCR4,CYTL1,EEF1E1,EFEMP2,EIF1B,ENO1,ENPP1,FCER1G,FCGR3A,GNAI2,GSN,HLA-B,HMGB1,HP,HSP90B1,HSPA5,IFNAR1,IL17RA,IL1B,IL1R1,IL1R2,IL33,IL4R,IL6ST,ITFG1,I…	121
Inflammatory Disease	arthritis	2,32E-15	Increased	2,731		ACTA1,ADAMTS12,ADAMTS5,ADIPOQ,ALDOA,ALOX5AP,ART1,BGN,C1QA,C1qtnf6,C2,C3,C3AR1,C5AR1,CACNG1,CASP8,CCL2,CCL20,CCL3L1/CCL3L3,Ccl8,Ccl9,CCR2,CCR5,CD27,CD74,CHI3L1,CILP,CLEC4A,CLEC4D,CLEC4E,CSF2RB,CSF3R,CSGALNACT1,CTSB,CTSC,CTSS,CXCL13,CXCL3,CXCL6,CXCL9,CXCR4,CYTL1,EEF1E1,EFEMP2,EIF1B,ENO1,ENPP1,FCER1G,FCGR3A,GNAI2,GSN,HLA-B,HMGB1,HP,HSP90B1,HSPA5,IFNAR1,IL17RA,IL1B,IL1R1,IL1R2,IL33,IL4R,IL6ST,ITFG1,I…	121
Organismal Injury and Abnormalities	Fibrosis	4,15E-14		1,303		ACTA1,ADIPOQ,BMPR2,C3,CCL2,CCR2,CCR5,CD74,CTSB,CTSK,CXCL13,CXCL9,DES,GOLM1,GSN,GSTP1,HGF,HIF1A,HP,HSPB6,IFNAR1,IL13RA2,IL17RA,IL1B,IL1R1,IL1R2,IL6ST,IMPDH2,INHBA,JAK2,KLHL41,KNG1,let-7,LGMN,LIF,LPL,MAN2A1,MB,mir-122,mir-29,MMP13,MMP14,MMP9,MT1H,MYBPC1,MYD88,MYH2,MYH6,MYL2,NFE2L2,NOL3,PLAC8,PLOD2,PNPLA2,PTX3,RUNX1,S100A4,SELL,SELP,SGCG,SLC2A4,SLN,SMURF2,SOAT1,SOD2,SPP1,TGFBR1,TIMP1,TLR2,TM4SF1,TPM…	74
Cellular Movement	leukocyte migration	4,67E-14	Increased	5,365		ABCA1,ADIPOQ,ALOX5AP,ANXA2,BGN,BMPR2,C2,C3,C3AR1,C5AR1,CCL2,CCL20,CCL3L1/CCL3L3,Ccl9,CCR2,CCR5,CD14,CD48,CD74,CHI3L1,CKLF,CLEC4E,CLEC7A,CSF2RB,CSF3R,CTSB,CTSC,CTSS,CTSZ,CXCL13,CXCL3,CXCL6,CXCL9,CXCR4,EEF1A2,ELF4,FCER1G,FCGR3A,FGR,FYB,GBA,GNAI2,GSN,HGF,HIF1A,HMGB1,HP,IFNAR1,IL17RA,IL1B,IL1R1,IL33,IL4R,IL6ST,INHBA,INPP5D,ITGAM,JAK2,KNG1,LCP1,LCP2,LGALS1,LTC4S,LUM,LYN,MLLT11,MMP14,MMP9,MSR1,MYD88,NC…	108
Immune Cell Trafficking	leukocyte migration	4,67E-14	Increased	5,365		ABCA1,ADIPOQ,ALOX5AP,ANXA2,BGN,BMPR2,C2,C3,C3AR1,C5AR1,CCL2,CCL20,CCL3L1/CCL3L3,Ccl9,CCR2,CCR5,CD14,CD48,CD74,CHI3L1,CKLF,CLEC4E,CLEC7A,CSF2RB,CSF3R,CTSB,CTSC,CTSS,CTSZ,CXCL13,CXCL3,CXCL6,CXCL9,CXCR4,EEF1A2,ELF4,FCER1G,FCGR3A,FGR,FYB,GBA,GNAI2,GSN,HGF,HIF1A,HMGB1,HP,IFNAR1,IL17RA,IL1B,IL1R1,IL33,IL4R,IL6ST,INHBA,INPP5D,ITGAM,JAK2,KNG1,LCP1,LCP2,LGALS1,LTC4S,LUM,LYN,MLLT11,MMP14,MMP9,MSR1,MYD88,NC…	108
Hematological System Development and Function	quantity of phagocytes	1,38E-13		1,288		ABCA1,ADAMTS12,ADIPOQ,BHLHE41,BIRC3,C1QA,C3,C3AR1,C5AR1,CCL2,CCL20,CCL3L1/CCL3L3,Ccl9,CCR2,CCR5,CLEC4E,CLEC7A,CSF3R,CTSS,CXCL13,DMD,FGF7,GBA,GNAI2,Gp49a/Lilrb4,GSN,HMGB1,IFNAR1,IL17RA,IL1B,IL1R1,IL2RG,IL33,IL6ST,INPP5D,ITGAM,LIF,LTC4S,LUM,LYN,mir-122,MMP13,MMP3,MMP9,MT1H,MYD88,NDFIP1,NFE2L2,PILRA,PLAC8,PLSCR1,RBP1,RUNX1,SELL,SELP,SLFN12L,SOAT1,SPP1,SRGN,TGFBR1,TIMP1,TLR2,TYROBP,VCAM1	64
Inflammatory Response	quantity of phagocytes	1,38E-13		1,288		ABCA1,ADAMTS12,ADIPOQ,BHLHE41,BIRC3,C1QA,C3,C3AR1,C5AR1,CCL2,CCL20,CCL3L1/CCL3L3,Ccl9,CCR2,CCR5,CLEC4E,CLEC7A,CSF3R,CTSS,CXCL13,DMD,FGF7,GBA,GNAI2,Gp49a/Lilrb4,GSN,HMGB1,IFNAR1,IL17RA,IL1B,IL1R1,IL2RG,IL33,IL6ST,INPP5D,ITGAM,LIF,LTC4S,LUM,LYN,mir-122,MMP13,MMP3,MMP9,MT1H,MYD88,NDFIP1,NFE2L2,PILRA,PLAC8,PLSCR1,RBP1,RUNX1,SELL,SELP,SLFN12L,SOAT1,SPP1,SRGN,TGFBR1,TIMP1,TLR2,TYROBP,VCAM1	64
Tissue Morphology	quantity of phagocytes	1,38E-13		1,288		ABCA1,ADAMTS12,ADIPOQ,BHLHE41,BIRC3,C1QA,C3,C3AR1,C5AR1,CCL2,CCL20,CCL3L1/CCL3L3,Ccl9,CCR2,CCR5,CLEC4E,CLEC7A,CSF3R,CTSS,CXCL13,DMD,FGF7,GBA,GNAI2,Gp49a/Lilrb4,GSN,HMGB1,IFNAR1,IL17RA,IL1B,IL1R1,IL2RG,IL33,IL6ST,INPP5D,ITGAM,LIF,LTC4S,LUM,LYN,mir-122,MMP13,MMP3,MMP9,MT1H,MYD88,NDFIP1,NFE2L2,PILRA,PLAC8,PLSCR1,RBP1,RUNX1,SELL,SELP,SLFN12L,SOAT1,SPP1,SRGN,TGFBR1,TIMP1,TLR2,TYROBP,VCAM1	64
Cellular Movement	cell movement of myeloid cells	1,59E-13	Increased	4,863		ABCA1,ADIPOQ,ALOX5AP,ANXA2,BMPR2,C2,C3,C3AR1,C5AR1,CCL2,CCL20,CCL3L1/CCL3L3,CCR2,CCR5,CD48,CD74,CKLF,CSF3R,CTSB,CTSS,CXCL3,CXCL6,CXCL9,CXCR4,EEF1A2,FCER1G,FGR,GBA,GNAI2,GSN,HGF,HIF1A,HMGB1,HP,IL17RA,IL1B,IL1R1,IL33,IL4R,IL6ST,INHBA,INPP5D,ITGAM,KNG1,LGALS1,LTC4S,LUM,LYN,MMP14,MMP9,MSR1,MYD88,NCKAP1L,NFE2L2,NPM1,PLA2G7,PTX3,RETN,S100A10,S100A4,SAA1,SELL,SELP,SERPINA1,SFRP1,SLIT2,SLPI,SPP1,TLR2,TLR…	74
Immune Cell Trafficking	cell movement of myeloid cells	1,59E-13	Increased	4,863		ABCA1,ADIPOQ,ALOX5AP,ANXA2,BMPR2,C2,C3,C3AR1,C5AR1,CCL2,CCL20,CCL3L1/CCL3L3,CCR2,CCR5,CD48,CD74,CKLF,CSF3R,CTSB,CTSS,CXCL3,CXCL6,CXCL9,CXCR4,EEF1A2,FCER1G,FGR,GBA,GNAI2,GSN,HGF,HIF1A,HMGB1,HP,IL17RA,IL1B,IL1R1,IL33,IL4R,IL6ST,INHBA,INPP5D,ITGAM,KNG1,LGALS1,LTC4S,LUM,LYN,MMP14,MMP9,MSR1,MYD88,NCKAP1L,NFE2L2,NPM1,PLA2G7,PTX3,RETN,S100A10,S100A4,SAA1,SELL,SELP,SERPINA1,SFRP1,SLIT2,SLPI,SPP1,TLR2,TLR…	74
Hematological System Development and Function	cell movement of myeloid cells	1,59E-13	Increased	4,863		ABCA1,ADIPOQ,ALOX5AP,ANXA2,BMPR2,C2,C3,C3AR1,C5AR1,CCL2,CCL20,CCL3L1/CCL3L3,CCR2,CCR5,CD48,CD74,CKLF,CSF3R,CTSB,CTSS,CXCL3,CXCL6,CXCL9,CXCR4,EEF1A2,FCER1G,FGR,GBA,GNAI2,GSN,HGF,HIF1A,HMGB1,HP,IL17RA,IL1B,IL1R1,IL33,IL4R,IL6ST,INHBA,INPP5D,ITGAM,KNG1,LGALS1,LTC4S,LUM,LYN,MMP14,MMP9,MSR1,MYD88,NCKAP1L,NFE2L2,NPM1,PLA2G7,PTX3,RETN,S100A10,S100A4,SAA1,SELL,SELP,SERPINA1,SFRP1,SLIT2,SLPI,SPP1,TLR2,TLR…	74
Connective Tissue Disorders	Rheumatic Disease	1,74E-13	Increased	2,393		ACTA1,ADAMTS12,ADAMTS5,ADIPOQ,ALDOA,ALOX5AP,ART1,BGN,C1QA,C1qtnf6,C2,C3,C3AR1,C5AR1,CACNG1,CASP8,CCL2,CCL20,CCL3L1/CCL3L3,Ccl8,Ccl9,CCR2,CCR5,CD27,CD74,CHI3L1,CILP,CLEC4A,CLEC4D,CLEC4E,CSF2RB,CSF3R,CSGALNACT1,CTSB,CTSC,CTSS,CXCL13,CXCL3,CXCL6,CXCL9,CXCR4,CYTL1,EEF1E1,EFEMP2,EIF1B,ENO1,ENPP1,FCER1G,FCGR3A,GNAI2,GSN,HLA-B,HMGB1,HP,HSP90B1,HSPA5,HSPE1,IFNAR1,IL17RA,IL1B,IL1R1,IL1R2,IL33,IL4R,IL6ST,I…	124
Skeletal and Muscular Disorders	Rheumatic Disease	1,74E-13	Increased	2,393		ACTA1,ADAMTS12,ADAMTS5,ADIPOQ,ALDOA,ALOX5AP,ART1,BGN,C1QA,C1qtnf6,C2,C3,C3AR1,C5AR1,CACNG1,CASP8,CCL2,CCL20,CCL3L1/CCL3L3,Ccl8,Ccl9,CCR2,CCR5,CD27,CD74,CHI3L1,CILP,CLEC4A,CLEC4D,CLEC4E,CSF2RB,CSF3R,CSGALNACT1,CTSB,CTSC,CTSS,CXCL13,CXCL3,CXCL6,CXCL9,CXCR4,CYTL1,EEF1E1,EFEMP2,EIF1B,ENO1,ENPP1,FCER1G,FCGR3A,GNAI2,GSN,HLA-B,HMGB1,HP,HSP90B1,HSPA5,HSPE1,IFNAR1,IL17RA,IL1B,IL1R1,IL1R2,IL33,IL4R,IL6ST,I…	124
Inflammatory Disease	Rheumatic Disease	1,74E-13	Increased	2,393		ACTA1,ADAMTS12,ADAMTS5,ADIPOQ,ALDOA,ALOX5AP,ART1,BGN,C1QA,C1qtnf6,C2,C3,C3AR1,C5AR1,CACNG1,CASP8,CCL2,CCL20,CCL3L1/CCL3L3,Ccl8,Ccl9,CCR2,CCR5,CD27,CD74,CHI3L1,CILP,CLEC4A,CLEC4D,CLEC4E,CSF2RB,CSF3R,CSGALNACT1,CTSB,CTSC,CTSS,CXCL13,CXCL3,CXCL6,CXCL9,CXCR4,CYTL1,EEF1E1,EFEMP2,EIF1B,ENO1,ENPP1,FCER1G,FCGR3A,GNAI2,GSN,HLA-B,HMGB1,HP,HSP90B1,HSPA5,HSPE1,IFNAR1,IL17RA,IL1B,IL1R1,IL1R2,IL33,IL4R,IL6ST,I…	124
Cellular Movement	cell movement of leukocytes	2,08E-13	Increased	5,297		ABCA1,ADIPOQ,ALOX5AP,ANXA2,BGN,BMPR2,C2,C3,C3AR1,C5AR1,CCL2,CCL20,CCL3L1/CCL3L3,Ccl9,CCR2,CCR5,CD14,CD48,CD74,CKLF,CSF3R,CTSB,CTSS,CTSZ,CXCL13,CXCL3,CXCL6,CXCL9,CXCR4,EEF1A2,ELF4,FCER1G,FCGR3A,FGR,FYB,GBA,GNAI2,GSN,HGF,HIF1A,HMGB1,HP,IFNAR1,IL17RA,IL1B,IL1R1,IL33,IL4R,IL6ST,INHBA,INPP5D,ITGAM,JAK2,KNG1,LCP1,LCP2,LGALS1,LTC4S,LUM,LYN,MLLT11,MMP14,MMP9,MSR1,MYD88,NCKAP1L,NFE2L2,NPM1,P2RX4,PDPN,PLA2…	96
Immune Cell Trafficking	cell movement of leukocytes	2,08E-13	Increased	5,297		ABCA1,ADIPOQ,ALOX5AP,ANXA2,BGN,BMPR2,C2,C3,C3AR1,C5AR1,CCL2,CCL20,CCL3L1/CCL3L3,Ccl9,CCR2,CCR5,CD14,CD48,CD74,CKLF,CSF3R,CTSB,CTSS,CTSZ,CXCL13,CXCL3,CXCL6,CXCL9,CXCR4,EEF1A2,ELF4,FCER1G,FCGR3A,FGR,FYB,GBA,GNAI2,GSN,HGF,HIF1A,HMGB1,HP,IFNAR1,IL17RA,IL1B,IL1R1,IL33,IL4R,IL6ST,INHBA,INPP5D,ITGAM,JAK2,KNG1,LCP1,LCP2,LGALS1,LTC4S,LUM,LYN,MLLT11,MMP14,MMP9,MSR1,MYD88,NCKAP1L,NFE2L2,NPM1,P2RX4,PDPN,PLA2…	96
Hematological System Development and Function	cell movement of leukocytes	2,08E-13	Increased	5,297		ABCA1,ADIPOQ,ALOX5AP,ANXA2,BGN,BMPR2,C2,C3,C3AR1,C5AR1,CCL2,CCL20,CCL3L1/CCL3L3,Ccl9,CCR2,CCR5,CD14,CD48,CD74,CKLF,CSF3R,CTSB,CTSS,CTSZ,CXCL13,CXCL3,CXCL6,CXCL9,CXCR4,EEF1A2,ELF4,FCER1G,FCGR3A,FGR,FYB,GBA,GNAI2,GSN,HGF,HIF1A,HMGB1,HP,IFNAR1,IL17RA,IL1B,IL1R1,IL33,IL4R,IL6ST,INHBA,INPP5D,ITGAM,JAK2,KNG1,LCP1,LCP2,LGALS1,LTC4S,LUM,LYN,MLLT11,MMP14,MMP9,MSR1,MYD88,NCKAP1L,NFE2L2,NPM1,P2RX4,PDPN,PLA2…	96
Cellular Movement	cell movement of phagocytes	2,29E-13	Increased	5,112		ABCA1,ADIPOQ,ALOX5AP,ANXA2,BMPR2,C2,C3,C3AR1,C5AR1,CCL2,CCL20,CCL3L1/CCL3L3,Ccl9,CCR2,CCR5,CD74,CKLF,CSF3R,CTSB,CTSS,CTSZ,CXCL13,CXCL3,CXCL6,CXCL9,CXCR4,EEF1A2,FCER1G,FGR,GBA,GNAI2,GSN,HGF,HIF1A,HMGB1,HP,IL17RA,IL1B,IL1R1,IL33,IL4R,IL6ST,INHBA,INPP5D,ITGAM,LGALS1,LUM,LYN,MMP14,MMP9,MYD88,NCKAP1L,NFE2L2,NPM1,PDPN,PLA2G7,PTX3,RETN,S100A10,S100A4,SAA1,SELL,SELP,SERPINA1,SFRP1,SLIT2,SLPI,SPP1,TIMP1,T…	75
Immune Cell Trafficking	cell movement of phagocytes	2,29E-13	Increased	5,112		ABCA1,ADIPOQ,ALOX5AP,ANXA2,BMPR2,C2,C3,C3AR1,C5AR1,CCL2,CCL20,CCL3L1/CCL3L3,Ccl9,CCR2,CCR5,CD74,CKLF,CSF3R,CTSB,CTSS,CTSZ,CXCL13,CXCL3,CXCL6,CXCL9,CXCR4,EEF1A2,FCER1G,FGR,GBA,GNAI2,GSN,HGF,HIF1A,HMGB1,HP,IL17RA,IL1B,IL1R1,IL33,IL4R,IL6ST,INHBA,INPP5D,ITGAM,LGALS1,LUM,LYN,MMP14,MMP9,MYD88,NCKAP1L,NFE2L2,NPM1,PDPN,PLA2G7,PTX3,RETN,S100A10,S100A4,SAA1,SELL,SELP,SERPINA1,SFRP1,SLIT2,SLPI,SPP1,TIMP1,T…	75
Hematological System Development and Function	cell movement of phagocytes	2,29E-13	Increased	5,112		ABCA1,ADIPOQ,ALOX5AP,ANXA2,BMPR2,C2,C3,C3AR1,C5AR1,CCL2,CCL20,CCL3L1/CCL3L3,Ccl9,CCR2,CCR5,CD74,CKLF,CSF3R,CTSB,CTSS,CTSZ,CXCL13,CXCL3,CXCL6,CXCL9,CXCR4,EEF1A2,FCER1G,FGR,GBA,GNAI2,GSN,HGF,HIF1A,HMGB1,HP,IL17RA,IL1B,IL1R1,IL33,IL4R,IL6ST,INHBA,INPP5D,ITGAM,LGALS1,LUM,LYN,MMP14,MMP9,MYD88,NCKAP1L,NFE2L2,NPM1,PDPN,PLA2G7,PTX3,RETN,S100A10,S100A4,SAA1,SELL,SELP,SERPINA1,SFRP1,SLIT2,SLPI,SPP1,TIMP1,T…	75
Inflammatory Response	cell movement of phagocytes	2,29E-13	Increased	5,112		ABCA1,ADIPOQ,ALOX5AP,ANXA2,BMPR2,C2,C3,C3AR1,C5AR1,CCL2,CCL20,CCL3L1/CCL3L3,Ccl9,CCR2,CCR5,CD74,CKLF,CSF3R,CTSB,CTSS,CTSZ,CXCL13,CXCL3,CXCL6,CXCL9,CXCR4,EEF1A2,FCER1G,FGR,GBA,GNAI2,GSN,HGF,HIF1A,HMGB1,HP,IL17RA,IL1B,IL1R1,IL33,IL4R,IL6ST,INHBA,INPP5D,ITGAM,LGALS1,LUM,LYN,MMP14,MMP9,MYD88,NCKAP1L,NFE2L2,NPM1,PDPN,PLA2G7,PTX3,RETN,S100A10,S100A4,SAA1,SELL,SELP,SERPINA1,SFRP1,SLIT2,SLPI,SPP1,TIMP1,T…	75
Cellular Movement	recruitment of leukocytes	2,88E-13	Increased	3,196		ADIPOQ,ALOX5AP,C3,C3AR1,C5AR1,CCL2,CCL20,CCL3L1/CCL3L3,CCR2,CCR5,CD14,CHI3L1,CLEC4E,CLEC7A,CSF2RB,CTSC,CXCL3,CXCL9,CXCR4,GSN,HIF1A,HMGB1,IFNAR1,IL17RA,IL1B,IL1R1,IL33,INPP5D,ITGAM,LGALS1,LYN,MMP9,MYD88,NFE2L2,PTX3,Retnla,S100A4,SELL,SELP,SFRP1,SLFN12L,SLIT2,SLPI,SOD2,SPP1,TLR2,TLR3,TNC,TPT1,TXN,VCAM1	51
Immune Cell Trafficking	recruitment of leukocytes	2,88E-13	Increased	3,196		ADIPOQ,ALOX5AP,C3,C3AR1,C5AR1,CCL2,CCL20,CCL3L1/CCL3L3,CCR2,CCR5,CD14,CHI3L1,CLEC4E,CLEC7A,CSF2RB,CTSC,CXCL3,CXCL9,CXCR4,GSN,HIF1A,HMGB1,IFNAR1,IL17RA,IL1B,IL1R1,IL33,INPP5D,ITGAM,LGALS1,LYN,MMP9,MYD88,NFE2L2,PTX3,Retnla,S100A4,SELL,SELP,SFRP1,SLFN12L,SLIT2,SLPI,SOD2,SPP1,TLR2,TLR3,TNC,TPT1,TXN,VCAM1	51
Hematological System Development and Function	recruitment of leukocytes	2,88E-13	Increased	3,196		ADIPOQ,ALOX5AP,C3,C3AR1,C5AR1,CCL2,CCL20,CCL3L1/CCL3L3,CCR2,CCR5,CD14,CHI3L1,CLEC4E,CLEC7A,CSF2RB,CTSC,CXCL3,CXCL9,CXCR4,GSN,HIF1A,HMGB1,IFNAR1,IL17RA,IL1B,IL1R1,IL33,INPP5D,ITGAM,LGALS1,LYN,MMP9,MYD88,NFE2L2,PTX3,Retnla,S100A4,SELL,SELP,SFRP1,SLFN12L,SLIT2,SLPI,SOD2,SPP1,TLR2,TLR3,TNC,TPT1,TXN,VCAM1	51
Cell-To-Cell Signaling and Interaction	recruitment of leukocytes	2,88E-13	Increased	3,196		ADIPOQ,ALOX5AP,C3,C3AR1,C5AR1,CCL2,CCL20,CCL3L1/CCL3L3,CCR2,CCR5,CD14,CHI3L1,CLEC4E,CLEC7A,CSF2RB,CTSC,CXCL3,CXCL9,CXCR4,GSN,HIF1A,HMGB1,IFNAR1,IL17RA,IL1B,IL1R1,IL33,INPP5D,ITGAM,LGALS1,LYN,MMP9,MYD88,NFE2L2,PTX3,Retnla,S100A4,SELL,SELP,SFRP1,SLFN12L,SLIT2,SLPI,SOD2,SPP1,TLR2,TLR3,TNC,TPT1,TXN,VCAM1	51
Hematological System Development and Function	quantity of neutrophils	4,63E-13		0,820		ADAMTS12,ADIPOQ,BHLHE41,C1QA,C3,C3AR1,C5AR1,CCL3L1/CCL3L3,CCR2,CCR5,CLEC4E,CLEC7A,CSF3R,GNAI2,GSN,HMGB1,IFNAR1,IL17RA,IL1B,IL1R1,IL2RG,IL6ST,INPP5D,ITGAM,LUM,LYN,MMP13,MMP3,MMP9,MT1H,MYD88,NDFIP1,PILRA,PLAC8,PLSCR1,RBP1,SELL,SELP,SLFN12L,TIMP1,TLR2,VCAM1	42
Inflammatory Response	quantity of neutrophils	4,63E-13		0,820		ADAMTS12,ADIPOQ,BHLHE41,C1QA,C3,C3AR1,C5AR1,CCL3L1/CCL3L3,CCR2,CCR5,CLEC4E,CLEC7A,CSF3R,GNAI2,GSN,HMGB1,IFNAR1,IL17RA,IL1B,IL1R1,IL2RG,IL6ST,INPP5D,ITGAM,LUM,LYN,MMP13,MMP3,MMP9,MT1H,MYD88,NDFIP1,PILRA,PLAC8,PLSCR1,RBP1,SELL,SELP,SLFN12L,TIMP1,TLR2,VCAM1	42
Tissue Morphology	quantity of neutrophils	4,63E-13		0,820		ADAMTS12,ADIPOQ,BHLHE41,C1QA,C3,C3AR1,C5AR1,CCL3L1/CCL3L3,CCR2,CCR5,CLEC4E,CLEC7A,CSF3R,GNAI2,GSN,HMGB1,IFNAR1,IL17RA,IL1B,IL1R1,IL2RG,IL6ST,INPP5D,ITGAM,LUM,LYN,MMP13,MMP3,MMP9,MT1H,MYD88,NDFIP1,PILRA,PLAC8,PLSCR1,RBP1,SELL,SELP,SLFN12L,TIMP1,TLR2,VCAM1	42
Cellular Movement	recruitment of cells	1,77E-12	Increased	3,179		ADIPOQ,ALOX5AP,C3,C3AR1,C5AR1,CCL2,CCL20,CCL3L1/CCL3L3,CCR2,CCR5,CD14,CHI3L1,CLEC4E,CLEC7A,CSF2RB,CTSC,CXCL13,CXCL3,CXCL9,CXCR4,GSN,HGF,HIF1A,HMGB1,IFNAR1,IL17RA,IL1B,IL1R1,IL33,INPP5D,ITGAM,LGALS1,LYN,MMP9,MYD88,NFE2L2,PTX3,Retnla,S100A4,SELL,SELP,SFRP1,SLFN12L,SLIT2,SLPI,SOD2,SPP1,TLR2,TLR3,TNC,TPT1,TXN,VCAM1	53
Cell-To-Cell Signaling and Interaction	recruitment of cells	1,77E-12	Increased	3,179		ADIPOQ,ALOX5AP,C3,C3AR1,C5AR1,CCL2,CCL20,CCL3L1/CCL3L3,CCR2,CCR5,CD14,CHI3L1,CLEC4E,CLEC7A,CSF2RB,CTSC,CXCL13,CXCL3,CXCL9,CXCR4,GSN,HGF,HIF1A,HMGB1,IFNAR1,IL17RA,IL1B,IL1R1,IL33,INPP5D,ITGAM,LGALS1,LYN,MMP9,MYD88,NFE2L2,PTX3,Retnla,S100A4,SELL,SELP,SFRP1,SLFN12L,SLIT2,SLPI,SOD2,SPP1,TLR2,TLR3,TNC,TPT1,TXN,VCAM1	53
Cellular Movement	cell movement of granulocytes	1,82E-12	Increased	3,609		ADIPOQ,ALOX5AP,BMPR2,C2,C3,C3AR1,C5AR1,CCL2,CCL3L1/CCL3L3,CCR2,CD48,CD74,CKLF,CSF3R,CTSB,CXCL3,CXCL6,CXCL9,FCER1G,FGR,GNAI2,GSN,HGF,HMGB1,IL17RA,IL1B,IL1R1,IL33,IL4R,IL6ST,INPP5D,ITGAM,KNG1,LGALS1,LTC4S,LUM,LYN,MMP9,MSR1,MYD88,NCKAP1L,NFE2L2,PLA2G7,PTX3,SAA1,SELL,SELP,SERPINA1,SFRP1,SLIT2,SLPI,SPP1,TLR2,TREM1,TXN,VCAM1	56
Immune Cell Trafficking	cell movement of granulocytes	1,82E-12	Increased	3,609		ADIPOQ,ALOX5AP,BMPR2,C2,C3,C3AR1,C5AR1,CCL2,CCL3L1/CCL3L3,CCR2,CD48,CD74,CKLF,CSF3R,CTSB,CXCL3,CXCL6,CXCL9,FCER1G,FGR,GNAI2,GSN,HGF,HMGB1,IL17RA,IL1B,IL1R1,IL33,IL4R,IL6ST,INPP5D,ITGAM,KNG1,LGALS1,LTC4S,LUM,LYN,MMP9,MSR1,MYD88,NCKAP1L,NFE2L2,PLA2G7,PTX3,SAA1,SELL,SELP,SERPINA1,SFRP1,SLIT2,SLPI,SPP1,TLR2,TREM1,TXN,VCAM1	56
Hematological System Development and Function	cell movement of granulocytes	1,82E-12	Increased	3,609		ADIPOQ,ALOX5AP,BMPR2,C2,C3,C3AR1,C5AR1,CCL2,CCL3L1/CCL3L3,CCR2,CD48,CD74,CKLF,CSF3R,CTSB,CXCL3,CXCL6,CXCL9,FCER1G,FGR,GNAI2,GSN,HGF,HMGB1,IL17RA,IL1B,IL1R1,IL33,IL4R,IL6ST,INPP5D,ITGAM,KNG1,LGALS1,LTC4S,LUM,LYN,MMP9,MSR1,MYD88,NCKAP1L,NFE2L2,PLA2G7,PTX3,SAA1,SELL,SELP,SERPINA1,SFRP1,SLIT2,SLPI,SPP1,TLR2,TREM1,TXN,VCAM1	56
Cellular Movement	cell movement of neutrophils	1,98E-12	Increased	3,980		ADIPOQ,ALOX5AP,BMPR2,C2,C3,C3AR1,C5AR1,CCL2,CCL3L1/CCL3L3,CCR2,CD74,CKLF,CSF3R,CTSB,CXCL3,CXCL6,FCER1G,FGR,GNAI2,GSN,HGF,HMGB1,IL17RA,IL1B,IL1R1,IL33,IL6ST,INPP5D,ITGAM,LGALS1,LUM,LYN,MMP9,MYD88,NCKAP1L,PTX3,SAA1,SELL,SELP,SERPINA1,SFRP1,SLIT2,SLPI,SPP1,TLR2,TREM1,TXN,VCAM1	48
Immune Cell Trafficking	cell movement of neutrophils	1,98E-12	Increased	3,980		ADIPOQ,ALOX5AP,BMPR2,C2,C3,C3AR1,C5AR1,CCL2,CCL3L1/CCL3L3,CCR2,CD74,CKLF,CSF3R,CTSB,CXCL3,CXCL6,FCER1G,FGR,GNAI2,GSN,HGF,HMGB1,IL17RA,IL1B,IL1R1,IL33,IL6ST,INPP5D,ITGAM,LGALS1,LUM,LYN,MMP9,MYD88,NCKAP1L,PTX3,SAA1,SELL,SELP,SERPINA1,SFRP1,SLIT2,SLPI,SPP1,TLR2,TREM1,TXN,VCAM1	48
Hematological System Development and Function	cell movement of neutrophils	1,98E-12	Increased	3,980		ADIPOQ,ALOX5AP,BMPR2,C2,C3,C3AR1,C5AR1,CCL2,CCL3L1/CCL3L3,CCR2,CD74,CKLF,CSF3R,CTSB,CXCL3,CXCL6,FCER1G,FGR,GNAI2,GSN,HGF,HMGB1,IL17RA,IL1B,IL1R1,IL33,IL6ST,INPP5D,ITGAM,LGALS1,LUM,LYN,MMP9,MYD88,NCKAP1L,PTX3,SAA1,SELL,SELP,SERPINA1,SFRP1,SLIT2,SLPI,SPP1,TLR2,TREM1,TXN,VCAM1	48
Inflammatory Response	cell movement of neutrophils	1,98E-12	Increased	3,980		ADIPOQ,ALOX5AP,BMPR2,C2,C3,C3AR1,C5AR1,CCL2,CCL3L1/CCL3L3,CCR2,CD74,CKLF,CSF3R,CTSB,CXCL3,CXCL6,FCER1G,FGR,GNAI2,GSN,HGF,HMGB1,IL17RA,IL1B,IL1R1,IL33,IL6ST,INPP5D,ITGAM,LGALS1,LUM,LYN,MMP9,MYD88,NCKAP1L,PTX3,SAA1,SELL,SELP,SERPINA1,SFRP1,SLIT2,SLPI,SPP1,TLR2,TREM1,TXN,VCAM1	48
Cellular Movement	migration of phagocytes	2,76E-12	Increased	3,985		ABCA1,ADIPOQ,ANXA2,BMPR2,C3,CCL2,CCL20,CCL3L1/CCL3L3,Ccl9,CCR2,CCR5,CD74,CTSS,CTSZ,CXCL13,CXCL3,CXCL6,CXCL9,CXCR4,FGR,HGF,HIF1A,HMGB1,IL17RA,IL1B,IL6ST,ITGAM,LGALS1,LUM,MMP14,MMP9,MYD88,NPM1,PDPN,S100A10,SAA1,SELL,SELP,SLIT2,SLPI,SPP1,TIMP1,TLR2,TXN,TYROBP,VCAM1	46
Immune Cell Trafficking	migration of phagocytes	2,76E-12	Increased	3,985		ABCA1,ADIPOQ,ANXA2,BMPR2,C3,CCL2,CCL20,CCL3L1/CCL3L3,Ccl9,CCR2,CCR5,CD74,CTSS,CTSZ,CXCL13,CXCL3,CXCL6,CXCL9,CXCR4,FGR,HGF,HIF1A,HMGB1,IL17RA,IL1B,IL6ST,ITGAM,LGALS1,LUM,MMP14,MMP9,MYD88,NPM1,PDPN,S100A10,SAA1,SELL,SELP,SLIT2,SLPI,SPP1,TIMP1,TLR2,TXN,TYROBP,VCAM1	46
Hematological System Development and Function	migration of phagocytes	2,76E-12	Increased	3,985		ABCA1,ADIPOQ,ANXA2,BMPR2,C3,CCL2,CCL20,CCL3L1/CCL3L3,Ccl9,CCR2,CCR5,CD74,CTSS,CTSZ,CXCL13,CXCL3,CXCL6,CXCL9,CXCR4,FGR,HGF,HIF1A,HMGB1,IL17RA,IL1B,IL6ST,ITGAM,LGALS1,LUM,MMP14,MMP9,MYD88,NPM1,PDPN,S100A10,SAA1,SELL,SELP,SLIT2,SLPI,SPP1,TIMP1,TLR2,TXN,TYROBP,VCAM1	46
Inflammatory Response	migration of phagocytes	2,76E-12	Increased	3,985		ABCA1,ADIPOQ,ANXA2,BMPR2,C3,CCL2,CCL20,CCL3L1/CCL3L3,Ccl9,CCR2,CCR5,CD74,CTSS,CTSZ,CXCL13,CXCL3,CXCL6,CXCL9,CXCR4,FGR,HGF,HIF1A,HMGB1,IL17RA,IL1B,IL6ST,ITGAM,LGALS1,LUM,MMP14,MMP9,MYD88,NPM1,PDPN,S100A10,SAA1,SELL,SELP,SLIT2,SLPI,SPP1,TIMP1,TLR2,TXN,TYROBP,VCAM1	46
Cellular Function and Maintenance	function of leukocytes	4,71E-12		1,463		ADIPOQ,AIM2,ANPEP,BIRC3,BMPR2,BST1,C3,C3AR1,CCL2,CCR2,CCR5,CD14,CD27,CD3G,CD74,CHI3L1,CLEC4E,CLEC7A,CSF2RB,CTSC,CTSS,CTSZ,CXCL13,CXCL6,CXCR4,DDX58,ELF4,EMR1,FCER1G,FGR,FYB,GNAI2,Gp49a/Lilrb4,GSN,HGF,HLA-B,HMGB1,HSP90AA1,IFNAR1,IL13RA2,IL1B,IL1R1,IL2RG,IL33,IL4R,IMPDH2,INPP5D,ITGAM,LCP1,LGALS1,LGMN,LYN,MMP14,MMP3,MMP9,MSR1,MT1H,MYD88,P2RX4,PILRA,PLAC8,PNP,Retnla,S100A4,SELL,SELP,Slfn2,SLPI,SPP1,TA…	76
Hematological System Development and Function	quantity of leukocytes	5,74E-12	Increased	2,383		ABCA1,ADAMTS12,ADIPOQ,ANPEP,BHLHE41,BIRC3,BMPR2,BST1,C1QA,C3,C3AR1,C5AR1,CAMK2G,CASP8,CCL2,CCL20,CCL3L1/CCL3L3,Ccl9,CCR2,CCR5,CD27,CD3G,CD48,CD74,CHI3L1,CLEC4E,CLEC7A,CSF2RB,CSF3R,CTSS,CXCL13,CXCL6,CXCR4,DDX58,DMD,DUSP10,ELF4,FCER1G,FGF7,FYB,GBA,GNAI2,Gp49a/Lilrb4,GSN,GSTP1,HEXB,HGF,HIF1A,HLA-B,HMGB1,HSP90B1,IFNAR1,IL17RA,IL1B,IL1R1,IL2RG,IL33,IL4R,IL6ST,IMPDH2,INHBA,INPP5D,ITGAM,JAK2,LCP2,LGALS1…	109
Tissue Morphology	quantity of leukocytes	5,74E-12	Increased	2,383		ABCA1,ADAMTS12,ADIPOQ,ANPEP,BHLHE41,BIRC3,BMPR2,BST1,C1QA,C3,C3AR1,C5AR1,CAMK2G,CASP8,CCL2,CCL20,CCL3L1/CCL3L3,Ccl9,CCR2,CCR5,CD27,CD3G,CD48,CD74,CHI3L1,CLEC4E,CLEC7A,CSF2RB,CSF3R,CTSS,CXCL13,CXCL6,CXCR4,DDX58,DMD,DUSP10,ELF4,FCER1G,FGF7,FYB,GBA,GNAI2,Gp49a/Lilrb4,GSN,GSTP1,HEXB,HGF,HIF1A,HLA-B,HMGB1,HSP90B1,IFNAR1,IL17RA,IL1B,IL1R1,IL2RG,IL33,IL4R,IL6ST,IMPDH2,INHBA,INPP5D,ITGAM,JAK2,LCP2,LGALS1…	109
Hematological System Development and Function	function of myeloid cells	6,55E-12				AIM2,ANPEP,BIRC3,C3AR1,CCL2,CCR2,CD14,CLEC4E,CLEC7A,CSF2RB,CXCL6,DDX58,FCER1G,FGR,GNAI2,GSN,HMGB1,IFNAR1,IL13RA2,IL1B,IL1R1,IL2RG,IL4R,ITGAM,LCP1,LGMN,LYN,MMP9,MSR1,MT1H,MYD88,PILRA,PLAC8,Retnla,S100A4,SELL,SELP,SLPI,SPP1,TANK,TLR1,TLR2,TLR3	43
Cellular Function and Maintenance	function of myeloid cells	6,55E-12				AIM2,ANPEP,BIRC3,C3AR1,CCL2,CCR2,CD14,CLEC4E,CLEC7A,CSF2RB,CXCL6,DDX58,FCER1G,FGR,GNAI2,GSN,HMGB1,IFNAR1,IL13RA2,IL1B,IL1R1,IL2RG,IL4R,ITGAM,LCP1,LGMN,LYN,MMP9,MSR1,MT1H,MYD88,PILRA,PLAC8,Retnla,S100A4,SELL,SELP,SLPI,SPP1,TANK,TLR1,TLR2,TLR3	43
Inflammatory Response	inflammatory response	7,28E-12	Increased	4,850		ACP5,ADIPOQ,ALOX5AP,C3,C3AR1,C5AR1,CASP4,CCL2,CCL20,CCL3L1/CCL3L3,CCR2,CCR5,CD14,Cd33,CD74,CHI3L1,CKLF,CLEC4E,CLEC7A,CSF3R,CXCL13,CXCL3,CXCL6,CXCL9,CXCR4,ELF4,FCER1G,FGR,GNAI2,Gp49a/Lilrb4,GSN,HGF,HMGB1,HP,IFNAR1,IL17RA,IL1B,IL1R1,IL1RAP,IL33,IL4R,IL6ST,INHBA,INPP5D,ITGAM,JAK2,KNG1,LCP1,LGALS1,LIF,LIPA,LUM,LYN,MEFV,MMP14,MMP9,MSR1,MYD88,NCKAP1L,NDFIP1,NFE2L2,NPY,NR4A2,NTS,PLA2G7,PLAA,PPIB,PRDX5,P…	86
Cellular Function and Maintenance	function of blood cells	9,87E-12		1,463		ABCA1,ADIPOQ,AIM2,ANO6,ANPEP,BIRC3,BMPR2,BST1,C3,C3AR1,CCL2,CCR2,CCR5,CD14,CD27,CD3G,CD74,CHI3L1,CLEC4E,CLEC7A,CSF2RB,CTSC,CTSS,CTSZ,CXCL13,CXCL6,CXCR4,DDX58,ELF4,EMR1,FCER1G,FGR,FYB,GNAI2,Gp49a/Lilrb4,GSN,HGF,HLA-B,HMGB1,HSP90AA1,IFNAR1,IL13RA2,IL1B,IL1R1,IL2RG,IL33,IL4R,IMPDH2,INPP5D,ITGAM,LCP1,LGALS1,LGMN,LYN,MMP14,MMP3,MMP9,MSR1,MT1H,MYD88,NFE2L2,P2RX4,PICALM,PILRA,PLAC8,PNP,Retnla,S100A4,SEL…	80
Cellular Movement	recruitment of myeloid cells	1,04E-11	Increased	3,600		ALOX5AP,C3,C3AR1,C5AR1,CCL2,CCL20,CCL3L1/CCL3L3,CCR2,CD14,CHI3L1,CLEC4E,CSF2RB,CTSC,CXCL3,CXCL9,GSN,HMGB1,IFNAR1,IL17RA,IL1B,IL1R1,IL33,ITGAM,LGALS1,LYN,MMP9,MYD88,PTX3,Retnla,SELL,SELP,SFRP1,SLIT2,SLPI,SOD2,TLR2,TPT1,VCAM1	38
Immune Cell Trafficking	recruitment of myeloid cells	1,04E-11	Increased	3,600		ALOX5AP,C3,C3AR1,C5AR1,CCL2,CCL20,CCL3L1/CCL3L3,CCR2,CD14,CHI3L1,CLEC4E,CSF2RB,CTSC,CXCL3,CXCL9,GSN,HMGB1,IFNAR1,IL17RA,IL1B,IL1R1,IL33,ITGAM,LGALS1,LYN,MMP9,MYD88,PTX3,Retnla,SELL,SELP,SFRP1,SLIT2,SLPI,SOD2,TLR2,TPT1,VCAM1	38
Hematological System Development and Function	recruitment of myeloid cells	1,04E-11	Increased	3,600		ALOX5AP,C3,C3AR1,C5AR1,CCL2,CCL20,CCL3L1/CCL3L3,CCR2,CD14,CHI3L1,CLEC4E,CSF2RB,CTSC,CXCL3,CXCL9,GSN,HMGB1,IFNAR1,IL17RA,IL1B,IL1R1,IL33,ITGAM,LGALS1,LYN,MMP9,MYD88,PTX3,Retnla,SELL,SELP,SFRP1,SLIT2,SLPI,SOD2,TLR2,TPT1,VCAM1	38
Cell-To-Cell Signaling and Interaction	recruitment of myeloid cells	1,04E-11	Increased	3,600		ALOX5AP,C3,C3AR1,C5AR1,CCL2,CCL20,CCL3L1/CCL3L3,CCR2,CD14,CHI3L1,CLEC4E,CSF2RB,CTSC,CXCL3,CXCL9,GSN,HMGB1,IFNAR1,IL17RA,IL1B,IL1R1,IL33,ITGAM,LGALS1,LYN,MMP9,MYD88,PTX3,Retnla,SELL,SELP,SFRP1,SLIT2,SLPI,SOD2,TLR2,TPT1,VCAM1	38
Connective Tissue Disorders	rheumatoid arthritis	1,18E-11				ACTA1,ADIPOQ,ALDOA,ART1,BGN,C1QA,C1qtnf6,C2,C3AR1,CACNG1,CCL2,CCL20,CCL3L1/CCL3L3,Ccl8,Ccl9,CCR2,CCR5,CD74,CHI3L1,CLEC4A,CLEC4D,CLEC4E,CSF2RB,CSF3R,CSGALNACT1,CTSB,CTSC,CXCL13,CXCL3,CXCL6,CXCL9,CXCR4,EEF1E1,EIF1B,ENO1,FCGR3A,GSN,HLA-B,HMGB1,HP,HSP90B1,IFNAR1,IL17RA,IL1B,IL1R1,IL1R2,IL4R,IL6ST,ITFG1,KCNJ15,LCP1,LGALS1,MEFV,MME,MMP13,MMP3,MMP9,Ms4a4b (includes others),MS4A6A,Ms4a6c,MS4A7,NR4A2,PDGF…	88
Skeletal and Muscular Disorders	rheumatoid arthritis	1,18E-11				ACTA1,ADIPOQ,ALDOA,ART1,BGN,C1QA,C1qtnf6,C2,C3AR1,CACNG1,CCL2,CCL20,CCL3L1/CCL3L3,Ccl8,Ccl9,CCR2,CCR5,CD74,CHI3L1,CLEC4A,CLEC4D,CLEC4E,CSF2RB,CSF3R,CSGALNACT1,CTSB,CTSC,CXCL13,CXCL3,CXCL6,CXCL9,CXCR4,EEF1E1,EIF1B,ENO1,FCGR3A,GSN,HLA-B,HMGB1,HP,HSP90B1,IFNAR1,IL17RA,IL1B,IL1R1,IL1R2,IL4R,IL6ST,ITFG1,KCNJ15,LCP1,LGALS1,MEFV,MME,MMP13,MMP3,MMP9,Ms4a4b (includes others),MS4A6A,Ms4a6c,MS4A7,NR4A2,PDGF…	88
Inflammatory Disease	rheumatoid arthritis	1,18E-11				ACTA1,ADIPOQ,ALDOA,ART1,BGN,C1QA,C1qtnf6,C2,C3AR1,CACNG1,CCL2,CCL20,CCL3L1/CCL3L3,Ccl8,Ccl9,CCR2,CCR5,CD74,CHI3L1,CLEC4A,CLEC4D,CLEC4E,CSF2RB,CSF3R,CSGALNACT1,CTSB,CTSC,CXCL13,CXCL3,CXCL6,CXCL9,CXCR4,EEF1E1,EIF1B,ENO1,FCGR3A,GSN,HLA-B,HMGB1,HP,HSP90B1,IFNAR1,IL17RA,IL1B,IL1R1,IL1R2,IL4R,IL6ST,ITFG1,KCNJ15,LCP1,LGALS1,MEFV,MME,MMP13,MMP3,MMP9,Ms4a4b (includes others),MS4A6A,Ms4a6c,MS4A7,NR4A2,PDGF…	88
Immunological Disease	rheumatoid arthritis	1,18E-11				ACTA1,ADIPOQ,ALDOA,ART1,BGN,C1QA,C1qtnf6,C2,C3AR1,CACNG1,CCL2,CCL20,CCL3L1/CCL3L3,Ccl8,Ccl9,CCR2,CCR5,CD74,CHI3L1,CLEC4A,CLEC4D,CLEC4E,CSF2RB,CSF3R,CSGALNACT1,CTSB,CTSC,CXCL13,CXCL3,CXCL6,CXCL9,CXCR4,EEF1E1,EIF1B,ENO1,FCGR3A,GSN,HLA-B,HMGB1,HP,HSP90B1,IFNAR1,IL17RA,IL1B,IL1R1,IL1R2,IL4R,IL6ST,ITFG1,KCNJ15,LCP1,LGALS1,MEFV,MME,MMP13,MMP3,MMP9,Ms4a4b (includes others),MS4A6A,Ms4a6c,MS4A7,NR4A2,PDGF…	88
Cellular Movement	recruitment of granulocytes	1,53E-11	Increased	3,421		ALOX5AP,C3,C3AR1,C5AR1,CCL2,CCL20,CCL3L1/CCL3L3,CCR2,CD14,CHI3L1,CLEC4E,CSF2RB,CTSC,CXCL3,CXCL9,GSN,HMGB1,IFNAR1,IL17RA,IL1B,IL1R1,IL33,ITGAM,LGALS1,MMP9,MYD88,PTX3,Retnla,SELL,SELP,SFRP1,SLIT2,SLPI,SOD2,TLR2,TPT1,VCAM1	37
Immune Cell Trafficking	recruitment of granulocytes	1,53E-11	Increased	3,421		ALOX5AP,C3,C3AR1,C5AR1,CCL2,CCL20,CCL3L1/CCL3L3,CCR2,CD14,CHI3L1,CLEC4E,CSF2RB,CTSC,CXCL3,CXCL9,GSN,HMGB1,IFNAR1,IL17RA,IL1B,IL1R1,IL33,ITGAM,LGALS1,MMP9,MYD88,PTX3,Retnla,SELL,SELP,SFRP1,SLIT2,SLPI,SOD2,TLR2,TPT1,VCAM1	37
Hematological System Development and Function	recruitment of granulocytes	1,53E-11	Increased	3,421		ALOX5AP,C3,C3AR1,C5AR1,CCL2,CCL20,CCL3L1/CCL3L3,CCR2,CD14,CHI3L1,CLEC4E,CSF2RB,CTSC,CXCL3,CXCL9,GSN,HMGB1,IFNAR1,IL17RA,IL1B,IL1R1,IL33,ITGAM,LGALS1,MMP9,MYD88,PTX3,Retnla,SELL,SELP,SFRP1,SLIT2,SLPI,SOD2,TLR2,TPT1,VCAM1	37
Cell-To-Cell Signaling and Interaction	recruitment of granulocytes	1,53E-11	Increased	3,421		ALOX5AP,C3,C3AR1,C5AR1,CCL2,CCL20,CCL3L1/CCL3L3,CCR2,CD14,CHI3L1,CLEC4E,CSF2RB,CTSC,CXCL3,CXCL9,GSN,HMGB1,IFNAR1,IL17RA,IL1B,IL1R1,IL33,ITGAM,LGALS1,MMP9,MYD88,PTX3,Retnla,SELL,SELP,SFRP1,SLIT2,SLPI,SOD2,TLR2,TPT1,VCAM1	37
Organ Morphology	contraction of striated muscle	1,83E-11				ALDOA,ATP1A2,ATP2A1,CACNA1S,CXCR4,DMD,IFRD1,KLHL41,KLK3,MYH1,MYH6,MYL2,P2RX4,PGAM2,RGS2,SCN1B,SCN4B,SRI,TCAP,TNNC2,TNNI2,TNNT1,TNNT3	23
Skeletal and Muscular System Development and Function	contraction of striated muscle	1,83E-11				ALDOA,ATP1A2,ATP2A1,CACNA1S,CXCR4,DMD,IFRD1,KLHL41,KLK3,MYH1,MYH6,MYL2,P2RX4,PGAM2,RGS2,SCN1B,SCN4B,SRI,TCAP,TNNC2,TNNI2,TNNT1,TNNT3	23
Neurological Disease	disorder of basal ganglia	1,91E-11				ACTN2,ANXA2,AP1S2,APLNR,ARL6IP5,ARPP19,ATP2A1,ATP6V1A,ATP6V1B2,C2orf40,C3,CA11,CAPN3,CASP8,CASQ1,CD74,CHI3L1,CIRBP,CKB,CPT1B,CSRP2,CTSS,DDX42,DNAJB1,EEF1A2,FABP7,FARSB,FGF13,GAS5,GBA,GPAM,GSTP1,HADHB,HLA-B,HP,HSP90AA1,HSPA5,IL1B,ITFG1,ITGAM,LAMB1,LPL,MB,MBP,MED21,mir-29,MLF1,MT1H,MYH7,MYO1B,MYOM2,NAP1L5,NDRG2,NDUFB2,NDUFB5,NDUFB6,NPM1,NPY,NR4A2,OPTN,PDE4DIP,PFKM,PGAM2,PKIA,PLOD2,PSMB6,PTPN3,Ptprv…	96
Psychological Disorders	disorder of basal ganglia	1,91E-11				ACTN2,ANXA2,AP1S2,APLNR,ARL6IP5,ARPP19,ATP2A1,ATP6V1A,ATP6V1B2,C2orf40,C3,CA11,CAPN3,CASP8,CASQ1,CD74,CHI3L1,CIRBP,CKB,CPT1B,CSRP2,CTSS,DDX42,DNAJB1,EEF1A2,FABP7,FARSB,FGF13,GAS5,GBA,GPAM,GSTP1,HADHB,HLA-B,HP,HSP90AA1,HSPA5,IL1B,ITFG1,ITGAM,LAMB1,LPL,MB,MBP,MED21,mir-29,MLF1,MT1H,MYH7,MYO1B,MYOM2,NAP1L5,NDRG2,NDUFB2,NDUFB5,NDUFB6,NPM1,NPY,NR4A2,OPTN,PDE4DIP,PFKM,PGAM2,PKIA,PLOD2,PSMB6,PTPN3,Ptprv…	96
Hematological System Development and Function	quantity of myeloid cells	1,99E-11		0,765		ADAMTS12,ADIPOQ,BHLHE41,BMPR2,C1QA,C3,C3AR1,C5AR1,CASP8,CCL3L1/CCL3L3,CCR2,CCR5,CLEC4E,CLEC7A,CSF2RB,CSF3R,CXCL6,DDX58,GNAI2,GSN,HMGB1,IFNAR1,IL17RA,IL1B,IL1R1,IL2RG,IL33,IL6ST,INPP5D,ITGAM,LIF,LUM,LYN,MMP13,MMP3,MMP9,MT1H,MYD88,NDFIP1,NPM1,PILRA,PLAC8,PLSCR1,RBP1,RUNX1,SELL,SELP,SERPINA1,SLFN12L,TIMP1,TLR2,TYROBP,VCAM1	53
Tissue Morphology	quantity of myeloid cells	1,99E-11		0,765		ADAMTS12,ADIPOQ,BHLHE41,BMPR2,C1QA,C3,C3AR1,C5AR1,CASP8,CCL3L1/CCL3L3,CCR2,CCR5,CLEC4E,CLEC7A,CSF2RB,CSF3R,CXCL6,DDX58,GNAI2,GSN,HMGB1,IFNAR1,IL17RA,IL1B,IL1R1,IL2RG,IL33,IL6ST,INPP5D,ITGAM,LIF,LUM,LYN,MMP13,MMP3,MMP9,MT1H,MYD88,NDFIP1,NPM1,PILRA,PLAC8,PLSCR1,RBP1,RUNX1,SELL,SELP,SERPINA1,SLFN12L,TIMP1,TLR2,TYROBP,VCAM1	53
Hematological System Development and Function	quantity of granulocytes	2,02E-11		0,441		ADAMTS12,ADIPOQ,BHLHE41,C1QA,C3,C3AR1,C5AR1,CCL3L1/CCL3L3,CCR2,CCR5,CLEC4E,CLEC7A,CSF2RB,CSF3R,CXCL6,DDX58,GNAI2,GSN,HMGB1,IFNAR1,IL17RA,IL1B,IL1R1,IL2RG,IL33,IL6ST,INPP5D,ITGAM,LIF,LUM,LYN,MMP13,MMP3,MMP9,MT1H,MYD88,NDFIP1,PILRA,PLAC8,PLSCR1,RBP1,RUNX1,SELL,SELP,SERPINA1,SLFN12L,TIMP1,TLR2,VCAM1	49
Tissue Morphology	quantity of granulocytes	2,02E-11		0,441		ADAMTS12,ADIPOQ,BHLHE41,C1QA,C3,C3AR1,C5AR1,CCL3L1/CCL3L3,CCR2,CCR5,CLEC4E,CLEC7A,CSF2RB,CSF3R,CXCL6,DDX58,GNAI2,GSN,HMGB1,IFNAR1,IL17RA,IL1B,IL1R1,IL2RG,IL33,IL6ST,INPP5D,ITGAM,LIF,LUM,LYN,MMP13,MMP3,MMP9,MT1H,MYD88,NDFIP1,PILRA,PLAC8,PLSCR1,RBP1,RUNX1,SELL,SELP,SERPINA1,SLFN12L,TIMP1,TLR2,VCAM1	49
Cellular Movement	infiltration of cells	2,56E-11	Increased	2,345		ADIPOQ,ALOX5AP,BGN,BMPR2,C2,C3,CCL2,CCL3L1/CCL3L3,CCR2,CCR5,CD48,CSF2RB,CTSB,CXCL3,EEF1A2,FCER1G,GBA,HGF,HIF1A,HMGB1,IL17RA,IL1B,IL1R1,IL33,IL4R,IL6ST,INPP5D,ITGAM,KNG1,LCP2,LGALS1,LIF,LTC4S,MBP,MMP14,MMP9,MSR1,MYD88,NFE2L2,NPM1,P2RX4,PLA2G7,PTX3,RBP1,RETN,S100A10,SELL,SELP,SFRP1,SPP1,TGFBR1,TIMP1,TLR2,TLR3,TREM1,TSHR,VCAM1	57
Hematological System Development and Function	quantity of blood cells	5,38E-11	Increased	3,038		ABCA1,ADAMTS12,ADIPOQ,ANPEP,BHLHE41,BIRC3,BMPR2,BST1,C1QA,C3,C3AR1,C5AR1,CAMK2G,CASP8,CCL2,CCL20,CCL3L1/CCL3L3,Ccl9,CCR2,CCR5,CD27,Cd33,CD3G,CD48,CD74,CHI3L1,CLEC4E,CLEC7A,CLIC1,CSF2RB,CSF3R,CTSS,CXCL13,CXCL6,CXCR4,DDX58,DMD,DUSP10,ELF4,FCER1G,FGF7,FYB,GBA,GNAI2,Gp49a/Lilrb4,GSN,GSTP1,HEXB,HGF,HIF1A,HLA-B,HMGB1,HSP90B1,IFNAR1,IL13RA2,IL17RA,IL1B,IL1R1,IL2RG,IL33,IL4R,IL6ST,IMPDH2,INHBA,INPP5D,ITG…	117
Tissue Morphology	quantity of blood cells	5,38E-11	Increased	3,038		ABCA1,ADAMTS12,ADIPOQ,ANPEP,BHLHE41,BIRC3,BMPR2,BST1,C1QA,C3,C3AR1,C5AR1,CAMK2G,CASP8,CCL2,CCL20,CCL3L1/CCL3L3,Ccl9,CCR2,CCR5,CD27,Cd33,CD3G,CD48,CD74,CHI3L1,CLEC4E,CLEC7A,CLIC1,CSF2RB,CSF3R,CTSS,CXCL13,CXCL6,CXCR4,DDX58,DMD,DUSP10,ELF4,FCER1G,FGF7,FYB,GBA,GNAI2,Gp49a/Lilrb4,GSN,GSTP1,HEXB,HGF,HIF1A,HLA-B,HMGB1,HSP90B1,IFNAR1,IL13RA2,IL17RA,IL1B,IL1R1,IL2RG,IL33,IL4R,IL6ST,IMPDH2,INHBA,INPP5D,ITG…	117
Immunological Disease	systemic autoimmune syndrome	7,46E-11		0,993		ABCA1,ACTA1,ADIPOQ,ALDOA,ART1,BGN,C1QA,C1qtnf6,C2,C3,C3AR1,CACNG1,CASP8,CCL2,CCL20,CCL3L1/CCL3L3,Ccl8,Ccl9,CCR2,CCR5,CD74,CHI3L1,CLEC4A,CLEC4D,CLEC4E,CSF2RB,CSF3R,CSGALNACT1,CTSB,CTSC,CTSS,CXCL13,CXCL3,CXCL6,CXCL9,CXCR4,EEF1E1,EIF1B,ENO1,FCER1G,FCGR3A,GSN,HIST2H2BE (includes others),HLA-B,HMGB1,HP,HSP90B1,IFNAR1,IL17RA,IL1B,IL1R1,IL1R2,IL4R,IL6ST,INPP5D,ITFG1,ITGAM,KCNJ15,LCP1,LGALS1,LYN,MEFV,MME…	103
Cellular Movement	migration of cells	7,73E-11	Increased	6,496		ABCA1,ACSL4,ADAM9,ADIPOQ,ALDOA,ALOX5AP,ANGPTL1,ANPEP,ANXA2,ARF4,ARRDC3,BGN,BHLHE41,BMPR2,C2,C3,C3AR1,C5AR1,CAP1,CASP8,CCL2,CCL20,CCL3L1/CCL3L3,Ccl9,CCR2,CCR5,CD14,CD48,CD74,CDH5,CHI3L1,CHL1,CKLF,CLEC4E,CLEC7A,CORO1C,CSF2RB,CSF3R,CTSB,CTSC,CTSS,CTSZ,CXCL13,CXCL3,CXCL6,CXCL9,CXCR4,CYP1B1,DCLK1,DDX58,EEF1A2,ELF4,FABP7,FAM188A,FAP,FCER1G,FCGR3A,FGF13,FGF7,FGR,FSCN1,FYB,GBA,GNAI2,GSN,HGF,HHEX,HIF1A,HM…	172
Neurological Disease	Movement Disorders	8,66E-11		-0,368	bias	ABCA1,ACTN2,ANXA2,AP1S2,APLNR,ARL6IP5,ARPP19,ATP1B2,ATP2A1,ATP6V1A,ATP6V1B2,BGN,C2orf40,C3,CA11,CA13,CA3,CAPN3,CASP8,CASQ1,CD74,CHI3L1,CIRBP,CKB,CPT1B,CSRP2,CTSB,CTSS,DDX42,DNAJB1,EEF1A2,EPB41L3,EPM2A,FABP7,FARSB,FGF13,GAS5,GBA,GPAM,GSTP1,HADHB,HEXA,HEXB,HLA-B,HP,HSP90AA1,HSPA5,IL1B,IL1R1,ITFG1,ITGAM,LAMB1,LIF,LPL,LUM,M6PR,MB,MBP,MED21,MEF2C,mir-29,MLF1,MMP9,MT1H,MYD88,MYH7,MYO1B,MYOM2,NAP1L5,NDR…	121
Cellular Function and Maintenance	function of antigen presenting cells	9,04E-11				AIM2,ANPEP,BIRC3,CCL2,CCR2,CD14,CD74,CHI3L1,CLEC4E,CLEC7A,CSF2RB,CTSS,CTSZ,DDX58,FCER1G,FGR,GSN,HGF,HSP90AA1,IFNAR1,IL13RA2,IL1B,IL2RG,IL4R,ITGAM,LCP1,LGMN,LYN,MMP14,MMP9,MSR1,MT1H,MYD88,Retnla,SELL,SLPI,SPP1,TANK,TLR1,TLR2,TLR3,TYROBP	42
Cellular Movement	cell movement	9,46E-11	Increased	6,423		ABCA1,ACSL4,ADAM9,ADIPOQ,ALDOA,ALOX5AP,ANGPTL1,ANPEP,ANXA2,APLNR,ARF4,ARPC2,ARRDC3,BGN,BHLHE41,BMPR2,C2,C3,C3AR1,C5AR1,CAP1,CASP8,CCL2,CCL20,CCL3L1/CCL3L3,Ccl9,CCR2,CCR5,CD14,CD48,CD74,CDH5,CHI3L1,CHL1,CKLF,CLEC4E,CLEC7A,CORO1C,CSF2RB,CSF3R,CSNK2A2,CTSB,CTSC,CTSS,CTSZ,CXCL13,CXCL3,CXCL6,CXCL9,CXCR4,CYP1B1,DCLK1,DDX58,EEF1A2,ELF4,FABP7,FAM188A,FAP,FCER1G,FCGR3A,FGF13,FGF7,FGR,FNBP1L,FSCN1,FYB,GBA,…	187
Cellular Movement	recruitment of phagocytes	1,04E-10	Increased	3,165		ADIPOQ,ALOX5AP,C3AR1,C5AR1,CCL2,CCL20,CCL3L1/CCL3L3,CCR2,CCR5,CD14,CHI3L1,CLEC4E,CTSC,CXCL3,GSN,HMGB1,IFNAR1,IL17RA,IL1B,IL1R1,IL33,INPP5D,ITGAM,MMP9,MYD88,NFE2L2,PTX3,S100A4,SELL,SELP,SFRP1,SLFN12L,SLIT2,SLPI,SOD2,SPP1,TLR2,VCAM1	38
Immune Cell Trafficking	recruitment of phagocytes	1,04E-10	Increased	3,165		ADIPOQ,ALOX5AP,C3AR1,C5AR1,CCL2,CCL20,CCL3L1/CCL3L3,CCR2,CCR5,CD14,CHI3L1,CLEC4E,CTSC,CXCL3,GSN,HMGB1,IFNAR1,IL17RA,IL1B,IL1R1,IL33,INPP5D,ITGAM,MMP9,MYD88,NFE2L2,PTX3,S100A4,SELL,SELP,SFRP1,SLFN12L,SLIT2,SLPI,SOD2,SPP1,TLR2,VCAM1	38
Hematological System Development and Function	recruitment of phagocytes	1,04E-10	Increased	3,165		ADIPOQ,ALOX5AP,C3AR1,C5AR1,CCL2,CCL20,CCL3L1/CCL3L3,CCR2,CCR5,CD14,CHI3L1,CLEC4E,CTSC,CXCL3,GSN,HMGB1,IFNAR1,IL17RA,IL1B,IL1R1,IL33,INPP5D,ITGAM,MMP9,MYD88,NFE2L2,PTX3,S100A4,SELL,SELP,SFRP1,SLFN12L,SLIT2,SLPI,SOD2,SPP1,TLR2,VCAM1	38
Inflammatory Response	recruitment of phagocytes	1,04E-10	Increased	3,165		ADIPOQ,ALOX5AP,C3AR1,C5AR1,CCL2,CCL20,CCL3L1/CCL3L3,CCR2,CCR5,CD14,CHI3L1,CLEC4E,CTSC,CXCL3,GSN,HMGB1,IFNAR1,IL17RA,IL1B,IL1R1,IL33,INPP5D,ITGAM,MMP9,MYD88,NFE2L2,PTX3,S100A4,SELL,SELP,SFRP1,SLFN12L,SLIT2,SLPI,SOD2,SPP1,TLR2,VCAM1	38
Cell-To-Cell Signaling and Interaction	recruitment of phagocytes	1,04E-10	Increased	3,165		ADIPOQ,ALOX5AP,C3AR1,C5AR1,CCL2,CCL20,CCL3L1/CCL3L3,CCR2,CCR5,CD14,CHI3L1,CLEC4E,CTSC,CXCL3,GSN,HMGB1,IFNAR1,IL17RA,IL1B,IL1R1,IL33,INPP5D,ITGAM,MMP9,MYD88,NFE2L2,PTX3,S100A4,SELL,SELP,SFRP1,SLFN12L,SLIT2,SLPI,SOD2,SPP1,TLR2,VCAM1	38
Cellular Function and Maintenance	function of phagocytes	1,04E-10				AIM2,ANPEP,BIRC3,C3,CCL2,CCR2,CD14,CHI3L1,CLEC4E,CLEC7A,CSF2RB,CTSZ,CXCL6,DDX58,FCER1G,FGR,GNAI2,Gp49a/Lilrb4,GSN,HGF,HMGB1,HSP90AA1,IFNAR1,IL13RA2,IL1B,IL1R1,IL2RG,IL4R,ITGAM,LCP1,LGMN,LYN,MMP14,MMP9,MSR1,MT1H,MYD88,PILRA,PLAC8,Retnla,SELL,SELP,SLPI,SPP1,TANK,TLR1,TLR2,TLR3,TYROBP	49
Skeletal and Muscular Disorders	neuromuscular disease	1,16E-10				ACTN2,ANXA2,AP1S2,APLNR,ARL6IP5,ARPP19,ATP2A1,ATP6V1A,ATP6V1B2,BCHE,C2orf40,C3,CA11,CA3,CAPN3,CASP8,CASQ1,CCL2,CD74,CHI3L1,CIRBP,CKB,CPT1B,CSRP2,CTSS,DDX42,DNAJB1,EEF1A2,FABP7,FARSB,FGF13,GAS5,GBA,GPAM,GSTP1,HADHB,HLA-B,HP,HSP90AA1,HSPA5,IFNAR1,IL1B,IMPDH2,ITFG1,ITGAM,LAMB1,LPL,M6PR,MB,MBP,MED21,mir-29,MLF1,MT1H,MYH7,MYO1B,MYOM2,NAP1L5,NDRG2,NDUFB2,NDUFB5,NDUFB6,NPM1,NPY,NR4A2,OPTN,PDE4DIP,PFKM,P…	101
Neurological Disease	neuromuscular disease	1,16E-10				ACTN2,ANXA2,AP1S2,APLNR,ARL6IP5,ARPP19,ATP2A1,ATP6V1A,ATP6V1B2,BCHE,C2orf40,C3,CA11,CA3,CAPN3,CASP8,CASQ1,CCL2,CD74,CHI3L1,CIRBP,CKB,CPT1B,CSRP2,CTSS,DDX42,DNAJB1,EEF1A2,FABP7,FARSB,FGF13,GAS5,GBA,GPAM,GSTP1,HADHB,HLA-B,HP,HSP90AA1,HSPA5,IFNAR1,IL1B,IMPDH2,ITFG1,ITGAM,LAMB1,LPL,M6PR,MB,MBP,MED21,mir-29,MLF1,MT1H,MYH7,MYO1B,MYOM2,NAP1L5,NDRG2,NDUFB2,NDUFB5,NDUFB6,NPM1,NPY,NR4A2,OPTN,PDE4DIP,PFKM,P…	101
Inflammatory Response	inflammation of organ	1,28E-10		-1,058		ABCA1,ACO2,ADAMTS12,ADIPOQ,ALDOA,BGN,C1QA,C3,C3AR1,C5AR1,CA13,CA3,CAPN3,CASP4,CCL2,CCL20,CCL3L1/CCL3L3,CCR2,CCR5,CD14,CD3G,CD74,CLEC7A,CSF2RB,CTSB,CTSS,CXCL13,CXCL3,CXCL6,CXCL9,CXCR4,DDX58,DMD,DUSP10,EMR1,ENO1,FCER1G,FCGR3A,FGR,GNAI2,GSN,GSTP1,HGF,HIF1A,HLA-B,HMGB1,HNRNPAB,HP,HSPA5,IFNAR1,IL13RA2,IL17RA,IL1B,IL1R1,IL2RG,IL33,IL4R,IL6ST,IMPDH2,INPP5D,ITGAM,KNG1,LCP2,let-7,LGALS1,LGMN,LIF,LIPA,LPL,…	115
Inflammatory Response	response of phagocytes	2,34E-10	Increased	2,549		ABCA1,ANPEP,ATP7A,C3,C5AR1,CCL2,CCR2,CCR5,CD14,CLEC7A,CSF2RB,CXCL3,DDX58,FCER1G,FGR,GSN,HGF,HMGB1,IFNAR1,IL6ST,INPP5D,ITGAM,LUM,LYN,MYD88,NPM1,PTX3,Sirpb1a (includes others),TLR2,TLR3,TREM1,TYROBP,VAV1,VCAM1,ZEB2	35
Cell-To-Cell Signaling and Interaction	response of phagocytes	2,34E-10	Increased	2,549		ABCA1,ANPEP,ATP7A,C3,C5AR1,CCL2,CCR2,CCR5,CD14,CLEC7A,CSF2RB,CXCL3,DDX58,FCER1G,FGR,GSN,HGF,HMGB1,IFNAR1,IL6ST,INPP5D,ITGAM,LUM,LYN,MYD88,NPM1,PTX3,Sirpb1a (includes others),TLR2,TLR3,TREM1,TYROBP,VAV1,VCAM1,ZEB2	35
Skeletal and Muscular System Development and Function	contractility of skeletal muscle	3,17E-10	Decreased	-3,407	bias	ATP2A1,CKM,CKMT2,DMPK,JPH1,MYH1,MYH4,PDK2,RYR1,SLC2A4,SRL,TRIM72	12
Cell-To-Cell Signaling and Interaction	adhesion of blood cells	4,18E-10	Increased	4,653		ADAM9,ADIPOQ,C1QA,C3,CCL2,CCL20,CCL3L1/CCL3L3,CCR5,CD14,CD300LD,CD48,CD74,CSF2RB,CSF3R,CTSZ,CXCL13,CXCL3,CXCL9,CXCR4,DMD,FCER1G,FGR,FYB,GNAI2,HGF,HIF1A,HMGB1,IL1B,IL33,IL6ST,INPP5D,ITGAM,KNG1,LCP1,LIF,LYN,MSR1,MYD88,NPPA,PILRA,PPIB,PTX3,RAP2A,SAA1,SELL,SELP,SLIT2,SPP1,TLR2,TXN,VAV1,VCAM1,Wfdc17	53
Tissue Development	adhesion of blood cells	4,18E-10	Increased	4,653		ADAM9,ADIPOQ,C1QA,C3,CCL2,CCL20,CCL3L1/CCL3L3,CCR5,CD14,CD300LD,CD48,CD74,CSF2RB,CSF3R,CTSZ,CXCL13,CXCL3,CXCL9,CXCR4,DMD,FCER1G,FGR,FYB,GNAI2,HGF,HIF1A,HMGB1,IL1B,IL33,IL6ST,INPP5D,ITGAM,KNG1,LCP1,LIF,LYN,MSR1,MYD88,NPPA,PILRA,PPIB,PTX3,RAP2A,SAA1,SELL,SELP,SLIT2,SPP1,TLR2,TXN,VAV1,VCAM1,Wfdc17	53
Cellular Movement	infiltration of leukocytes	5,89E-10	Increased	2,681		ADIPOQ,ALOX5AP,BGN,BMPR2,C2,C3,CCL2,CCL3L1/CCL3L3,CCR2,CCR5,CD48,CTSB,CXCL3,EEF1A2,FCER1G,GBA,HGF,HIF1A,HMGB1,IL17RA,IL1B,IL1R1,IL33,IL4R,IL6ST,INPP5D,ITGAM,KNG1,LGALS1,LTC4S,MMP14,MMP9,MSR1,MYD88,NFE2L2,NPM1,P2RX4,PLA2G7,PTX3,RETN,S100A10,SELL,SELP,SFRP1,SPP1,TGFBR1,TIMP1,TLR2,TLR3,TREM1,TSHR,VCAM1	52
Immune Cell Trafficking	infiltration of leukocytes	5,89E-10	Increased	2,681		ADIPOQ,ALOX5AP,BGN,BMPR2,C2,C3,CCL2,CCL3L1/CCL3L3,CCR2,CCR5,CD48,CTSB,CXCL3,EEF1A2,FCER1G,GBA,HGF,HIF1A,HMGB1,IL17RA,IL1B,IL1R1,IL33,IL4R,IL6ST,INPP5D,ITGAM,KNG1,LGALS1,LTC4S,MMP14,MMP9,MSR1,MYD88,NFE2L2,NPM1,P2RX4,PLA2G7,PTX3,RETN,S100A10,SELL,SELP,SFRP1,SPP1,TGFBR1,TIMP1,TLR2,TLR3,TREM1,TSHR,VCAM1	52
Hematological System Development and Function	infiltration of leukocytes	5,89E-10	Increased	2,681		ADIPOQ,ALOX5AP,BGN,BMPR2,C2,C3,CCL2,CCL3L1/CCL3L3,CCR2,CCR5,CD48,CTSB,CXCL3,EEF1A2,FCER1G,GBA,HGF,HIF1A,HMGB1,IL17RA,IL1B,IL1R1,IL33,IL4R,IL6ST,INPP5D,ITGAM,KNG1,LGALS1,LTC4S,MMP14,MMP9,MSR1,MYD88,NFE2L2,NPM1,P2RX4,PLA2G7,PTX3,RETN,S100A10,SELL,SELP,SFRP1,SPP1,TGFBR1,TIMP1,TLR2,TLR3,TREM1,TSHR,VCAM1	52
Skeletal and Muscular Disorders	Huntington's Disease	9,03E-10				ACTN2,APLNR,ARPP19,ATP2A1,ATP6V1A,ATP6V1B2,C2orf40,C3,CA11,CASP8,CASQ1,CHI3L1,CIRBP,CKB,CPT1B,CSRP2,CTSS,DDX42,DNAJB1,EEF1A2,FABP7,FGF13,GAS5,GPAM,HADHB,HP,HSP90AA1,HSPA5,ITFG1,ITGAM,LAMB1,LPL,MB,MED21,mir-29,MLF1,MT1H,MYH7,MYO1B,MYOM2,NAP1L5,NDUFB2,NDUFB5,NDUFB6,NPM1,NPY,OPTN,PDE4DIP,PFKM,PGAM2,PKIA,PLOD2,PSMB6,PTPN3,Ptprv,RAB11A,RTN2,RXRG,RYR1,SAP18,SCN1B,SCN4A,SCN4B,SERPINA1,SLC2A4,SLIT2,Tmsb4…	77
Neurological Disease	Huntington's Disease	9,03E-10				ACTN2,APLNR,ARPP19,ATP2A1,ATP6V1A,ATP6V1B2,C2orf40,C3,CA11,CASP8,CASQ1,CHI3L1,CIRBP,CKB,CPT1B,CSRP2,CTSS,DDX42,DNAJB1,EEF1A2,FABP7,FGF13,GAS5,GPAM,HADHB,HP,HSP90AA1,HSPA5,ITFG1,ITGAM,LAMB1,LPL,MB,MED21,mir-29,MLF1,MT1H,MYH7,MYO1B,MYOM2,NAP1L5,NDUFB2,NDUFB5,NDUFB6,NPM1,NPY,OPTN,PDE4DIP,PFKM,PGAM2,PKIA,PLOD2,PSMB6,PTPN3,Ptprv,RAB11A,RTN2,RXRG,RYR1,SAP18,SCN1B,SCN4A,SCN4B,SERPINA1,SLC2A4,SLIT2,Tmsb4…	77
Psychological Disorders	Huntington's Disease	9,03E-10				ACTN2,APLNR,ARPP19,ATP2A1,ATP6V1A,ATP6V1B2,C2orf40,C3,CA11,CASP8,CASQ1,CHI3L1,CIRBP,CKB,CPT1B,CSRP2,CTSS,DDX42,DNAJB1,EEF1A2,FABP7,FGF13,GAS5,GPAM,HADHB,HP,HSP90AA1,HSPA5,ITFG1,ITGAM,LAMB1,LPL,MB,MED21,mir-29,MLF1,MT1H,MYH7,MYO1B,MYOM2,NAP1L5,NDUFB2,NDUFB5,NDUFB6,NPM1,NPY,OPTN,PDE4DIP,PFKM,PGAM2,PKIA,PLOD2,PSMB6,PTPN3,Ptprv,RAB11A,RTN2,RXRG,RYR1,SAP18,SCN1B,SCN4A,SCN4B,SERPINA1,SLC2A4,SLIT2,Tmsb4…	77
Hereditary Disorder	Huntington's Disease	9,03E-10				ACTN2,APLNR,ARPP19,ATP2A1,ATP6V1A,ATP6V1B2,C2orf40,C3,CA11,CASP8,CASQ1,CHI3L1,CIRBP,CKB,CPT1B,CSRP2,CTSS,DDX42,DNAJB1,EEF1A2,FABP7,FGF13,GAS5,GPAM,HADHB,HP,HSP90AA1,HSPA5,ITFG1,ITGAM,LAMB1,LPL,MB,MED21,mir-29,MLF1,MT1H,MYH7,MYO1B,MYOM2,NAP1L5,NDUFB2,NDUFB5,NDUFB6,NPM1,NPY,OPTN,PDE4DIP,PFKM,PGAM2,PKIA,PLOD2,PSMB6,PTPN3,Ptprv,RAB11A,RTN2,RXRG,RYR1,SAP18,SCN1B,SCN4A,SCN4B,SERPINA1,SLC2A4,SLIT2,Tmsb4…	77
Inflammatory Response	inflammation of respiratory system component	1,09E-09		0,755		ACO2,ADIPOQ,ALDOA,C3,C3AR1,C5AR1,CCL2,CCL3L1/CCL3L3,CCR2,CCR5,CD14,CD48,CLEC7A,CSF2RB,CTSS,CXCL3,ENO1,HMGB1,HNRNPAB,HSPA5,IFNAR1,IL13RA2,IL17RA,IL1B,IL1R1,IL2RG,IL4R,LCP2,let-7,LGALS1,LIF,LIPA,LYN,MAN2A1,mir-29,MMP14,MMP9,MT1H,MYD88,NFE2L2,P4HB,S100A4,SELENBP1,SELL,SELP,SPP1,TANK,TIMP1,TLR2,TLR3,TREM1	51
Cellular Movement	homing of leukocytes	1,54E-09	Increased	4,217	bias	C3,C3AR1,C5AR1,CCL2,CCL20,CCL3L1/CCL3L3,CCR2,CCR5,CD74,CKLF,CSF3R,CXCL13,CXCL3,CXCL6,CXCL9,CXCR4,ELF4,FCER1G,FGR,FYB,GNAI2,GSN,HMGB1,HP,IL1B,IL1R1,IL33,IL4R,INHBA,INPP5D,ITGAM,LCP1,LGALS1,LYN,MMP9,MYD88,NCKAP1L,PLA2G7,PPIB,RUNX1,S100A4,SAA1,SELL,SELP,SERPINA1,SLIT2,SLPI,SPP1,TLR2,TXN	50
Immune Cell Trafficking	homing of leukocytes	1,54E-09	Increased	4,217	bias	C3,C3AR1,C5AR1,CCL2,CCL20,CCL3L1/CCL3L3,CCR2,CCR5,CD74,CKLF,CSF3R,CXCL13,CXCL3,CXCL6,CXCL9,CXCR4,ELF4,FCER1G,FGR,FYB,GNAI2,GSN,HMGB1,HP,IL1B,IL1R1,IL33,IL4R,INHBA,INPP5D,ITGAM,LCP1,LGALS1,LYN,MMP9,MYD88,NCKAP1L,PLA2G7,PPIB,RUNX1,S100A4,SAA1,SELL,SELP,SERPINA1,SLIT2,SLPI,SPP1,TLR2,TXN	50
Hematological System Development and Function	homing of leukocytes	1,54E-09	Increased	4,217	bias	C3,C3AR1,C5AR1,CCL2,CCL20,CCL3L1/CCL3L3,CCR2,CCR5,CD74,CKLF,CSF3R,CXCL13,CXCL3,CXCL6,CXCL9,CXCR4,ELF4,FCER1G,FGR,FYB,GNAI2,GSN,HMGB1,HP,IL1B,IL1R1,IL33,IL4R,INHBA,INPP5D,ITGAM,LCP1,LGALS1,LYN,MMP9,MYD88,NCKAP1L,PLA2G7,PPIB,RUNX1,S100A4,SAA1,SELL,SELP,SERPINA1,SLIT2,SLPI,SPP1,TLR2,TXN	50
Cellular Movement	chemotaxis of myeloid cells	1,61E-09	Increased	3,958	bias	C3,C3AR1,C5AR1,CCL2,CCL20,CCL3L1/CCL3L3,CCR2,CCR5,CD74,CKLF,CSF3R,CXCL3,CXCL6,CXCL9,CXCR4,FCER1G,FGR,GSN,HMGB1,HP,IL1B,IL1R1,IL33,IL4R,INHBA,INPP5D,ITGAM,LGALS1,LYN,MYD88,NCKAP1L,PLA2G7,S100A4,SAA1,SELL,SELP,SERPINA1,SLIT2,SLPI,SPP1,TLR2	41
Immune Cell Trafficking	chemotaxis of myeloid cells	1,61E-09	Increased	3,958	bias	C3,C3AR1,C5AR1,CCL2,CCL20,CCL3L1/CCL3L3,CCR2,CCR5,CD74,CKLF,CSF3R,CXCL3,CXCL6,CXCL9,CXCR4,FCER1G,FGR,GSN,HMGB1,HP,IL1B,IL1R1,IL33,IL4R,INHBA,INPP5D,ITGAM,LGALS1,LYN,MYD88,NCKAP1L,PLA2G7,S100A4,SAA1,SELL,SELP,SERPINA1,SLIT2,SLPI,SPP1,TLR2	41
Hematological System Development and Function	chemotaxis of myeloid cells	1,61E-09	Increased	3,958	bias	C3,C3AR1,C5AR1,CCL2,CCL20,CCL3L1/CCL3L3,CCR2,CCR5,CD74,CKLF,CSF3R,CXCL3,CXCL6,CXCL9,CXCR4,FCER1G,FGR,GSN,HMGB1,HP,IL1B,IL1R1,IL33,IL4R,INHBA,INPP5D,ITGAM,LGALS1,LYN,MYD88,NCKAP1L,PLA2G7,S100A4,SAA1,SELL,SELP,SERPINA1,SLIT2,SLPI,SPP1,TLR2	41
Inflammatory Response	chemotaxis of myeloid cells	1,61E-09	Increased	3,958	bias	C3,C3AR1,C5AR1,CCL2,CCL20,CCL3L1/CCL3L3,CCR2,CCR5,CD74,CKLF,CSF3R,CXCL3,CXCL6,CXCL9,CXCR4,FCER1G,FGR,GSN,HMGB1,HP,IL1B,IL1R1,IL33,IL4R,INHBA,INPP5D,ITGAM,LGALS1,LYN,MYD88,NCKAP1L,PLA2G7,S100A4,SAA1,SELL,SELP,SERPINA1,SLIT2,SLPI,SPP1,TLR2	41
Cellular Movement	homing of cells	1,63E-09	Increased	5,054	bias	ANXA2,APLNR,ARPC2,C3,C3AR1,C5AR1,CCL2,CCL20,CCL3L1/CCL3L3,Ccl9,CCR2,CCR5,CD74,CKLF,CSF3R,CXCL13,CXCL3,CXCL6,CXCL9,CXCR4,ELF4,FCER1G,FGR,FYB,GNAI2,GSN,HGF,HMGB1,HP,IL1B,IL1R1,IL33,IL4R,INHBA,INPP5D,ITGAM,KNG1,LCP1,LGALS1,LIF,LYN,MMP14,MMP9,MYD88,NCK1,NCKAP1L,NPPA,NPY,NUS1,PLA2G7,PPIB,RUNX1,S100A4,SAA1,SCN1B,SELL,SELP,SERPINA1,SLIT2,SLPI,SPP1,ST13,TGFBR1,TLR2,TXN,VCAM1	66
Neurological Disease	neurological signs	1,72E-09		0,000		ACTN2,APLNR,ARPP19,ATP2A1,ATP6V1A,ATP6V1B2,C2orf40,C3,CA11,CASP8,CASQ1,CHI3L1,CIRBP,CKB,CPT1B,CSRP2,CTSS,DDX42,DNAJB1,EEF1A2,FABP7,FGF13,GAS5,GPAM,HADHB,HP,HSP90AA1,HSPA5,ITFG1,ITGAM,KNG1,LAMB1,LPL,MB,MED21,mir-29,MLF1,MME,MT1H,MYH7,MYO1B,MYOM2,NAP1L5,NDUFB2,NDUFB5,NDUFB6,NPM1,NPY,OPTN,PDE4DIP,PFKM,PGAM2,PKIA,PLOD2,PSMB6,PTPN3,Ptprv,RAB11A,RGS2,RTN2,RXRG,RYR1,S100A10,SAP18,SCN1B,SCN4A,SCN4B,SERPI…	81
Cellular Movement	recruitment of neutrophils	2,01E-09	Increased	3,141		ALOX5AP,C3AR1,C5AR1,CCL2,CCL20,CCL3L1/CCL3L3,CCR2,CD14,CHI3L1,CLEC4E,CTSC,CXCL3,GSN,HMGB1,IFNAR1,IL17RA,IL1B,IL1R1,IL33,ITGAM,MMP9,MYD88,PTX3,SELL,SELP,SFRP1,SLIT2,SLPI,SOD2,TLR2	30
Immune Cell Trafficking	recruitment of neutrophils	2,01E-09	Increased	3,141		ALOX5AP,C3AR1,C5AR1,CCL2,CCL20,CCL3L1/CCL3L3,CCR2,CD14,CHI3L1,CLEC4E,CTSC,CXCL3,GSN,HMGB1,IFNAR1,IL17RA,IL1B,IL1R1,IL33,ITGAM,MMP9,MYD88,PTX3,SELL,SELP,SFRP1,SLIT2,SLPI,SOD2,TLR2	30
Hematological System Development and Function	recruitment of neutrophils	2,01E-09	Increased	3,141		ALOX5AP,C3AR1,C5AR1,CCL2,CCL20,CCL3L1/CCL3L3,CCR2,CD14,CHI3L1,CLEC4E,CTSC,CXCL3,GSN,HMGB1,IFNAR1,IL17RA,IL1B,IL1R1,IL33,ITGAM,MMP9,MYD88,PTX3,SELL,SELP,SFRP1,SLIT2,SLPI,SOD2,TLR2	30
Inflammatory Response	recruitment of neutrophils	2,01E-09	Increased	3,141		ALOX5AP,C3AR1,C5AR1,CCL2,CCL20,CCL3L1/CCL3L3,CCR2,CD14,CHI3L1,CLEC4E,CTSC,CXCL3,GSN,HMGB1,IFNAR1,IL17RA,IL1B,IL1R1,IL33,ITGAM,MMP9,MYD88,PTX3,SELL,SELP,SFRP1,SLIT2,SLPI,SOD2,TLR2	30
Cell-To-Cell Signaling and Interaction	recruitment of neutrophils	2,01E-09	Increased	3,141		ALOX5AP,C3AR1,C5AR1,CCL2,CCL20,CCL3L1/CCL3L3,CCR2,CD14,CHI3L1,CLEC4E,CTSC,CXCL3,GSN,HMGB1,IFNAR1,IL17RA,IL1B,IL1R1,IL33,ITGAM,MMP9,MYD88,PTX3,SELL,SELP,SFRP1,SLIT2,SLPI,SOD2,TLR2	30
Hematological System Development and Function	proliferation of immune cells	2,15E-09		1,538		ABI1,ADIPOQ,ANPEP,BHLHE41,BIRC3,C3,C5AR1,CASP8,CCL2,CCL20,CCR2,CCR5,CD14,CD27,CD300C,CD3G,CD48,CD74,CSF2RB,CSF3R,CTSZ,CXCL3,CXCR4,DUSP10,ELF4,FCER1G,FCGR3A,FYB,GNAI2,Gp49a/Lilrb4,GPAM,GSTP1,HGF,HIF1A,HMGB1,HSP90B1,HSPA5,IFNAR1,IL1B,IL1R1,IL2RG,IL33,IL4R,IL6ST,IMPDH2,INHBA,INPP5D,ITGAM,JAK2,LCP2,LGALS1,LYN,MBP,MEF2C,mir-29,MMP3,MMP9,Ms4a4b (includes others),MYD88,MYH6,NCK1,NCKAP1L,NDFIP1,NPM1,NPPA…	87
Cellular Development	proliferation of immune cells	2,15E-09		1,538		ABI1,ADIPOQ,ANPEP,BHLHE41,BIRC3,C3,C5AR1,CASP8,CCL2,CCL20,CCR2,CCR5,CD14,CD27,CD300C,CD3G,CD48,CD74,CSF2RB,CSF3R,CTSZ,CXCL3,CXCR4,DUSP10,ELF4,FCER1G,FCGR3A,FYB,GNAI2,Gp49a/Lilrb4,GPAM,GSTP1,HGF,HIF1A,HMGB1,HSP90B1,HSPA5,IFNAR1,IL1B,IL1R1,IL2RG,IL33,IL4R,IL6ST,IMPDH2,INHBA,INPP5D,ITGAM,JAK2,LCP2,LGALS1,LYN,MBP,MEF2C,mir-29,MMP3,MMP9,Ms4a4b (includes others),MYD88,MYH6,NCK1,NCKAP1L,NDFIP1,NPM1,NPPA…	87
Cellular Growth and Proliferation	proliferation of immune cells	2,15E-09		1,538		ABI1,ADIPOQ,ANPEP,BHLHE41,BIRC3,C3,C5AR1,CASP8,CCL2,CCL20,CCR2,CCR5,CD14,CD27,CD300C,CD3G,CD48,CD74,CSF2RB,CSF3R,CTSZ,CXCL3,CXCR4,DUSP10,ELF4,FCER1G,FCGR3A,FYB,GNAI2,Gp49a/Lilrb4,GPAM,GSTP1,HGF,HIF1A,HMGB1,HSP90B1,HSPA5,IFNAR1,IL1B,IL1R1,IL2RG,IL33,IL4R,IL6ST,IMPDH2,INHBA,INPP5D,ITGAM,JAK2,LCP2,LGALS1,LYN,MBP,MEF2C,mir-29,MMP3,MMP9,Ms4a4b (includes others),MYD88,MYH6,NCK1,NCKAP1L,NDFIP1,NPM1,NPPA…	87
Organismal Survival	mortality	2,45E-09	Decreased	-2,774		ADIPOQ,AIM2,BGN,C3,CCR2,CCR5,CD14,CXCL3,EEF1A2,GSN,HGF,HIF1A,IFNAR1,IL1B,IL33,LIF,LPL,LUM,MMP9,MYD88,MYH7,NCK1,NPPA,SLPI,TLR2,TLR3,TREM1	27
Neurological Disease	dyskinesia	2,49E-09				ACTN2,APLNR,ARPP19,ATP2A1,ATP6V1A,ATP6V1B2,C2orf40,C3,CA11,CASP8,CASQ1,CHI3L1,CIRBP,CKB,CPT1B,CSRP2,CTSS,DDX42,DNAJB1,EEF1A2,FABP7,FGF13,GAS5,GPAM,HADHB,HP,HSP90AA1,HSPA5,ITFG1,ITGAM,LAMB1,LPL,MB,MED21,mir-29,MLF1,MT1H,MYH7,MYO1B,MYOM2,NAP1L5,NDUFB2,NDUFB5,NDUFB6,NPM1,NPY,OPTN,PDE4DIP,PFKM,PGAM2,PKIA,PLOD2,PSMB6,PTPN3,Ptprv,RAB11A,RGS2,RTN2,RXRG,RYR1,S100A10,SAP18,SCN1B,SCN4A,SCN4B,SERPINA1,SLC2A…	79
Immunological Disease	Sjogren's syndrome	2,59E-09				C3,CCL20,CCL3L1/CCL3L3,Ccl9,CCR5,CXCL13,CXCL3,CXCL6,CXCR4,HGF,HMGB1,HP,IFIT3,IFITM1,IFITM2,IL4R,LIF,MMP9,SPP1,TIMP1,TLR1,TLR2,VCAM1	23
Gastrointestinal Disease	Sjogren's syndrome	2,59E-09				C3,CCL20,CCL3L1/CCL3L3,Ccl9,CCR5,CXCL13,CXCL3,CXCL6,CXCR4,HGF,HMGB1,HP,IFIT3,IFITM1,IFITM2,IL4R,LIF,MMP9,SPP1,TIMP1,TLR1,TLR2,VCAM1	23
Ophthalmic Disease	Sjogren's syndrome	2,59E-09				C3,CCL20,CCL3L1/CCL3L3,Ccl9,CCR5,CXCL13,CXCL3,CXCL6,CXCR4,HGF,HMGB1,HP,IFIT3,IFITM1,IFITM2,IL4R,LIF,MMP9,SPP1,TIMP1,TLR1,TLR2,VCAM1	23
Organ Morphology	abnormal morphology of trabecular bone	2,84E-09				ACP5,BGN,CCR2,CRTAP,CTSK,ENPP1,FCER1G,HEXA,HEXB,IBSP,IL6ST,INPP5D,MMP13,MMP14,MMP9,MT1H,SLC39A14,SOST,SPARC,SPP1,TYROBP	21
Skeletal and Muscular System Development and Function	abnormal morphology of trabecular bone	2,84E-09				ACP5,BGN,CCR2,CRTAP,CTSK,ENPP1,FCER1G,HEXA,HEXB,IBSP,IL6ST,INPP5D,MMP13,MMP14,MMP9,MT1H,SLC39A14,SOST,SPARC,SPP1,TYROBP	21
Tissue Development	abnormal morphology of trabecular bone	2,84E-09				ACP5,BGN,CCR2,CRTAP,CTSK,ENPP1,FCER1G,HEXA,HEXB,IBSP,IL6ST,INPP5D,MMP13,MMP14,MMP9,MT1H,SLC39A14,SOST,SPARC,SPP1,TYROBP	21
Connective Tissue Development and Function	abnormal morphology of trabecular bone	2,84E-09				ACP5,BGN,CCR2,CRTAP,CTSK,ENPP1,FCER1G,HEXA,HEXB,IBSP,IL6ST,INPP5D,MMP13,MMP14,MMP9,MT1H,SLC39A14,SOST,SPARC,SPP1,TYROBP	21
Embryonic Development	abnormal morphology of trabecular bone	2,84E-09				ACP5,BGN,CCR2,CRTAP,CTSK,ENPP1,FCER1G,HEXA,HEXB,IBSP,IL6ST,INPP5D,MMP13,MMP14,MMP9,MT1H,SLC39A14,SOST,SPARC,SPP1,TYROBP	21
Organ Development	abnormal morphology of trabecular bone	2,84E-09				ACP5,BGN,CCR2,CRTAP,CTSK,ENPP1,FCER1G,HEXA,HEXB,IBSP,IL6ST,INPP5D,MMP13,MMP14,MMP9,MT1H,SLC39A14,SOST,SPARC,SPP1,TYROBP	21
Organismal Development	abnormal morphology of trabecular bone	2,84E-09				ACP5,BGN,CCR2,CRTAP,CTSK,ENPP1,FCER1G,HEXA,HEXB,IBSP,IL6ST,INPP5D,MMP13,MMP14,MMP9,MT1H,SLC39A14,SOST,SPARC,SPP1,TYROBP	21
Dermatological Diseases and Conditions	psoriasis	2,87E-09				ABCA8,ANXA2,ATOX1,ATP6V0D1,C3,C3AR1,CASP4,CCL2,CCL20,CCR2,CCT5,CLEC7A,CRABP2,CTSB,CXCL3,CXCL6,CXCL9,CYP1B1,DDX58,FABP7,FASN,FGF7,FSCN1,GBA,GBAS,GPM6B,GSN,GSTP1,HGF,HIF1A,HSPA5,HSPE1,IFI44,IFIT3,IFITM1,IFNAR1,IL1B,IL33,IL4R,LGALS1,MAD2L1,MBP,MMP14,MMP19,MMP9,NR4A2,P4HB,PDZK1,PLSCR1,PSMB6,PTP4A1,RTP4,RXRG,SLC16A1,SLC25A5,SLPI,SOD2,SPTSSA,SRSF9,TGFBR1,TLR1,TLR2,TLR3,TNC,TWF1,VCAM1	66
Tissue Morphology	degradation of extracellular matrix	3,36E-09	Increased	2,586	bias	ANPEP,CTSB,CTSH,CTSK,CTSS,MMP13,MMP14,MMP3,MMP9,NPM1,S100A10,TIMP1	12
Cellular Movement	chemotaxis of leukocytes	4,31E-09	Increased	4,462	bias	C3,C3AR1,C5AR1,CCL2,CCL20,CCL3L1/CCL3L3,CCR2,CCR5,CD74,CKLF,CSF3R,CXCL13,CXCL3,CXCL6,CXCL9,CXCR4,FCER1G,FGR,GNAI2,GSN,HMGB1,HP,IL1B,IL1R1,IL33,IL4R,INHBA,INPP5D,ITGAM,LCP1,LGALS1,LYN,MMP9,MYD88,NCKAP1L,PLA2G7,PPIB,S100A4,SAA1,SELL,SELP,SERPINA1,SLIT2,SLPI,SPP1,TLR2,TXN	47
Immune Cell Trafficking	chemotaxis of leukocytes	4,31E-09	Increased	4,462	bias	C3,C3AR1,C5AR1,CCL2,CCL20,CCL3L1/CCL3L3,CCR2,CCR5,CD74,CKLF,CSF3R,CXCL13,CXCL3,CXCL6,CXCL9,CXCR4,FCER1G,FGR,GNAI2,GSN,HMGB1,HP,IL1B,IL1R1,IL33,IL4R,INHBA,INPP5D,ITGAM,LCP1,LGALS1,LYN,MMP9,MYD88,NCKAP1L,PLA2G7,PPIB,S100A4,SAA1,SELL,SELP,SERPINA1,SLIT2,SLPI,SPP1,TLR2,TXN	47
Hematological System Development and Function	chemotaxis of leukocytes	4,31E-09	Increased	4,462	bias	C3,C3AR1,C5AR1,CCL2,CCL20,CCL3L1/CCL3L3,CCR2,CCR5,CD74,CKLF,CSF3R,CXCL13,CXCL3,CXCL6,CXCL9,CXCR4,FCER1G,FGR,GNAI2,GSN,HMGB1,HP,IL1B,IL1R1,IL33,IL4R,INHBA,INPP5D,ITGAM,LCP1,LGALS1,LYN,MMP9,MYD88,NCKAP1L,PLA2G7,PPIB,S100A4,SAA1,SELL,SELP,SERPINA1,SLIT2,SLPI,SPP1,TLR2,TXN	47
Inflammatory Response	chemotaxis of leukocytes	4,31E-09	Increased	4,462	bias	C3,C3AR1,C5AR1,CCL2,CCL20,CCL3L1/CCL3L3,CCR2,CCR5,CD74,CKLF,CSF3R,CXCL13,CXCL3,CXCL6,CXCL9,CXCR4,FCER1G,FGR,GNAI2,GSN,HMGB1,HP,IL1B,IL1R1,IL33,IL4R,INHBA,INPP5D,ITGAM,LCP1,LGALS1,LYN,MMP9,MYD88,NCKAP1L,PLA2G7,PPIB,S100A4,SAA1,SELL,SELP,SERPINA1,SLIT2,SLPI,SPP1,TLR2,TXN	47
Hematological System Development and Function	quantity of antigen presenting cells	4,77E-09	Increased	2,168		ABCA1,ADIPOQ,BHLHE41,BIRC3,C3AR1,C5AR1,CCL2,CCL20,Ccl9,CCR2,CCR5,CTSS,CXCL13,DMD,FGF7,GBA,Gp49a/Lilrb4,IFNAR1,IL1B,IL1R1,IL2RG,IL33,INPP5D,LIF,LTC4S,mir-122,MMP3,MMP9,MT1H,MYD88,NFE2L2,SELL,SELP,SLFN12L,SOAT1,SPP1,TGFBR1,TLR2,TYROBP	39
Tissue Morphology	quantity of antigen presenting cells	4,77E-09	Increased	2,168		ABCA1,ADIPOQ,BHLHE41,BIRC3,C3AR1,C5AR1,CCL2,CCL20,Ccl9,CCR2,CCR5,CTSS,CXCL13,DMD,FGF7,GBA,Gp49a/Lilrb4,IFNAR1,IL1B,IL1R1,IL2RG,IL33,INPP5D,LIF,LTC4S,mir-122,MMP3,MMP9,MT1H,MYD88,NFE2L2,SELL,SELP,SLFN12L,SOAT1,SPP1,TGFBR1,TLR2,TYROBP	39
Immune Cell Trafficking	adhesion of immune cells	4,81E-09	Increased	5,164		ADAM9,ADIPOQ,C1QA,C3,CCL2,CCL20,CCL3L1/CCL3L3,CCR5,CD14,CD300LD,CD48,CD74,CSF2RB,CSF3R,CTSZ,CXCL13,CXCL3,CXCL9,CXCR4,FGR,FYB,GNAI2,HGF,HIF1A,HMGB1,IL1B,IL33,IL6ST,INPP5D,ITGAM,KNG1,LCP1,LIF,LYN,MSR1,MYD88,NPPA,PILRA,PPIB,RAP2A,SELL,SELP,SPP1,TLR2,TXN,VAV1,VCAM1,Wfdc17	48
Hematological System Development and Function	adhesion of immune cells	4,81E-09	Increased	5,164		ADAM9,ADIPOQ,C1QA,C3,CCL2,CCL20,CCL3L1/CCL3L3,CCR5,CD14,CD300LD,CD48,CD74,CSF2RB,CSF3R,CTSZ,CXCL13,CXCL3,CXCL9,CXCR4,FGR,FYB,GNAI2,HGF,HIF1A,HMGB1,IL1B,IL33,IL6ST,INPP5D,ITGAM,KNG1,LCP1,LIF,LYN,MSR1,MYD88,NPPA,PILRA,PPIB,RAP2A,SELL,SELP,SPP1,TLR2,TXN,VAV1,VCAM1,Wfdc17	48
Cell-To-Cell Signaling and Interaction	adhesion of immune cells	4,81E-09	Increased	5,164		ADAM9,ADIPOQ,C1QA,C3,CCL2,CCL20,CCL3L1/CCL3L3,CCR5,CD14,CD300LD,CD48,CD74,CSF2RB,CSF3R,CTSZ,CXCL13,CXCL3,CXCL9,CXCR4,FGR,FYB,GNAI2,HGF,HIF1A,HMGB1,IL1B,IL33,IL6ST,INPP5D,ITGAM,KNG1,LCP1,LIF,LYN,MSR1,MYD88,NPPA,PILRA,PPIB,RAP2A,SELL,SELP,SPP1,TLR2,TXN,VAV1,VCAM1,Wfdc17	48
Tissue Development	adhesion of immune cells	4,81E-09	Increased	5,164		ADAM9,ADIPOQ,C1QA,C3,CCL2,CCL20,CCL3L1/CCL3L3,CCR5,CD14,CD300LD,CD48,CD74,CSF2RB,CSF3R,CTSZ,CXCL13,CXCL3,CXCL9,CXCR4,FGR,FYB,GNAI2,HGF,HIF1A,HMGB1,IL1B,IL33,IL6ST,INPP5D,ITGAM,KNG1,LCP1,LIF,LYN,MSR1,MYD88,NPPA,PILRA,PPIB,RAP2A,SELL,SELP,SPP1,TLR2,TXN,VAV1,VCAM1,Wfdc17	48
Skeletal and Muscular System Development and Function	contractility of muscle	4,83E-09	Decreased	-2,978	bias	ADH5,ADIPOQ,APLNR,ATP1A2,ATP2A1,BIRC3,CA3,CKM,CKMT2,DES,DMPK,IL13RA2,JPH1,KLK3,MB,MEF2C,MMP9,MYH1,MYH4,MYH6,NOL3,PDK2,PNPLA2,RYR1,SLC2A4,SLN,SPP1,SRL,SULF1,TRIM72,XIRP1	31
Protein Synthesis	quantity of interleukin	4,93E-09		1,288		AIM2,C3,C3AR1,C5AR1,CASP4,CD14,CLEC7A,CTSC,CXCL6,GNAI2,HEXB,IFNAR1,IL1B,IL1R1,IL4R,IL6ST,INPP5D,LIF,mir-122,MMP9,MYD88,NFE2L2,SELP,SPP1,TLR2,TMEM173	26
Cellular Movement	chemotaxis of phagocytes	6,36E-09	Increased	4,096	bias	C3,C3AR1,C5AR1,CCL2,CCL20,CCL3L1/CCL3L3,CCR2,CCR5,CD74,CKLF,CSF3R,CXCL3,CXCL6,CXCL9,CXCR4,FCER1G,FGR,GSN,HMGB1,HP,IL1B,IL1R1,IL33,IL4R,INHBA,INPP5D,ITGAM,LGALS1,LYN,MYD88,NCKAP1L,PLA2G7,S100A4,SAA1,SELL,SELP,SERPINA1,SLIT2,SLPI,SPP1,TLR2	41
Immune Cell Trafficking	chemotaxis of phagocytes	6,36E-09	Increased	4,096	bias	C3,C3AR1,C5AR1,CCL2,CCL20,CCL3L1/CCL3L3,CCR2,CCR5,CD74,CKLF,CSF3R,CXCL3,CXCL6,CXCL9,CXCR4,FCER1G,FGR,GSN,HMGB1,HP,IL1B,IL1R1,IL33,IL4R,INHBA,INPP5D,ITGAM,LGALS1,LYN,MYD88,NCKAP1L,PLA2G7,S100A4,SAA1,SELL,SELP,SERPINA1,SLIT2,SLPI,SPP1,TLR2	41
Hematological System Development and Function	chemotaxis of phagocytes	6,36E-09	Increased	4,096	bias	C3,C3AR1,C5AR1,CCL2,CCL20,CCL3L1/CCL3L3,CCR2,CCR5,CD74,CKLF,CSF3R,CXCL3,CXCL6,CXCL9,CXCR4,FCER1G,FGR,GSN,HMGB1,HP,IL1B,IL1R1,IL33,IL4R,INHBA,INPP5D,ITGAM,LGALS1,LYN,MYD88,NCKAP1L,PLA2G7,S100A4,SAA1,SELL,SELP,SERPINA1,SLIT2,SLPI,SPP1,TLR2	41
Inflammatory Response	chemotaxis of phagocytes	6,36E-09	Increased	4,096	bias	C3,C3AR1,C5AR1,CCL2,CCL20,CCL3L1/CCL3L3,CCR2,CCR5,CD74,CKLF,CSF3R,CXCL3,CXCL6,CXCL9,CXCR4,FCER1G,FGR,GSN,HMGB1,HP,IL1B,IL1R1,IL33,IL4R,INHBA,INPP5D,ITGAM,LGALS1,LYN,MYD88,NCKAP1L,PLA2G7,S100A4,SAA1,SELL,SELP,SERPINA1,SLIT2,SLPI,SPP1,TLR2	41
Hematological System Development and Function	proliferation of mononuclear leukocytes	7,03E-09		1,751		ABI1,ANPEP,BHLHE41,BIRC3,C3,C5AR1,CASP8,CCL2,CCR2,CCR5,CD14,CD27,CD300C,CD3G,CD48,CD74,CSF2RB,CTSZ,CXCR4,DUSP10,ELF4,FCER1G,FCGR3A,FYB,GNAI2,Gp49a/Lilrb4,GPAM,GSTP1,HIF1A,HMGB1,HSP90B1,HSPA5,IFNAR1,IL1B,IL1R1,IL2RG,IL33,IL4R,IL6ST,IMPDH2,INHBA,INPP5D,ITGAM,LCP2,LGALS1,LYN,MBP,MEF2C,mir-29,MMP3,MMP9,Ms4a4b (includes others),MYD88,MYH6,NCK1,NCKAP1L,NDFIP1,NPM1,NPPA,NPY,PNP,RGS2,RUNX1,SELL,SERPINA1,…	81
Cellular Development	proliferation of mononuclear leukocytes	7,03E-09		1,751		ABI1,ANPEP,BHLHE41,BIRC3,C3,C5AR1,CASP8,CCL2,CCR2,CCR5,CD14,CD27,CD300C,CD3G,CD48,CD74,CSF2RB,CTSZ,CXCR4,DUSP10,ELF4,FCER1G,FCGR3A,FYB,GNAI2,Gp49a/Lilrb4,GPAM,GSTP1,HIF1A,HMGB1,HSP90B1,HSPA5,IFNAR1,IL1B,IL1R1,IL2RG,IL33,IL4R,IL6ST,IMPDH2,INHBA,INPP5D,ITGAM,LCP2,LGALS1,LYN,MBP,MEF2C,mir-29,MMP3,MMP9,Ms4a4b (includes others),MYD88,MYH6,NCK1,NCKAP1L,NDFIP1,NPM1,NPPA,NPY,PNP,RGS2,RUNX1,SELL,SERPINA1,…	81
Cellular Growth and Proliferation	proliferation of mononuclear leukocytes	7,03E-09		1,751		ABI1,ANPEP,BHLHE41,BIRC3,C3,C5AR1,CASP8,CCL2,CCR2,CCR5,CD14,CD27,CD300C,CD3G,CD48,CD74,CSF2RB,CTSZ,CXCR4,DUSP10,ELF4,FCER1G,FCGR3A,FYB,GNAI2,Gp49a/Lilrb4,GPAM,GSTP1,HIF1A,HMGB1,HSP90B1,HSPA5,IFNAR1,IL1B,IL1R1,IL2RG,IL33,IL4R,IL6ST,IMPDH2,INHBA,INPP5D,ITGAM,LCP2,LGALS1,LYN,MBP,MEF2C,mir-29,MMP3,MMP9,Ms4a4b (includes others),MYD88,MYH6,NCK1,NCKAP1L,NDFIP1,NPM1,NPPA,NPY,PNP,RGS2,RUNX1,SELL,SERPINA1,…	81
Immunological Disease	eosinophilia	8,47E-09		1,607		ACO2,ADIPOQ,ALDOA,CAPN3,CCL3L1/CCL3L3,CCR2,CD3G,CTSS,CXCL9,CXCR4,ENO1,HGF,HLA-B,HNRNPAB,HSPA5,IL13RA2,IL1RAP,IL2RG,IL33,IL4R,JAK2,P4HB,SELENBP1,SLPI	24
Hematological Disease	eosinophilia	8,47E-09		1,607		ACO2,ADIPOQ,ALDOA,CAPN3,CCL3L1/CCL3L3,CCR2,CD3G,CTSS,CXCL9,CXCR4,ENO1,HGF,HLA-B,HNRNPAB,HSPA5,IL13RA2,IL1RAP,IL2RG,IL33,IL4R,JAK2,P4HB,SELENBP1,SLPI	24
Inflammatory Response	inflammation of lung	8,85E-09		-0,051		ACO2,ADIPOQ,ALDOA,CCL2,CCL3L1/CCL3L3,CCR2,CCR5,CD14,CLEC7A,CSF2RB,CTSS,CXCL3,ENO1,HMGB1,HNRNPAB,HSPA5,IFNAR1,IL13RA2,IL17RA,IL1B,IL1R1,IL2RG,IL4R,LCP2,let-7,LGALS1,LIF,LIPA,LYN,MAN2A1,mir-29,MMP14,MMP9,MT1H,MYD88,NFE2L2,P4HB,S100A4,SELENBP1,SELL,SELP,SPP1,TANK,TIMP1,TLR2,TLR3,TREM1	47
Respiratory Disease	inflammation of lung	8,85E-09		-0,051		ACO2,ADIPOQ,ALDOA,CCL2,CCL3L1/CCL3L3,CCR2,CCR5,CD14,CLEC7A,CSF2RB,CTSS,CXCL3,ENO1,HMGB1,HNRNPAB,HSPA5,IFNAR1,IL13RA2,IL17RA,IL1B,IL1R1,IL2RG,IL4R,LCP2,let-7,LGALS1,LIF,LIPA,LYN,MAN2A1,mir-29,MMP14,MMP9,MT1H,MYD88,NFE2L2,P4HB,S100A4,SELENBP1,SELL,SELP,SPP1,TANK,TIMP1,TLR2,TLR3,TREM1	47
Cellular Growth and Proliferation	proliferation of cells	9,70E-09	Increased	3,310		AATF,ABI1,ACSL4,ACTN1,ADAMTS5,ADIPOQ,AIM2,AK2,AKR1B10,ALOX5AP,ANGPTL1,ANPEP,ANXA2,APLNR,APOBEC1,ARL6IP5,ARRDC3,ASB2,ATP6V0D1,ATP6V0E1,ATP7A,BCAP31,Bex1,BGN,BHLHE41,BIRC3,BMPR2,C3,C3AR1,C5AR1,CA3,CAPN6,CASP8,CCL2,CCL20,CCL3L1/CCL3L3,CCR2,CCR5,CCT5,CD14,CD27,CD300C,CD3G,CD48,CD74,CDC123,CDC16,CDH5,CHI3L1,CIRBP,CKLF,CLEC7A,CLIC1,CRABP2,CREG1,CSF2RB,CSF3R,CSNK2A2,CTSB,CTSC,CTSS,CTSZ,CXCL3,CXCL9,CXCR4…	284
Cellular Movement	chemotaxis of cells	1,05E-08	Increased	5,135	bias	ANXA2,APLNR,C3,C3AR1,C5AR1,CCL2,CCL20,CCL3L1/CCL3L3,Ccl9,CCR2,CCR5,CD74,CKLF,CSF3R,CXCL13,CXCL3,CXCL6,CXCL9,CXCR4,FCER1G,FGR,GNAI2,GSN,HGF,HMGB1,HP,IL1B,IL1R1,IL33,IL4R,INHBA,INPP5D,ITGAM,KNG1,LCP1,LGALS1,LIF,LYN,MMP14,MMP9,MYD88,NCK1,NCKAP1L,NPPA,NPY,NUS1,PLA2G7,PPIB,S100A4,SAA1,SCN1B,SELL,SELP,SERPINA1,SLIT2,SLPI,SPP1,ST13,TGFBR1,TLR2,TXN	61
Immune Cell Trafficking	accumulation of myeloid cells	1,08E-08	Increased	2,401		ADIPOQ,C5AR1,CCL2,CCR2,CTSC,CXCL3,CXCL9,GNAI2,HMGB1,IFNAR1,IL1B,IL1R1,IL33,IL6ST,INPP5D,ITGAM,JAK2,MMP3,MMP9,MYD88,PTX3,SELL,SELP,SLPI,SPP1,TIMP1,TLR3,VCAM1	28
Hematological System Development and Function	accumulation of myeloid cells	1,08E-08	Increased	2,401		ADIPOQ,C5AR1,CCL2,CCR2,CTSC,CXCL3,CXCL9,GNAI2,HMGB1,IFNAR1,IL1B,IL1R1,IL33,IL6ST,INPP5D,ITGAM,JAK2,MMP3,MMP9,MYD88,PTX3,SELL,SELP,SLPI,SPP1,TIMP1,TLR3,VCAM1	28
Inflammatory Response	accumulation of myeloid cells	1,08E-08	Increased	2,401		ADIPOQ,C5AR1,CCL2,CCR2,CTSC,CXCL3,CXCL9,GNAI2,HMGB1,IFNAR1,IL1B,IL1R1,IL33,IL6ST,INPP5D,ITGAM,JAK2,MMP3,MMP9,MYD88,PTX3,SELL,SELP,SLPI,SPP1,TIMP1,TLR3,VCAM1	28
Tissue Development	accumulation of myeloid cells	1,08E-08	Increased	2,401		ADIPOQ,C5AR1,CCL2,CCR2,CTSC,CXCL3,CXCL9,GNAI2,HMGB1,IFNAR1,IL1B,IL1R1,IL33,IL6ST,INPP5D,ITGAM,JAK2,MMP3,MMP9,MYD88,PTX3,SELL,SELP,SLPI,SPP1,TIMP1,TLR3,VCAM1	28
Cell-To-Cell Signaling and Interaction	response of granulocytes	1,09E-08		1,714		ANPEP,C3,C5AR1,CSF2RB,CXCL3,FCER1G,FGR,HGF,HMGB1,IFNAR1,ITGAM,LYN,MYD88,PTX3,TLR2,TLR3,TREM1,TYROBP,VAV1,VCAM1	20
Organ Morphology	contraction of heart	1,27E-08		-1,026		ADIPOQ,ATP1A2,CXCR4,DES,DMD,DMPK,GNAI2,HRC,HSPB6,INHBA,JAK2,KLK3,LPL,MYH6,MYH7,MYL2,P2RX4,PNPLA2,RAB1A,RGS2,SCN1B,SCN4B,SLN,SPP1,SRI,SRL,TCAP,TLR2,TPM2,TRDN	30
Cardiovascular System Development and Function	contraction of heart	1,27E-08		-1,026		ADIPOQ,ATP1A2,CXCR4,DES,DMD,DMPK,GNAI2,HRC,HSPB6,INHBA,JAK2,KLK3,LPL,MYH6,MYH7,MYL2,P2RX4,PNPLA2,RAB1A,RGS2,SCN1B,SCN4B,SLN,SPP1,SRI,SRL,TCAP,TLR2,TPM2,TRDN	30
Cellular Development	proliferation of blood cells	1,35E-08		1,512		ABI1,ADIPOQ,ANPEP,BHLHE41,BIRC3,C3,C5AR1,CASP8,CCL2,CCL20,CCL3L1/CCL3L3,CCR2,CCR5,CD14,CD27,CD300C,CD3G,CD48,CD74,CSF2RB,CSF3R,CTSZ,CXCL3,CXCR4,DUSP10,ELF4,FCER1G,FCGR3A,FYB,GNAI2,Gp49a/Lilrb4,GPAM,GSTP1,HGF,HIF1A,HMGB1,HSP90B1,HSPA5,IFNAR1,IL1B,IL1R1,IL2RG,IL33,IL4R,IL6ST,IMPDH2,INHBA,INPP5D,ITGAM,JAK2,LCP2,LGALS1,LIF,LYN,MBP,MEF2C,mir-29,MMP3,MMP9,Ms4a4b (includes others),MYD88,MYH6,NCK1,NCKAP1…	89
Cellular Growth and Proliferation	proliferation of blood cells	1,35E-08		1,512		ABI1,ADIPOQ,ANPEP,BHLHE41,BIRC3,C3,C5AR1,CASP8,CCL2,CCL20,CCL3L1/CCL3L3,CCR2,CCR5,CD14,CD27,CD300C,CD3G,CD48,CD74,CSF2RB,CSF3R,CTSZ,CXCL3,CXCR4,DUSP10,ELF4,FCER1G,FCGR3A,FYB,GNAI2,Gp49a/Lilrb4,GPAM,GSTP1,HGF,HIF1A,HMGB1,HSP90B1,HSPA5,IFNAR1,IL1B,IL1R1,IL2RG,IL33,IL4R,IL6ST,IMPDH2,INHBA,INPP5D,ITGAM,JAK2,LCP2,LGALS1,LIF,LYN,MBP,MEF2C,mir-29,MMP3,MMP9,Ms4a4b (includes others),MYD88,MYH6,NCK1,NCKAP1…	89
Hematological System Development and Function	quantity of macrophages	1,60E-08	Increased	2,091		ABCA1,ADIPOQ,BHLHE41,BIRC3,C3AR1,C5AR1,CCL2,CCR2,CCR5,CTSS,DMD,FGF7,GBA,Gp49a/Lilrb4,IFNAR1,IL1B,IL1R1,IL2RG,IL33,LIF,LTC4S,mir-122,MMP3,MMP9,MT1H,MYD88,NFE2L2,SELP,SLFN12L,SOAT1,SPP1	31
Inflammatory Response	quantity of macrophages	1,60E-08	Increased	2,091		ABCA1,ADIPOQ,BHLHE41,BIRC3,C3AR1,C5AR1,CCL2,CCR2,CCR5,CTSS,DMD,FGF7,GBA,Gp49a/Lilrb4,IFNAR1,IL1B,IL1R1,IL2RG,IL33,LIF,LTC4S,mir-122,MMP3,MMP9,MT1H,MYD88,NFE2L2,SELP,SLFN12L,SOAT1,SPP1	31
Tissue Morphology	quantity of macrophages	1,60E-08	Increased	2,091		ABCA1,ADIPOQ,BHLHE41,BIRC3,C3AR1,C5AR1,CCL2,CCR2,CCR5,CTSS,DMD,FGF7,GBA,Gp49a/Lilrb4,IFNAR1,IL1B,IL1R1,IL2RG,IL33,LIF,LTC4S,mir-122,MMP3,MMP9,MT1H,MYD88,NFE2L2,SELP,SLFN12L,SOAT1,SPP1	31
Inflammatory Disease	Acne	1,66E-08				AKR1B10,C3AR1,CCR2,CCR5,CD14,GPR65,IL1B,IL1R2,MME,MMP3,MMP9,PLSCR1,RXRG,SELL,SERPINA1,SOD2,TIMP1,TLR2,TNC,VCAM1	20
Dermatological Diseases and Conditions	Acne	1,66E-08				AKR1B10,C3AR1,CCR2,CCR5,CD14,GPR65,IL1B,IL1R2,MME,MMP3,MMP9,PLSCR1,RXRG,SELL,SERPINA1,SOD2,TIMP1,TLR2,TNC,VCAM1	20
Hematological System Development and Function	proliferation of lymphocytes	1,70E-08		1,526		ABI1,BHLHE41,BIRC3,C3,C5AR1,CASP8,CCL2,CCR2,CCR5,CD14,CD27,CD300C,CD3G,CD48,CD74,CSF2RB,CTSZ,CXCR4,DUSP10,ELF4,FCER1G,FCGR3A,FYB,GNAI2,Gp49a/Lilrb4,GPAM,HIF1A,HMGB1,HSP90B1,HSPA5,IFNAR1,IL1B,IL1R1,IL2RG,IL33,IL4R,IL6ST,IMPDH2,INHBA,INPP5D,ITGAM,LCP2,LGALS1,LYN,MBP,MEF2C,mir-29,MMP3,MMP9,Ms4a4b (includes others),MYD88,MYH6,NCK1,NCKAP1L,NDFIP1,NPM1,NPPA,NPY,PNP,RGS2,RUNX1,SELL,SERPINA1,Slfn1,SLPI,S…	79
Cellular Development	proliferation of lymphocytes	1,70E-08		1,526		ABI1,BHLHE41,BIRC3,C3,C5AR1,CASP8,CCL2,CCR2,CCR5,CD14,CD27,CD300C,CD3G,CD48,CD74,CSF2RB,CTSZ,CXCR4,DUSP10,ELF4,FCER1G,FCGR3A,FYB,GNAI2,Gp49a/Lilrb4,GPAM,HIF1A,HMGB1,HSP90B1,HSPA5,IFNAR1,IL1B,IL1R1,IL2RG,IL33,IL4R,IL6ST,IMPDH2,INHBA,INPP5D,ITGAM,LCP2,LGALS1,LYN,MBP,MEF2C,mir-29,MMP3,MMP9,Ms4a4b (includes others),MYD88,MYH6,NCK1,NCKAP1L,NDFIP1,NPM1,NPPA,NPY,PNP,RGS2,RUNX1,SELL,SERPINA1,Slfn1,SLPI,S…	79
Cellular Growth and Proliferation	proliferation of lymphocytes	1,70E-08		1,526		ABI1,BHLHE41,BIRC3,C3,C5AR1,CASP8,CCL2,CCR2,CCR5,CD14,CD27,CD300C,CD3G,CD48,CD74,CSF2RB,CTSZ,CXCR4,DUSP10,ELF4,FCER1G,FCGR3A,FYB,GNAI2,Gp49a/Lilrb4,GPAM,HIF1A,HMGB1,HSP90B1,HSPA5,IFNAR1,IL1B,IL1R1,IL2RG,IL33,IL4R,IL6ST,IMPDH2,INHBA,INPP5D,ITGAM,LCP2,LGALS1,LYN,MBP,MEF2C,mir-29,MMP3,MMP9,Ms4a4b (includes others),MYD88,MYH6,NCK1,NCKAP1L,NDFIP1,NPM1,NPPA,NPY,PNP,RGS2,RUNX1,SELL,SERPINA1,Slfn1,SLPI,S…	79
Immune Cell Trafficking	activation of phagocytes	1,98E-08	Increased	4,401		ADAM9,ADIPOQ,C3,C5AR1,CCL2,CCR2,CD14,CD300LD,CD48,CHI3L1,CLEC4E,CLEC7A,CXCL3,CXCL6,FCER1G,HMGB1,HSP90B1,IFNAR1,IL1B,IL33,IL4R,ITGAM,JAK2,KNG1,LCP2,LYN,MSR1,MYD88,NPY,PLSCR1,SELL,SFRP1,SLPI,SPP1,TLR2,TLR3,TPT1,TREM1,TYROBP,VAV1	40
Hematological System Development and Function	activation of phagocytes	1,98E-08	Increased	4,401		ADAM9,ADIPOQ,C3,C5AR1,CCL2,CCR2,CD14,CD300LD,CD48,CHI3L1,CLEC4E,CLEC7A,CXCL3,CXCL6,FCER1G,HMGB1,HSP90B1,IFNAR1,IL1B,IL33,IL4R,ITGAM,JAK2,KNG1,LCP2,LYN,MSR1,MYD88,NPY,PLSCR1,SELL,SFRP1,SLPI,SPP1,TLR2,TLR3,TPT1,TREM1,TYROBP,VAV1	40
Inflammatory Response	activation of phagocytes	1,98E-08	Increased	4,401		ADAM9,ADIPOQ,C3,C5AR1,CCL2,CCR2,CD14,CD300LD,CD48,CHI3L1,CLEC4E,CLEC7A,CXCL3,CXCL6,FCER1G,HMGB1,HSP90B1,IFNAR1,IL1B,IL33,IL4R,ITGAM,JAK2,KNG1,LCP2,LYN,MSR1,MYD88,NPY,PLSCR1,SELL,SFRP1,SLPI,SPP1,TLR2,TLR3,TPT1,TREM1,TYROBP,VAV1	40
Cell-To-Cell Signaling and Interaction	activation of phagocytes	1,98E-08	Increased	4,401		ADAM9,ADIPOQ,C3,C5AR1,CCL2,CCR2,CD14,CD300LD,CD48,CHI3L1,CLEC4E,CLEC7A,CXCL3,CXCL6,FCER1G,HMGB1,HSP90B1,IFNAR1,IL1B,IL33,IL4R,ITGAM,JAK2,KNG1,LCP2,LYN,MSR1,MYD88,NPY,PLSCR1,SELL,SFRP1,SLPI,SPP1,TLR2,TLR3,TPT1,TREM1,TYROBP,VAV1	40
Cell-To-Cell Signaling and Interaction	response of myeloid cells	2,15E-08		1,622		ABCA1,ANPEP,C3,C5AR1,CCL2,CD14,CSF2RB,CXCL3,DDX58,FCER1G,FGR,GSN,HGF,HMGB1,IFNAR1,IL6ST,INPP5D,ITGAM,LUM,LYN,MYD88,NPM1,PTX3,Sirpb1a (includes others),TLR2,TLR3,TREM1,TYROBP,VAV1,VCAM1	30
Cellular Movement	infiltration of myeloid cells	2,21E-08	Increased	2,392		ADIPOQ,ALOX5AP,C2,C3,CCL2,CCR2,CD48,CTSB,CXCL3,FCER1G,HGF,HMGB1,IL17RA,IL1B,IL1R1,IL33,IL4R,ITGAM,KNG1,LGALS1,LTC4S,MSR1,MYD88,NFE2L2,PLA2G7,PTX3,SELL,SELP,SFRP1,SPP1,TLR2,TREM1	32
Immune Cell Trafficking	infiltration of myeloid cells	2,21E-08	Increased	2,392		ADIPOQ,ALOX5AP,C2,C3,CCL2,CCR2,CD48,CTSB,CXCL3,FCER1G,HGF,HMGB1,IL17RA,IL1B,IL1R1,IL33,IL4R,ITGAM,KNG1,LGALS1,LTC4S,MSR1,MYD88,NFE2L2,PLA2G7,PTX3,SELL,SELP,SFRP1,SPP1,TLR2,TREM1	32
Hematological System Development and Function	infiltration of myeloid cells	2,21E-08	Increased	2,392		ADIPOQ,ALOX5AP,C2,C3,CCL2,CCR2,CD48,CTSB,CXCL3,FCER1G,HGF,HMGB1,IL17RA,IL1B,IL1R1,IL33,IL4R,ITGAM,KNG1,LGALS1,LTC4S,MSR1,MYD88,NFE2L2,PLA2G7,PTX3,SELL,SELP,SFRP1,SPP1,TLR2,TREM1	32
Cellular Movement	migration of granulocytes	2,23E-08	Increased	3,585		BMPR2,C3,CCL2,CCL3L1/CCL3L3,CXCL3,CXCL6,CXCL9,FGR,HMGB1,IL17RA,IL1B,IL33,IL6ST,ITGAM,LGALS1,LUM,MMP9,MYD88,SAA1,SELL,SELP,SLPI,SPP1,TXN,VCAM1	25
Immune Cell Trafficking	migration of granulocytes	2,23E-08	Increased	3,585		BMPR2,C3,CCL2,CCL3L1/CCL3L3,CXCL3,CXCL6,CXCL9,FGR,HMGB1,IL17RA,IL1B,IL33,IL6ST,ITGAM,LGALS1,LUM,MMP9,MYD88,SAA1,SELL,SELP,SLPI,SPP1,TXN,VCAM1	25
Hematological System Development and Function	migration of granulocytes	2,23E-08	Increased	3,585		BMPR2,C3,CCL2,CCL3L1/CCL3L3,CXCL3,CXCL6,CXCL9,FGR,HMGB1,IL17RA,IL1B,IL33,IL6ST,ITGAM,LGALS1,LUM,MMP9,MYD88,SAA1,SELL,SELP,SLPI,SPP1,TXN,VCAM1	25
Immune Cell Trafficking	accumulation of granulocytes	2,28E-08	Increased	2,539		ADIPOQ,C5AR1,CCL2,CTSC,CXCL3,CXCL9,GNAI2,HMGB1,IL1B,IL1R1,IL33,INPP5D,ITGAM,MMP9,MYD88,PTX3,SELL,SELP,SLPI,TLR3,VCAM1	21
Hematological System Development and Function	accumulation of granulocytes	2,28E-08	Increased	2,539		ADIPOQ,C5AR1,CCL2,CTSC,CXCL3,CXCL9,GNAI2,HMGB1,IL1B,IL1R1,IL33,INPP5D,ITGAM,MMP9,MYD88,PTX3,SELL,SELP,SLPI,TLR3,VCAM1	21
Inflammatory Response	accumulation of granulocytes	2,28E-08	Increased	2,539		ADIPOQ,C5AR1,CCL2,CTSC,CXCL3,CXCL9,GNAI2,HMGB1,IL1B,IL1R1,IL33,INPP5D,ITGAM,MMP9,MYD88,PTX3,SELL,SELP,SLPI,TLR3,VCAM1	21
Tissue Development	accumulation of granulocytes	2,28E-08	Increased	2,539		ADIPOQ,C5AR1,CCL2,CTSC,CXCL3,CXCL9,GNAI2,HMGB1,IL1B,IL1R1,IL33,INPP5D,ITGAM,MMP9,MYD88,PTX3,SELL,SELP,SLPI,TLR3,VCAM1	21
Hematological System Development and Function	function of macrophages	3,15E-08				AIM2,ANPEP,BIRC3,CCL2,CCR2,CD14,CLEC4E,CLEC7A,FCER1G,FGR,GSN,IFNAR1,IL13RA2,IL1B,IL4R,ITGAM,LCP1,LGMN,LYN,MSR1,MT1H,MYD88,Retnla,SELL,SLPI,SPP1,TANK,TLR1,TLR2,TLR3	30
Cellular Function and Maintenance	function of macrophages	3,15E-08				AIM2,ANPEP,BIRC3,CCL2,CCR2,CD14,CLEC4E,CLEC7A,FCER1G,FGR,GSN,IFNAR1,IL13RA2,IL1B,IL4R,ITGAM,LCP1,LGMN,LYN,MSR1,MT1H,MYD88,Retnla,SELL,SLPI,SPP1,TANK,TLR1,TLR2,TLR3	30
Cellular Movement	migration of myeloid cells	3,22E-08	Increased	3,622		BMPR2,C3,CCL2,CCL3L1/CCL3L3,CCR2,CXCL3,CXCL6,CXCL9,FGR,HMGB1,IL17RA,IL1B,IL33,IL6ST,ITGAM,LGALS1,LUM,MMP9,MYD88,SAA1,SELL,SELP,SLPI,SPP1,TXN,VCAM1	26
Immune Cell Trafficking	migration of myeloid cells	3,22E-08	Increased	3,622		BMPR2,C3,CCL2,CCL3L1/CCL3L3,CCR2,CXCL3,CXCL6,CXCL9,FGR,HMGB1,IL17RA,IL1B,IL33,IL6ST,ITGAM,LGALS1,LUM,MMP9,MYD88,SAA1,SELL,SELP,SLPI,SPP1,TXN,VCAM1	26
Hematological System Development and Function	migration of myeloid cells	3,22E-08	Increased	3,622		BMPR2,C3,CCL2,CCL3L1/CCL3L3,CCR2,CXCL3,CXCL6,CXCL9,FGR,HMGB1,IL17RA,IL1B,IL33,IL6ST,ITGAM,LGALS1,LUM,MMP9,MYD88,SAA1,SELL,SELP,SLPI,SPP1,TXN,VCAM1	26
Immune Cell Trafficking	accumulation of phagocytes	3,82E-08	Increased	2,115		C5AR1,CCL2,CCR2,CTSC,CXCL3,GNAI2,HMGB1,IFNAR1,IL1B,IL1R1,IL33,INPP5D,ITGAM,LTC4S,MMP3,MMP9,MYD88,PTX3,SELP,SLPI,SPP1,TIMP1,TYROBP,VCAM1	24
Hematological System Development and Function	accumulation of phagocytes	3,82E-08	Increased	2,115		C5AR1,CCL2,CCR2,CTSC,CXCL3,GNAI2,HMGB1,IFNAR1,IL1B,IL1R1,IL33,INPP5D,ITGAM,LTC4S,MMP3,MMP9,MYD88,PTX3,SELP,SLPI,SPP1,TIMP1,TYROBP,VCAM1	24
Inflammatory Response	accumulation of phagocytes	3,82E-08	Increased	2,115		C5AR1,CCL2,CCR2,CTSC,CXCL3,GNAI2,HMGB1,IFNAR1,IL1B,IL1R1,IL33,INPP5D,ITGAM,LTC4S,MMP3,MMP9,MYD88,PTX3,SELP,SLPI,SPP1,TIMP1,TYROBP,VCAM1	24
Tissue Development	accumulation of phagocytes	3,82E-08	Increased	2,115		C5AR1,CCL2,CCR2,CTSC,CXCL3,GNAI2,HMGB1,IFNAR1,IL1B,IL1R1,IL33,INPP5D,ITGAM,LTC4S,MMP3,MMP9,MYD88,PTX3,SELP,SLPI,SPP1,TIMP1,TYROBP,VCAM1	24
Cellular Movement	infiltration of granulocytes	3,82E-08	Increased	2,280		ADIPOQ,ALOX5AP,C2,C3,CCR2,CD48,CTSB,CXCL3,FCER1G,HGF,HMGB1,IL17RA,IL1B,IL1R1,IL33,IL4R,ITGAM,KNG1,LGALS1,LTC4S,MSR1,MYD88,NFE2L2,PLA2G7,PTX3,SELL,SELP,SFRP1,SPP1,TLR2,TREM1	31
Immune Cell Trafficking	infiltration of granulocytes	3,82E-08	Increased	2,280		ADIPOQ,ALOX5AP,C2,C3,CCR2,CD48,CTSB,CXCL3,FCER1G,HGF,HMGB1,IL17RA,IL1B,IL1R1,IL33,IL4R,ITGAM,KNG1,LGALS1,LTC4S,MSR1,MYD88,NFE2L2,PLA2G7,PTX3,SELL,SELP,SFRP1,SPP1,TLR2,TREM1	31
Hematological System Development and Function	infiltration of granulocytes	3,82E-08	Increased	2,280		ADIPOQ,ALOX5AP,C2,C3,CCR2,CD48,CTSB,CXCL3,FCER1G,HGF,HMGB1,IL17RA,IL1B,IL1R1,IL33,IL4R,ITGAM,KNG1,LGALS1,LTC4S,MSR1,MYD88,NFE2L2,PLA2G7,PTX3,SELL,SELP,SFRP1,SPP1,TLR2,TREM1	31
Hematological System Development and Function	function of granulocytes	4,01E-08				C3AR1,CD14,CLEC7A,CSF2RB,CXCL6,DDX58,FGR,GNAI2,HMGB1,IL1B,IL1R1,IL2RG,ITGAM,LCP1,LYN,MMP9,MYD88,PILRA,PLAC8,S100A4,SELP	21
Cellular Function and Maintenance	function of granulocytes	4,01E-08				C3AR1,CD14,CLEC7A,CSF2RB,CXCL6,DDX58,FGR,GNAI2,HMGB1,IL1B,IL1R1,IL2RG,ITGAM,LCP1,LYN,MMP9,MYD88,PILRA,PLAC8,S100A4,SELP	21
Cellular Movement	recruitment of antigen presenting cells	4,01E-08	Increased	2,079		ADIPOQ,C3AR1,C5AR1,CCL2,CCL20,CCR2,CCR5,CLEC4E,CXCL3,HMGB1,IL1B,INPP5D,LYN,MMP9,MYD88,NFE2L2,S100A4,SLFN12L,SPP1,TLR2,VCAM1	21
Immune Cell Trafficking	recruitment of antigen presenting cells	4,01E-08	Increased	2,079		ADIPOQ,C3AR1,C5AR1,CCL2,CCL20,CCR2,CCR5,CLEC4E,CXCL3,HMGB1,IL1B,INPP5D,LYN,MMP9,MYD88,NFE2L2,S100A4,SLFN12L,SPP1,TLR2,VCAM1	21
Hematological System Development and Function	recruitment of antigen presenting cells	4,01E-08	Increased	2,079		ADIPOQ,C3AR1,C5AR1,CCL2,CCL20,CCR2,CCR5,CLEC4E,CXCL3,HMGB1,IL1B,INPP5D,LYN,MMP9,MYD88,NFE2L2,S100A4,SLFN12L,SPP1,TLR2,VCAM1	21
Cell-To-Cell Signaling and Interaction	recruitment of antigen presenting cells	4,01E-08	Increased	2,079		ADIPOQ,C3AR1,C5AR1,CCL2,CCL20,CCR2,CCR5,CLEC4E,CXCL3,HMGB1,IL1B,INPP5D,LYN,MMP9,MYD88,NFE2L2,S100A4,SLFN12L,SPP1,TLR2,VCAM1	21
Cancer	benign neoplasia	4,53E-08		-0,416		ABCA8,Actn3,ADIPOQ,AK2,ALDOA,ANGPTL1,ANXA2,APOBEC1,ASB5,ATP1A2,ATP2A1,C3,CAPN6,CCR5,CETN3,CKM,COX6A2,CRABP2,CSF2RB,CTSB,CTSC,CYP1B1,DCLK1,EMCN,EXT1,FGF7,GPM6B,GSTP1,HGF,HIF1A,HP,HSD17B10,IFIT1B,IFIT3,IFITM2,IFNAR1,IL6ST,ING2,KIF11,let-7,LYN,MEST,MMP14,MMP3,MMP9,MYH1,MYH2,MYH4,NDRG2,NFE2L2,NPPA,PDCD10,PKIA,Pla2g2a,PLA2G7,Ptprv,RBBP8,RPS15,RPS25,S100A4,SFRP1,SLIT2,SLPI,SOD2,SPP1,TLR2,TMEM59,TNC,TNN…	79
Immune Cell Trafficking	activation of leukocytes	4,57E-08	Increased	3,699		ADAM9,ADIPOQ,BMP2K,C1QA,C3,C3AR1,C5AR1,CASP8,CCL2,CCR2,CCR5,CD14,CD27,CD300LD,CD3G,CD48,CD74,CHI3L1,CLEC4E,CLEC7A,CSF2RB,CTSH,CTSS,CXCL3,CXCL6,CXCL9,FCER1G,FCGR3A,HIF1A,HLA-B,HMGB1,HSP90B1,IFNAR1,IL1B,IL2RG,IL33,IL4R,IMPDH2,INPP5D,ITGAM,JAK2,KNG1,LCP2,LGALS1,LYN,MAGT1,MBP,MSR1,MYD88,NCK1,NPPA,NPY,PLSCR1,RUNX1,SELL,SFRP1,SLPI,SPP1,TBX21,TLR2,TLR3,TNC,TPT1,TREM1,TSHR,TYROBP,VAV1,VCAM1,VCAN	69
Hematological System Development and Function	activation of leukocytes	4,57E-08	Increased	3,699		ADAM9,ADIPOQ,BMP2K,C1QA,C3,C3AR1,C5AR1,CASP8,CCL2,CCR2,CCR5,CD14,CD27,CD300LD,CD3G,CD48,CD74,CHI3L1,CLEC4E,CLEC7A,CSF2RB,CTSH,CTSS,CXCL3,CXCL6,CXCL9,FCER1G,FCGR3A,HIF1A,HLA-B,HMGB1,HSP90B1,IFNAR1,IL1B,IL2RG,IL33,IL4R,IMPDH2,INPP5D,ITGAM,JAK2,KNG1,LCP2,LGALS1,LYN,MAGT1,MBP,MSR1,MYD88,NCK1,NPPA,NPY,PLSCR1,RUNX1,SELL,SFRP1,SLPI,SPP1,TBX21,TLR2,TLR3,TNC,TPT1,TREM1,TSHR,TYROBP,VAV1,VCAM1,VCAN	69
Inflammatory Response	activation of leukocytes	4,57E-08	Increased	3,699		ADAM9,ADIPOQ,BMP2K,C1QA,C3,C3AR1,C5AR1,CASP8,CCL2,CCR2,CCR5,CD14,CD27,CD300LD,CD3G,CD48,CD74,CHI3L1,CLEC4E,CLEC7A,CSF2RB,CTSH,CTSS,CXCL3,CXCL6,CXCL9,FCER1G,FCGR3A,HIF1A,HLA-B,HMGB1,HSP90B1,IFNAR1,IL1B,IL2RG,IL33,IL4R,IMPDH2,INPP5D,ITGAM,JAK2,KNG1,LCP2,LGALS1,LYN,MAGT1,MBP,MSR1,MYD88,NCK1,NPPA,NPY,PLSCR1,RUNX1,SELL,SFRP1,SLPI,SPP1,TBX21,TLR2,TLR3,TNC,TPT1,TREM1,TSHR,TYROBP,VAV1,VCAM1,VCAN	69
Cell-To-Cell Signaling and Interaction	activation of leukocytes	4,57E-08	Increased	3,699		ADAM9,ADIPOQ,BMP2K,C1QA,C3,C3AR1,C5AR1,CASP8,CCL2,CCR2,CCR5,CD14,CD27,CD300LD,CD3G,CD48,CD74,CHI3L1,CLEC4E,CLEC7A,CSF2RB,CTSH,CTSS,CXCL3,CXCL6,CXCL9,FCER1G,FCGR3A,HIF1A,HLA-B,HMGB1,HSP90B1,IFNAR1,IL1B,IL2RG,IL33,IL4R,IMPDH2,INPP5D,ITGAM,JAK2,KNG1,LCP2,LGALS1,LYN,MAGT1,MBP,MSR1,MYD88,NCK1,NPPA,NPY,PLSCR1,RUNX1,SELL,SFRP1,SLPI,SPP1,TBX21,TLR2,TLR3,TNC,TPT1,TREM1,TSHR,TYROBP,VAV1,VCAM1,VCAN	69
Immunological Disease	hypersensitive reaction	5,17E-08		1,661		ABCA1,ADIPOQ,ALOX5AP,BGN,C3,C3AR1,CASP4,CCL2,CCL20,CCL3L1/CCL3L3,CCR2,CCR5,CD74,CSF2RB,CXCL9,CXCR4,DUSP10,ENO1,FCER1G,FGR,Gp49a/Lilrb4,GSN,HLA-B,IFITM1,IL1B,IL1R1,IL4R,LCP2,LGALS1,LGMN,LIF,LPL,LTC4S,LYN,MBP,MME,MMP3,MMP9,NR4A2,OPTN,PITPNB,PLA2G7,PLIN1,PLSCR1,SELL,SELP,SOD2,SPP1,TGFBR1,TIMP1,TLR2,TPM3,VAV1	53
Cellular Movement	chemotaxis of granulocytes	5,45E-08	Increased	2,777	bias	C3,C3AR1,C5AR1,CCL2,CCL3L1/CCL3L3,CD74,CKLF,CSF3R,CXCL3,CXCL6,CXCL9,FCER1G,FGR,GSN,HMGB1,IL1B,IL1R1,IL33,INPP5D,ITGAM,LGALS1,LYN,NCKAP1L,SELL,SELP,SERPINA1,SLIT2,SLPI,SPP1	29
Immune Cell Trafficking	chemotaxis of granulocytes	5,45E-08	Increased	2,777	bias	C3,C3AR1,C5AR1,CCL2,CCL3L1/CCL3L3,CD74,CKLF,CSF3R,CXCL3,CXCL6,CXCL9,FCER1G,FGR,GSN,HMGB1,IL1B,IL1R1,IL33,INPP5D,ITGAM,LGALS1,LYN,NCKAP1L,SELL,SELP,SERPINA1,SLIT2,SLPI,SPP1	29
Hematological System Development and Function	chemotaxis of granulocytes	5,45E-08	Increased	2,777	bias	C3,C3AR1,C5AR1,CCL2,CCL3L1/CCL3L3,CD74,CKLF,CSF3R,CXCL3,CXCL6,CXCL9,FCER1G,FGR,GSN,HMGB1,IL1B,IL1R1,IL33,INPP5D,ITGAM,LGALS1,LYN,NCKAP1L,SELL,SELP,SERPINA1,SLIT2,SLPI,SPP1	29
Inflammatory Response	chemotaxis of granulocytes	5,45E-08	Increased	2,777	bias	C3,C3AR1,C5AR1,CCL2,CCL3L1/CCL3L3,CD74,CKLF,CSF3R,CXCL3,CXCL6,CXCL9,FCER1G,FGR,GSN,HMGB1,IL1B,IL1R1,IL33,INPP5D,ITGAM,LGALS1,LYN,NCKAP1L,SELL,SELP,SERPINA1,SLIT2,SLPI,SPP1	29
Immune Cell Trafficking	accumulation of leukocytes	5,58E-08	Increased	2,612		ADIPOQ,BGN,C5AR1,CASP8,CCL2,CCL3L1/CCL3L3,CCR2,CCR5,CTSC,CXCL3,CXCL9,GNAI2,HMGB1,IFNAR1,IL1B,IL1R1,IL2RG,IL33,IL6ST,INPP5D,ITGAM,JAK2,LTC4S,MLLT11,MMP3,MMP9,MYD88,PTX3,SELL,SELP,SLPI,SPP1,TIMP1,TLR3,TYROBP,VCAM1	36
Hematological System Development and Function	accumulation of leukocytes	5,58E-08	Increased	2,612		ADIPOQ,BGN,C5AR1,CASP8,CCL2,CCL3L1/CCL3L3,CCR2,CCR5,CTSC,CXCL3,CXCL9,GNAI2,HMGB1,IFNAR1,IL1B,IL1R1,IL2RG,IL33,IL6ST,INPP5D,ITGAM,JAK2,LTC4S,MLLT11,MMP3,MMP9,MYD88,PTX3,SELL,SELP,SLPI,SPP1,TIMP1,TLR3,TYROBP,VCAM1	36
Inflammatory Response	accumulation of leukocytes	5,58E-08	Increased	2,612		ADIPOQ,BGN,C5AR1,CASP8,CCL2,CCL3L1/CCL3L3,CCR2,CCR5,CTSC,CXCL3,CXCL9,GNAI2,HMGB1,IFNAR1,IL1B,IL1R1,IL2RG,IL33,IL6ST,INPP5D,ITGAM,JAK2,LTC4S,MLLT11,MMP3,MMP9,MYD88,PTX3,SELL,SELP,SLPI,SPP1,TIMP1,TLR3,TYROBP,VCAM1	36
Tissue Development	accumulation of leukocytes	5,58E-08	Increased	2,612		ADIPOQ,BGN,C5AR1,CASP8,CCL2,CCL3L1/CCL3L3,CCR2,CCR5,CTSC,CXCL3,CXCL9,GNAI2,HMGB1,IFNAR1,IL1B,IL1R1,IL2RG,IL33,IL6ST,INPP5D,ITGAM,JAK2,LTC4S,MLLT11,MMP3,MMP9,MYD88,PTX3,SELL,SELP,SLPI,SPP1,TIMP1,TLR3,TYROBP,VCAM1	36
Inflammatory Response	immune response of phagocytes	6,18E-08		1,854		ABCA1,ANPEP,C3,CCL2,CD14,CSF2RB,CXCL3,DDX58,FCER1G,FGR,GSN,HGF,HMGB1,IFNAR1,IL6ST,INPP5D,ITGAM,LUM,LYN,MYD88,NPM1,PTX3,Sirpb1a (includes others),TLR2,TLR3,TREM1,TYROBP,VAV1,VCAM1	29
Cell-To-Cell Signaling and Interaction	immune response of phagocytes	6,18E-08		1,854		ABCA1,ANPEP,C3,CCL2,CD14,CSF2RB,CXCL3,DDX58,FCER1G,FGR,GSN,HGF,HMGB1,IFNAR1,IL6ST,INPP5D,ITGAM,LUM,LYN,MYD88,NPM1,PTX3,Sirpb1a (includes others),TLR2,TLR3,TREM1,TYROBP,VAV1,VCAM1	29
Cell-To-Cell Signaling and Interaction	activation of cells	6,51E-08	Increased	4,539		ADAM9,ADIPOQ,ANXA2,BMP2K,C1QA,C3,C3AR1,C5AR1,CASP8,CCL2,Ccl9,CCR2,CCR5,CD14,CD27,CD300LD,CD3G,CD48,CD74,CHI3L1,CLEC4E,CLEC7A,CLIC1,CSF2RB,CTSH,CTSS,CXCL3,CXCL6,CXCL9,CXCR4,FCER1G,FCGR3A,GNAI2,Gp49a/Lilrb4,HGF,HIF1A,HLA-B,HMGB1,HSP90B1,IFNAR1,IL1B,IL1R1,IL2RG,IL33,IL4R,IL6ST,IMPDH2,INPP5D,ITGAM,JAK2,KNG1,LCP2,LGALS1,LYN,MAGT1,MBP,MMP13,MMP14,MMP9,MSR1,MYD88,NCK1,NPM1,NPPA,NPY,NTS,P2RX4,PDPN,PLSCR1…	95
Infectious Disease	infection of mammalia	6,74E-08	Decreased	-3,584		ADH5,AIM2,C1QA,C3,C5AR1,CASP8,CCL3L1/CCL3L3,CCR2,CCR5,CD14,CD74,CLEC4E,CLEC7A,CSF2RB,CXCL3,CXCL6,CXCR4,DDX58,FCER1G,FGR,GNAI2,IFIT1B,IFNAR1,IL17RA,IL1B,IL1R1,IL2RG,IL33,IL4R,ITGAM,LCP1,MMP3,MMP9,MSR1,MYD88,PLAC8,PTX3,SELP,SLPI,SPP1,TBX21,TIMP1,TLR1,TLR2,TLR3,TMEM173	46
Cellular Movement	chemotaxis of neutrophils	7,57E-08	Increased	3,175	bias	C3AR1,C5AR1,CCL2,CCL3L1/CCL3L3,CD74,CKLF,CSF3R,CXCL3,CXCL6,FCER1G,FGR,GSN,HMGB1,IL1B,IL1R1,IL33,INPP5D,ITGAM,LYN,NCKAP1L,SELL,SELP,SERPINA1,SLIT2,SLPI,SPP1	26
Immune Cell Trafficking	chemotaxis of neutrophils	7,57E-08	Increased	3,175	bias	C3AR1,C5AR1,CCL2,CCL3L1/CCL3L3,CD74,CKLF,CSF3R,CXCL3,CXCL6,FCER1G,FGR,GSN,HMGB1,IL1B,IL1R1,IL33,INPP5D,ITGAM,LYN,NCKAP1L,SELL,SELP,SERPINA1,SLIT2,SLPI,SPP1	26
Hematological System Development and Function	chemotaxis of neutrophils	7,57E-08	Increased	3,175	bias	C3AR1,C5AR1,CCL2,CCL3L1/CCL3L3,CD74,CKLF,CSF3R,CXCL3,CXCL6,FCER1G,FGR,GSN,HMGB1,IL1B,IL1R1,IL33,INPP5D,ITGAM,LYN,NCKAP1L,SELL,SELP,SERPINA1,SLIT2,SLPI,SPP1	26
Inflammatory Response	chemotaxis of neutrophils	7,57E-08	Increased	3,175	bias	C3AR1,C5AR1,CCL2,CCL3L1/CCL3L3,CD74,CKLF,CSF3R,CXCL3,CXCL6,FCER1G,FGR,GSN,HMGB1,IL1B,IL1R1,IL33,INPP5D,ITGAM,LYN,NCKAP1L,SELL,SELP,SERPINA1,SLIT2,SLPI,SPP1	26
Cell Death and Survival	cell death of myeloid cells	7,74E-08		0,993		AIM2,ANPEP,BIRC3,C1QA,CAMK2G,CASP4,CASP8,CCL2,CCR5,CD14,CTSB,CXCR4,GSN,HIF1A,HMGB1,IFNAR1,IL1B,INPP5D,ITGAM,JAK2,LGALS1,LYN,MEFV,MSR1,MYD88,NFE2L2,SLPI,SOAT1,SOD2,TLR2,TREM1	31
Cardiovascular Disease	vascular lesion	7,97E-08		0,084		ADIPOQ,APOBEC1,C1QA,CACNA1S,CCL2,CCL3L1/CCL3L3,CCR2,CCR5,CTSC,CTSK,CTSS,EFEMP2,IL1B,IL33,LPL,MMP13,MMP14,MMP3,MMP9,MSR1,PAPPA,PIK3C2A,PON3,PTX3,RETN,RUNX1,SELL,SELP,SOAT1,SPP1,TGFBR1,TIMP1,TLR2,VCAM1	34
Cellular Movement	cell movement of antigen presenting cells	8,27E-08	Increased	3,029		ADIPOQ,BMPR2,C3,C3AR1,C5AR1,CCL2,CCL20,CCL3L1/CCL3L3,Ccl9,CCR2,CCR5,CD74,CKLF,CTSZ,CXCL13,CXCL9,CXCR4,EEF1A2,GBA,GSN,HGF,HIF1A,HMGB1,IL17RA,IL1B,IL4R,MYD88,NFE2L2,NPM1,PDPN,PTX3,RETN,S100A10,S100A4,SAA1,SELL,SELP,SLIT2,SPP1,TIMP1,TLR2,TLR3,TYROBP	43
Immune Cell Trafficking	cell movement of antigen presenting cells	8,27E-08	Increased	3,029		ADIPOQ,BMPR2,C3,C3AR1,C5AR1,CCL2,CCL20,CCL3L1/CCL3L3,Ccl9,CCR2,CCR5,CD74,CKLF,CTSZ,CXCL13,CXCL9,CXCR4,EEF1A2,GBA,GSN,HGF,HIF1A,HMGB1,IL17RA,IL1B,IL4R,MYD88,NFE2L2,NPM1,PDPN,PTX3,RETN,S100A10,S100A4,SAA1,SELL,SELP,SLIT2,SPP1,TIMP1,TLR2,TLR3,TYROBP	43
Hematological System Development and Function	cell movement of antigen presenting cells	8,27E-08	Increased	3,029		ADIPOQ,BMPR2,C3,C3AR1,C5AR1,CCL2,CCL20,CCL3L1/CCL3L3,Ccl9,CCR2,CCR5,CD74,CKLF,CTSZ,CXCL13,CXCL9,CXCR4,EEF1A2,GBA,GSN,HGF,HIF1A,HMGB1,IL17RA,IL1B,IL4R,MYD88,NFE2L2,NPM1,PDPN,PTX3,RETN,S100A10,S100A4,SAA1,SELL,SELP,SLIT2,SPP1,TIMP1,TLR2,TLR3,TYROBP	43
Hematological System Development and Function	quantity of mononuclear leukocytes	8,35E-08		1,910		ADIPOQ,ANPEP,BHLHE41,BST1,C3,C3AR1,C5AR1,CAMK2G,CASP8,CCL2,CCR2,CCR5,CD27,CD3G,CD48,CD74,CHI3L1,CLEC4E,CSF2RB,CSF3R,CTSS,CXCL13,CXCR4,DDX58,DMD,DUSP10,ELF4,FCER1G,FGF7,FYB,GNAI2,Gp49a/Lilrb4,GSTP1,HEXB,HGF,HIF1A,HLA-B,HMGB1,HSP90B1,IFNAR1,IL1R1,IL2RG,IL33,IL4R,IL6ST,IMPDH2,INHBA,INPP5D,ITGAM,JAK2,LCP2,LGALS1,LGMN,LIF,LYN,MAN2A1,MBP,mir-122,MMP9,MT1H,MYD88,NDFIP1,NPY,PNP,RUNX1,SELL,SELP,Slfn1,SLFN…	81
Tissue Morphology	quantity of mononuclear leukocytes	8,35E-08		1,910		ADIPOQ,ANPEP,BHLHE41,BST1,C3,C3AR1,C5AR1,CAMK2G,CASP8,CCL2,CCR2,CCR5,CD27,CD3G,CD48,CD74,CHI3L1,CLEC4E,CSF2RB,CSF3R,CTSS,CXCL13,CXCR4,DDX58,DMD,DUSP10,ELF4,FCER1G,FGF7,FYB,GNAI2,Gp49a/Lilrb4,GSTP1,HEXB,HGF,HIF1A,HLA-B,HMGB1,HSP90B1,IFNAR1,IL1R1,IL2RG,IL33,IL4R,IL6ST,IMPDH2,INHBA,INPP5D,ITGAM,JAK2,LCP2,LGALS1,LGMN,LIF,LYN,MAN2A1,MBP,mir-122,MMP9,MT1H,MYD88,NDFIP1,NPY,PNP,RUNX1,SELL,SELP,Slfn1,SLFN…	81
Cellular Movement	migration of neutrophils	9,69E-08	Increased	2,930		BMPR2,CCL3L1/CCL3L3,CXCL3,CXCL6,FGR,HMGB1,IL17RA,IL1B,IL6ST,ITGAM,LUM,MMP9,MYD88,SAA1,SELL,SELP,SLPI,SPP1,TXN,VCAM1	20
Immune Cell Trafficking	migration of neutrophils	9,69E-08	Increased	2,930		BMPR2,CCL3L1/CCL3L3,CXCL3,CXCL6,FGR,HMGB1,IL17RA,IL1B,IL6ST,ITGAM,LUM,MMP9,MYD88,SAA1,SELL,SELP,SLPI,SPP1,TXN,VCAM1	20
Hematological System Development and Function	migration of neutrophils	9,69E-08	Increased	2,930		BMPR2,CCL3L1/CCL3L3,CXCL3,CXCL6,FGR,HMGB1,IL17RA,IL1B,IL6ST,ITGAM,LUM,MMP9,MYD88,SAA1,SELL,SELP,SLPI,SPP1,TXN,VCAM1	20
Inflammatory Response	migration of neutrophils	9,69E-08	Increased	2,930		BMPR2,CCL3L1/CCL3L3,CXCL3,CXCL6,FGR,HMGB1,IL17RA,IL1B,IL6ST,ITGAM,LUM,MMP9,MYD88,SAA1,SELL,SELP,SLPI,SPP1,TXN,VCAM1	20
Immune Cell Trafficking	activation of myeloid cells	9,75E-08	Increased	4,062	bias	ADAM9,ADIPOQ,C3,C5AR1,CCL2,CCR2,CD14,CHI3L1,CLEC4E,CXCL3,CXCL6,CXCL9,FCER1G,HMGB1,IL1B,IL33,IL4R,ITGAM,JAK2,KNG1,MSR1,MYD88,NPY,SELL,SFRP1,SLPI,SPP1,TLR2,TLR3,TPT1,TREM1,TYROBP,VAV1,VCAM1	34
Hematological System Development and Function	activation of myeloid cells	9,75E-08	Increased	4,062	bias	ADAM9,ADIPOQ,C3,C5AR1,CCL2,CCR2,CD14,CHI3L1,CLEC4E,CXCL3,CXCL6,CXCL9,FCER1G,HMGB1,IL1B,IL33,IL4R,ITGAM,JAK2,KNG1,MSR1,MYD88,NPY,SELL,SFRP1,SLPI,SPP1,TLR2,TLR3,TPT1,TREM1,TYROBP,VAV1,VCAM1	34
Inflammatory Response	activation of myeloid cells	9,75E-08	Increased	4,062	bias	ADAM9,ADIPOQ,C3,C5AR1,CCL2,CCR2,CD14,CHI3L1,CLEC4E,CXCL3,CXCL6,CXCL9,FCER1G,HMGB1,IL1B,IL33,IL4R,ITGAM,JAK2,KNG1,MSR1,MYD88,NPY,SELL,SFRP1,SLPI,SPP1,TLR2,TLR3,TPT1,TREM1,TYROBP,VAV1,VCAM1	34
Cell-To-Cell Signaling and Interaction	activation of myeloid cells	9,75E-08	Increased	4,062	bias	ADAM9,ADIPOQ,C3,C5AR1,CCL2,CCR2,CD14,CHI3L1,CLEC4E,CXCL3,CXCL6,CXCL9,FCER1G,HMGB1,IL1B,IL33,IL4R,ITGAM,JAK2,KNG1,MSR1,MYD88,NPY,SELL,SFRP1,SLPI,SPP1,TLR2,TLR3,TPT1,TREM1,TYROBP,VAV1,VCAM1	34
Immunological Disease	allergy	1,00E-07		1,492		ABCA1,ACO2,ADIPOQ,ALDOA,ALOX5AP,BGN,C3,C3AR1,CCL20,CCR2,CD74,CSF2RB,CTSS,CXCL9,CXCR4,DUSP10,ENO1,FCER1G,FGR,Gp49a/Lilrb4,GSN,HNRNPAB,HSPA5,IL1B,IL1R1,IL33,IL4R,LCP2,LGALS1,LGMN,LPL,LTC4S,LYN,MME,MMP9,NR4A2,OPTN,P4HB,PITPNB,PLA2G7,PLIN1,SELENBP1,SELP,SLIT2,TBX21,TGFBR1,TIMP1,TLR2,TPM3,VAV1	50
Hematological System Development and Function	engulfment of myeloid cells	1,05E-07		1,649	bias	ABCA1,C3,CD14,CSF2RB,FCER1G,FGR,GSN,HGF,HMGB1,IFNAR1,INPP5D,ITGAM,LUM,M6PR,MSR1,MYD88,NPM1,PTX3,Sirpb1a (includes others),TLR2,TLR3,TREM1,VAV1	23
Cellular Function and Maintenance	engulfment of myeloid cells	1,05E-07		1,649	bias	ABCA1,C3,CD14,CSF2RB,FCER1G,FGR,GSN,HGF,HMGB1,IFNAR1,INPP5D,ITGAM,LUM,M6PR,MSR1,MYD88,NPM1,PTX3,Sirpb1a (includes others),TLR2,TLR3,TREM1,VAV1	23
Hematological System Development and Function	activation of blood cells	1,12E-07	Increased	3,939		ADAM9,ADIPOQ,ANXA2,BMP2K,C1QA,C3,C3AR1,C5AR1,CASP8,CCL2,CCR2,CCR5,CD14,CD27,CD300LD,CD3G,CD48,CD74,CHI3L1,CLEC4E,CLEC7A,CLIC1,CSF2RB,CTSH,CTSS,CXCL3,CXCL6,CXCL9,FCER1G,FCGR3A,GNAI2,HIF1A,HLA-B,HMGB1,HSP90B1,IFNAR1,IL1B,IL1R1,IL2RG,IL33,IL4R,IMPDH2,INPP5D,ITGAM,JAK2,KNG1,LCP2,LGALS1,LYN,MAGT1,MBP,MSR1,MYD88,NCK1,NPPA,NPY,PDPN,PLSCR1,RUNX1,SELL,SELP,SFRP1,SLPI,SPP1,TBX21,TLR2,TLR3,TNC,TPT1,TREM1,TS…	75
Cell-To-Cell Signaling and Interaction	activation of blood cells	1,12E-07	Increased	3,939		ADAM9,ADIPOQ,ANXA2,BMP2K,C1QA,C3,C3AR1,C5AR1,CASP8,CCL2,CCR2,CCR5,CD14,CD27,CD300LD,CD3G,CD48,CD74,CHI3L1,CLEC4E,CLEC7A,CLIC1,CSF2RB,CTSH,CTSS,CXCL3,CXCL6,CXCL9,FCER1G,FCGR3A,GNAI2,HIF1A,HLA-B,HMGB1,HSP90B1,IFNAR1,IL1B,IL1R1,IL2RG,IL33,IL4R,IMPDH2,INPP5D,ITGAM,JAK2,KNG1,LCP2,LGALS1,LYN,MAGT1,MBP,MSR1,MYD88,NCK1,NPPA,NPY,PDPN,PLSCR1,RUNX1,SELL,SELP,SFRP1,SLPI,SPP1,TBX21,TLR2,TLR3,TNC,TPT1,TREM1,TS…	75
Skeletal and Muscular System Development and Function	formation of myofibrils	1,30E-07				CAPN3,DMD,Fhod3,Ldb3,LIF,MEF2C,MYH6,MYL2,MYOZ1,MYPN,OBSCN,TCAP,TMOD1,XIRP1	14
Tissue Development	formation of myofibrils	1,30E-07				CAPN3,DMD,Fhod3,Ldb3,LIF,MEF2C,MYH6,MYL2,MYOZ1,MYPN,OBSCN,TCAP,TMOD1,XIRP1	14
Embryonic Development	formation of myofibrils	1,30E-07				CAPN3,DMD,Fhod3,Ldb3,LIF,MEF2C,MYH6,MYL2,MYOZ1,MYPN,OBSCN,TCAP,TMOD1,XIRP1	14
Organ Development	formation of myofibrils	1,30E-07				CAPN3,DMD,Fhod3,Ldb3,LIF,MEF2C,MYH6,MYL2,MYOZ1,MYPN,OBSCN,TCAP,TMOD1,XIRP1	14
Organismal Development	formation of myofibrils	1,30E-07				CAPN3,DMD,Fhod3,Ldb3,LIF,MEF2C,MYH6,MYL2,MYOZ1,MYPN,OBSCN,TCAP,TMOD1,XIRP1	14
Cellular Assembly and Organization	formation of myofibrils	1,30E-07				CAPN3,DMD,Fhod3,Ldb3,LIF,MEF2C,MYH6,MYL2,MYOZ1,MYPN,OBSCN,TCAP,TMOD1,XIRP1	14
Immune Cell Trafficking	activation of granulocytes	1,39E-07	Increased	3,147	bias	C3,C5AR1,CCL2,CD14,CXCL3,CXCL6,CXCL9,HMGB1,IL1B,IL33,ITGAM,MYD88,NPY,SELL,SFRP1,SLPI,SPP1,TPT1,VAV1,VCAM1	20
Hematological System Development and Function	activation of granulocytes	1,39E-07	Increased	3,147	bias	C3,C5AR1,CCL2,CD14,CXCL3,CXCL6,CXCL9,HMGB1,IL1B,IL33,ITGAM,MYD88,NPY,SELL,SFRP1,SLPI,SPP1,TPT1,VAV1,VCAM1	20
Inflammatory Response	activation of granulocytes	1,39E-07	Increased	3,147	bias	C3,C5AR1,CCL2,CD14,CXCL3,CXCL6,CXCL9,HMGB1,IL1B,IL33,ITGAM,MYD88,NPY,SELL,SFRP1,SLPI,SPP1,TPT1,VAV1,VCAM1	20
Cell-To-Cell Signaling and Interaction	activation of granulocytes	1,39E-07	Increased	3,147	bias	C3,C5AR1,CCL2,CD14,CXCL3,CXCL6,CXCL9,HMGB1,IL1B,IL33,ITGAM,MYD88,NPY,SELL,SFRP1,SLPI,SPP1,TPT1,VAV1,VCAM1	20
Cellular Movement	cell movement of mononuclear leukocytes	1,39E-07	Increased	4,638		ABCA1,ANXA2,BGN,BMPR2,C3,CCL2,CCL20,CCL3L1/CCL3L3,CCR2,CCR5,CD48,CKLF,CTSS,CXCL13,CXCL3,CXCL9,CXCR4,ELF4,FYB,GNAI2,HGF,HMGB1,HP,IFNAR1,IL17RA,IL1B,IL33,IL6ST,INHBA,INPP5D,ITGAM,JAK2,LCP1,LGALS1,MLLT11,MMP14,MMP9,MYD88,PLA2G7,PPIB,RAP2A,RETN,RUNX1,S100A4,SAA1,SELL,SELP,SPP1,TGFBR1,TIMP1,TLR2,TSHR,VAV1,VCAM1	54
Immune Cell Trafficking	cell movement of mononuclear leukocytes	1,39E-07	Increased	4,638		ABCA1,ANXA2,BGN,BMPR2,C3,CCL2,CCL20,CCL3L1/CCL3L3,CCR2,CCR5,CD48,CKLF,CTSS,CXCL13,CXCL3,CXCL9,CXCR4,ELF4,FYB,GNAI2,HGF,HMGB1,HP,IFNAR1,IL17RA,IL1B,IL33,IL6ST,INHBA,INPP5D,ITGAM,JAK2,LCP1,LGALS1,MLLT11,MMP14,MMP9,MYD88,PLA2G7,PPIB,RAP2A,RETN,RUNX1,S100A4,SAA1,SELL,SELP,SPP1,TGFBR1,TIMP1,TLR2,TSHR,VAV1,VCAM1	54
Hematological System Development and Function	cell movement of mononuclear leukocytes	1,39E-07	Increased	4,638		ABCA1,ANXA2,BGN,BMPR2,C3,CCL2,CCL20,CCL3L1/CCL3L3,CCR2,CCR5,CD48,CKLF,CTSS,CXCL13,CXCL3,CXCL9,CXCR4,ELF4,FYB,GNAI2,HGF,HMGB1,HP,IFNAR1,IL17RA,IL1B,IL33,IL6ST,INHBA,INPP5D,ITGAM,JAK2,LCP1,LGALS1,MLLT11,MMP14,MMP9,MYD88,PLA2G7,PPIB,RAP2A,RETN,RUNX1,S100A4,SAA1,SELL,SELP,SPP1,TGFBR1,TIMP1,TLR2,TSHR,VAV1,VCAM1	54
Tissue Development	accumulation of cells	1,48E-07	Increased	3,109		ADIPOQ,BGN,BMPR2,C5AR1,CASP8,CCL2,CCL3L1/CCL3L3,CCR2,CCR5,CTSC,CXCL3,CXCL9,FASN,GNAI2,HGF,HMGB1,IFNAR1,IL1B,IL1R1,IL2RG,IL33,IL6ST,INPP5D,ITGAM,JAK2,LIF,LTC4S,MLLT11,MMP3,MMP9,MYD88,PTX3,RUNX1,SELL,SELP,SLPI,SPP1,TIMP1,TLR3,TYROBP,VCAM1,VLDLR,ZEB2	43
Cellular Movement	cell movement of macrophages	1,79E-07	Increased	2,587		ADIPOQ,BMPR2,C3,C3AR1,CCL2,CCR2,CCR5,CD74,CKLF,CXCL9,CXCR4,EEF1A2,GBA,GSN,HGF,HIF1A,HMGB1,IL17RA,IL1B,IL4R,MYD88,NFE2L2,NPM1,PTX3,RETN,S100A10,S100A4,SAA1,SELL,SELP,SPP1,TLR2,TLR3,TYROBP	34
Immune Cell Trafficking	cell movement of macrophages	1,79E-07	Increased	2,587		ADIPOQ,BMPR2,C3,C3AR1,CCL2,CCR2,CCR5,CD74,CKLF,CXCL9,CXCR4,EEF1A2,GBA,GSN,HGF,HIF1A,HMGB1,IL17RA,IL1B,IL4R,MYD88,NFE2L2,NPM1,PTX3,RETN,S100A10,S100A4,SAA1,SELL,SELP,SPP1,TLR2,TLR3,TYROBP	34
Hematological System Development and Function	cell movement of macrophages	1,79E-07	Increased	2,587		ADIPOQ,BMPR2,C3,C3AR1,CCL2,CCR2,CCR5,CD74,CKLF,CXCL9,CXCR4,EEF1A2,GBA,GSN,HGF,HIF1A,HMGB1,IL17RA,IL1B,IL4R,MYD88,NFE2L2,NPM1,PTX3,RETN,S100A10,S100A4,SAA1,SELL,SELP,SPP1,TLR2,TLR3,TYROBP	34
Inflammatory Response	cell movement of macrophages	1,79E-07	Increased	2,587		ADIPOQ,BMPR2,C3,C3AR1,CCL2,CCR2,CCR5,CD74,CKLF,CXCL9,CXCR4,EEF1A2,GBA,GSN,HGF,HIF1A,HMGB1,IL17RA,IL1B,IL4R,MYD88,NFE2L2,NPM1,PTX3,RETN,S100A10,S100A4,SAA1,SELL,SELP,SPP1,TLR2,TLR3,TYROBP	34
Cellular Movement	migration of antigen presenting cells	1,93E-07	Increased	2,191		ADIPOQ,BMPR2,C3,CCL2,CCL20,CCL3L1/CCL3L3,Ccl9,CCR2,CCR5,CD74,CTSZ,CXCL13,CXCL9,CXCR4,HGF,HIF1A,HMGB1,IL1B,NPM1,PDPN,S100A10,SLIT2,SPP1,TIMP1,TLR2,TYROBP	26
Immune Cell Trafficking	migration of antigen presenting cells	1,93E-07	Increased	2,191		ADIPOQ,BMPR2,C3,CCL2,CCL20,CCL3L1/CCL3L3,Ccl9,CCR2,CCR5,CD74,CTSZ,CXCL13,CXCL9,CXCR4,HGF,HIF1A,HMGB1,IL1B,NPM1,PDPN,S100A10,SLIT2,SPP1,TIMP1,TLR2,TYROBP	26
Hematological System Development and Function	migration of antigen presenting cells	1,93E-07	Increased	2,191		ADIPOQ,BMPR2,C3,CCL2,CCL20,CCL3L1/CCL3L3,Ccl9,CCR2,CCR5,CD74,CTSZ,CXCL13,CXCL9,CXCR4,HGF,HIF1A,HMGB1,IL1B,NPM1,PDPN,S100A10,SLIT2,SPP1,TIMP1,TLR2,TYROBP	26
Immune Cell Trafficking	accumulation of neutrophils	1,97E-07	Increased	2,234		C5AR1,CTSC,CXCL3,GNAI2,HMGB1,IL1B,IL1R1,IL33,INPP5D,ITGAM,MMP9,MYD88,PTX3,SELP,SLPI	15
Hematological System Development and Function	accumulation of neutrophils	1,97E-07	Increased	2,234		C5AR1,CTSC,CXCL3,GNAI2,HMGB1,IL1B,IL1R1,IL33,INPP5D,ITGAM,MMP9,MYD88,PTX3,SELP,SLPI	15
Inflammatory Response	accumulation of neutrophils	1,97E-07	Increased	2,234		C5AR1,CTSC,CXCL3,GNAI2,HMGB1,IL1B,IL1R1,IL33,INPP5D,ITGAM,MMP9,MYD88,PTX3,SELP,SLPI	15
Tissue Development	accumulation of neutrophils	1,97E-07	Increased	2,234		C5AR1,CTSC,CXCL3,GNAI2,HMGB1,IL1B,IL1R1,IL33,INPP5D,ITGAM,MMP9,MYD88,PTX3,SELP,SLPI	15
Cellular Movement	influx of leukocytes	1,97E-07		1,809		CCL2,CCR2,CTSC,CXCL3,CXCL6,HMGB1,IL17RA,IL1B,MMP9,MSR1,MYD88,PTX3,SERPINA1,TIMP1,TLR2	15
Immune Cell Trafficking	influx of leukocytes	1,97E-07		1,809		CCL2,CCR2,CTSC,CXCL3,CXCL6,HMGB1,IL17RA,IL1B,MMP9,MSR1,MYD88,PTX3,SERPINA1,TIMP1,TLR2	15
Hematological System Development and Function	influx of leukocytes	1,97E-07		1,809		CCL2,CCR2,CTSC,CXCL3,CXCL6,HMGB1,IL17RA,IL1B,MMP9,MSR1,MYD88,PTX3,SERPINA1,TIMP1,TLR2	15
Hematological System Development and Function	response of neutrophils	1,99E-07		1,049		ANPEP,C3,C5AR1,CSF2RB,CXCL3,FCER1G,FGR,HGF,HMGB1,IFNAR1,ITGAM,LYN,PTX3,TLR3,TYROBP,VAV1,VCAM1	17
Inflammatory Response	response of neutrophils	1,99E-07		1,049		ANPEP,C3,C5AR1,CSF2RB,CXCL3,FCER1G,FGR,HGF,HMGB1,IFNAR1,ITGAM,LYN,PTX3,TLR3,TYROBP,VAV1,VCAM1	17
Cell-To-Cell Signaling and Interaction	response of neutrophils	1,99E-07		1,049		ANPEP,C3,C5AR1,CSF2RB,CXCL3,FCER1G,FGR,HGF,HMGB1,IFNAR1,ITGAM,LYN,PTX3,TLR3,TYROBP,VAV1,VCAM1	17
Organismal Injury and Abnormalities	size of lesion	2,05E-07		0,442		ADIPOQ,C1QA,C1QTNF9,C3,CCR2,CTSS,CXCL3,GNAI2,GSN,HGF,HLA-B,HMGB1,IL1B,IL1R1,IL33,ITGAM,KNG1,LPL,MEF2C,MMP3,MMP9,MSR1,NDFIP1,NFE2L2,PON3,PTX3,SELP,SOAT1,SPP1,TGFBR1,TIMP1,TLR2,TXN,VCAM1	34
Tissue Morphology	size of lesion	2,05E-07		0,442		ADIPOQ,C1QA,C1QTNF9,C3,CCR2,CTSS,CXCL3,GNAI2,GSN,HGF,HLA-B,HMGB1,IL1B,IL1R1,IL33,ITGAM,KNG1,LPL,MEF2C,MMP3,MMP9,MSR1,NDFIP1,NFE2L2,PON3,PTX3,SELP,SOAT1,SPP1,TGFBR1,TIMP1,TLR2,TXN,VCAM1	34
Organismal Injury and Abnormalities	oral submucous fibrosis	2,20E-07				ACTA1,CXCL13,CXCL9,IL1R2,KLHL41,MB,MYBPC1,MYH2,MYL2,PLAC8,SLN,TM4SF1,TPM2	13
Gastrointestinal Disease	oral submucous fibrosis	2,20E-07				ACTA1,CXCL13,CXCL9,IL1R2,KLHL41,MB,MYBPC1,MYH2,MYL2,PLAC8,SLN,TM4SF1,TPM2	13
Cellular Function and Maintenance	function of mononuclear leukocytes	2,25E-07		0,871		BIRC3,BST1,C3AR1,CCL2,CCR5,CD27,CD3G,CD74,CHI3L1,CSF2RB,CTSC,CTSS,CXCL13,CXCR4,ELF4,EMR1,FCER1G,FYB,GNAI2,HLA-B,IFNAR1,IL1B,IL2RG,IL33,IL4R,IMPDH2,INPP5D,LGALS1,LGMN,LYN,MMP3,MT1H,MYD88,P2RX4,PNP,Retnla,SELL,SELP,Slfn2,SLPI,TBX21,TLR2,TLR3,TYROBP,VAV1	45
Hematological System Development and Function	quantity of lymphocytes	2,78E-07	Increased	2,071		ADIPOQ,ANPEP,BHLHE41,BST1,C3,C3AR1,C5AR1,CAMK2G,CASP8,CCL2,CCR2,CCR5,CD27,CD3G,CD48,CD74,CHI3L1,CLEC4E,CSF2RB,CTSS,CXCL13,CXCR4,DDX58,DUSP10,ELF4,FCER1G,FGF7,FYB,GNAI2,Gp49a/Lilrb4,GSTP1,HEXB,HGF,HIF1A,HLA-B,HMGB1,HSP90B1,IFNAR1,IL1R1,IL2RG,IL33,IL4R,IL6ST,IMPDH2,INHBA,INPP5D,ITGAM,JAK2,LCP2,LGALS1,LGMN,LIF,LYN,MAN2A1,MBP,MMP9,MT1H,MYD88,NDFIP1,NPY,PNP,RUNX1,SELL,SELP,Slfn1,SPP1,STK17B,TANK,TBX21…	77
Tissue Morphology	quantity of lymphocytes	2,78E-07	Increased	2,071		ADIPOQ,ANPEP,BHLHE41,BST1,C3,C3AR1,C5AR1,CAMK2G,CASP8,CCL2,CCR2,CCR5,CD27,CD3G,CD48,CD74,CHI3L1,CLEC4E,CSF2RB,CTSS,CXCL13,CXCR4,DDX58,DUSP10,ELF4,FCER1G,FGF7,FYB,GNAI2,Gp49a/Lilrb4,GSTP1,HEXB,HGF,HIF1A,HLA-B,HMGB1,HSP90B1,IFNAR1,IL1R1,IL2RG,IL33,IL4R,IL6ST,IMPDH2,INHBA,INPP5D,ITGAM,JAK2,LCP2,LGALS1,LGMN,LIF,LYN,MAN2A1,MBP,MMP9,MT1H,MYD88,NDFIP1,NPY,PNP,RUNX1,SELL,SELP,Slfn1,SPP1,STK17B,TANK,TBX21…	77
Cellular Movement	recruitment of macrophages	3,26E-07	Increased	2,140		ADIPOQ,C3AR1,C5AR1,CCL2,CCR2,CCR5,CLEC4E,HMGB1,IL1B,INPP5D,MMP9,MYD88,NFE2L2,S100A4,SLFN12L,SPP1,TLR2,VCAM1	18
Immune Cell Trafficking	recruitment of macrophages	3,26E-07	Increased	2,140		ADIPOQ,C3AR1,C5AR1,CCL2,CCR2,CCR5,CLEC4E,HMGB1,IL1B,INPP5D,MMP9,MYD88,NFE2L2,S100A4,SLFN12L,SPP1,TLR2,VCAM1	18
Hematological System Development and Function	recruitment of macrophages	3,26E-07	Increased	2,140		ADIPOQ,C3AR1,C5AR1,CCL2,CCR2,CCR5,CLEC4E,HMGB1,IL1B,INPP5D,MMP9,MYD88,NFE2L2,S100A4,SLFN12L,SPP1,TLR2,VCAM1	18
Inflammatory Response	recruitment of macrophages	3,26E-07	Increased	2,140		ADIPOQ,C3AR1,C5AR1,CCL2,CCR2,CCR5,CLEC4E,HMGB1,IL1B,INPP5D,MMP9,MYD88,NFE2L2,S100A4,SLFN12L,SPP1,TLR2,VCAM1	18
Cell-To-Cell Signaling and Interaction	recruitment of macrophages	3,26E-07	Increased	2,140		ADIPOQ,C3AR1,C5AR1,CCL2,CCR2,CCR5,CLEC4E,HMGB1,IL1B,INPP5D,MMP9,MYD88,NFE2L2,S100A4,SLFN12L,SPP1,TLR2,VCAM1	18
Organismal Injury and Abnormalities	Lesion Formation	3,27E-07		0,297		ADIPOQ,APOBEC1,C1QA,C1QTNF9,C3,CCL2,CCL3L1/CCL3L3,CCR2,CCR5,CTSS,CXCL3,EFEMP2,GNAI2,GSN,HGF,HLA-B,HMGB1,HSP90B1,IL1B,IL1R1,IL2RG,IL33,ITGAM,KNG1,LPL,LUM,MEF2C,MMP3,MMP9,MSR1,MT1H,MYH6,NDFIP1,NFE2L2,PLA2G7,PON3,PTX3,RUNX1,SELP,SERPINA1,SLPI,SOAT1,SOD2,SPP1,TGFBR1,TIMP1,TLR2,TXN,VCAM1	49
Hematological System Development and Function	proliferation of T lymphocytes	3,35E-07		1,689		ABI1,BHLHE41,BIRC3,C3,C5AR1,CASP8,CCL2,CCR2,CCR5,CD14,CD27,CD3G,CD48,CD74,CSF2RB,CTSZ,CXCR4,DUSP10,ELF4,FCER1G,FCGR3A,FYB,GNAI2,GPAM,HMGB1,HSP90B1,HSPA5,IFNAR1,IL1B,IL1R1,IL2RG,IL4R,IL6ST,IMPDH2,INHBA,INPP5D,ITGAM,LCP2,LGALS1,MBP,MMP9,Ms4a4b (includes others),MYD88,MYH6,NCK1,NCKAP1L,NDFIP1,NPPA,NPY,PNP,RGS2,RUNX1,SELL,Slfn1,SPP1,SRGN,STK17B,TBX21,TGFBR1,TLR2,TLR3,TXN,TYROBP,VAV1,VCAM1	65
Cellular Development	proliferation of T lymphocytes	3,35E-07		1,689		ABI1,BHLHE41,BIRC3,C3,C5AR1,CASP8,CCL2,CCR2,CCR5,CD14,CD27,CD3G,CD48,CD74,CSF2RB,CTSZ,CXCR4,DUSP10,ELF4,FCER1G,FCGR3A,FYB,GNAI2,GPAM,HMGB1,HSP90B1,HSPA5,IFNAR1,IL1B,IL1R1,IL2RG,IL4R,IL6ST,IMPDH2,INHBA,INPP5D,ITGAM,LCP2,LGALS1,MBP,MMP9,Ms4a4b (includes others),MYD88,MYH6,NCK1,NCKAP1L,NDFIP1,NPPA,NPY,PNP,RGS2,RUNX1,SELL,Slfn1,SPP1,SRGN,STK17B,TBX21,TGFBR1,TLR2,TLR3,TXN,TYROBP,VAV1,VCAM1	65
Cellular Growth and Proliferation	proliferation of T lymphocytes	3,35E-07		1,689		ABI1,BHLHE41,BIRC3,C3,C5AR1,CASP8,CCL2,CCR2,CCR5,CD14,CD27,CD3G,CD48,CD74,CSF2RB,CTSZ,CXCR4,DUSP10,ELF4,FCER1G,FCGR3A,FYB,GNAI2,GPAM,HMGB1,HSP90B1,HSPA5,IFNAR1,IL1B,IL1R1,IL2RG,IL4R,IL6ST,IMPDH2,INHBA,INPP5D,ITGAM,LCP2,LGALS1,MBP,MMP9,Ms4a4b (includes others),MYD88,MYH6,NCK1,NCKAP1L,NDFIP1,NPPA,NPY,PNP,RGS2,RUNX1,SELL,Slfn1,SPP1,SRGN,STK17B,TBX21,TGFBR1,TLR2,TLR3,TXN,TYROBP,VAV1,VCAM1	65
Cellular Movement	infiltration by neutrophils	3,41E-07	Increased	2,945		ADIPOQ,ALOX5AP,C2,C3,CCR2,CTSB,CXCL3,FCER1G,HGF,HMGB1,IL17RA,IL1B,IL1R1,IL33,ITGAM,LGALS1,MYD88,PTX3,SELL,SELP,SFRP1,SPP1,TLR2,TREM1	24
Immune Cell Trafficking	infiltration by neutrophils	3,41E-07	Increased	2,945		ADIPOQ,ALOX5AP,C2,C3,CCR2,CTSB,CXCL3,FCER1G,HGF,HMGB1,IL17RA,IL1B,IL1R1,IL33,ITGAM,LGALS1,MYD88,PTX3,SELL,SELP,SFRP1,SPP1,TLR2,TREM1	24
Hematological System Development and Function	infiltration by neutrophils	3,41E-07	Increased	2,945		ADIPOQ,ALOX5AP,C2,C3,CCR2,CTSB,CXCL3,FCER1G,HGF,HMGB1,IL17RA,IL1B,IL1R1,IL33,ITGAM,LGALS1,MYD88,PTX3,SELL,SELP,SFRP1,SPP1,TLR2,TREM1	24
Inflammatory Response	infiltration by neutrophils	3,41E-07	Increased	2,945		ADIPOQ,ALOX5AP,C2,C3,CCR2,CTSB,CXCL3,FCER1G,HGF,HMGB1,IL17RA,IL1B,IL1R1,IL33,ITGAM,LGALS1,MYD88,PTX3,SELL,SELP,SFRP1,SPP1,TLR2,TREM1	24
Immunological Disease	abnormal quantity of cytokine	3,61E-07				C3,C3AR1,CCL3L1/CCL3L3,CCR5,CD14,CTSC,GNAI2,Gp49a/Lilrb4,HEXB,HIF1A,IFNAR1,IL1R1,INPP5D,LYN,MMP9,MYD88,SELP,SPP1,TBX21,TLR2,TLR3	21
Organ Morphology	abnormal morphology of femur	3,96E-07				ACP5,BGN,COL12A1,CSGALNACT1,FCER1G,HOXC11,IBSP,IL6ST,INPP5D,LUM,MMP13,MMP14,MMP9,SLC39A14,SOST,TYROBP	16
Skeletal and Muscular System Development and Function	abnormal morphology of femur	3,96E-07				ACP5,BGN,COL12A1,CSGALNACT1,FCER1G,HOXC11,IBSP,IL6ST,INPP5D,LUM,MMP13,MMP14,MMP9,SLC39A14,SOST,TYROBP	16
Tissue Development	abnormal morphology of femur	3,96E-07				ACP5,BGN,COL12A1,CSGALNACT1,FCER1G,HOXC11,IBSP,IL6ST,INPP5D,LUM,MMP13,MMP14,MMP9,SLC39A14,SOST,TYROBP	16
Connective Tissue Development and Function	abnormal morphology of femur	3,96E-07				ACP5,BGN,COL12A1,CSGALNACT1,FCER1G,HOXC11,IBSP,IL6ST,INPP5D,LUM,MMP13,MMP14,MMP9,SLC39A14,SOST,TYROBP	16
Embryonic Development	abnormal morphology of femur	3,96E-07				ACP5,BGN,COL12A1,CSGALNACT1,FCER1G,HOXC11,IBSP,IL6ST,INPP5D,LUM,MMP13,MMP14,MMP9,SLC39A14,SOST,TYROBP	16
Organ Development	abnormal morphology of femur	3,96E-07				ACP5,BGN,COL12A1,CSGALNACT1,FCER1G,HOXC11,IBSP,IL6ST,INPP5D,LUM,MMP13,MMP14,MMP9,SLC39A14,SOST,TYROBP	16
Organismal Development	abnormal morphology of femur	3,96E-07				ACP5,BGN,COL12A1,CSGALNACT1,FCER1G,HOXC11,IBSP,IL6ST,INPP5D,LUM,MMP13,MMP14,MMP9,SLC39A14,SOST,TYROBP	16
Hematological System Development and Function	immune response of neutrophils	3,96E-07		1,049		ANPEP,C3,CSF2RB,CXCL3,FCER1G,FGR,HGF,HMGB1,IFNAR1,ITGAM,LYN,PTX3,TLR3,TYROBP,VAV1,VCAM1	16
Inflammatory Response	immune response of neutrophils	3,96E-07		1,049		ANPEP,C3,CSF2RB,CXCL3,FCER1G,FGR,HGF,HMGB1,IFNAR1,ITGAM,LYN,PTX3,TLR3,TYROBP,VAV1,VCAM1	16
Cell-To-Cell Signaling and Interaction	immune response of neutrophils	3,96E-07		1,049		ANPEP,C3,CSF2RB,CXCL3,FCER1G,FGR,HGF,HMGB1,IFNAR1,ITGAM,LYN,PTX3,TLR3,TYROBP,VAV1,VCAM1	16
Cell Death and Survival	cell death of phagocytes	4,02E-07		0,863		AIM2,ANPEP,BIRC3,C1QA,CAMK2G,CASP4,CASP8,CCL2,CCR5,CD14,CTSB,CXCR4,FCER1G,GSN,HIF1A,HMGB1,IFNAR1,IL1B,INPP5D,MEFV,MSR1,MYD88,NFE2L2,SLPI,SOAT1,SOD2,SRGN,TLR2,TLR3,TREM1	30
Cellular Movement	cell movement of tumor cells	4,10E-07	Increased	2,846		ADIPOQ,CCL2,CD74,CSF3R,CTSB,CXCR4,GSN,HGF,HMGB1,let-7,LUM,LYN,mir-29,MMP13,MMP14,SFRP1,SFRP2,SLIT2,SLPI,SPARC,SPP1,TGFBR1,TM4SF1,TNC,VCAM1,VCAN	26
Cell-To-Cell Signaling and Interaction	response of antigen presenting cells	4,31E-07	Increased	2,249		ABCA1,ATP7A,C3,CD14,CD74,CLEC7A,CTSS,DDX58,FCER1G,FGR,Gp49a/Lilrb4,GSN,HGF,HMGB1,HSP90AA1,IFNAR1,IL6ST,INPP5D,ITGAM,LUM,LYN,MYD88,NPM1,Sirpb1a (includes others),TLR2,TLR3,TREM1	27
Immunological Disease	abnormality of immune system	4,31E-07				C3,C3AR1,CCL3L1/CCL3L3,CCR5,CD14,CTSC,EMR1,FCER1G,GNAI2,Gp49a/Lilrb4,HEXB,HIF1A,IFNAR1,IL1R1,IL2RG,INPP5D,LYN,MAN2A1,MMP9,MYD88,SELP,SPP1,TBX21,TLR2,TLR3	25
Cardiovascular System Development and Function	vascularization	4,39E-07	Increased	3,249		ADAM9,ADAMTS12,ADIPOQ,ANPEP,ANXA2,C3,CCR2,CCR5,CDH5,CXCL3,CXCR4,HGF,HIF1A,HMGB1,IFNAR1,IL1B,INHBA,KNG1,LGALS1,MB,MMP13,MMP14,MMP3,MMP9,NPY,S100A10,S100A4,SPP1,TIMP1,VCAM1,VLDLR	31
Inflammatory Response	phagocytosis of leukocytes	4,43E-07		1,539	bias	ABCA1,C3,CD14,CSF2RB,FCER1G,FGR,GSN,HGF,HMGB1,IFNAR1,INPP5D,ITGAM,LUM,MSR1,MYD88,NPM1,PTX3,Sirpb1a (includes others),TLR2,TLR3,TREM1,VAV1	22
Cell-To-Cell Signaling and Interaction	phagocytosis of leukocytes	4,43E-07		1,539	bias	ABCA1,C3,CD14,CSF2RB,FCER1G,FGR,GSN,HGF,HMGB1,IFNAR1,INPP5D,ITGAM,LUM,MSR1,MYD88,NPM1,PTX3,Sirpb1a (includes others),TLR2,TLR3,TREM1,VAV1	22
Cellular Function and Maintenance	phagocytosis of leukocytes	4,43E-07		1,539	bias	ABCA1,C3,CD14,CSF2RB,FCER1G,FGR,GSN,HGF,HMGB1,IFNAR1,INPP5D,ITGAM,LUM,MSR1,MYD88,NPM1,PTX3,Sirpb1a (includes others),TLR2,TLR3,TREM1,VAV1	22
Developmental Disorder	Hypertrophy	4,50E-07	Increased	2,111		ABCA1,ADIPOQ,BMPR2,C3,CCR2,CKM,CKMT2,CTSB,CTSC,CYP1B1,DES,DMD,FABP3,GNAI2,GSN,HGF,HIF1A,HMGB1,IL1B,IL33,IL6ST,INHBA,JAK2,KLK3,LEMD3,LIF,LYN,MB,MMP19,MMP3,MMP9,MYH6,MYH7,MYL2,NPPA,P2RX4,PFKM,PLIN1,PNPLA2,RAB1A,RGS2,S100A10,SGCG,SLC2A4,SOD2,SOST,TCAP,TIMP1,TLR2,TLR3,TPPP2,TRDN,TSHR,TXN	54
Hematological System Development and Function	function of lymphocytes	4,97E-07		0,871		BIRC3,BST1,C3AR1,CCR5,CD27,CD3G,CD74,CHI3L1,CSF2RB,CTSC,CTSS,CXCL13,CXCR4,ELF4,EMR1,FCER1G,FYB,GNAI2,HLA-B,IFNAR1,IL1B,IL2RG,IL33,IL4R,IMPDH2,INPP5D,LGALS1,LGMN,LYN,MMP3,MT1H,MYD88,P2RX4,PNP,Retnla,SELL,SELP,Slfn2,SLPI,TBX21,TLR2,TLR3,TYROBP,VAV1	44
Cellular Function and Maintenance	function of lymphocytes	4,97E-07		0,871		BIRC3,BST1,C3AR1,CCR5,CD27,CD3G,CD74,CHI3L1,CSF2RB,CTSC,CTSS,CXCL13,CXCR4,ELF4,EMR1,FCER1G,FYB,GNAI2,HLA-B,IFNAR1,IL1B,IL2RG,IL33,IL4R,IMPDH2,INPP5D,LGALS1,LGMN,LYN,MMP3,MT1H,MYD88,P2RX4,PNP,Retnla,SELL,SELP,Slfn2,SLPI,TBX21,TLR2,TLR3,TYROBP,VAV1	44
Skeletal and Muscular System Development and Function	migration of smooth muscle cells	5,16E-07	Increased	2,876		ADIPOQ,ALOX5AP,BMPR2,CCL2,CKLF,CYP1B1,HGF,HMGB1,IL1B,IL6ST,ITGAM,MMP3,MMP9,NFE2L2,PAPPA,RETN,S100A4,SPP1,TIMP1,TLR2,TPT1,TXN,VCAN	23
Cellular Movement	migration of smooth muscle cells	5,16E-07	Increased	2,876		ADIPOQ,ALOX5AP,BMPR2,CCL2,CKLF,CYP1B1,HGF,HMGB1,IL1B,IL6ST,ITGAM,MMP3,MMP9,NFE2L2,PAPPA,RETN,S100A4,SPP1,TIMP1,TLR2,TPT1,TXN,VCAN	23
Cell-To-Cell Signaling and Interaction	response of mononuclear leukocytes	5,19E-07	Increased	3,371		C3AR1,C5AR1,CASP8,CCL2,CCR2,CCR5,CD48,CLEC7A,CSF2RB,CTSS,CXCL9,CYP7B1,HMGB1,HSP90B1,IFNAR1,IL1R1,IL1RAP,IL33,KLK3,LCP2,LGALS1,LIF,LYN,MSR1,MYD88,PNP,TBX21,TLR2,TLR3,TREM1,VAV1,VCAM1	32
Cell Death and Survival	apoptosis of myeloid cells	5,44E-07		1,003		ANPEP,BIRC3,C1QA,CAMK2G,CASP4,CASP8,CCL2,CD14,CXCR4,GSN,HIF1A,HMGB1,IL1B,INPP5D,ITGAM,JAK2,LGALS1,LYN,MEFV,MSR1,MYD88,NFE2L2,SLPI,SOAT1,SOD2,TLR2,TREM1	27
Infectious Disease	Streptococcal infection	5,58E-07		-1,673		C1QA,C3,CCL2,CCR2,CTSB,IL1B,IL1R1,MYD88,SCN1B,TLR2	10
Cell Death and Survival	cell death of macrophages	6,61E-07		1,391		AIM2,BIRC3,C1QA,CAMK2G,CASP4,CASP8,CCR5,CD14,CTSB,HIF1A,HMGB1,IFNAR1,IL1B,INPP5D,MEFV,MSR1,MYD88,NFE2L2,SOAT1,SOD2,TLR2	21
Hematological System Development and Function	phagocytosis of myeloid cells	6,61E-07		1,352	bias	ABCA1,C3,CD14,CSF2RB,FCER1G,FGR,GSN,HGF,HMGB1,IFNAR1,INPP5D,ITGAM,LUM,MYD88,NPM1,PTX3,Sirpb1a (includes others),TLR2,TLR3,TREM1,VAV1	21
Inflammatory Response	phagocytosis of myeloid cells	6,61E-07		1,352	bias	ABCA1,C3,CD14,CSF2RB,FCER1G,FGR,GSN,HGF,HMGB1,IFNAR1,INPP5D,ITGAM,LUM,MYD88,NPM1,PTX3,Sirpb1a (includes others),TLR2,TLR3,TREM1,VAV1	21
Cell-To-Cell Signaling and Interaction	phagocytosis of myeloid cells	6,61E-07		1,352	bias	ABCA1,C3,CD14,CSF2RB,FCER1G,FGR,GSN,HGF,HMGB1,IFNAR1,INPP5D,ITGAM,LUM,MYD88,NPM1,PTX3,Sirpb1a (includes others),TLR2,TLR3,TREM1,VAV1	21
Cellular Function and Maintenance	phagocytosis of myeloid cells	6,61E-07		1,352	bias	ABCA1,C3,CD14,CSF2RB,FCER1G,FGR,GSN,HGF,HMGB1,IFNAR1,INPP5D,ITGAM,LUM,MYD88,NPM1,PTX3,Sirpb1a (includes others),TLR2,TLR3,TREM1,VAV1	21
Cancer	Cancer	7,53E-07	Increased	2,068		AATF,ABCA8,ACBD4,ACP5,ACTA1,ACTN2,ADAM9,ADAMTS12,ADAMTS5,ADIPOQ,AGBL1,AGL,AIM2,AK2,AKR1B10,ALDOA,ANGPTL1,ANO5,ANO6,ANPEP,ANXA2,APOBEC1,ARF4,ARPC5,ASB5,ATP1A2,ATP2A1,ATP6V1A,ATP6V1B2,ATP7A,BCHE,BGN,BHLHE41,BIRC3,BMP2K,BMPR2,BZW1,C19orf53,C2,C2orf40,C3,C3orf30,C6orf62,CA11,CA3,CACNA1S,CAP2,CAPN3,CAPN6,CASP4,CASP8,CASQ1,CCDC41,CCL2,CCR2,CCR5,CCT5,CD14,CD27,CD300C,CD48,CD74,CDH5,CETN3,CFI,CHI3L1,CHL1…	455
Inflammatory Response	phagocytosis of blood cells	7,72E-07		1,553	bias	ABCA1,C3,CD14,CSF2RB,FCER1G,FGR,GSN,HGF,HMGB1,IFNAR1,INPP5D,ITGAM,LUM,LYN,MSR1,MYD88,NPM1,PTX3,Sirpb1a (includes others),TLR2,TLR3,TREM1,VAV1	23
Cell-To-Cell Signaling and Interaction	phagocytosis of blood cells	7,72E-07		1,553	bias	ABCA1,C3,CD14,CSF2RB,FCER1G,FGR,GSN,HGF,HMGB1,IFNAR1,INPP5D,ITGAM,LUM,LYN,MSR1,MYD88,NPM1,PTX3,Sirpb1a (includes others),TLR2,TLR3,TREM1,VAV1	23
Cellular Function and Maintenance	phagocytosis of blood cells	7,72E-07		1,553	bias	ABCA1,C3,CD14,CSF2RB,FCER1G,FGR,GSN,HGF,HMGB1,IFNAR1,INPP5D,ITGAM,LUM,LYN,MSR1,MYD88,NPM1,PTX3,Sirpb1a (includes others),TLR2,TLR3,TREM1,VAV1	23
Tissue Morphology	quantity of cells	9,17E-07	Increased	2,597		ABCA1,ADAMTS12,ADIPOQ,ANPEP,ATP7A,BGN,BHLHE41,BIRC3,BMPR2,BST1,C1QA,C3,C3AR1,C5AR1,CAMK2G,CASP8,CCL2,CCL20,CCL3L1/CCL3L3,Ccl9,CCR2,CCR5,CD27,Cd33,CD3G,CD48,CD74,CHI3L1,CLEC4E,CLEC7A,CLIC1,CMYA5,COX6A2,CSF2RB,CSF3R,CTSB,CTSK,CTSS,CXCL13,CXCL6,CXCR4,DCLK1,DDX58,DMD,DUSP10,EAPP,ELF4,ENO1,FCER1G,FGF13,FGF7,FYB,GBA,GNAI2,Gp49a/Lilrb4,GSN,GSTP1,HEXB,HGF,HIF1A,HLA-B,HMGB1,HSP90B1,IFNAR1,IL13RA2,IL17RA,I…	154
Immune Cell Trafficking	adhesion of granulocytes	9,48E-07	Increased	2,812	bias	C3,CD300LD,CSF3R,CXCL3,FGR,IL1B,IL33,INPP5D,ITGAM,KNG1,LCP1,LYN,NPPA,SELL,SELP,TXN,VAV1,VCAM1	18
Hematological System Development and Function	adhesion of granulocytes	9,48E-07	Increased	2,812	bias	C3,CD300LD,CSF3R,CXCL3,FGR,IL1B,IL33,INPP5D,ITGAM,KNG1,LCP1,LYN,NPPA,SELL,SELP,TXN,VAV1,VCAM1	18
Cell-To-Cell Signaling and Interaction	adhesion of granulocytes	9,48E-07	Increased	2,812	bias	C3,CD300LD,CSF3R,CXCL3,FGR,IL1B,IL33,INPP5D,ITGAM,KNG1,LCP1,LYN,NPPA,SELL,SELP,TXN,VAV1,VCAM1	18
Tissue Development	adhesion of granulocytes	9,48E-07	Increased	2,812	bias	C3,CD300LD,CSF3R,CXCL3,FGR,IL1B,IL33,INPP5D,ITGAM,KNG1,LCP1,LYN,NPPA,SELL,SELP,TXN,VAV1,VCAM1	18
Immune Cell Trafficking	activation of mast cells	9,98E-07	Increased	2,301		C3,CCL2,CCR2,CD300LD,CD48,FCER1G,IL33,ITGAM,LCP2,LYN,NPY,PLSCR1,TLR3,TPT1	14
Hematological System Development and Function	activation of mast cells	9,98E-07	Increased	2,301		C3,CCL2,CCR2,CD300LD,CD48,FCER1G,IL33,ITGAM,LCP2,LYN,NPY,PLSCR1,TLR3,TPT1	14
Inflammatory Response	activation of mast cells	9,98E-07	Increased	2,301		C3,CCL2,CCR2,CD300LD,CD48,FCER1G,IL33,ITGAM,LCP2,LYN,NPY,PLSCR1,TLR3,TPT1	14
Cell-To-Cell Signaling and Interaction	activation of mast cells	9,98E-07	Increased	2,301		C3,CCL2,CCR2,CD300LD,CD48,FCER1G,IL33,ITGAM,LCP2,LYN,NPY,PLSCR1,TLR3,TPT1	14
Hypersensitivity Response	activation of mast cells	9,98E-07	Increased	2,301		C3,CCL2,CCR2,CD300LD,CD48,FCER1G,IL33,ITGAM,LCP2,LYN,NPY,PLSCR1,TLR3,TPT1	14
Cellular Movement	homing of mononuclear leukocytes	1,06E-06	Increased	3,185	bias	CCL2,CCL20,CCL3L1/CCL3L3,CCR2,CCR5,CKLF,CXCL13,CXCL3,CXCL9,CXCR4,ELF4,FYB,GNAI2,HMGB1,HP,IL1B,INHBA,LCP1,LGALS1,MMP9,PLA2G7,PPIB,RUNX1,S100A4,SAA1,SELL,SPP1,TLR2	28
Immune Cell Trafficking	homing of mononuclear leukocytes	1,06E-06	Increased	3,185	bias	CCL2,CCL20,CCL3L1/CCL3L3,CCR2,CCR5,CKLF,CXCL13,CXCL3,CXCL9,CXCR4,ELF4,FYB,GNAI2,HMGB1,HP,IL1B,INHBA,LCP1,LGALS1,MMP9,PLA2G7,PPIB,RUNX1,S100A4,SAA1,SELL,SPP1,TLR2	28
Hematological System Development and Function	homing of mononuclear leukocytes	1,06E-06	Increased	3,185	bias	CCL2,CCL20,CCL3L1/CCL3L3,CCR2,CCR5,CKLF,CXCL13,CXCL3,CXCL9,CXCR4,ELF4,FYB,GNAI2,HMGB1,HP,IL1B,INHBA,LCP1,LGALS1,MMP9,PLA2G7,PPIB,RUNX1,S100A4,SAA1,SELL,SPP1,TLR2	28
Skeletal and Muscular System Development and Function	cell movement of smooth muscle cells	1,08E-06	Increased	2,711		ADIPOQ,ALOX5AP,BMPR2,CCL2,CKLF,CYP1B1,HGF,HMGB1,IL1B,IL6ST,ITGAM,MMP3,MMP9,NFE2L2,PAPPA,RETN,S100A4,SLIT2,SPP1,TIMP1,TLR2,TPT1,TXN,VCAN	24
Cellular Movement	cell movement of smooth muscle cells	1,08E-06	Increased	2,711		ADIPOQ,ALOX5AP,BMPR2,CCL2,CKLF,CYP1B1,HGF,HMGB1,IL1B,IL6ST,ITGAM,MMP3,MMP9,NFE2L2,PAPPA,RETN,S100A4,SLIT2,SPP1,TIMP1,TLR2,TPT1,TXN,VCAN	24
Immune Cell Trafficking	adhesion of mononuclear leukocytes	1,14E-06	Increased	3,894	bias	CCL2,CCL20,CCL3L1/CCL3L3,CD48,CXCL9,FYB,GNAI2,HGF,HMGB1,IL1B,IL6ST,ITGAM,LCP1,LIF,MYD88,PPIB,RAP2A,SELL,SELP,SPP1,TLR2,VAV1,VCAM1	23
Hematological System Development and Function	adhesion of mononuclear leukocytes	1,14E-06	Increased	3,894	bias	CCL2,CCL20,CCL3L1/CCL3L3,CD48,CXCL9,FYB,GNAI2,HGF,HMGB1,IL1B,IL6ST,ITGAM,LCP1,LIF,MYD88,PPIB,RAP2A,SELL,SELP,SPP1,TLR2,VAV1,VCAM1	23
Cell-To-Cell Signaling and Interaction	adhesion of mononuclear leukocytes	1,14E-06	Increased	3,894	bias	CCL2,CCL20,CCL3L1/CCL3L3,CD48,CXCL9,FYB,GNAI2,HGF,HMGB1,IL1B,IL6ST,ITGAM,LCP1,LIF,MYD88,PPIB,RAP2A,SELL,SELP,SPP1,TLR2,VAV1,VCAM1	23
Tissue Development	adhesion of mononuclear leukocytes	1,14E-06	Increased	3,894	bias	CCL2,CCL20,CCL3L1/CCL3L3,CD48,CXCL9,FYB,GNAI2,HGF,HMGB1,IL1B,IL6ST,ITGAM,LCP1,LIF,MYD88,PPIB,RAP2A,SELL,SELP,SPP1,TLR2,VAV1,VCAM1	23
Cardiovascular Disease	aortic aneurysm	1,21E-06				CACNA1S,CCR2,CTSC,CTSK,CTSS,MMP13,MMP14,MMP3,MMP9,PIK3C2A,RETN,TGFBR1,TIMP1	13
Protein Synthesis	proteolysis of Gelatin	1,21E-06	Increased	2,184	bias	ADAM9,CTSK,CTSS,KLK3,MMP13,MMP14,MMP19,MMP3,MMP9	9
Post-Translational Modification	proteolysis of Gelatin	1,21E-06	Increased	2,184	bias	ADAM9,CTSK,CTSS,KLK3,MMP13,MMP14,MMP19,MMP3,MMP9	9
Protein Degradation	proteolysis of Gelatin	1,21E-06	Increased	2,184	bias	ADAM9,CTSK,CTSS,KLK3,MMP13,MMP14,MMP19,MMP3,MMP9	9
Cellular Movement	cell movement of monocytes	1,23E-06	Increased	3,539	bias	ABCA1,ANXA2,CCL2,CCL20,CCL3L1/CCL3L3,CCR2,CTSS,CXCL3,CXCL9,CXCR4,HGF,HMGB1,HP,IL1B,IL6ST,INHBA,ITGAM,LGALS1,MMP14,MMP9,PLA2G7,RETN,SPP1,VCAM1	24
Immune Cell Trafficking	cell movement of monocytes	1,23E-06	Increased	3,539	bias	ABCA1,ANXA2,CCL2,CCL20,CCL3L1/CCL3L3,CCR2,CTSS,CXCL3,CXCL9,CXCR4,HGF,HMGB1,HP,IL1B,IL6ST,INHBA,ITGAM,LGALS1,MMP14,MMP9,PLA2G7,RETN,SPP1,VCAM1	24
Hematological System Development and Function	cell movement of monocytes	1,23E-06	Increased	3,539	bias	ABCA1,ANXA2,CCL2,CCL20,CCL3L1/CCL3L3,CCR2,CTSS,CXCL3,CXCL9,CXCR4,HGF,HMGB1,HP,IL1B,IL6ST,INHBA,ITGAM,LGALS1,MMP14,MMP9,PLA2G7,RETN,SPP1,VCAM1	24
Inflammatory Response	cell movement of monocytes	1,23E-06	Increased	3,539	bias	ABCA1,ANXA2,CCL2,CCL20,CCL3L1/CCL3L3,CCR2,CTSS,CXCL3,CXCL9,CXCR4,HGF,HMGB1,HP,IL1B,IL6ST,INHBA,ITGAM,LGALS1,MMP14,MMP9,PLA2G7,RETN,SPP1,VCAM1	24
Immune Cell Trafficking	activation of antigen presenting cells	1,23E-06	Increased	3,261	bias	ADIPOQ,C3,CCL2,CCR2,CD14,CD74,CHI3L1,CLEC4E,CLEC7A,CTSH,CTSS,FCER1G,HLA-B,HMGB1,HSP90B1,IFNAR1,IL1B,IL33,IL4R,JAK2,KNG1,LYN,MSR1,MYD88,NPY,SLPI,TLR2,TLR3,TSHR,TYROBP	30
Hematological System Development and Function	activation of antigen presenting cells	1,23E-06	Increased	3,261	bias	ADIPOQ,C3,CCL2,CCR2,CD14,CD74,CHI3L1,CLEC4E,CLEC7A,CTSH,CTSS,FCER1G,HLA-B,HMGB1,HSP90B1,IFNAR1,IL1B,IL33,IL4R,JAK2,KNG1,LYN,MSR1,MYD88,NPY,SLPI,TLR2,TLR3,TSHR,TYROBP	30
Inflammatory Response	activation of antigen presenting cells	1,23E-06	Increased	3,261	bias	ADIPOQ,C3,CCL2,CCR2,CD14,CD74,CHI3L1,CLEC4E,CLEC7A,CTSH,CTSS,FCER1G,HLA-B,HMGB1,HSP90B1,IFNAR1,IL1B,IL33,IL4R,JAK2,KNG1,LYN,MSR1,MYD88,NPY,SLPI,TLR2,TLR3,TSHR,TYROBP	30
Cell-To-Cell Signaling and Interaction	activation of antigen presenting cells	1,23E-06	Increased	3,261	bias	ADIPOQ,C3,CCL2,CCR2,CD14,CD74,CHI3L1,CLEC4E,CLEC7A,CTSH,CTSS,FCER1G,HLA-B,HMGB1,HSP90B1,IFNAR1,IL1B,IL33,IL4R,JAK2,KNG1,LYN,MSR1,MYD88,NPY,SLPI,TLR2,TLR3,TSHR,TYROBP	30
Lipid Metabolism	storage of lipid	1,25E-06		0,018		ABCA1,ADIPOQ,C3,HEXA,HEXB,LIPA,LPL,MEST,MSR1,NPY,PLIN1,RBP1,SOAT1,UCP3,UGCG	15
Small Molecule Biochemistry	storage of lipid	1,25E-06		0,018		ABCA1,ADIPOQ,C3,HEXA,HEXB,LIPA,LPL,MEST,MSR1,NPY,PLIN1,RBP1,SOAT1,UCP3,UGCG	15
Cellular Function and Maintenance	engulfment of phagocytes	1,34E-06		1,890	bias	ABCA1,C3,CD14,CSF2RB,FCER1G,FGR,GSN,HGF,HMGB1,IFNAR1,INPP5D,ITGAM,LUM,M6PR,MSR1,MYD88,NPM1,PTX3,Sirpb1a (includes others),TLR2,TLR3,VAV1	22
Cellular Movement	invasion of cells	1,50E-06	Increased	4,891		ACSL4,ADAM9,ADIPOQ,ANPEP,ARRDC3,BHLHE41,BMPR2,CA3,CCL2,CD14,CD53,CHI3L1,CSNK2A2,CTSB,CTSK,CTSS,CTSZ,CXCR4,CYP1B1,FGF13,FGF7,FSCN1,GNAI2,GSN,HGF,HHEX,HIF1A,HMGB1,HSP90AA1,HSP90B1,HSPA5,IL13RA2,IL1B,INHBA,ITGAM,JAK2,KLK3,KNG1,LCP1,let-7,LGALS1,LGMN,LYN,mir-29,MMP13,MMP14,MMP3,MMP9,NFE2L2,NPM1,PAPPA,PICALM,PTP4A1,S100A10,S100A4,SAA1,SDCBP,SERPINA1,SFRP1,SKAP2,SLIT2,SNCG,SOD2,SPARC,SPP1,SULF1,TAGLN2,…	74
Organismal Injury and Abnormalities	cytosis of blood cells	1,56E-06		1,221		ATP1A2,CCL2,CCR2,CSF3R,CXCR4,Hamp/Hamp2,IL1B,IL1R1,IL6ST,JAK2,LIF,MMP9,MYD88,PLSCR1,SELL,SELP,SPP1,TLR2	18
Cardiovascular Disease	aneurysm	1,59E-06		0,277		CACNA1S,CCR2,CTSC,CTSK,CTSS,EFEMP2,MMP13,MMP14,MMP3,MMP9,PIK3C2A,RETN,RUNX1,SPP1,TGFBR1,TIMP1	16
Cardiovascular System Development and Function	angiogenesis of tumor	1,61E-06	Increased	3,494		ANGPTL1,ANXA2,CDH5,CTSB,CTSS,CXCL6,HGF,HIF1A,IL1B,KNG1,LGALS1,MMP14,MMP3,MMP9,PIK3C2A,SPP1,TIMP1	17
Cancer	angiogenesis of tumor	1,61E-06	Increased	3,494		ANGPTL1,ANXA2,CDH5,CTSB,CTSS,CXCL6,HGF,HIF1A,IL1B,KNG1,LGALS1,MMP14,MMP3,MMP9,PIK3C2A,SPP1,TIMP1	17
Cellular Movement	migration of dendritic cells	1,69E-06	Increased	2,198		C3,CCL2,CCL20,CCL3L1/CCL3L3,Ccl9,CCR2,CCR5,CD74,CTSZ,CXCL13,CXCL9,CXCR4,HIF1A,HMGB1,IL1B,PDPN,SLIT2,SPP1,TIMP1	19
Immune Cell Trafficking	migration of dendritic cells	1,69E-06	Increased	2,198		C3,CCL2,CCL20,CCL3L1/CCL3L3,Ccl9,CCR2,CCR5,CD74,CTSZ,CXCL13,CXCL9,CXCR4,HIF1A,HMGB1,IL1B,PDPN,SLIT2,SPP1,TIMP1	19
Hematological System Development and Function	migration of dendritic cells	1,69E-06	Increased	2,198		C3,CCL2,CCL20,CCL3L1/CCL3L3,Ccl9,CCR2,CCR5,CD74,CTSZ,CXCL13,CXCL9,CXCR4,HIF1A,HMGB1,IL1B,PDPN,SLIT2,SPP1,TIMP1	19
Inflammatory Response	migration of dendritic cells	1,69E-06	Increased	2,198		C3,CCL2,CCL20,CCL3L1/CCL3L3,Ccl9,CCR2,CCR5,CD74,CTSZ,CXCL13,CXCL9,CXCR4,HIF1A,HMGB1,IL1B,PDPN,SLIT2,SPP1,TIMP1	19
Inflammatory Disease	Dermatitis	1,75E-06		0,587		ABCA1,ADIPOQ,BGN,C3,C3AR1,C5AR1,CCL20,CCR2,CD74,CSF2RB,CXCL13,CXCL9,CXCR4,DUSP10,ENO1,FCER1G,FGR,GSN,GSTP1,HMGB1,IL1B,IL1R1,IL2RG,IL33,IL4R,KNG1,LCP2,LGALS1,LGMN,LPL,LYN,MME,MMP19,MMP3,NR4A2,OPTN,PITPNB,PLIN1,RXRG,SELL,SELP,SLPI,SOAT1,TBX21,TGFBR1,TIMP1,TLR2,TPM3	48
Inflammatory Response	Dermatitis	1,75E-06		0,587		ABCA1,ADIPOQ,BGN,C3,C3AR1,C5AR1,CCL20,CCR2,CD74,CSF2RB,CXCL13,CXCL9,CXCR4,DUSP10,ENO1,FCER1G,FGR,GSN,GSTP1,HMGB1,IL1B,IL1R1,IL2RG,IL33,IL4R,KNG1,LCP2,LGALS1,LGMN,LPL,LYN,MME,MMP19,MMP3,NR4A2,OPTN,PITPNB,PLIN1,RXRG,SELL,SELP,SLPI,SOAT1,TBX21,TGFBR1,TIMP1,TLR2,TPM3	48
Dermatological Diseases and Conditions	Dermatitis	1,75E-06		0,587		ABCA1,ADIPOQ,BGN,C3,C3AR1,C5AR1,CCL20,CCR2,CD74,CSF2RB,CXCL13,CXCL9,CXCR4,DUSP10,ENO1,FCER1G,FGR,GSN,GSTP1,HMGB1,IL1B,IL1R1,IL2RG,IL33,IL4R,KNG1,LCP2,LGALS1,LGMN,LPL,LYN,MME,MMP19,MMP3,NR4A2,OPTN,PITPNB,PLIN1,RXRG,SELL,SELP,SLPI,SOAT1,TBX21,TGFBR1,TIMP1,TLR2,TPM3	48
Cardiovascular Disease	vascular disease	1,77E-06		1,204		ABCA1,ADIPOQ,ALOX5AP,ANXA2,APOBEC1,BIRC3,BMPR2,C1QA,C2,C3,CACNA1S,CACNG1,CCL2,CCL3L1/CCL3L3,CCR2,CCR5,CD14,CHI3L1,CKM,CLIC5,CPEB3,CTSC,CTSK,CTSS,CXCL3,CXCR4,EFEMP2,ENPP1,FABP3,GSN,HIF1A,HMGB1,HP,IBSP,IL1B,IL1R1,IL33,IMPDH2,ITGAM,JAK2,KNG1,LPL,MB,MMP13,MMP14,MMP3,MMP9,MSR1,MYD88,NFE2L2,NPPA,NPR3,NPY,PAPPA,PDCD10,PIK3C2A,PLA2G7,PLIN1,PON3,PRCP,PTX3,RCSD1,RDH10,RETN,RUNX1,SCN1B,SELL,SELP,SGCG,SOAT1,…	79
Protein Synthesis	quantity of cytokine	1,79E-06		0,660		ADIPOQ,AIM2,C3,C3AR1,C5AR1,CASP4,CD14,CLEC7A,CTSC,CXCL6,GNAI2,HEXB,IFNAR1,IL1B,IL1R1,IL4R,IL6ST,INPP5D,LGALS12,LGMN,LIF,mir-122,MMP9,MYD88,NFE2L2,PLIN1,PNPLA2,PRKAA2,Retnla,RPS6KA3,SELP,SPP1,TLR2,TMEM173	34
Organ Morphology	length of long bones	1,96E-06	Increased	3,440	bias	ACP2,ACP5,BGN,CRTAP,GNAI2,HEXA,HEXB,MMP14,MMP9,NPR3,RPS6KA3,SFRP2,SLC39A14	13
Skeletal and Muscular System Development and Function	length of long bones	1,96E-06	Increased	3,440	bias	ACP2,ACP5,BGN,CRTAP,GNAI2,HEXA,HEXB,MMP14,MMP9,NPR3,RPS6KA3,SFRP2,SLC39A14	13
Inflammatory Response	phagocytosis of phagocytes	2,34E-06		1,258	bias	ABCA1,C3,CD14,CSF2RB,FCER1G,FGR,GSN,HGF,HMGB1,IFNAR1,INPP5D,ITGAM,LUM,MYD88,NPM1,PTX3,Sirpb1a (includes others),TLR2,TLR3,VAV1	20
Cell-To-Cell Signaling and Interaction	phagocytosis of phagocytes	2,34E-06		1,258	bias	ABCA1,C3,CD14,CSF2RB,FCER1G,FGR,GSN,HGF,HMGB1,IFNAR1,INPP5D,ITGAM,LUM,MYD88,NPM1,PTX3,Sirpb1a (includes others),TLR2,TLR3,VAV1	20
Cellular Function and Maintenance	phagocytosis of phagocytes	2,34E-06		1,258	bias	ABCA1,C3,CD14,CSF2RB,FCER1G,FGR,GSN,HGF,HMGB1,IFNAR1,INPP5D,ITGAM,LUM,MYD88,NPM1,PTX3,Sirpb1a (includes others),TLR2,TLR3,VAV1	20
Cellular Function and Maintenance	function of dendritic cells	2,51E-06				CCR2,CHI3L1,CLEC7A,CSF2RB,CTSZ,DDX58,HGF,HSP90AA1,IFNAR1,IL2RG,MMP14,MMP9,MYD88,SELL,TANK,TLR2,TLR3,TYROBP	18
Cardiovascular System Development and Function	neovascularization	2,54E-06	Increased	2,686		ADAM9,ADIPOQ,ANPEP,ANXA2,C3,CCR2,CDH5,CXCR4,HGF,HMGB1,IL1B,INHBA,KNG1,LGALS1,MMP14,MMP9,NPY,S100A10,S100A4,SPP1,VCAM1,VLDLR	22
Cellular Movement	migration of tumor cells	2,65E-06	Increased	2,651		ADIPOQ,CCL2,CD74,CSF3R,CTSB,CXCR4,GSN,HGF,HMGB1,let-7,LUM,LYN,mir-29,MMP13,MMP14,MMP9,SFRP1,SFRP2,SLIT2,SLPI,SPARC,SPP1,TGFBR1,TIMP1,TM4SF1,TNC,VCAM1,VCAN	28
Cellular Movement	cell movement of lymphatic system cells	2,65E-06	Increased	2,495	bias	CCL2,CCL20,CCR5,CSF2RB,CXCL13,CXCR4,HGF,HIF1A,JAK2,LCP1,LCP2,MMP14,MMP9,Retnla,VCAM1	15
Immune Cell Trafficking	cell movement of lymphatic system cells	2,65E-06	Increased	2,495	bias	CCL2,CCL20,CCR5,CSF2RB,CXCL13,CXCR4,HGF,HIF1A,JAK2,LCP1,LCP2,MMP14,MMP9,Retnla,VCAM1	15
Organismal Injury and Abnormalities	leukocytosis	2,67E-06		1,550		ATP1A2,CCL2,CCR2,CSF3R,CXCR4,IL1B,IL1R1,IL6ST,JAK2,LIF,MMP9,MYD88,PLSCR1,SELL,SELP,SPP1,TLR2	17
Immunological Disease	leukocytosis	2,67E-06		1,550		ATP1A2,CCL2,CCR2,CSF3R,CXCR4,IL1B,IL1R1,IL6ST,JAK2,LIF,MMP9,MYD88,PLSCR1,SELL,SELP,SPP1,TLR2	17
Hematological Disease	leukocytosis	2,67E-06		1,550		ATP1A2,CCL2,CCR2,CSF3R,CXCR4,IL1B,IL1R1,IL6ST,JAK2,LIF,MMP9,MYD88,PLSCR1,SELL,SELP,SPP1,TLR2	17
Hematological System Development and Function	quantity of T lymphocytes	2,81E-06	Increased	2,601		ADIPOQ,ANPEP,C5AR1,CAMK2G,CASP8,CCR2,CCR5,CD27,CD3G,CD48,CD74,CHI3L1,CSF2RB,CTSS,CXCR4,DDX58,DUSP10,ELF4,FCER1G,FGF7,FYB,GNAI2,HEXB,HIF1A,HLA-B,HMGB1,HSP90B1,IFNAR1,IL1R1,IL2RG,IL4R,IL6ST,INPP5D,ITGAM,JAK2,LCP2,LGALS1,LIF,LYN,MAN2A1,MBP,MMP9,MT1H,MYD88,NDFIP1,NPY,PNP,RUNX1,SELL,SELP,Slfn1,SPP1,STK17B,TBX21,TGFBR1,TLR2,TLR3,VAV1,VCAM1	59
Tissue Morphology	quantity of T lymphocytes	2,81E-06	Increased	2,601		ADIPOQ,ANPEP,C5AR1,CAMK2G,CASP8,CCR2,CCR5,CD27,CD3G,CD48,CD74,CHI3L1,CSF2RB,CTSS,CXCR4,DDX58,DUSP10,ELF4,FCER1G,FGF7,FYB,GNAI2,HEXB,HIF1A,HLA-B,HMGB1,HSP90B1,IFNAR1,IL1R1,IL2RG,IL4R,IL6ST,INPP5D,ITGAM,JAK2,LCP2,LGALS1,LIF,LYN,MAN2A1,MBP,MMP9,MT1H,MYD88,NDFIP1,NPY,PNP,RUNX1,SELL,SELP,Slfn1,SPP1,STK17B,TBX21,TGFBR1,TLR2,TLR3,VAV1,VCAM1	59
Organ Morphology	abnormal morphology of short femur	2,99E-06				BGN,COL12A1,CSGALNACT1,FCER1G,HOXC11,IBSP,INPP5D,MMP13,MMP14,MMP9,SLC39A14,TYROBP	12
Skeletal and Muscular System Development and Function	abnormal morphology of short femur	2,99E-06				BGN,COL12A1,CSGALNACT1,FCER1G,HOXC11,IBSP,INPP5D,MMP13,MMP14,MMP9,SLC39A14,TYROBP	12
Tissue Development	abnormal morphology of short femur	2,99E-06				BGN,COL12A1,CSGALNACT1,FCER1G,HOXC11,IBSP,INPP5D,MMP13,MMP14,MMP9,SLC39A14,TYROBP	12
Connective Tissue Development and Function	abnormal morphology of short femur	2,99E-06				BGN,COL12A1,CSGALNACT1,FCER1G,HOXC11,IBSP,INPP5D,MMP13,MMP14,MMP9,SLC39A14,TYROBP	12
Embryonic Development	abnormal morphology of short femur	2,99E-06				BGN,COL12A1,CSGALNACT1,FCER1G,HOXC11,IBSP,INPP5D,MMP13,MMP14,MMP9,SLC39A14,TYROBP	12
Organ Development	abnormal morphology of short femur	2,99E-06				BGN,COL12A1,CSGALNACT1,FCER1G,HOXC11,IBSP,INPP5D,MMP13,MMP14,MMP9,SLC39A14,TYROBP	12
Organismal Development	abnormal morphology of short femur	2,99E-06				BGN,COL12A1,CSGALNACT1,FCER1G,HOXC11,IBSP,INPP5D,MMP13,MMP14,MMP9,SLC39A14,TYROBP	12
Hematological System Development and Function	differentiation of leukocytes	3,09E-06	Increased	3,822		ADIPOQ,ATP7A,BHLHE41,C3AR1,C5AR1,CASP8,CCL2,CD14,CD27,CD3G,CD74,CLEC6A,CSF2RB,CSF3R,CXCR4,DDX58,ELF4,GMPR2,HGF,HHEX,HMGB1,HSP90AA1,HSP90B1,IFNAR1,IL13RA2,IL17RA,IL1B,IL1R1,IL2RG,IL33,IL4R,IL6ST,INHBA,INPP5D,ITGAM,JAK2,LCP2,LGALS1,LIF,LYN,MBP,MEF2C,MLF1,MLLT11,MMP9,MYD88,NCKAP1L,NDFIP1,NPPA,PICALM,PLSCR1,PNP,RBP1,RUNX1,SELP,SFRP1,TBX21,TGFBR1,TIMP1,TLR1,TLR2,TREM1,TSHR,TYROBP,VAV1,Vpreb1/Vpreb2	66
Cellular Development	differentiation of leukocytes	3,09E-06	Increased	3,822		ADIPOQ,ATP7A,BHLHE41,C3AR1,C5AR1,CASP8,CCL2,CD14,CD27,CD3G,CD74,CLEC6A,CSF2RB,CSF3R,CXCR4,DDX58,ELF4,GMPR2,HGF,HHEX,HMGB1,HSP90AA1,HSP90B1,IFNAR1,IL13RA2,IL17RA,IL1B,IL1R1,IL2RG,IL33,IL4R,IL6ST,INHBA,INPP5D,ITGAM,JAK2,LCP2,LGALS1,LIF,LYN,MBP,MEF2C,MLF1,MLLT11,MMP9,MYD88,NCKAP1L,NDFIP1,NPPA,PICALM,PLSCR1,PNP,RBP1,RUNX1,SELP,SFRP1,TBX21,TGFBR1,TIMP1,TLR1,TLR2,TREM1,TSHR,TYROBP,VAV1,Vpreb1/Vpreb2	66
Hematopoiesis	differentiation of leukocytes	3,09E-06	Increased	3,822		ADIPOQ,ATP7A,BHLHE41,C3AR1,C5AR1,CASP8,CCL2,CD14,CD27,CD3G,CD74,CLEC6A,CSF2RB,CSF3R,CXCR4,DDX58,ELF4,GMPR2,HGF,HHEX,HMGB1,HSP90AA1,HSP90B1,IFNAR1,IL13RA2,IL17RA,IL1B,IL1R1,IL2RG,IL33,IL4R,IL6ST,INHBA,INPP5D,ITGAM,JAK2,LCP2,LGALS1,LIF,LYN,MBP,MEF2C,MLF1,MLLT11,MMP9,MYD88,NCKAP1L,NDFIP1,NPPA,PICALM,PLSCR1,PNP,RBP1,RUNX1,SELP,SFRP1,TBX21,TGFBR1,TIMP1,TLR1,TLR2,TREM1,TSHR,TYROBP,VAV1,Vpreb1/Vpreb2	66
Cellular Function and Maintenance	engulfment of blood cells	3,12E-06	Increased	2,057	bias	ABCA1,C3,CD14,CSF2RB,FCER1G,FGR,GSN,HGF,HMGB1,IFNAR1,INPP5D,ITGAM,LUM,LYN,M6PR,MSR1,MYD88,NPM1,PTX3,Sirpb1a (includes others),TLR2,TLR3,TREM1,VAV1	24
Cellular Movement	extravasation	3,25E-06	Increased	2,651	bias	ALOX5AP,CCL2,CCL3L1/CCL3L3,CCR2,CCR5,CXCR4,GNAI2,Gp49a/Lilrb4,IL1B,ITGAM,KNG1,MME,MMP3,SELL,SELP,TLR2	16
Cancer	growth of tumor	3,39E-06		1,491		ADAM9,ADIPOQ,AKR1B10,ANPEP,ANXA2,CCL2,CCR2,CRABP2,CTSB,CTSS,CXCL9,FAM188A,FCER1G,FCGR3A,HGF,HIF1A,HMGB1,IFNAR1,IL1B,IL4R,INHBA,LAMB1,LGALS1,LIF,MME,MMP14,MMP3,MMP9,MYD88,NPM1,RUNX1,S100A10,SELL,SELP,SLC16A1,SOD2,SPP1,TGFBR1,TIMP1,TIMP4,TLR2,TNC,TNIK,TPT1,TSC22D1,TXN	46
Inflammatory Response	immune response of antigen presenting cells	3,49E-06		1,850		ABCA1,C3,CD14,CD74,CTSS,DDX58,FCER1G,FGR,Gp49a/Lilrb4,GSN,HGF,HMGB1,HSP90AA1,IFNAR1,IL6ST,INPP5D,ITGAM,LUM,LYN,MYD88,NPM1,Sirpb1a (includes others),TLR2,TREM1	24
Cell-To-Cell Signaling and Interaction	immune response of antigen presenting cells	3,49E-06		1,850		ABCA1,C3,CD14,CD74,CTSS,DDX58,FCER1G,FGR,Gp49a/Lilrb4,GSN,HGF,HMGB1,HSP90AA1,IFNAR1,IL6ST,INPP5D,ITGAM,LUM,LYN,MYD88,NPM1,Sirpb1a (includes others),TLR2,TREM1	24
Cellular Function and Maintenance	function of connective tissue cells	3,52E-06				ACP5,CCR2,COL12A1,CRTAP,CTSK,ENPP1,FCER1G,GSN,IL6ST,INPP5D,LIF,MMP14,RPS6KA3,SFRP2,SOST,SPP1,TLR2,TXN,TYROBP	19
Inflammatory Disease	eosinophilia of lung	3,82E-06				ACO2,ADIPOQ,ALDOA,CCL3L1/CCL3L3,CTSS,ENO1,HNRNPAB,HSPA5,IL13RA2,IL4R,P4HB,SELENBP1	12
Inflammatory Response	eosinophilia of lung	3,82E-06				ACO2,ADIPOQ,ALDOA,CCL3L1/CCL3L3,CTSS,ENO1,HNRNPAB,HSPA5,IL13RA2,IL4R,P4HB,SELENBP1	12
Immunological Disease	eosinophilia of lung	3,82E-06				ACO2,ADIPOQ,ALDOA,CCL3L1/CCL3L3,CTSS,ENO1,HNRNPAB,HSPA5,IL13RA2,IL4R,P4HB,SELENBP1	12
Hematological Disease	eosinophilia of lung	3,82E-06				ACO2,ADIPOQ,ALDOA,CCL3L1/CCL3L3,CTSS,ENO1,HNRNPAB,HSPA5,IL13RA2,IL4R,P4HB,SELENBP1	12
Respiratory Disease	eosinophilia of lung	3,82E-06				ACO2,ADIPOQ,ALDOA,CCL3L1/CCL3L3,CTSS,ENO1,HNRNPAB,HSPA5,IL13RA2,IL4R,P4HB,SELENBP1	12
Hematological System Development and Function	function of neutrophils	3,86E-06				CD14,CLEC7A,CXCL6,FGR,GNAI2,HMGB1,IL1B,IL1R1,ITGAM,LCP1,LYN,MMP9,MYD88,PILRA,PLAC8,SELP	16
Cellular Function and Maintenance	function of neutrophils	3,86E-06				CD14,CLEC7A,CXCL6,FGR,GNAI2,HMGB1,IL1B,IL1R1,ITGAM,LCP1,LYN,MMP9,MYD88,PILRA,PLAC8,SELP	16
Inflammatory Response	degranulation of cells	4,29E-06	Increased	3,080		C3,C3AR1,C5AR1,CCL2,CCL3L1/CCL3L3,CCR2,CD300LD,CXCL3,EPM2A,EXOC2,FCER1G,FGR,Gp49a/Lilrb4,IL1B,IL33,IL4R,INPP5D,ITGAM,LCP2,LYN,NTS,PILRA,PLSCR1,SNAP23,TLR2,TREM1,VAV1,ZEB2	28
Cellular Compromise	degranulation of cells	4,29E-06	Increased	3,080		C3,C3AR1,C5AR1,CCL2,CCL3L1/CCL3L3,CCR2,CD300LD,CXCL3,EPM2A,EXOC2,FCER1G,FGR,Gp49a/Lilrb4,IL1B,IL33,IL4R,INPP5D,ITGAM,LCP2,LYN,NTS,PILRA,PLSCR1,SNAP23,TLR2,TREM1,VAV1,ZEB2	28
Skeletal and Muscular System Development and Function	function of muscle	4,31E-06				ACTA1,Actn3,ATP2A1,CKM,CKMT2,CSRP2,DMPK,EFEMP2,MMP9,MYOZ1,PFKM,SGCG,SLC2A4,SRL,TLR3,TMEM38A,TRDN,TRIM72	18
Organ Development	function of muscle	4,31E-06				ACTA1,Actn3,ATP2A1,CKM,CKMT2,CSRP2,DMPK,EFEMP2,MMP9,MYOZ1,PFKM,SGCG,SLC2A4,SRL,TLR3,TMEM38A,TRDN,TRIM72	18
Immune Cell Trafficking	adhesion of neutrophils	4,41E-06	Increased	2,149	bias	CSF3R,CXCL3,IL1B,INPP5D,ITGAM,KNG1,LCP1,LYN,NPPA,SELL,SELP,TXN,VAV1,VCAM1	14
Hematological System Development and Function	adhesion of neutrophils	4,41E-06	Increased	2,149	bias	CSF3R,CXCL3,IL1B,INPP5D,ITGAM,KNG1,LCP1,LYN,NPPA,SELL,SELP,TXN,VAV1,VCAM1	14
Inflammatory Response	adhesion of neutrophils	4,41E-06	Increased	2,149	bias	CSF3R,CXCL3,IL1B,INPP5D,ITGAM,KNG1,LCP1,LYN,NPPA,SELL,SELP,TXN,VAV1,VCAM1	14
Cell-To-Cell Signaling and Interaction	adhesion of neutrophils	4,41E-06	Increased	2,149	bias	CSF3R,CXCL3,IL1B,INPP5D,ITGAM,KNG1,LCP1,LYN,NPPA,SELL,SELP,TXN,VAV1,VCAM1	14
Tissue Development	adhesion of neutrophils	4,41E-06	Increased	2,149	bias	CSF3R,CXCL3,IL1B,INPP5D,ITGAM,KNG1,LCP1,LYN,NPPA,SELL,SELP,TXN,VAV1,VCAM1	14
Carbohydrate Metabolism	metabolism of polysaccharide	4,43E-06		1,104		ADIPOQ,AGL,CHSY1,CKM,CSGALNACT1,CYTL1,ENPP1,EXT1,FGF7,GPAM,HEXA,HEXB,HMGB1,IL1B,IL1R2,IL6ST,MAN2A1,NNAT,PHKA1,PHKG1,PRKAA2,PYGM,SFRP1,SLC2A4,SPP1,SRGN,SULF1,TSHR,UGDH	29
Inflammatory Disease	Encephalitis	4,48E-06		1,434		C3,C3AR1,CASP4,CCR2,CD74,CTSB,DUSP10,FCER1G,HIF1A,HLA-B,HSPA5,IFNAR1,IL1B,IL1R1,IL6ST,LCP2,LGALS1,LIF,LYN,MBP,MME,MMP9,MT1H,MYD88,NPY,SELL,SPP1,STK17B,TBX21,TIMP1,TLR3,TYROBP,VCAM1	33
Inflammatory Response	Encephalitis	4,48E-06		1,434		C3,C3AR1,CASP4,CCR2,CD74,CTSB,DUSP10,FCER1G,HIF1A,HLA-B,HSPA5,IFNAR1,IL1B,IL1R1,IL6ST,LCP2,LGALS1,LIF,LYN,MBP,MME,MMP9,MT1H,MYD88,NPY,SELL,SPP1,STK17B,TBX21,TIMP1,TLR3,TYROBP,VCAM1	33
Neurological Disease	Encephalitis	4,48E-06		1,434		C3,C3AR1,CASP4,CCR2,CD74,CTSB,DUSP10,FCER1G,HIF1A,HLA-B,HSPA5,IFNAR1,IL1B,IL1R1,IL6ST,LCP2,LGALS1,LIF,LYN,MBP,MME,MMP9,MT1H,MYD88,NPY,SELL,SPP1,STK17B,TBX21,TIMP1,TLR3,TYROBP,VCAM1	33
Cellular Movement	migration of mononuclear leukocytes	4,55E-06	Increased	4,330		ABCA1,ANXA2,BMPR2,C3,CCL2,CCL20,CCL3L1/CCL3L3,CCR2,CCR5,CD48,CTSS,CXCL13,CXCL3,CXCL9,CXCR4,ELF4,FYB,GNAI2,HGF,IFNAR1,IL17RA,IL1B,IL6ST,INPP5D,ITGAM,JAK2,LCP1,LGALS1,MLLT11,MMP14,MMP9,MYD88,RAP2A,RUNX1,S100A4,SELL,SELP,SPP1,TIMP1,VAV1,VCAM1	41
Immune Cell Trafficking	migration of mononuclear leukocytes	4,55E-06	Increased	4,330		ABCA1,ANXA2,BMPR2,C3,CCL2,CCL20,CCL3L1/CCL3L3,CCR2,CCR5,CD48,CTSS,CXCL13,CXCL3,CXCL9,CXCR4,ELF4,FYB,GNAI2,HGF,IFNAR1,IL17RA,IL1B,IL6ST,INPP5D,ITGAM,JAK2,LCP1,LGALS1,MLLT11,MMP14,MMP9,MYD88,RAP2A,RUNX1,S100A4,SELL,SELP,SPP1,TIMP1,VAV1,VCAM1	41
Hematological System Development and Function	migration of mononuclear leukocytes	4,55E-06	Increased	4,330		ABCA1,ANXA2,BMPR2,C3,CCL2,CCL20,CCL3L1/CCL3L3,CCR2,CCR5,CD48,CTSS,CXCL13,CXCL3,CXCL9,CXCR4,ELF4,FYB,GNAI2,HGF,IFNAR1,IL17RA,IL1B,IL6ST,INPP5D,ITGAM,JAK2,LCP1,LGALS1,MLLT11,MMP14,MMP9,MYD88,RAP2A,RUNX1,S100A4,SELL,SELP,SPP1,TIMP1,VAV1,VCAM1	41
Cardiovascular Disease	abdominal aortic aneurysm	4,59E-06				CCR2,CTSC,CTSK,CTSS,MMP13,MMP14,MMP3,MMP9,RETN,TIMP1	10
Protein Synthesis	quantity of immunoglobulin	4,61E-06		-0,350		BST1,C1QA,C3AR1,CCR2,CCR5,CD74,CHI3L1,CSF2RB,CTSS,CXCL9,CYP7B1,FCER1G,GNAI2,Gp49a/Lilrb4,HEXB,IFNAR1,IL13RA2,IL1R1,IL2RG,IL33,IL4R,IL6ST,LYN,MAN2A1,MMP9,MSR1,MT1H,MYD88,Retnla,SELP,TANK,TBX21,TLR1,TLR2,TYROBP,VAV1,Vpreb1/Vpreb2	37
Humoral Immune Response	quantity of immunoglobulin	4,61E-06		-0,350		BST1,C1QA,C3AR1,CCR2,CCR5,CD74,CHI3L1,CSF2RB,CTSS,CXCL9,CYP7B1,FCER1G,GNAI2,Gp49a/Lilrb4,HEXB,IFNAR1,IL13RA2,IL1R1,IL2RG,IL33,IL4R,IL6ST,LYN,MAN2A1,MMP9,MSR1,MT1H,MYD88,Retnla,SELP,TANK,TBX21,TLR1,TLR2,TYROBP,VAV1,Vpreb1/Vpreb2	37
Cellular Movement	cell rolling of leukocytes	4,62E-06		1,347		CCL2,CCR2,CD14,CXCL3,FCGR3A,FGR,FYB,GNAI2,IL1B,ITGAM,LCP2,LYN,SELL,SELP,VCAM1	15
Immune Cell Trafficking	cell rolling of leukocytes	4,62E-06		1,347		CCL2,CCR2,CD14,CXCL3,FCGR3A,FGR,FYB,GNAI2,IL1B,ITGAM,LCP2,LYN,SELL,SELP,VCAM1	15
Hematological System Development and Function	cell rolling of leukocytes	4,62E-06		1,347		CCL2,CCR2,CD14,CXCL3,FCGR3A,FGR,FYB,GNAI2,IL1B,ITGAM,LCP2,LYN,SELL,SELP,VCAM1	15
Cell Death and Survival	apoptosis of phagocytes	4,68E-06		0,847		ANPEP,BIRC3,C1QA,CAMK2G,CASP4,CASP8,CCL2,CD14,CXCR4,FCER1G,GSN,HIF1A,HMGB1,IL1B,INPP5D,MEFV,MSR1,MYD88,NFE2L2,SLPI,SOAT1,SOD2,SRGN,TLR2,TLR3,TREM1	26
Skeletal and Muscular System Development and Function	remodeling of bone	4,84E-06		0,957		ACP5,ATP6V0D2,CCR5,CTSK,CTSS,CXCR4,CYP7B1,ENPP1,FCER1G,GSN,IBSP,IL1B,IL1R1,IL33,INPP5D,LGMN,LIF,MMP14,MYD88,NPR3,SOST,SPARC,SPP1,TYROBP	24
Connective Tissue Development and Function	remodeling of bone	4,84E-06		0,957		ACP5,ATP6V0D2,CCR5,CTSK,CTSS,CXCR4,CYP7B1,ENPP1,FCER1G,GSN,IBSP,IL1B,IL1R1,IL33,INPP5D,LGMN,LIF,MMP14,MYD88,NPR3,SOST,SPARC,SPP1,TYROBP	24
Organ Development	remodeling of bone	4,84E-06		0,957		ACP5,ATP6V0D2,CCR5,CTSK,CTSS,CXCR4,CYP7B1,ENPP1,FCER1G,GSN,IBSP,IL1B,IL1R1,IL33,INPP5D,LGMN,LIF,MMP14,MYD88,NPR3,SOST,SPARC,SPP1,TYROBP	24
Cellular Movement	influx of phagocytes	4,85E-06		1,662		CCL2,CCR2,CTSC,CXCL6,HMGB1,IL17RA,IL1B,MSR1,MYD88,PTX3,SERPINA1,TLR2	12
Immune Cell Trafficking	influx of phagocytes	4,85E-06		1,662		CCL2,CCR2,CTSC,CXCL6,HMGB1,IL17RA,IL1B,MSR1,MYD88,PTX3,SERPINA1,TLR2	12
Hematological System Development and Function	influx of phagocytes	4,85E-06		1,662		CCL2,CCR2,CTSC,CXCL6,HMGB1,IL17RA,IL1B,MSR1,MYD88,PTX3,SERPINA1,TLR2	12
Inflammatory Response	influx of phagocytes	4,85E-06		1,662		CCL2,CCR2,CTSC,CXCL6,HMGB1,IL17RA,IL1B,MSR1,MYD88,PTX3,SERPINA1,TLR2	12
Skeletal and Muscular System Development and Function	cell movement of vascular smooth muscle cells	5,28E-06	Increased	2,001		ALOX5AP,BMPR2,CKLF,CYP1B1,HGF,HMGB1,IL1B,IL6ST,MMP3,NFE2L2,PAPPA,RETN,S100A4,SLIT2,SPP1,TIMP1,TLR2,TXN	18
Cellular Movement	cell movement of vascular smooth muscle cells	5,28E-06	Increased	2,001		ALOX5AP,BMPR2,CKLF,CYP1B1,HGF,HMGB1,IL1B,IL6ST,MMP3,NFE2L2,PAPPA,RETN,S100A4,SLIT2,SPP1,TIMP1,TLR2,TXN	18
Cell-To-Cell Signaling and Interaction	binding of cells	5,45E-06	Increased	2,204		ABCA1,ADIPOQ,ANGPTL1,ANXA2,BGN,C3,CCL2,CCL20,CCL3L1/CCL3L3,CCR5,CD14,CD48,CD74,CDH5,CLEC7A,CSF2RB,CXCL13,CXCL3,CXCL9,CXCR4,FCGR3A,FGR,FYB,GSN,HGF,HMGB1,HSPA5,IL1B,IL1R1,IL1R2,IL2RG,IL4R,INHBA,ITGAM,JAK2,KNG1,LCP2,LPL,LYN,MSR1,NFE2L2,NPPA,NPY,PTX3,S100A10,SELL,SELP,SPARC,SPP1,TGFBR1,TLR2,TNC,VCAM1	53
Cellular Movement	chemotaxis of mononuclear leukocytes	5,99E-06	Increased	3,236	bias	CCL2,CCL20,CCL3L1/CCL3L3,CCR2,CCR5,CKLF,CXCL13,CXCL3,CXCL9,CXCR4,GNAI2,HMGB1,HP,IL1B,INHBA,LCP1,LGALS1,MMP9,PLA2G7,PPIB,S100A4,SAA1,SPP1,TLR2	24
Immune Cell Trafficking	chemotaxis of mononuclear leukocytes	5,99E-06	Increased	3,236	bias	CCL2,CCL20,CCL3L1/CCL3L3,CCR2,CCR5,CKLF,CXCL13,CXCL3,CXCL9,CXCR4,GNAI2,HMGB1,HP,IL1B,INHBA,LCP1,LGALS1,MMP9,PLA2G7,PPIB,S100A4,SAA1,SPP1,TLR2	24
Hematological System Development and Function	chemotaxis of mononuclear leukocytes	5,99E-06	Increased	3,236	bias	CCL2,CCL20,CCL3L1/CCL3L3,CCR2,CCR5,CKLF,CXCL13,CXCL3,CXCL9,CXCR4,GNAI2,HMGB1,HP,IL1B,INHBA,LCP1,LGALS1,MMP9,PLA2G7,PPIB,S100A4,SAA1,SPP1,TLR2	24
Inflammatory Response	chemotaxis of mononuclear leukocytes	5,99E-06	Increased	3,236	bias	CCL2,CCL20,CCL3L1/CCL3L3,CCR2,CCR5,CKLF,CXCL13,CXCL3,CXCL9,CXCR4,GNAI2,HMGB1,HP,IL1B,INHBA,LCP1,LGALS1,MMP9,PLA2G7,PPIB,S100A4,SAA1,SPP1,TLR2	24
Cell-To-Cell Signaling and Interaction	respiratory burst of cells	6,12E-06		1,344		ANPEP,C3,CCL2,CD14,CXCL3,FCER1G,FGR,ITGAM,LYN,TREM1,TYROBP,VCAM1	12
Cellular Compromise	respiratory burst of cells	6,12E-06		1,344		ANPEP,C3,CCL2,CD14,CXCL3,FCER1G,FGR,ITGAM,LYN,TREM1,TYROBP,VCAM1	12
Organ Morphology	morphology of osteoclasts	6,20E-06				ATP6V0D2,CTSK,HGF,IFNAR1,IL6ST,INPP5D,LIF,NPR3,SPARC,TYROBP	10
Skeletal and Muscular System Development and Function	morphology of osteoclasts	6,20E-06				ATP6V0D2,CTSK,HGF,IFNAR1,IL6ST,INPP5D,LIF,NPR3,SPARC,TYROBP	10
Hematological System Development and Function	morphology of osteoclasts	6,20E-06				ATP6V0D2,CTSK,HGF,IFNAR1,IL6ST,INPP5D,LIF,NPR3,SPARC,TYROBP	10
Tissue Morphology	morphology of osteoclasts	6,20E-06				ATP6V0D2,CTSK,HGF,IFNAR1,IL6ST,INPP5D,LIF,NPR3,SPARC,TYROBP	10
Tissue Development	morphology of osteoclasts	6,20E-06				ATP6V0D2,CTSK,HGF,IFNAR1,IL6ST,INPP5D,LIF,NPR3,SPARC,TYROBP	10
Connective Tissue Development and Function	morphology of osteoclasts	6,20E-06				ATP6V0D2,CTSK,HGF,IFNAR1,IL6ST,INPP5D,LIF,NPR3,SPARC,TYROBP	10
Embryonic Development	morphology of osteoclasts	6,20E-06				ATP6V0D2,CTSK,HGF,IFNAR1,IL6ST,INPP5D,LIF,NPR3,SPARC,TYROBP	10
Organ Development	morphology of osteoclasts	6,20E-06				ATP6V0D2,CTSK,HGF,IFNAR1,IL6ST,INPP5D,LIF,NPR3,SPARC,TYROBP	10
Organismal Development	morphology of osteoclasts	6,20E-06				ATP6V0D2,CTSK,HGF,IFNAR1,IL6ST,INPP5D,LIF,NPR3,SPARC,TYROBP	10
Cell Morphology	morphology of osteoclasts	6,20E-06				ATP6V0D2,CTSK,HGF,IFNAR1,IL6ST,INPP5D,LIF,NPR3,SPARC,TYROBP	10
Lymphoid Tissue Structure and Development	morphology of osteoclasts	6,20E-06				ATP6V0D2,CTSK,HGF,IFNAR1,IL6ST,INPP5D,LIF,NPR3,SPARC,TYROBP	10
Cell-To-Cell Signaling and Interaction	respiratory burst of granulocytes	6,20E-06		0,763		ANPEP,C3,CXCL3,FCER1G,FGR,ITGAM,LYN,TREM1,TYROBP,VCAM1	10
Cellular Function and Maintenance	respiratory burst of granulocytes	6,20E-06		0,763		ANPEP,C3,CXCL3,FCER1G,FGR,ITGAM,LYN,TREM1,TYROBP,VCAM1	10
Cellular Compromise	respiratory burst of granulocytes	6,20E-06		0,763		ANPEP,C3,CXCL3,FCER1G,FGR,ITGAM,LYN,TREM1,TYROBP,VCAM1	10
Cellular Movement	cell movement of lymphocytes	6,24E-06	Increased	4,098		BGN,BMPR2,C3,CCL2,CCL20,CCL3L1/CCL3L3,CCR2,CCR5,CD48,CKLF,CTSS,CXCL13,CXCL3,CXCL9,CXCR4,ELF4,FYB,GNAI2,HGF,IFNAR1,IL17RA,IL1B,IL6ST,INPP5D,JAK2,LCP1,MLLT11,MMP14,MMP9,MYD88,PPIB,RAP2A,RUNX1,S100A4,SAA1,SELL,SELP,SPP1,TGFBR1,TIMP1,TSHR,VAV1,VCAM1	43
Immune Cell Trafficking	cell movement of lymphocytes	6,24E-06	Increased	4,098		BGN,BMPR2,C3,CCL2,CCL20,CCL3L1/CCL3L3,CCR2,CCR5,CD48,CKLF,CTSS,CXCL13,CXCL3,CXCL9,CXCR4,ELF4,FYB,GNAI2,HGF,IFNAR1,IL17RA,IL1B,IL6ST,INPP5D,JAK2,LCP1,MLLT11,MMP14,MMP9,MYD88,PPIB,RAP2A,RUNX1,S100A4,SAA1,SELL,SELP,SPP1,TGFBR1,TIMP1,TSHR,VAV1,VCAM1	43
Hematological System Development and Function	cell movement of lymphocytes	6,24E-06	Increased	4,098		BGN,BMPR2,C3,CCL2,CCL20,CCL3L1/CCL3L3,CCR2,CCR5,CD48,CKLF,CTSS,CXCL13,CXCL3,CXCL9,CXCR4,ELF4,FYB,GNAI2,HGF,IFNAR1,IL17RA,IL1B,IL6ST,INPP5D,JAK2,LCP1,MLLT11,MMP14,MMP9,MYD88,PPIB,RAP2A,RUNX1,S100A4,SAA1,SELL,SELP,SPP1,TGFBR1,TIMP1,TSHR,VAV1,VCAM1	43
Organismal Development	vascularization of eye	6,33E-06	Increased	2,203		ADAM9,ADIPOQ,ANPEP,C3,CCR2,CCR5,HGF,IFNAR1,IL1B,INHBA,LGALS1,MMP14,MMP9,S100A4,VCAM1,VLDLR	16
Cardiovascular System Development and Function	vascularization of eye	6,33E-06	Increased	2,203		ADAM9,ADIPOQ,ANPEP,C3,CCR2,CCR5,HGF,IFNAR1,IL1B,INHBA,LGALS1,MMP14,MMP9,S100A4,VCAM1,VLDLR	16
Visual System Development and Function	vascularization of eye	6,33E-06	Increased	2,203		ADAM9,ADIPOQ,ANPEP,C3,CCR2,CCR5,HGF,IFNAR1,IL1B,INHBA,LGALS1,MMP14,MMP9,S100A4,VCAM1,VLDLR	16
Inflammatory Disease	eosinophilic inflammation	6,47E-06		1,000		ACO2,ADIPOQ,ALDOA,CAPN3,CCL3L1/CCL3L3,CCR2,CTSS,ENO1,HNRNPAB,HSPA5,IL13RA2,IL4R,P4HB,SELENBP1	14
Immunological Disease	eosinophilic inflammation	6,47E-06		1,000		ACO2,ADIPOQ,ALDOA,CAPN3,CCL3L1/CCL3L3,CCR2,CTSS,ENO1,HNRNPAB,HSPA5,IL13RA2,IL4R,P4HB,SELENBP1	14
Hematological Disease	eosinophilic inflammation	6,47E-06		1,000		ACO2,ADIPOQ,ALDOA,CAPN3,CCL3L1/CCL3L3,CCR2,CTSS,ENO1,HNRNPAB,HSPA5,IL13RA2,IL4R,P4HB,SELENBP1	14
Hematological System Development and Function	function of T lymphocytes	6,49E-06		0,505		BIRC3,C3AR1,CCR5,CD27,CD3G,CD74,CHI3L1,CSF2RB,CTSC,CTSS,EMR1,FCER1G,FYB,GNAI2,HLA-B,IFNAR1,IL33,IL4R,IMPDH2,INPP5D,LGALS1,MMP3,MYD88,P2RX4,PNP,Retnla,SELL,SELP,Slfn2,TBX21,TLR2,TLR3,TYROBP,VAV1	34
Cellular Function and Maintenance	function of T lymphocytes	6,49E-06		0,505		BIRC3,C3AR1,CCR5,CD27,CD3G,CD74,CHI3L1,CSF2RB,CTSC,CTSS,EMR1,FCER1G,FYB,GNAI2,HLA-B,IFNAR1,IL33,IL4R,IMPDH2,INPP5D,LGALS1,MMP3,MYD88,P2RX4,PNP,Retnla,SELL,SELP,Slfn2,TBX21,TLR2,TLR3,TYROBP,VAV1	34
Immune Cell Trafficking	activation of neutrophils	6,57E-06	Increased	2,940	bias	C3,C5AR1,CCL2,CD14,CXCL3,CXCL6,HMGB1,IL1B,ITGAM,MYD88,SELL,SFRP1,SLPI,SPP1,VAV1	15
Hematological System Development and Function	activation of neutrophils	6,57E-06	Increased	2,940	bias	C3,C5AR1,CCL2,CD14,CXCL3,CXCL6,HMGB1,IL1B,ITGAM,MYD88,SELL,SFRP1,SLPI,SPP1,VAV1	15
Inflammatory Response	activation of neutrophils	6,57E-06	Increased	2,940	bias	C3,C5AR1,CCL2,CD14,CXCL3,CXCL6,HMGB1,IL1B,ITGAM,MYD88,SELL,SFRP1,SLPI,SPP1,VAV1	15
Cell-To-Cell Signaling and Interaction	activation of neutrophils	6,57E-06	Increased	2,940	bias	C3,C5AR1,CCL2,CD14,CXCL3,CXCL6,HMGB1,IL1B,ITGAM,MYD88,SELL,SFRP1,SLPI,SPP1,VAV1	15
Protein Synthesis	production of antibody	6,72E-06		-0,255		BST1,C1QA,C3AR1,CCR2,CCR5,CD74,CHI3L1,CSF2RB,CTSS,CXCL9,CYP7B1,FCER1G,FGF7,GNAI2,Gp49a/Lilrb4,HEXB,IFNAR1,IL13RA2,IL1R1,IL2RG,IL33,IL4R,IL6ST,LYN,MAN2A1,MMP9,MSR1,MT1H,MYD88,Retnla,SELP,TANK,TBX21,TLR1,TLR2,TYROBP,VAV1,Vpreb1/Vpreb2	38
Humoral Immune Response	production of antibody	6,72E-06		-0,255		BST1,C1QA,C3AR1,CCR2,CCR5,CD74,CHI3L1,CSF2RB,CTSS,CXCL9,CYP7B1,FCER1G,FGF7,GNAI2,Gp49a/Lilrb4,HEXB,IFNAR1,IL13RA2,IL1R1,IL2RG,IL33,IL4R,IL6ST,LYN,MAN2A1,MMP9,MSR1,MT1H,MYD88,Retnla,SELP,TANK,TBX21,TLR1,TLR2,TYROBP,VAV1,Vpreb1/Vpreb2	38
Inflammatory Response	response of macrophages	7,14E-06		1,335		ABCA1,ATP7A,CD14,CLEC7A,DDX58,FCER1G,FGR,GSN,HGF,HMGB1,IL6ST,INPP5D,ITGAM,LUM,LYN,MYD88,NPM1,Sirpb1a (includes others),TLR2,TLR3,TREM1	21
Cell-To-Cell Signaling and Interaction	response of macrophages	7,14E-06		1,335		ABCA1,ATP7A,CD14,CLEC7A,DDX58,FCER1G,FGR,GSN,HGF,HMGB1,IL6ST,INPP5D,ITGAM,LUM,LYN,MYD88,NPM1,Sirpb1a (includes others),TLR2,TLR3,TREM1	21
Cancer	Breast Cancer and Tumors	7,17E-06		1,040		ACP5,ADAM9,ADAMTS5,ADIPOQ,ALDOA,C19orf53,C2orf40,CASP8,CCL2,CCR2,CCR5,CDH5,CHI3L1,CKM,CSF3R,CTSC,CXCL3,CXCL9,CXCR4,DMD,EIF3H,EIF4A1,ENO1,FABP7,FAM49B,FAM96B,FASN,FGF7,FGR,FSCN1,GBA,GOLGA4,GPR65,GSN,GSTM5,GSTP1,HGF,HIF1A,HIST2H2BE (includes others),HP,HSP90AA1,IBSP,IL1B,IL33,IL6ST,ITIH5,JAK2,KIF11,LAMB1,Ldb3,let-7,LIF,LMO7,LMOD3,LPCAT2,LSM1,mir-122,mir-29,MMP13,MMP14,MMP19,MMP3,MMP9,MT1H,NEK6,NFE2…	102
Cellular Movement	cell movement of T lymphocytes	7,25E-06	Increased	3,482		BMPR2,C3,CCL2,CCL20,CCL3L1/CCL3L3,CCR2,CCR5,CTSS,CXCL13,CXCL9,CXCR4,ELF4,FYB,GNAI2,HGF,IFNAR1,IL17RA,IL1B,IL6ST,INPP5D,LCP1,RUNX1,S100A4,SELL,SELP,SPP1,VAV1	27
Immune Cell Trafficking	cell movement of T lymphocytes	7,25E-06	Increased	3,482		BMPR2,C3,CCL2,CCL20,CCL3L1/CCL3L3,CCR2,CCR5,CTSS,CXCL13,CXCL9,CXCR4,ELF4,FYB,GNAI2,HGF,IFNAR1,IL17RA,IL1B,IL6ST,INPP5D,LCP1,RUNX1,S100A4,SELL,SELP,SPP1,VAV1	27
Hematological System Development and Function	cell movement of T lymphocytes	7,25E-06	Increased	3,482		BMPR2,C3,CCL2,CCL20,CCL3L1/CCL3L3,CCR2,CCR5,CTSS,CXCL13,CXCL9,CXCR4,ELF4,FYB,GNAI2,HGF,IFNAR1,IL17RA,IL1B,IL6ST,INPP5D,LCP1,RUNX1,S100A4,SELL,SELP,SPP1,VAV1	27
Cell-mediated Immune Response	cell movement of T lymphocytes	7,25E-06	Increased	3,482		BMPR2,C3,CCL2,CCL20,CCL3L1/CCL3L3,CCR2,CCR5,CTSS,CXCL13,CXCL9,CXCR4,ELF4,FYB,GNAI2,HGF,IFNAR1,IL17RA,IL1B,IL6ST,INPP5D,LCP1,RUNX1,S100A4,SELL,SELP,SPP1,VAV1	27
Small Molecule Biochemistry	accumulation of hyaluronic acid	7,54E-06		0,341		CCR2,FGF7,HEXA,HEXB,IL1B,UGDH	6
Carbohydrate Metabolism	accumulation of hyaluronic acid	7,54E-06		0,341		CCR2,FGF7,HEXA,HEXB,IL1B,UGDH	6
Drug Metabolism	accumulation of hyaluronic acid	7,54E-06		0,341		CCR2,FGF7,HEXA,HEXB,IL1B,UGDH	6
Molecular Transport	accumulation of hyaluronic acid	7,54E-06		0,341		CCR2,FGF7,HEXA,HEXB,IL1B,UGDH	6
Cellular Movement	cell movement of peripheral blood leukocytes	7,68E-06	Increased	2,253	bias	ANXA2,CCL2,CCL20,CCR5,CXCL13,CXCL9,CXCR4,ITGAM,LCP1,SELL,SELP,TLR2	12
Immune Cell Trafficking	cell movement of peripheral blood leukocytes	7,68E-06	Increased	2,253	bias	ANXA2,CCL2,CCL20,CCR5,CXCL13,CXCL9,CXCR4,ITGAM,LCP1,SELL,SELP,TLR2	12
Hematological System Development and Function	cell movement of peripheral blood leukocytes	7,68E-06	Increased	2,253	bias	ANXA2,CCL2,CCL20,CCR5,CXCL13,CXCL9,CXCR4,ITGAM,LCP1,SELL,SELP,TLR2	12
Skeletal and Muscular System Development and Function	function of osteoclasts	7,68E-06				ACP5,CCR2,CTSK,FCER1G,GSN,IL6ST,INPP5D,LIF,MMP14,SPP1,TLR2,TYROBP	12
Cellular Function and Maintenance	function of osteoclasts	7,68E-06				ACP5,CCR2,CTSK,FCER1G,GSN,IL6ST,INPP5D,LIF,MMP14,SPP1,TLR2,TYROBP	12
Connective Tissue Development and Function	function of osteoclasts	7,68E-06				ACP5,CCR2,CTSK,FCER1G,GSN,IL6ST,INPP5D,LIF,MMP14,SPP1,TLR2,TYROBP	12
Inflammatory Response	cell-mediated response	7,97E-06		1,962		C3,C3AR1,C5AR1,CCR2,CCR5,CLEC7A,Gzmf (includes others),HLA-B,HMGB1,HSP90B1,IL1B,IL1R1,IL1RAP,IL2RG,IL33,IL4R,INPP5D,MYD88,NDFIP1,SELL,SRGN,STK17B,TBX21,TLR2,TLR3	25
Inflammatory Disease	experimental autoimmune myocarditis	8,04E-06		1,609		CCL2,CCL3L1/CCL3L3,CCR2,CCR5,IL1R1,MYH6,TBX21	7
Immunological Disease	experimental autoimmune myocarditis	8,04E-06		1,609		CCL2,CCL3L1/CCL3L3,CCR2,CCR5,IL1R1,MYH6,TBX21	7
Cardiovascular Disease	experimental autoimmune myocarditis	8,04E-06		1,609		CCL2,CCL3L1/CCL3L3,CCR2,CCR5,IL1R1,MYH6,TBX21	7
Cellular Movement	invasion of phagocytes	8,04E-06		1,067		CCL2,HGF,IL1B,ITGAM,NFE2L2,S100A10,TIMP1	7
Immune Cell Trafficking	invasion of phagocytes	8,04E-06		1,067		CCL2,HGF,IL1B,ITGAM,NFE2L2,S100A10,TIMP1	7
Inflammatory Response	invasion of phagocytes	8,04E-06		1,067		CCL2,HGF,IL1B,ITGAM,NFE2L2,S100A10,TIMP1	7
Inflammatory Disease	allergic pulmonary eosinophilia	8,06E-06				ACO2,ADIPOQ,ALDOA,CTSS,ENO1,HNRNPAB,HSPA5,P4HB,SELENBP1	9
Inflammatory Response	allergic pulmonary eosinophilia	8,06E-06				ACO2,ADIPOQ,ALDOA,CTSS,ENO1,HNRNPAB,HSPA5,P4HB,SELENBP1	9
Immunological Disease	allergic pulmonary eosinophilia	8,06E-06				ACO2,ADIPOQ,ALDOA,CTSS,ENO1,HNRNPAB,HSPA5,P4HB,SELENBP1	9
Hematological Disease	allergic pulmonary eosinophilia	8,06E-06				ACO2,ADIPOQ,ALDOA,CTSS,ENO1,HNRNPAB,HSPA5,P4HB,SELENBP1	9
Respiratory Disease	allergic pulmonary eosinophilia	8,06E-06				ACO2,ADIPOQ,ALDOA,CTSS,ENO1,HNRNPAB,HSPA5,P4HB,SELENBP1	9
Infectious Disease	Bacterial Infection	8,17E-06		-1,007		ADH5,AIM2,ALOX5AP,BIRC3,C1QA,C3,C5AR1,CASP4,CCL2,CCL3L1/CCL3L3,CCR2,CCR5,CD14,CD27,CTSB,CXCL13,CXCL6,CXCL9,FCER1G,FGR,HMGB1,IFNAR1,IL13RA2,IL1B,IL1R1,IL2RG,IL6ST,ITGAM,LCP1,LUM,MMP3,MMP9,MSR1,MYD88,RETN,SCN1B,SELP,SLPI,SPP1,TIMP1,TLR1,TLR2,TNNT1,TREM1,Trim30a/Trim30d	45
Infectious Disease	Viral Infection	8,49E-06	Increased	3,078	bias	ACTN1,ADAMTS5,ANPEP,ANXA2,APLNR,ARRDC3,ATOX1,ATP1A2,ATP6V0D1,ATP6V0E1,ATP6V1A,ATP6V1B2,BGN,BIRC3,BMP2K,BTF3,C2,C3,C3AR1,CACNG1,CAPN3,CAPN6,CCL2,CCL20,CCL3L1/CCL3L3,CCR2,CCR5,CD14,CD48,CD74,CFI,CHMP2A,CKM,CLEC4E,COG3,COPB1,CSF2RB,CTSB,CTSS,CTSZ,CXCL3,CXCL9,CXCR4,DAPK2,DCLK1,DDX58,DMPK,DNAJB1,EDEM1,EIF3H,FCGR3A,FGF7,FSCN1,GBAS,GTF2A1,HGF,HIST2H2BE (includes others),HLA-B,HMGB1,HP,HSP90AA1,HSPA5,IFI…	141
Cardiovascular System Development and Function	angiogenesis	8,75E-06	Increased	3,560		ABI1,ADAMTS12,ANGPTL1,ANPEP,ANXA2,AP1S2,BMPR2,C3,C3AR1,CASP8,CCL2,CCR2,CDH5,CSF2RB,CTSB,CTSS,CXCL6,CXCL9,CXCR4,CYP1B1,DDAH1,FGF13,FGF7,FGR,GSN,HGF,HHEX,HIF1A,HMGB1,HP,IFNAR1,IL1B,INHBA,JAK2,KNG1,let-7,LGALS1,LIF,MB,MEF2C,MMP13,MMP14,MMP3,MMP9,NPPA,NPY,PFKM,PIK3C2A,PTX3,RUNX1,SAA1,SELL,SELP,SFRP2,SLIT2,SLPI,SPARC,SPP1,SULF1,TGFBI,TGFBR1,TIMP1,TLR2,TM4SF1,TMOD1,TNC,VCAM1	67
Skeletal and Muscular System Development and Function	myogenesis	9,24E-06	Increased	2,138		CACNA1S,CAPN3,CXCR4,DMD,Fhod3,HGF,HIF1A,HMGB1,Ldb3,LEMD3,LIF,MEF2C,MMP14,MYH6,MYL2,MYOZ1,MYPN,OBSCN,TCAP,TMOD1,TRIM72,VCAM1,XIRP1	23
Tissue Development	myogenesis	9,24E-06	Increased	2,138		CACNA1S,CAPN3,CXCR4,DMD,Fhod3,HGF,HIF1A,HMGB1,Ldb3,LEMD3,LIF,MEF2C,MMP14,MYH6,MYL2,MYOZ1,MYPN,OBSCN,TCAP,TMOD1,TRIM72,VCAM1,XIRP1	23
Embryonic Development	myogenesis	9,24E-06	Increased	2,138		CACNA1S,CAPN3,CXCR4,DMD,Fhod3,HGF,HIF1A,HMGB1,Ldb3,LEMD3,LIF,MEF2C,MMP14,MYH6,MYL2,MYOZ1,MYPN,OBSCN,TCAP,TMOD1,TRIM72,VCAM1,XIRP1	23
Organ Development	myogenesis	9,24E-06	Increased	2,138		CACNA1S,CAPN3,CXCR4,DMD,Fhod3,HGF,HIF1A,HMGB1,Ldb3,LEMD3,LIF,MEF2C,MMP14,MYH6,MYL2,MYOZ1,MYPN,OBSCN,TCAP,TMOD1,TRIM72,VCAM1,XIRP1	23
Organismal Development	myogenesis	9,24E-06	Increased	2,138		CACNA1S,CAPN3,CXCR4,DMD,Fhod3,HGF,HIF1A,HMGB1,Ldb3,LEMD3,LIF,MEF2C,MMP14,MYH6,MYL2,MYOZ1,MYPN,OBSCN,TCAP,TMOD1,TRIM72,VCAM1,XIRP1	23
Cancer	breast cancer	9,29E-06		0,447		ACP5,ADAM9,ADAMTS5,ADIPOQ,ALDOA,C19orf53,C2orf40,CASP8,CCL2,CCR2,CCR5,CDH5,CHI3L1,CKM,CSF3R,CTSC,CXCL3,CXCL9,CXCR4,DMD,EIF3H,EIF4A1,ENO1,FABP7,FAM49B,FAM96B,FASN,FGF7,FGR,FSCN1,GBA,GOLGA4,GPR65,GSN,GSTM5,GSTP1,HIF1A,HIST2H2BE (includes others),HP,HSP90AA1,IBSP,IL1B,IL33,IL6ST,ITIH5,JAK2,KIF11,LAMB1,Ldb3,let-7,LIF,LMO7,LMOD3,LPCAT2,LSM1,mir-122,mir-29,MMP13,MMP14,MMP19,MMP3,MMP9,MT1H,NEK6,NFE2L2,N…	101
Molecular Transport	mobilization of Ca2+	9,49E-06	Increased	3,892		C3,C3AR1,C5AR1,CCL2,CCL20,CCL3L1/CCL3L3,Ccl9,CCR2,CCR5,CXCL13,CXCL3,CXCL9,CXCR4,FCER1G,GNAI2,Gp49a/Lilrb4,IL33,INPP5D,KNG1,LCP2,LGALS1,LYN,MBP,MYD88,NPY,NTS,PILRA,PLSCR1,PTGFR,SAA1,SELL,SNTB2,SRL,TLR2,TLR3,TPT1,TREM1,TSHR,VAV1	39
Cell Signaling	mobilization of Ca2+	9,49E-06	Increased	3,892		C3,C3AR1,C5AR1,CCL2,CCL20,CCL3L1/CCL3L3,Ccl9,CCR2,CCR5,CXCL13,CXCL3,CXCL9,CXCR4,FCER1G,GNAI2,Gp49a/Lilrb4,IL33,INPP5D,KNG1,LCP2,LGALS1,LYN,MBP,MYD88,NPY,NTS,PILRA,PLSCR1,PTGFR,SAA1,SELL,SNTB2,SRL,TLR2,TLR3,TPT1,TREM1,TSHR,VAV1	39
Vitamin and Mineral Metabolism	mobilization of Ca2+	9,49E-06	Increased	3,892		C3,C3AR1,C5AR1,CCL2,CCL20,CCL3L1/CCL3L3,Ccl9,CCR2,CCR5,CXCL13,CXCL3,CXCL9,CXCR4,FCER1G,GNAI2,Gp49a/Lilrb4,IL33,INPP5D,KNG1,LCP2,LGALS1,LYN,MBP,MYD88,NPY,NTS,PILRA,PLSCR1,PTGFR,SAA1,SELL,SNTB2,SRL,TLR2,TLR3,TPT1,TREM1,TSHR,VAV1	39
Cellular Movement	influx of neutrophils	9,50E-06		1,641		CCL2,CTSC,CXCL6,HMGB1,IL17RA,IL1B,MSR1,MYD88,PTX3,SERPINA1,TLR2	11
Immune Cell Trafficking	influx of neutrophils	9,50E-06		1,641		CCL2,CTSC,CXCL6,HMGB1,IL17RA,IL1B,MSR1,MYD88,PTX3,SERPINA1,TLR2	11
Hematological System Development and Function	influx of neutrophils	9,50E-06		1,641		CCL2,CTSC,CXCL6,HMGB1,IL17RA,IL1B,MSR1,MYD88,PTX3,SERPINA1,TLR2	11
Inflammatory Response	influx of neutrophils	9,50E-06		1,641		CCL2,CTSC,CXCL6,HMGB1,IL17RA,IL1B,MSR1,MYD88,PTX3,SERPINA1,TLR2	11
Cellular Function and Maintenance	flux of ion	1,01E-05		1,919		ADIPOQ,ANXA2,BCAP31,C3,CACNG1,CCL2,CCL20,CCL3L1/CCL3L3,CCR2,CCR5,CLEC7A,CLIC5,CXCL13,CXCL3,CXCR4,FCGR3A,FGR,IL1B,INPP5D,KNG1,LCP2,LYN,MAGT1,MBP,NPPA,NPY,NTS,P2RX4,PPIB,RGS2,RYR1,SCN4A,SLC16A1,STK39,TLR2,UCP3,VAV1	37
Molecular Transport	flux of ion	1,01E-05		1,919		ADIPOQ,ANXA2,BCAP31,C3,CACNG1,CCL2,CCL20,CCL3L1/CCL3L3,CCR2,CCR5,CLEC7A,CLIC5,CXCL13,CXCL3,CXCR4,FCGR3A,FGR,IL1B,INPP5D,KNG1,LCP2,LYN,MAGT1,MBP,NPPA,NPY,NTS,P2RX4,PPIB,RGS2,RYR1,SCN4A,SLC16A1,STK39,TLR2,UCP3,VAV1	37
Lipid Metabolism	release of eicosanoid	1,01E-05		1,793	bias	ADIPOQ,ALOX5AP,C3,CCL2,CLEC7A,CTSB,FCER1G,GNAI2,Gp49a/Lilrb4,HMGB1,IL1B,IL1R1,KNG1,LGALS1,LYN,MYD88,NPPA,NTS,Pla2g2a,S100A10,TNC	21
Small Molecule Biochemistry	release of eicosanoid	1,01E-05		1,793	bias	ADIPOQ,ALOX5AP,C3,CCL2,CLEC7A,CTSB,FCER1G,GNAI2,Gp49a/Lilrb4,HMGB1,IL1B,IL1R1,KNG1,LGALS1,LYN,MYD88,NPPA,NTS,Pla2g2a,S100A10,TNC	21
Molecular Transport	release of eicosanoid	1,01E-05		1,793	bias	ADIPOQ,ALOX5AP,C3,CCL2,CLEC7A,CTSB,FCER1G,GNAI2,Gp49a/Lilrb4,HMGB1,IL1B,IL1R1,KNG1,LGALS1,LYN,MYD88,NPPA,NTS,Pla2g2a,S100A10,TNC	21
Free Radical Scavenging	metabolism of reactive oxygen species	1,03E-05	Increased	3,527		AATF,ABCA1,ACP5,ADIPOQ,ATP7A,C5AR1,CASP8,CCR2,CCR5,CD14,CDH5,COX6A2,CXCL9,CYP1B1,EEF1A2,FGR,GSN,HGF,HMGB1,HP,HSD17B10,HSPB6,IL1B,ITGAM,JAK2,KNG1,LCP2,let-7,LIF,LYN,MMP14,MSR1,MYD88,NFE2L2,NOL3,PON3,PRDX5,PRKAA2,PTGFR,RETN,SELP,SERPINA1,SOD2,SPP1,TLR2,Trim30a/Trim30d,TXN,TXN2,TYROBP,UCP3,VAV1,VCAM1	52
Cell Death and Survival	apoptosis of macrophages	1,06E-05		0,954		BIRC3,C1QA,CAMK2G,CASP4,CASP8,CD14,HIF1A,HMGB1,IL1B,INPP5D,MEFV,MSR1,MYD88,NFE2L2,SOAT1,SOD2,TLR2	17
Immune Cell Trafficking	adhesion of phagocytes	1,10E-05	Increased	3,164		CCL2,CCL3L1/CCL3L3,CSF3R,CTSZ,CXCL3,HMGB1,IL1B,IL33,INPP5D,ITGAM,KNG1,LCP1,LYN,NPPA,SELL,SELP,TLR2,TXN,VAV1,VCAM1	20
Hematological System Development and Function	adhesion of phagocytes	1,10E-05	Increased	3,164		CCL2,CCL3L1/CCL3L3,CSF3R,CTSZ,CXCL3,HMGB1,IL1B,IL33,INPP5D,ITGAM,KNG1,LCP1,LYN,NPPA,SELL,SELP,TLR2,TXN,VAV1,VCAM1	20
Inflammatory Response	adhesion of phagocytes	1,10E-05	Increased	3,164		CCL2,CCL3L1/CCL3L3,CSF3R,CTSZ,CXCL3,HMGB1,IL1B,IL33,INPP5D,ITGAM,KNG1,LCP1,LYN,NPPA,SELL,SELP,TLR2,TXN,VAV1,VCAM1	20
Cell-To-Cell Signaling and Interaction	adhesion of phagocytes	1,10E-05	Increased	3,164		CCL2,CCL3L1/CCL3L3,CSF3R,CTSZ,CXCL3,HMGB1,IL1B,IL33,INPP5D,ITGAM,KNG1,LCP1,LYN,NPPA,SELL,SELP,TLR2,TXN,VAV1,VCAM1	20
Tissue Development	adhesion of phagocytes	1,10E-05	Increased	3,164		CCL2,CCL3L1/CCL3L3,CSF3R,CTSZ,CXCL3,HMGB1,IL1B,IL33,INPP5D,ITGAM,KNG1,LCP1,LYN,NPPA,SELL,SELP,TLR2,TXN,VAV1,VCAM1	20
Cardiovascular System Development and Function	heart rate	1,10E-05		-0,718		ADIPOQ,ATP1A2,CDH5,CXCR4,DDAH1,DES,DMD,DMPK,GNAI2,HGF,HRC,HSPB6,INHBA,JAK2,KLK3,LPL,MYH6,MYH7,MYL2,NPPA,P2RX4,PNPLA2,RAB1A,RGS2,SCN1B,SCN4B,SLN,SOD2,SPP1,SRI,SRL,TCAP,TLR2,TMEM38A,TPM2,TRDN	36
Cellular Function and Maintenance	flux of inorganic cation	1,13E-05	Increased	2,411		ADIPOQ,ANXA2,C3,CACNG1,CCL2,CCL20,CCL3L1/CCL3L3,CCR2,CCR5,CLEC7A,CXCL13,CXCL3,CXCR4,FCGR3A,FGR,IL1B,INPP5D,KNG1,LCP2,LYN,MAGT1,MBP,NPPA,NPY,NTS,P2RX4,PPIB,RGS2,RYR1,SCN4A,SLC16A1,STK39,TLR2,UCP3,VAV1	35
Molecular Transport	flux of inorganic cation	1,13E-05	Increased	2,411		ADIPOQ,ANXA2,C3,CACNG1,CCL2,CCL20,CCL3L1/CCL3L3,CCR2,CCR5,CLEC7A,CXCL13,CXCL3,CXCR4,FCGR3A,FGR,IL1B,INPP5D,KNG1,LCP2,LYN,MAGT1,MBP,NPPA,NPY,NTS,P2RX4,PPIB,RGS2,RYR1,SCN4A,SLC16A1,STK39,TLR2,UCP3,VAV1	35
Inflammatory Response	phagocytosis of cells	1,13E-05	Increased	2,435	bias	ABCA1,ADIPOQ,C1QA,C3,CD14,CKB,CLEC7A,CORO1C,CSF2RB,CSF3R,FCER1G,FCGR3A,FGR,GSN,HGF,HMGB1,IFNAR1,INPP5D,ITGAM,LUM,LYN,MSR1,MYD88,NPM1,PTX3,Sirpb1a (includes others),TLR1,TLR2,TLR3,TREM1,VAV1	31
Cell-To-Cell Signaling and Interaction	phagocytosis of cells	1,13E-05	Increased	2,435	bias	ABCA1,ADIPOQ,C1QA,C3,CD14,CKB,CLEC7A,CORO1C,CSF2RB,CSF3R,FCER1G,FCGR3A,FGR,GSN,HGF,HMGB1,IFNAR1,INPP5D,ITGAM,LUM,LYN,MSR1,MYD88,NPM1,PTX3,Sirpb1a (includes others),TLR1,TLR2,TLR3,TREM1,VAV1	31
Cellular Function and Maintenance	phagocytosis of cells	1,13E-05	Increased	2,435	bias	ABCA1,ADIPOQ,C1QA,C3,CD14,CKB,CLEC7A,CORO1C,CSF2RB,CSF3R,FCER1G,FCGR3A,FGR,GSN,HGF,HMGB1,IFNAR1,INPP5D,ITGAM,LUM,LYN,MSR1,MYD88,NPM1,PTX3,Sirpb1a (includes others),TLR1,TLR2,TLR3,TREM1,VAV1	31
Molecular Transport	quantity of Ca2+	1,13E-05	Increased	2,940		ATP2A1,C3,C3AR1,C5AR1,CACNA1S,CCL2,CCL20,CCL3L1/CCL3L3,CCR5,CXCL13,CXCL3,CXCL9,CXCR4,FCER1G,FCGR3A,FGF7,GSN,HGF,HSPA5,HSPB6,IBSP,IL1B,INPP5D,ITGAM,KNG1,LCP2,LGALS1,LYN,NNAT,NPPA,NPY,NTS,PLCD4,PPIB,PTGFR,RGS2,RYR1,S100A4,SAA1,SELL,SELP,SPP1,TMOD1,TRDN,VAV1,VCAM1	46
Cell Signaling	quantity of Ca2+	1,13E-05	Increased	2,940		ATP2A1,C3,C3AR1,C5AR1,CACNA1S,CCL2,CCL20,CCL3L1/CCL3L3,CCR5,CXCL13,CXCL3,CXCL9,CXCR4,FCER1G,FCGR3A,FGF7,GSN,HGF,HSPA5,HSPB6,IBSP,IL1B,INPP5D,ITGAM,KNG1,LCP2,LGALS1,LYN,NNAT,NPPA,NPY,NTS,PLCD4,PPIB,PTGFR,RGS2,RYR1,S100A4,SAA1,SELL,SELP,SPP1,TMOD1,TRDN,VAV1,VCAM1	46
Vitamin and Mineral Metabolism	quantity of Ca2+	1,13E-05	Increased	2,940		ATP2A1,C3,C3AR1,C5AR1,CACNA1S,CCL2,CCL20,CCL3L1/CCL3L3,CCR5,CXCL13,CXCL3,CXCL9,CXCR4,FCER1G,FCGR3A,FGF7,GSN,HGF,HSPA5,HSPB6,IBSP,IL1B,INPP5D,ITGAM,KNG1,LCP2,LGALS1,LYN,NNAT,NPPA,NPY,NTS,PLCD4,PPIB,PTGFR,RGS2,RYR1,S100A4,SAA1,SELL,SELP,SPP1,TMOD1,TRDN,VAV1,VCAM1	46
Inflammatory Response	respiratory burst of phagocytes	1,21E-05		1,322		ANPEP,C3,CCL2,CXCL3,FCER1G,FGR,ITGAM,LYN,TREM1,TYROBP,VCAM1	11
Cell-To-Cell Signaling and Interaction	respiratory burst of phagocytes	1,21E-05		1,322		ANPEP,C3,CCL2,CXCL3,FCER1G,FGR,ITGAM,LYN,TREM1,TYROBP,VCAM1	11
Cellular Function and Maintenance	respiratory burst of phagocytes	1,21E-05		1,322		ANPEP,C3,CCL2,CXCL3,FCER1G,FGR,ITGAM,LYN,TREM1,TYROBP,VCAM1	11
Cellular Compromise	respiratory burst of phagocytes	1,21E-05		1,322		ANPEP,C3,CCL2,CXCL3,FCER1G,FGR,ITGAM,LYN,TREM1,TYROBP,VCAM1	11
Cellular Function and Maintenance	engulfment of antigen presenting cells	1,21E-05		1,599	bias	ABCA1,C3,CD14,FCER1G,FGR,GSN,HGF,HMGB1,INPP5D,ITGAM,LUM,M6PR,MSR1,MYD88,NPM1,Sirpb1a (includes others),TLR2,TLR3	18
Cellular Movement	transmigration of leukocytes	1,21E-05	Increased	2,452		BMPR2,CCL2,CCL3L1/CCL3L3,CCR2,CCR5,CTSS,CXCL3,CXCL9,CXCR4,IL1B,ITGAM,LGALS1,MMP14,MMP9,SELL,SLPI,VAV1,VCAM1	18
Immune Cell Trafficking	transmigration of leukocytes	1,21E-05	Increased	2,452		BMPR2,CCL2,CCL3L1/CCL3L3,CCR2,CCR5,CTSS,CXCL3,CXCL9,CXCR4,IL1B,ITGAM,LGALS1,MMP14,MMP9,SELL,SLPI,VAV1,VCAM1	18
Hematological System Development and Function	transmigration of leukocytes	1,21E-05	Increased	2,452		BMPR2,CCL2,CCL3L1/CCL3L3,CCR2,CCR5,CTSS,CXCL3,CXCL9,CXCR4,IL1B,ITGAM,LGALS1,MMP14,MMP9,SELL,SLPI,VAV1,VCAM1	18
Cellular Movement	cell movement of cancer cells	1,24E-05	Increased	2,559		CCL2,CD74,CSF3R,CTSB,CXCR4,GSN,HGF,HMGB1,LUM,LYN,MMP13,SFRP1,SFRP2,SPARC,SPP1,TGFBR1,TM4SF1,TNC,VCAM1,VCAN	20
Skeletal and Muscular Disorders	myopathy	1,27E-05		0,169		ACTA1,AMPD1,ANO5,ATP1A2,ATP2A1,ATP7A,CACNA1S,CACNG1,CAPN3,CHI3L1,CLCN1,CXCL9,DES,DMD,DMPK,HEXB,HGF,HMGB1,IFIT3,IL1B,IL1R1,let-7,MMP14,MMP9,MYBPC1,MYBPC2,MYH2,MYH6,MYH7,MYL2,MYOT,NPPA,PFKM,RYR1,SCN4A,SGCG,SLC16A1,TCAP,TIMP1,TNNT1,TNNT3,TPM2,TPM3,TRIM72	44
Cardiovascular Disease	atherosclerotic lesion	1,28E-05		0,294		ADIPOQ,APOBEC1,CCL2,CCL3L1/CCL3L3,CCR2,CCR5,CTSS,IL1B,IL33,LPL,MMP3,MMP9,MSR1,PAPPA,PON3,PTX3,SELL,SELP,SOAT1,SPP1,TIMP1,TLR2,VCAM1	23
Cell Death and Survival	cell death of antigen presenting cells	1,28E-05		1,612		AIM2,BIRC3,C1QA,CAMK2G,CASP4,CASP8,CCR5,CD14,CTSB,HIF1A,HMGB1,IFNAR1,IL1B,INPP5D,MEFV,MSR1,MYD88,NFE2L2,SOAT1,SOD2,TLR2,TLR3	22
Cellular Movement	invasion of leukocytes	1,34E-05		1,491		CCL2,HGF,IL1B,ITGAM,JAK2,NFE2L2,S100A10,TIMP1	8
Immune Cell Trafficking	invasion of leukocytes	1,34E-05		1,491		CCL2,HGF,IL1B,ITGAM,JAK2,NFE2L2,S100A10,TIMP1	8
Cellular Movement	chemotaxis of macrophages	1,37E-05		1,544	bias	C3AR1,CCL2,CCR2,CCR5,CD74,CKLF,CXCL9,HMGB1,IL4R,MYD88,S100A4,SAA1,SELL,SELP,SPP1,TLR2	16
Immune Cell Trafficking	chemotaxis of macrophages	1,37E-05		1,544	bias	C3AR1,CCL2,CCR2,CCR5,CD74,CKLF,CXCL9,HMGB1,IL4R,MYD88,S100A4,SAA1,SELL,SELP,SPP1,TLR2	16
Hematological System Development and Function	chemotaxis of macrophages	1,37E-05		1,544	bias	C3AR1,CCL2,CCR2,CCR5,CD74,CKLF,CXCL9,HMGB1,IL4R,MYD88,S100A4,SAA1,SELL,SELP,SPP1,TLR2	16
Inflammatory Response	chemotaxis of macrophages	1,37E-05		1,544	bias	C3AR1,CCL2,CCR2,CCR5,CD74,CKLF,CXCL9,HMGB1,IL4R,MYD88,S100A4,SAA1,SELL,SELP,SPP1,TLR2	16
Inflammatory Disease	encephalomyelitis	1,37E-05		1,673		C3,C3AR1,CASP4,CCR2,CD74,DUSP10,FCER1G,HIF1A,HLA-B,HSPA5,IFNAR1,IL1R1,IL6ST,LCP2,LGALS1,LIF,LYN,MBP,MMP9,MT1H,MYD88,NPY,SELL,SPP1,STK17B,TBX21,TIMP1,TYROBP,VCAM1	29
Inflammatory Response	encephalomyelitis	1,37E-05		1,673		C3,C3AR1,CASP4,CCR2,CD74,DUSP10,FCER1G,HIF1A,HLA-B,HSPA5,IFNAR1,IL1R1,IL6ST,LCP2,LGALS1,LIF,LYN,MBP,MMP9,MT1H,MYD88,NPY,SELL,SPP1,STK17B,TBX21,TIMP1,TYROBP,VCAM1	29
Neurological Disease	encephalomyelitis	1,37E-05		1,673		C3,C3AR1,CASP4,CCR2,CD74,DUSP10,FCER1G,HIF1A,HLA-B,HSPA5,IFNAR1,IL1R1,IL6ST,LCP2,LGALS1,LIF,LYN,MBP,MMP9,MT1H,MYD88,NPY,SELL,SPP1,STK17B,TBX21,TIMP1,TYROBP,VCAM1	29
Connective Tissue Disorders	abnormal bone density	1,40E-05	Decreased	-2,905	bias	ACP5,ATP1A2,ATP6V0D2,BGN,CA13,CA3,CRTAP,CTSK,FCER1G,GBA,GSN,IFNAR1,LEMD3,MMP14,MMP9,MYD88,PPIB,RPS6KA3,SLC39A14,SOST,SPARC,TSHR,TYROBP	23
Skeletal and Muscular Disorders	abnormal bone density	1,40E-05	Decreased	-2,905	bias	ACP5,ATP1A2,ATP6V0D2,BGN,CA13,CA3,CRTAP,CTSK,FCER1G,GBA,GSN,IFNAR1,LEMD3,MMP14,MMP9,MYD88,PPIB,RPS6KA3,SLC39A14,SOST,SPARC,TSHR,TYROBP	23
Cardiovascular Disease	Arteriosclerosis	1,40E-05		1,501		ABCA1,ADIPOQ,ALOX5AP,APOBEC1,BIRC3,CACNA1S,CACNG1,CCL2,CCL3L1/CCL3L3,CCR2,CCR5,CD14,CHI3L1,CLIC5,CPEB3,CTSS,HMGB1,HP,IBSP,IL1B,IL1R1,IL33,IMPDH2,ITGAM,LPL,MMP13,MMP14,MMP3,MMP9,MSR1,MYD88,NFE2L2,NPR3,PAPPA,PLA2G7,PLIN1,PON3,PRCP,PTX3,RCSD1,SELL,SELP,SGCG,SOAT1,SPARC,SPP1,TBX21,TIMP1,TLR2,VCAM1,VLDLR	51
Cellular Function and Maintenance	cellular homeostasis	1,49E-05	Increased	4,270		AATF,ACTN2,ADIPOQ,ALDOA,ANXA2,ATOX1,ATP2A1,ATP6V1B2,ATP7A,BCAP31,BHLHE41,C3,C3AR1,C5AR1,CACNG1,CAPN3,CASP8,CCL2,CCL20,CCL3L1/CCL3L3,CCR2,CCR5,CD27,CD3G,CD74,CDH5,CKB,CLEC6A,CLEC7A,CLIC1,CLIC5,CLMP,CSF2RB,CXCL13,CXCL3,CXCR4,CYB5A,DAPK2,DMD,DMPK,DNAJB1,ELF4,ENPP1,FCER1G,FCGR3A,FGF7,FGR,GSN,Hamp/Hamp2,HEXB,HGF,HIF1A,HMGB1,HSP90AA1,HSP90B1,HSPA5,IFNAR1,IL13RA2,IL17RA,IL1B,IL1R1,IL2RG,IL4R,IL6ST,INHBA…	123
Cell-To-Cell Signaling and Interaction	activation of connective tissue cells	1,49E-05	Increased	3,175		ADIPOQ,Ccl9,CCR2,CXCR4,HGF,IL1B,IL6ST,JAK2,MMP13,MMP14,MMP9,NPM1,SOST,SPP1,TANK,TIMP1,TLR3,TYROBP,VCAM1	19
Organ Morphology	abnormal morphology of osteoclasts	1,52E-05				ATP6V0D2,CTSK,IFNAR1,IL6ST,INPP5D,LIF,NPR3,SPARC,TYROBP	9
Skeletal and Muscular System Development and Function	abnormal morphology of osteoclasts	1,52E-05				ATP6V0D2,CTSK,IFNAR1,IL6ST,INPP5D,LIF,NPR3,SPARC,TYROBP	9
Hematological System Development and Function	abnormal morphology of osteoclasts	1,52E-05				ATP6V0D2,CTSK,IFNAR1,IL6ST,INPP5D,LIF,NPR3,SPARC,TYROBP	9
Tissue Morphology	abnormal morphology of osteoclasts	1,52E-05				ATP6V0D2,CTSK,IFNAR1,IL6ST,INPP5D,LIF,NPR3,SPARC,TYROBP	9
Tissue Development	abnormal morphology of osteoclasts	1,52E-05				ATP6V0D2,CTSK,IFNAR1,IL6ST,INPP5D,LIF,NPR3,SPARC,TYROBP	9
Connective Tissue Development and Function	abnormal morphology of osteoclasts	1,52E-05				ATP6V0D2,CTSK,IFNAR1,IL6ST,INPP5D,LIF,NPR3,SPARC,TYROBP	9
Embryonic Development	abnormal morphology of osteoclasts	1,52E-05				ATP6V0D2,CTSK,IFNAR1,IL6ST,INPP5D,LIF,NPR3,SPARC,TYROBP	9
Organ Development	abnormal morphology of osteoclasts	1,52E-05				ATP6V0D2,CTSK,IFNAR1,IL6ST,INPP5D,LIF,NPR3,SPARC,TYROBP	9
Organismal Development	abnormal morphology of osteoclasts	1,52E-05				ATP6V0D2,CTSK,IFNAR1,IL6ST,INPP5D,LIF,NPR3,SPARC,TYROBP	9
Cell Morphology	abnormal morphology of osteoclasts	1,52E-05				ATP6V0D2,CTSK,IFNAR1,IL6ST,INPP5D,LIF,NPR3,SPARC,TYROBP	9
Lymphoid Tissue Structure and Development	abnormal morphology of osteoclasts	1,52E-05				ATP6V0D2,CTSK,IFNAR1,IL6ST,INPP5D,LIF,NPR3,SPARC,TYROBP	9
Cellular Movement	emigration of cells	1,52E-05	Increased	2,726	bias	CCL2,CCR2,CXCL3,CXCL6,CXCR4,GSN,IL1B,RUNX1,SELL,SPP1,VCAM1	11
Inflammatory Disease	inflammation of liver	1,71E-05		-0,506		ADIPOQ,C3,CCL2,CCL3L1/CCL3L3,CCR2,CCR5,CD14,CXCL3,CXCL6,GSTP1,HGF,HMGB1,HP,IFNAR1,IL1R1,IL4R,IMPDH2,LCP2,LYN,MAN2A1,mir-122,MMP9,NFE2L2,SOD2,SPP1,TANK,TBX21,TIMP1,TLR3,TYROBP	30
Inflammatory Response	inflammation of liver	1,71E-05		-0,506		ADIPOQ,C3,CCL2,CCL3L1/CCL3L3,CCR2,CCR5,CD14,CXCL3,CXCL6,GSTP1,HGF,HMGB1,HP,IFNAR1,IL1R1,IL4R,IMPDH2,LCP2,LYN,MAN2A1,mir-122,MMP9,NFE2L2,SOD2,SPP1,TANK,TBX21,TIMP1,TLR3,TYROBP	30
Gastrointestinal Disease	inflammation of liver	1,71E-05		-0,506		ADIPOQ,C3,CCL2,CCL3L1/CCL3L3,CCR2,CCR5,CD14,CXCL3,CXCL6,GSTP1,HGF,HMGB1,HP,IFNAR1,IL1R1,IL4R,IMPDH2,LCP2,LYN,MAN2A1,mir-122,MMP9,NFE2L2,SOD2,SPP1,TANK,TBX21,TIMP1,TLR3,TYROBP	30
Organ Development	inflammation of liver	1,71E-05		-0,506		ADIPOQ,C3,CCL2,CCL3L1/CCL3L3,CCR2,CCR5,CD14,CXCL3,CXCL6,GSTP1,HGF,HMGB1,HP,IFNAR1,IL1R1,IL4R,IMPDH2,LCP2,LYN,MAN2A1,mir-122,MMP9,NFE2L2,SOD2,SPP1,TANK,TBX21,TIMP1,TLR3,TYROBP	30
Digestive System Development and Function	inflammation of liver	1,71E-05		-0,506		ADIPOQ,C3,CCL2,CCL3L1/CCL3L3,CCR2,CCR5,CD14,CXCL3,CXCL6,GSTP1,HGF,HMGB1,HP,IFNAR1,IL1R1,IL4R,IMPDH2,LCP2,LYN,MAN2A1,mir-122,MMP9,NFE2L2,SOD2,SPP1,TANK,TBX21,TIMP1,TLR3,TYROBP	30
Hepatic System Development and Function	inflammation of liver	1,71E-05		-0,506		ADIPOQ,C3,CCL2,CCL3L1/CCL3L3,CCR2,CCR5,CD14,CXCL3,CXCL6,GSTP1,HGF,HMGB1,HP,IFNAR1,IL1R1,IL4R,IMPDH2,LCP2,LYN,MAN2A1,mir-122,MMP9,NFE2L2,SOD2,SPP1,TANK,TBX21,TIMP1,TLR3,TYROBP	30
Hepatic System Disease	inflammation of liver	1,71E-05		-0,506		ADIPOQ,C3,CCL2,CCL3L1/CCL3L3,CCR2,CCR5,CD14,CXCL3,CXCL6,GSTP1,HGF,HMGB1,HP,IFNAR1,IL1R1,IL4R,IMPDH2,LCP2,LYN,MAN2A1,mir-122,MMP9,NFE2L2,SOD2,SPP1,TANK,TBX21,TIMP1,TLR3,TYROBP	30
Skeletal and Muscular System Development and Function	migration of vascular smooth muscle cells	1,83E-05	Increased	2,055		ALOX5AP,BMPR2,CKLF,CYP1B1,HGF,HMGB1,IL1B,MMP3,NFE2L2,PAPPA,RETN,S100A4,SPP1,TIMP1,TLR2,TXN	16
Cellular Movement	migration of vascular smooth muscle cells	1,83E-05	Increased	2,055		ALOX5AP,BMPR2,CKLF,CYP1B1,HGF,HMGB1,IL1B,MMP3,NFE2L2,PAPPA,RETN,S100A4,SPP1,TIMP1,TLR2,TXN	16
Cell-To-Cell Signaling and Interaction	respiratory burst of myeloid cells	1,91E-05		1,344		ANPEP,C3,CCL2,CXCL3,FCER1G,FGR,ITGAM,LYN,TREM1,TYROBP,VCAM1	11
Cellular Function and Maintenance	respiratory burst of myeloid cells	1,91E-05		1,344		ANPEP,C3,CCL2,CXCL3,FCER1G,FGR,ITGAM,LYN,TREM1,TYROBP,VCAM1	11
Cellular Compromise	respiratory burst of myeloid cells	1,91E-05		1,344		ANPEP,C3,CCL2,CXCL3,FCER1G,FGR,ITGAM,LYN,TREM1,TYROBP,VCAM1	11
Protein Synthesis	quantity of protein in blood	2,02E-05		0,522		ABCA1,ADIPOQ,AIM2,APOBEC1,C3,C3AR1,C5AR1,CASP4,CCR2,CD14,Cd33,CFI,CLEC7A,CTSC,CTSS,CXCL6,GNAI2,GPAM,HEXB,IFNAR1,IL1B,IL1R1,IL4R,IL6ST,INPP5D,LGALS12,LGMN,LIF,LIPA,LPL,MB,mir-122,MME,MMP9,MT1H,MYD88,NFE2L2,NPR3,PDZK1,PILRA,PLIN1,PNPLA2,PRKAA2,Retnla,RPS6KA3,SELL,SELP,SGCG,SLC2A4,SLC39A14,SOAT1,SOD2,SPP1,TLR2,TLR3,TMEM173	56
Cancer	mammary tumor	2,14E-05		1,534		ACP5,ADAM9,ADAMTS5,ADIPOQ,ALDOA,ARRDC3,C19orf53,C2orf40,CASP8,CCL2,CCR2,CCR5,CDH5,CHI3L1,CKM,CSF3R,CTSC,CXCL3,CXCL9,CXCR4,DMD,EIF3H,EIF4A1,ENO1,FABP7,FAM49B,FAM96B,FASN,FGF7,FGR,FSCN1,GBA,GOLGA4,GPR65,GSN,GSTM5,GSTP1,HIF1A,HIST2H2BE (includes others),HP,HSP90AA1,HSPA5,IBSP,IL1B,IL33,IL6ST,ITIH5,JAK2,KIF11,LAMB1,Ldb3,let-7,LIF,LMO7,LMOD3,LPCAT2,LSM1,mir-122,mir-29,MMP13,MMP14,MMP19,MMP3,MMP9,MSR1,…	104
Cellular Movement	attraction of leukocytes	2,18E-05	Increased	2,541	bias	C3,C5AR1,CCL2,CCL20,CCL3L1/CCL3L3,CCR5,CXCL13,CXCL3,CXCL6,CXCL9,IL1B,S100A4	12
Immune Cell Trafficking	attraction of leukocytes	2,18E-05	Increased	2,541	bias	C3,C5AR1,CCL2,CCL20,CCL3L1/CCL3L3,CCR5,CXCL13,CXCL3,CXCL6,CXCL9,IL1B,S100A4	12
Cell-To-Cell Signaling and Interaction	attraction of leukocytes	2,18E-05	Increased	2,541	bias	C3,C5AR1,CCL2,CCL20,CCL3L1/CCL3L3,CCR5,CXCL13,CXCL3,CXCL6,CXCL9,IL1B,S100A4	12
Cellular Movement	migration of macrophages	2,20E-05		1,180		ADIPOQ,BMPR2,CCL2,CCR5,CD74,CXCR4,HGF,HIF1A,HMGB1,NPM1,S100A10,SPP1,TLR2,TYROBP	14
Immune Cell Trafficking	migration of macrophages	2,20E-05		1,180		ADIPOQ,BMPR2,CCL2,CCR5,CD74,CXCR4,HGF,HIF1A,HMGB1,NPM1,S100A10,SPP1,TLR2,TYROBP	14
Hematological System Development and Function	migration of macrophages	2,20E-05		1,180		ADIPOQ,BMPR2,CCL2,CCR5,CD74,CXCR4,HGF,HIF1A,HMGB1,NPM1,S100A10,SPP1,TLR2,TYROBP	14
Inflammatory Response	migration of macrophages	2,20E-05		1,180		ADIPOQ,BMPR2,CCL2,CCR5,CD74,CXCR4,HGF,HIF1A,HMGB1,NPM1,S100A10,SPP1,TLR2,TYROBP	14
Hematological System Development and Function	quantity of eosinophils	2,39E-05		-0,591		ADIPOQ,BHLHE41,C3AR1,C5AR1,CCR2,CSF2RB,GNAI2,IFNAR1,IL1R1,IL33,ITGAM,LIF,LYN,MMP9,MYD88,SELL,SELP	17
Tissue Morphology	quantity of eosinophils	2,39E-05		-0,591		ADIPOQ,BHLHE41,C3AR1,C5AR1,CCR2,CSF2RB,GNAI2,IFNAR1,IL1R1,IL33,ITGAM,LIF,LYN,MMP9,MYD88,SELL,SELP	17
Hypersensitivity Response	quantity of eosinophils	2,39E-05		-0,591		ADIPOQ,BHLHE41,C3AR1,C5AR1,CCR2,CSF2RB,GNAI2,IFNAR1,IL1R1,IL33,ITGAM,LIF,LYN,MMP9,MYD88,SELL,SELP	17
Inflammatory Response	immune response of cells	2,41E-05	Increased	2,736	bias	ABCA1,ADIPOQ,C1QA,C3,CD14,CD74,CKB,CLEC7A,CORO1C,CSF2RB,CSF3R,DDX58,FCER1G,FCGR3A,FGR,Gp49a/Lilrb4,GSN,HGF,HMGB1,HSP90AA1,IFNAR1,IL6ST,INPP5D,ITGAM,LUM,LYN,MSR1,MYD88,NPM1,PTX3,Sirpb1a (includes others),TLR1,TLR2,TLR3,TREM1,VAV1	36
Molecular Transport	quantity of metal	2,43E-05	Increased	2,803		ATP2A1,ATP7A,C3,C3AR1,C5AR1,CACNA1S,CCL2,CCL20,CCL3L1/CCL3L3,CCR5,CXCL13,CXCL3,CXCL9,CXCR4,FBXL5,FCER1G,FCGR3A,FGF7,GSN,Hamp/Hamp2,HGF,HLA-B,HP,HSPA5,HSPB6,IBSP,IL1B,INPP5D,ITGAM,KNG1,LCP2,LGALS1,LYN,MT1H,NNAT,NPPA,NPY,NTS,PLCD4,PPIB,PTGFR,RGS2,RYR1,S100A4,SAA1,SELL,SELP,SPP1,STK39,TMOD1,TRDN,VAV1,VCAM1	53
Protein Synthesis	quantity of IL-6 in blood	2,58E-05	Increased	2,028		C3,C3AR1,C5AR1,CD14,CTSC,CXCL6,IL1R1,IL6ST,INPP5D,LIF,mir-122,MYD88,SPP1,TMEM173	14
Cellular Function and Maintenance	ion homeostasis of cells	2,64E-05	Increased	2,348		ADIPOQ,ANXA2,ATOX1,ATP6V1B2,ATP7A,BCAP31,C3,C3AR1,CACNG1,CCL2,CCL20,CCL3L1/CCL3L3,CCR2,CCR5,CKB,CLEC7A,CLIC5,CXCL13,CXCL3,CXCR4,DMPK,ENPP1,FCGR3A,FGR,Hamp/Hamp2,HEXB,HIF1A,IL1B,INPP5D,JAK2,KNG1,LCP2,LYN,MAGT1,MBP,MT1H,NDFIP1,NPPA,NPY,NTS,P2RX4,PPIB,PYGM,RGS2,RYR1,SAA1,SCN4A,SLC16A1,SPP1,STK39,TLR2,TRDN,UCP3,VAV1	54
Organ Morphology	morphology of limb bone	2,70E-05				ACP5,BGN,COL12A1,CSGALNACT1,CTSK,FCER1G,HOXC11,IBSP,IL6ST,INPP5D,LUM,MMP13,MMP14,MMP9,SFRP2,SLC39A14,SOST,SULF1,TYROBP	19
Skeletal and Muscular System Development and Function	morphology of limb bone	2,70E-05				ACP5,BGN,COL12A1,CSGALNACT1,CTSK,FCER1G,HOXC11,IBSP,IL6ST,INPP5D,LUM,MMP13,MMP14,MMP9,SFRP2,SLC39A14,SOST,SULF1,TYROBP	19
Tissue Development	morphology of limb bone	2,70E-05				ACP5,BGN,COL12A1,CSGALNACT1,CTSK,FCER1G,HOXC11,IBSP,IL6ST,INPP5D,LUM,MMP13,MMP14,MMP9,SFRP2,SLC39A14,SOST,SULF1,TYROBP	19
Connective Tissue Development and Function	morphology of limb bone	2,70E-05				ACP5,BGN,COL12A1,CSGALNACT1,CTSK,FCER1G,HOXC11,IBSP,IL6ST,INPP5D,LUM,MMP13,MMP14,MMP9,SFRP2,SLC39A14,SOST,SULF1,TYROBP	19
Embryonic Development	morphology of limb bone	2,70E-05				ACP5,BGN,COL12A1,CSGALNACT1,CTSK,FCER1G,HOXC11,IBSP,IL6ST,INPP5D,LUM,MMP13,MMP14,MMP9,SFRP2,SLC39A14,SOST,SULF1,TYROBP	19
Organ Development	morphology of limb bone	2,70E-05				ACP5,BGN,COL12A1,CSGALNACT1,CTSK,FCER1G,HOXC11,IBSP,IL6ST,INPP5D,LUM,MMP13,MMP14,MMP9,SFRP2,SLC39A14,SOST,SULF1,TYROBP	19
Organismal Development	morphology of limb bone	2,70E-05				ACP5,BGN,COL12A1,CSGALNACT1,CTSK,FCER1G,HOXC11,IBSP,IL6ST,INPP5D,LUM,MMP13,MMP14,MMP9,SFRP2,SLC39A14,SOST,SULF1,TYROBP	19
Cellular Movement	cell movement of glioma cells	2,70E-05		1,195		CSF3R,CTSB,HGF,LYN,SFRP1,SFRP2,SPP1,VCAN	8
Cellular Movement	cell rolling of phagocytes	2,70E-05		1,481		CCL2,CCR2,CXCL3,FGR,GNAI2,LYN,SELL,SELP	8
Immune Cell Trafficking	cell rolling of phagocytes	2,70E-05		1,481		CCL2,CCR2,CXCL3,FGR,GNAI2,LYN,SELL,SELP	8
Hematological System Development and Function	cell rolling of phagocytes	2,70E-05		1,481		CCL2,CCR2,CXCL3,FGR,GNAI2,LYN,SELL,SELP	8
Inflammatory Response	cell rolling of phagocytes	2,70E-05		1,481		CCL2,CCR2,CXCL3,FGR,GNAI2,LYN,SELL,SELP	8
Hematological System Development and Function	respiratory burst of neutrophils	2,71E-05		0,464		ANPEP,C3,CXCL3,FCER1G,FGR,ITGAM,LYN,TYROBP,VCAM1	9
Inflammatory Response	respiratory burst of neutrophils	2,71E-05		0,464		ANPEP,C3,CXCL3,FCER1G,FGR,ITGAM,LYN,TYROBP,VCAM1	9
Cell-To-Cell Signaling and Interaction	respiratory burst of neutrophils	2,71E-05		0,464		ANPEP,C3,CXCL3,FCER1G,FGR,ITGAM,LYN,TYROBP,VCAM1	9
Cellular Function and Maintenance	respiratory burst of neutrophils	2,71E-05		0,464		ANPEP,C3,CXCL3,FCER1G,FGR,ITGAM,LYN,TYROBP,VCAM1	9
Cellular Compromise	respiratory burst of neutrophils	2,71E-05		0,464		ANPEP,C3,CXCL3,FCER1G,FGR,ITGAM,LYN,TYROBP,VCAM1	9
Connective Tissue Disorders	experimentally-induced arthritis	2,73E-05	Increased	2,500		ADIPOQ,C3,CCL3L1/CCL3L3,CCR2,CCR5,CTSS,FCGR3A,HMGB1,IL17RA,IL1B,IL1R1,IL33,IL4R,IL6ST,MMP9,MYD88,SELP,SPP1,TBX21,TLR2	20
Skeletal and Muscular Disorders	experimentally-induced arthritis	2,73E-05	Increased	2,500		ADIPOQ,C3,CCL3L1/CCL3L3,CCR2,CCR5,CTSS,FCGR3A,HMGB1,IL17RA,IL1B,IL1R1,IL33,IL4R,IL6ST,MMP9,MYD88,SELP,SPP1,TBX21,TLR2	20
Inflammatory Disease	experimentally-induced arthritis	2,73E-05	Increased	2,500		ADIPOQ,C3,CCL3L1/CCL3L3,CCR2,CCR5,CTSS,FCGR3A,HMGB1,IL17RA,IL1B,IL1R1,IL33,IL4R,IL6ST,MMP9,MYD88,SELP,SPP1,TBX21,TLR2	20
Free Radical Scavenging	synthesis of reactive oxygen species	2,76E-05	Increased	3,170		AATF,ABCA1,ACP5,ADIPOQ,C5AR1,CASP8,CCR2,CCR5,CD14,CDH5,COX6A2,CXCL9,CYP1B1,EEF1A2,FGR,GSN,HGF,HMGB1,HP,HSD17B10,HSPB6,IL1B,ITGAM,JAK2,KNG1,LCP2,let-7,LIF,LYN,MMP14,MSR1,MYD88,NFE2L2,NOL3,PON3,PRKAA2,PTGFR,RETN,SELP,SERPINA1,SOD2,SPP1,TLR2,Trim30a/Trim30d,TXN2,TYROBP,UCP3,VAV1,VCAM1	49
Ophthalmic Disease	choroidal neovascularization	2,93E-05		1,145		C3,C3AR1,C5AR1,CCR2,HMGB1,IL1B,LIF,MMP9,TIMP1,TLR3,VLDLR	11
Cellular Movement	infiltration by macrophages	3,02E-05	Increased	2,641		ADIPOQ,C3,CCL2,CCR2,CCR5,EEF1A2,GBA,HGF,HIF1A,IL17RA,IL1B,MYD88,NFE2L2,RETN,S100A10,SELL,SPP1,TLR2,TLR3	19
Immune Cell Trafficking	infiltration by macrophages	3,02E-05	Increased	2,641		ADIPOQ,C3,CCL2,CCR2,CCR5,EEF1A2,GBA,HGF,HIF1A,IL17RA,IL1B,MYD88,NFE2L2,RETN,S100A10,SELL,SPP1,TLR2,TLR3	19
Hematological System Development and Function	infiltration by macrophages	3,02E-05	Increased	2,641		ADIPOQ,C3,CCL2,CCR2,CCR5,EEF1A2,GBA,HGF,HIF1A,IL17RA,IL1B,MYD88,NFE2L2,RETN,S100A10,SELL,SPP1,TLR2,TLR3	19
Inflammatory Response	infiltration by macrophages	3,02E-05	Increased	2,641		ADIPOQ,C3,CCL2,CCR2,CCR5,EEF1A2,GBA,HGF,HIF1A,IL17RA,IL1B,MYD88,NFE2L2,RETN,S100A10,SELL,SPP1,TLR2,TLR3	19
Lipid Metabolism	release of lipid	3,19E-05	Increased	2,109	bias	ABCA1,ADIPOQ,ALOX5AP,C3,CCL2,CD14,CLEC7A,CTSB,FCER1G,GNAI2,Gp49a/Lilrb4,HMGB1,IL1B,IL1R1,KNG1,LGALS1,LYN,MYD88,NPPA,NPY,NTS,Pla2g2a,PNPLA2,S100A10,SAA1,TLR2,TNC	27
Small Molecule Biochemistry	release of lipid	3,19E-05	Increased	2,109	bias	ABCA1,ADIPOQ,ALOX5AP,C3,CCL2,CD14,CLEC7A,CTSB,FCER1G,GNAI2,Gp49a/Lilrb4,HMGB1,IL1B,IL1R1,KNG1,LGALS1,LYN,MYD88,NPPA,NPY,NTS,Pla2g2a,PNPLA2,S100A10,SAA1,TLR2,TNC	27
Molecular Transport	release of lipid	3,19E-05	Increased	2,109	bias	ABCA1,ADIPOQ,ALOX5AP,C3,CCL2,CD14,CLEC7A,CTSB,FCER1G,GNAI2,Gp49a/Lilrb4,HMGB1,IL1B,IL1R1,KNG1,LGALS1,LYN,MYD88,NPPA,NPY,NTS,Pla2g2a,PNPLA2,S100A10,SAA1,TLR2,TNC	27
Cancer	Renal Cancer and Tumors	3,22E-05				ADIPOQ,ANXA2,C6orf62,CCL2,CDH5,DMD,DPY19L1,EBPL,EEF1A2,EEF1B2,FNBP1L,GPR65,GSN,GSTP1,HIF1A,HMGB1,HP,HRC,IFIT3,IL17RA,IL1R1,IL1RAP,IL2RG,KNG1,MAD2L1,MME,MMP9,MT1H,OPTN,PLSCR1,PNP,RILPL1,RPL8,RPS9,RYR1,SAA1,SELENBP1,SELP,SERPINA1,SFRP1,SNRPG,SOD2,SPINK1,TGFBI,TIMP1,TIMP4,TLR2,TMOD1,XIRP2	49
Renal and Urological Disease	Renal Cancer and Tumors	3,22E-05				ADIPOQ,ANXA2,C6orf62,CCL2,CDH5,DMD,DPY19L1,EBPL,EEF1A2,EEF1B2,FNBP1L,GPR65,GSN,GSTP1,HIF1A,HMGB1,HP,HRC,IFIT3,IL17RA,IL1R1,IL1RAP,IL2RG,KNG1,MAD2L1,MME,MMP9,MT1H,OPTN,PLSCR1,PNP,RILPL1,RPL8,RPS9,RYR1,SAA1,SELENBP1,SELP,SERPINA1,SFRP1,SNRPG,SOD2,SPINK1,TGFBI,TIMP1,TIMP4,TLR2,TMOD1,XIRP2	49
Hematological System Development and Function	differentiation of mononuclear leukocytes	3,25E-05	Increased	3,047		ATP7A,BHLHE41,C3AR1,C5AR1,CASP8,CCL2,CD14,CD27,CD3G,CD74,CLEC6A,CSF2RB,CXCR4,DDX58,ELF4,GMPR2,HGF,HHEX,HSP90AA1,HSP90B1,IFNAR1,IL13RA2,IL17RA,IL1B,IL1R1,IL2RG,IL4R,IL6ST,INHBA,INPP5D,LCP2,LGALS1,LIF,LYN,MBP,MEF2C,MLLT11,MYD88,NCKAP1L,NDFIP1,NPPA,PICALM,PNP,RUNX1,SFRP1,TBX21,TGFBR1,TLR1,TLR2,TREM1,TSHR,VAV1,Vpreb1/Vpreb2	53
Cellular Development	differentiation of mononuclear leukocytes	3,25E-05	Increased	3,047		ATP7A,BHLHE41,C3AR1,C5AR1,CASP8,CCL2,CD14,CD27,CD3G,CD74,CLEC6A,CSF2RB,CXCR4,DDX58,ELF4,GMPR2,HGF,HHEX,HSP90AA1,HSP90B1,IFNAR1,IL13RA2,IL17RA,IL1B,IL1R1,IL2RG,IL4R,IL6ST,INHBA,INPP5D,LCP2,LGALS1,LIF,LYN,MBP,MEF2C,MLLT11,MYD88,NCKAP1L,NDFIP1,NPPA,PICALM,PNP,RUNX1,SFRP1,TBX21,TGFBR1,TLR1,TLR2,TREM1,TSHR,VAV1,Vpreb1/Vpreb2	53
Hematopoiesis	differentiation of mononuclear leukocytes	3,25E-05	Increased	3,047		ATP7A,BHLHE41,C3AR1,C5AR1,CASP8,CCL2,CD14,CD27,CD3G,CD74,CLEC6A,CSF2RB,CXCR4,DDX58,ELF4,GMPR2,HGF,HHEX,HSP90AA1,HSP90B1,IFNAR1,IL13RA2,IL17RA,IL1B,IL1R1,IL2RG,IL4R,IL6ST,INHBA,INPP5D,LCP2,LGALS1,LIF,LYN,MBP,MEF2C,MLLT11,MYD88,NCKAP1L,NDFIP1,NPPA,PICALM,PNP,RUNX1,SFRP1,TBX21,TGFBR1,TLR1,TLR2,TREM1,TSHR,VAV1,Vpreb1/Vpreb2	53
Cellular Movement	cell movement of tumor cell lines	3,26E-05	Increased	4,312		ACSL4,ADAM9,ADIPOQ,ANPEP,ANXA2,ARRDC3,BHLHE41,BMPR2,C3,CASP8,CCL2,CCL20,CCL3L1/CCL3L3,CCR2,CCR5,CKLF,CTSB,CTSZ,CXCL13,CXCL3,CXCL9,CXCR4,FABP7,FAM188A,FGF7,FSCN1,HGF,HIF1A,HSP90AA1,JAK2,KNG1,LCP1,LGALS1,LIF,LMO7,LYN,MME,MMP14,MMP19,MMP3,MMP9,NDRG2,PIK3C2A,PTPN12,RPS6KA3,S100A10,S100A4,SDCBP,SELL,SELP,SERPINA1,SLIT2,SNCG,SOD2,SPARC,SPP1,SULF1,SYNM,TAGLN2,TGFBI,TGFBR1,TIMP1,TLR2,Tmsb4x (includes oth…	68
Immunological Disease	immediate hypersensitivity	3,33E-05		1,249		ABCA1,ADIPOQ,ALOX5AP,BGN,C3,C3AR1,CCL20,CCR2,CD74,CSF2RB,CXCL9,CXCR4,DUSP10,ENO1,FCER1G,FGR,Gp49a/Lilrb4,GSN,IL4R,LCP2,LGALS1,LGMN,LPL,LTC4S,LYN,MME,NR4A2,OPTN,PITPNB,PLA2G7,PLIN1,SELP,TIMP1,TLR2,TPM3,VAV1	36
Cardiovascular Disease	Infarction	3,37E-05	Increased	2,252		ACTA1,ADIPOQ,BCHE,C1QA,C1QTNF9,C3,CACNG1,CCL3L1/CCL3L3,CCR2,CD14,CSF3R,CXCR4,EEF1A2,FCER1G,GNAI2,GSN,HGF,HLA-B,HMGB1,IL1B,IL1R1,ITGAM,KNG1,MB,MEF2C,MMP9,NDFIP1,NOL3,NPPA,NPY,SELP,TIMP1,TLR2,TXN	34
Inflammatory Disease	experimental autoimmune encephalomyelitis	3,38E-05		1,673		C3,C3AR1,CASP4,CCR2,CD74,DUSP10,FCER1G,HIF1A,HLA-B,HSPA5,IFNAR1,IL1R1,IL6ST,LCP2,LGALS1,LIF,LYN,MBP,MMP9,MT1H,MYD88,NPY,SELL,SPP1,STK17B,TBX21,TYROBP,VCAM1	28
Inflammatory Response	experimental autoimmune encephalomyelitis	3,38E-05		1,673		C3,C3AR1,CASP4,CCR2,CD74,DUSP10,FCER1G,HIF1A,HLA-B,HSPA5,IFNAR1,IL1R1,IL6ST,LCP2,LGALS1,LIF,LYN,MBP,MMP9,MT1H,MYD88,NPY,SELL,SPP1,STK17B,TBX21,TYROBP,VCAM1	28
Immunological Disease	experimental autoimmune encephalomyelitis	3,38E-05		1,673		C3,C3AR1,CASP4,CCR2,CD74,DUSP10,FCER1G,HIF1A,HLA-B,HSPA5,IFNAR1,IL1R1,IL6ST,LCP2,LGALS1,LIF,LYN,MBP,MMP9,MT1H,MYD88,NPY,SELL,SPP1,STK17B,TBX21,TYROBP,VCAM1	28
Neurological Disease	experimental autoimmune encephalomyelitis	3,38E-05		1,673		C3,C3AR1,CASP4,CCR2,CD74,DUSP10,FCER1G,HIF1A,HLA-B,HSPA5,IFNAR1,IL1R1,IL6ST,LCP2,LGALS1,LIF,LYN,MBP,MMP9,MT1H,MYD88,NPY,SELL,SPP1,STK17B,TBX21,TYROBP,VCAM1	28
Cellular Movement	chemotaxis of antigen presenting cells	3,39E-05	Increased	2,110	bias	C3AR1,C5AR1,CCL2,CCL20,CCR2,CCR5,CD74,CKLF,CXCL9,CXCR4,HMGB1,IL1B,IL4R,MYD88,S100A4,SAA1,SELL,SELP,SPP1,TLR2	20
Immune Cell Trafficking	chemotaxis of antigen presenting cells	3,39E-05	Increased	2,110	bias	C3AR1,C5AR1,CCL2,CCL20,CCR2,CCR5,CD74,CKLF,CXCL9,CXCR4,HMGB1,IL1B,IL4R,MYD88,S100A4,SAA1,SELL,SELP,SPP1,TLR2	20
Hematological System Development and Function	chemotaxis of antigen presenting cells	3,39E-05	Increased	2,110	bias	C3AR1,C5AR1,CCL2,CCL20,CCR2,CCR5,CD74,CKLF,CXCL9,CXCR4,HMGB1,IL1B,IL4R,MYD88,S100A4,SAA1,SELL,SELP,SPP1,TLR2	20
Inflammatory Response	chemotaxis of antigen presenting cells	3,39E-05	Increased	2,110	bias	C3AR1,C5AR1,CCL2,CCL20,CCR2,CCR5,CD74,CKLF,CXCL9,CXCR4,HMGB1,IL1B,IL4R,MYD88,S100A4,SAA1,SELL,SELP,SPP1,TLR2	20
Inflammatory Response	degranulation of phagocytes	3,39E-05	Increased	2,760		C3,C3AR1,CCL2,CCL3L1/CCL3L3,CCR2,CD300LD,CXCL3,FCER1G,FGR,Gp49a/Lilrb4,IL1B,IL4R,INPP5D,LCP2,LYN,NTS,TLR2,TREM1,VAV1,ZEB2	20
Cellular Compromise	degranulation of phagocytes	3,39E-05	Increased	2,760		C3,C3AR1,CCL2,CCL3L1/CCL3L3,CCR2,CD300LD,CXCL3,FCER1G,FGR,Gp49a/Lilrb4,IL1B,IL4R,INPP5D,LCP2,LYN,NTS,TLR2,TREM1,VAV1,ZEB2	20
Cardiovascular System Development and Function	neovascularization of organ	3,53E-05		1,762		ADAM9,ADIPOQ,ANPEP,C3,CCR2,HGF,IL1B,INHBA,KNG1,LGALS1,MMP9,S100A4,VCAM1,VLDLR	14
Inflammatory Response	phagocytosis	3,56E-05	Increased	2,568	bias	ABCA1,ADIPOQ,C1QA,C3,CD14,CKB,CLEC7A,CORO1C,CSF2RB,CSF3R,FCER1G,FCGR3A,FGR,GSN,HGF,HMGB1,IFNAR1,INPP5D,ITGAM,LUM,LYN,MREG,MSR1,MYD88,NPM1,PTX3,Sirpb1a (includes others),TLR1,TLR2,TLR3,TREM1,VAV1	32
Cellular Function and Maintenance	phagocytosis	3,56E-05	Increased	2,568	bias	ABCA1,ADIPOQ,C1QA,C3,CD14,CKB,CLEC7A,CORO1C,CSF2RB,CSF3R,FCER1G,FCGR3A,FGR,GSN,HGF,HMGB1,IFNAR1,INPP5D,ITGAM,LUM,LYN,MREG,MSR1,MYD88,NPM1,PTX3,Sirpb1a (includes others),TLR1,TLR2,TLR3,TREM1,VAV1	32
Cardiovascular Disease	atherosclerosis	3,76E-05		1,501		ABCA1,ADIPOQ,ALOX5AP,APOBEC1,BIRC3,CACNA1S,CACNG1,CCL2,CCL3L1/CCL3L3,CCR2,CCR5,CD14,CHI3L1,CLIC5,CPEB3,CTSS,HMGB1,HP,IL1B,IL1R1,IL33,IMPDH2,ITGAM,LPL,MMP13,MMP14,MMP3,MMP9,MSR1,MYD88,NFE2L2,NPR3,PAPPA,PLA2G7,PLIN1,PON3,PRCP,PTX3,RCSD1,SELL,SELP,SGCG,SOAT1,SPP1,TBX21,TIMP1,TLR2,VCAM1,VLDLR	49
Organismal Injury and Abnormalities	damage of lung	3,78E-05		-0,240		C2,C3,CCL2,CCL3L1/CCL3L3,CCR2,CCR5,CD14,HIF1A,HMGB1,IL1R1,INPP5D,NFE2L2,Pla2g2a,PTX3,SELP,SLPI,TLR2,TREM1,TXN	19
Respiratory Disease	damage of lung	3,78E-05		-0,240		C2,C3,CCL2,CCL3L1/CCL3L3,CCR2,CCR5,CD14,HIF1A,HMGB1,IL1R1,INPP5D,NFE2L2,Pla2g2a,PTX3,SELP,SLPI,TLR2,TREM1,TXN	19
Inflammatory Response	inflammatory response of cells	3,79E-05		0,565		CD14,HMGB1,IL1B,IL6ST,INPP5D,ITGAM,MYD88,NR4A2,TLR2,TREM1	10
Cancer	renal cancer	3,95E-05				ADIPOQ,ANXA2,C6orf62,CCL2,CDH5,DMD,DPY19L1,EBPL,EEF1A2,EEF1B2,FNBP1L,GSN,GSTP1,HIF1A,HMGB1,HP,HRC,IFIT3,IL17RA,IL1R1,IL1RAP,IL2RG,KNG1,MAD2L1,MME,MMP9,MT1H,OPTN,PLSCR1,PNP,RILPL1,RPL8,RPS9,RYR1,SAA1,SELENBP1,SELP,SERPINA1,SFRP1,SNRPG,SOD2,SPINK1,TGFBI,TIMP1,TIMP4,TLR2,TMOD1,XIRP2	48
Renal and Urological Disease	renal cancer	3,95E-05				ADIPOQ,ANXA2,C6orf62,CCL2,CDH5,DMD,DPY19L1,EBPL,EEF1A2,EEF1B2,FNBP1L,GSN,GSTP1,HIF1A,HMGB1,HP,HRC,IFIT3,IL17RA,IL1R1,IL1RAP,IL2RG,KNG1,MAD2L1,MME,MMP9,MT1H,OPTN,PLSCR1,PNP,RILPL1,RPL8,RPS9,RYR1,SAA1,SELENBP1,SELP,SERPINA1,SFRP1,SNRPG,SOD2,SPINK1,TGFBI,TIMP1,TIMP4,TLR2,TMOD1,XIRP2	48
Hematological System Development and Function	differentiation of blood cells	4,10E-05	Increased	4,648		ABI1,ADIPOQ,ATP7A,BHLHE41,C3AR1,C5AR1,CASP8,CCL2,CCR2,CD14,CD27,CD3G,CD74,CLEC6A,CSF2RB,CSF3R,CXCR4,DDX58,EBP,ELF4,GMPR2,HGF,HHEX,HIF1A,HMGB1,HSP90AA1,HSP90B1,IFNAR1,IL13RA2,IL17RA,IL1B,IL1R1,IL2RG,IL33,IL4R,IL6ST,INHBA,INPP5D,ITGAM,JAK2,LCP2,LGALS1,LIF,LYN,MBP,MEF2C,MLF1,MLLT11,MMP9,MYD88,NCKAP1L,NDFIP1,NPPA,PICALM,PLSCR1,PNP,RBP1,RUNX1,SELP,SFRP1,SOD2,TBX21,TGFBR1,TIMP1,TLR1,TLR2,TREM1,TSHR,TYR…	71
Cellular Development	differentiation of blood cells	4,10E-05	Increased	4,648		ABI1,ADIPOQ,ATP7A,BHLHE41,C3AR1,C5AR1,CASP8,CCL2,CCR2,CD14,CD27,CD3G,CD74,CLEC6A,CSF2RB,CSF3R,CXCR4,DDX58,EBP,ELF4,GMPR2,HGF,HHEX,HIF1A,HMGB1,HSP90AA1,HSP90B1,IFNAR1,IL13RA2,IL17RA,IL1B,IL1R1,IL2RG,IL33,IL4R,IL6ST,INHBA,INPP5D,ITGAM,JAK2,LCP2,LGALS1,LIF,LYN,MBP,MEF2C,MLF1,MLLT11,MMP9,MYD88,NCKAP1L,NDFIP1,NPPA,PICALM,PLSCR1,PNP,RBP1,RUNX1,SELP,SFRP1,SOD2,TBX21,TGFBR1,TIMP1,TLR1,TLR2,TREM1,TSHR,TYR…	71
Cellular Movement	attraction of cells	4,10E-05	Increased	2,848	bias	C3,C5AR1,CCL2,CCL20,CCL3L1/CCL3L3,CCR5,CXCL13,CXCL3,CXCL6,CXCL9,HMGB1,IL1B,IL1R1,S100A4	14
Cell-To-Cell Signaling and Interaction	attraction of cells	4,10E-05	Increased	2,848	bias	C3,C5AR1,CCL2,CCL20,CCL3L1/CCL3L3,CCR5,CXCL13,CXCL3,CXCL6,CXCL9,HMGB1,IL1B,IL1R1,S100A4	14
Cellular Movement	homing of lymphocytes	4,19E-05	Increased	2,755	bias	CCL2,CCL20,CCR2,CCR5,CKLF,CXCL13,CXCL3,CXCL9,CXCR4,ELF4,FYB,GNAI2,LCP1,MMP9,PPIB,RUNX1,S100A4,SAA1,SELL,SPP1	20
Immune Cell Trafficking	homing of lymphocytes	4,19E-05	Increased	2,755	bias	CCL2,CCL20,CCR2,CCR5,CKLF,CXCL13,CXCL3,CXCL9,CXCR4,ELF4,FYB,GNAI2,LCP1,MMP9,PPIB,RUNX1,S100A4,SAA1,SELL,SPP1	20
Hematological System Development and Function	homing of lymphocytes	4,19E-05	Increased	2,755	bias	CCL2,CCL20,CCR2,CCR5,CKLF,CXCL13,CXCL3,CXCL9,CXCR4,ELF4,FYB,GNAI2,LCP1,MMP9,PPIB,RUNX1,S100A4,SAA1,SELL,SPP1	20
Cell Death and Survival	cell death of tumor cells	4,37E-05		0,630		ADIPOQ,ANGPTL1,ANPEP,ANXA2,CAPN6,CASP8,CD74,CTSB,CXCR4,ENO1,EXOC2,FASN,HGF,HIF1A,HMGB1,IL6ST,INHBA,JAK2,LGALS1,MAD2L1,MEF2C,mir-29,MMP9,NFE2L2,NR4A2,PNP,RPS3A,RUNX1,SFRP1,SFRP2,SLC16A1,SPARC,TIMP1,TIMP4,TLR3,TXN,UGCG,VCAM1	38
Tumor Morphology	cell death of tumor cells	4,37E-05		0,630		ADIPOQ,ANGPTL1,ANPEP,ANXA2,CAPN6,CASP8,CD74,CTSB,CXCR4,ENO1,EXOC2,FASN,HGF,HIF1A,HMGB1,IL6ST,INHBA,JAK2,LGALS1,MAD2L1,MEF2C,mir-29,MMP9,NFE2L2,NR4A2,PNP,RPS3A,RUNX1,SFRP1,SFRP2,SLC16A1,SPARC,TIMP1,TIMP4,TLR3,TXN,UGCG,VCAM1	38
Organismal Development	neovascularization of eye	4,44E-05	Increased	2,032		ADAM9,ADIPOQ,ANPEP,C3,CCR2,HGF,IL1B,INHBA,LGALS1,MMP9,S100A4,VCAM1,VLDLR	13
Cardiovascular System Development and Function	neovascularization of eye	4,44E-05	Increased	2,032		ADAM9,ADIPOQ,ANPEP,C3,CCR2,HGF,IL1B,INHBA,LGALS1,MMP9,S100A4,VCAM1,VLDLR	13
Visual System Development and Function	neovascularization of eye	4,44E-05	Increased	2,032		ADAM9,ADIPOQ,ANPEP,C3,CCR2,HGF,IL1B,INHBA,LGALS1,MMP9,S100A4,VCAM1,VLDLR	13
Immune Cell Trafficking	adhesion of lymphocytes	4,48E-05	Increased	3,091	bias	CCL2,CCL20,CD48,CXCL9,FYB,GNAI2,HGF,IL1B,IL6ST,LIF,MYD88,PPIB,RAP2A,SELL,SELP,SPP1,VCAM1	17
Hematological System Development and Function	adhesion of lymphocytes	4,48E-05	Increased	3,091	bias	CCL2,CCL20,CD48,CXCL9,FYB,GNAI2,HGF,IL1B,IL6ST,LIF,MYD88,PPIB,RAP2A,SELL,SELP,SPP1,VCAM1	17
Cell-To-Cell Signaling and Interaction	adhesion of lymphocytes	4,48E-05	Increased	3,091	bias	CCL2,CCL20,CD48,CXCL9,FYB,GNAI2,HGF,IL1B,IL6ST,LIF,MYD88,PPIB,RAP2A,SELL,SELP,SPP1,VCAM1	17
Tissue Development	adhesion of lymphocytes	4,48E-05	Increased	3,091	bias	CCL2,CCL20,CD48,CXCL9,FYB,GNAI2,HGF,IL1B,IL6ST,LIF,MYD88,PPIB,RAP2A,SELL,SELP,SPP1,VCAM1	17
Organismal Injury and Abnormalities	development of vascular lesion	4,53E-05				CTSC,CTSS,IL33,MMP9,SELL,SELP,VCAM1	7
Cardiovascular Disease	development of vascular lesion	4,53E-05				CTSC,CTSS,IL33,MMP9,SELL,SELP,VCAM1	7
Cancer	hyperplasia of goblet cells	4,53E-05		0,239		ADIPOQ,IL1RAP,IL33,IL4R,LTC4S,NFE2L2,SLPI	7
Metabolic Disease	amyloidosis	4,58E-05	Decreased	-2,200	bias	ABCA1,BGN,CD27,CTSB,CTSK,GSN,IL6ST,MME,MMP9,SAA1,SOD2,TGFBI	12
Cellular Movement	extravasation of cells	4,58E-05	Increased	2,605	bias	CCL2,CCL3L1/CCL3L3,CCR2,CCR5,CXCR4,GNAI2,Gp49a/Lilrb4,IL1B,ITGAM,SELL,SELP,TLR2	12
Cancer	squamous cell tumor	4,62E-05				ADAM9,ADAMTS12,ATP2A1,C3orf30,CA3,CASP8,CCR5,CKM,COL12A1,COX6A2,CSRP2,CXCL13,CYP1B1,ENPP1,FA2H,GSTP1,HGF,HIST2H2BE (includes others),HSP90AA1,HSP90B1,HSPA5,IFI44,KLHL24,let-7,LUM,LYN,MMP14,MMP3,MMP9,MYH2,NFE2L2,NPM1,PDZK1,Retnla,RLIM,Saa3,SFRP1,SLIT2,SLPI,SOD2,SPP1,TGFBR1,TIMP1,TIMP4,TNNC2,TNNI2,TNNT3	47
Cell Death and Survival	necrosis	4,70E-05		0,408		AATF,ADAMTS12,ADIPOQ,AIM2,ALDOA,ANGPTL1,ANPEP,ANXA2,ATP1A2,ATP2A1,ATP7A,BCHE,BGN,BIRC3,C1QA,C1QTNF9,C3,C5AR1,CA3,CAMK2G,CAPN6,CASP4,CASP8,CCL2,CCL3L1/CCL3L3,Ccl9,CCR2,CCR5,CCT5,CD14,CD27,CD300LD,CD48,CD74,CDH5,CHI3L1,CHL1,CHSY1,CRABP2,CSF2RB,CSF3R,CSNK2A2,CTSB,CTSS,CXCL3,CXCL9,CXCR4,CYB5A,CYP1B1,DAPK2,DDX58,DMD,DNAJB1,DNAJC15,DTYMK,EEF1A2,EIF3H,ENO1,EPM2A,EXOC2,FAP,FASN,FCER1G,FCGR3A,FGF7,FGR,GBA…	195
Cellular Movement	emigration of leukocytes	4,75E-05	Increased	3,098	bias	CCL2,CCR2,CXCL3,CXCL6,CXCR4,IL1B,RUNX1,SELL,SPP1,VCAM1	10
Immune Cell Trafficking	emigration of leukocytes	4,75E-05	Increased	3,098	bias	CCL2,CCR2,CXCL3,CXCL6,CXCR4,IL1B,RUNX1,SELL,SPP1,VCAM1	10
Hematological System Development and Function	differentiation of myeloid cells	4,90E-05	Increased	2,691		ADIPOQ,CASP8,CCL2,CSF2RB,CSF3R,GMPR2,HGF,HHEX,HMGB1,IL17RA,IL33,INHBA,INPP5D,ITGAM,JAK2,LIF,LYN,MEF2C,MLF1,MMP9,MYD88,PLSCR1,RBP1,RUNX1,SELP,TIMP1,TLR1,TLR2,TREM1,TYROBP	30
Cellular Development	differentiation of myeloid cells	4,90E-05	Increased	2,691		ADIPOQ,CASP8,CCL2,CSF2RB,CSF3R,GMPR2,HGF,HHEX,HMGB1,IL17RA,IL33,INHBA,INPP5D,ITGAM,JAK2,LIF,LYN,MEF2C,MLF1,MMP9,MYD88,PLSCR1,RBP1,RUNX1,SELP,TIMP1,TLR1,TLR2,TREM1,TYROBP	30
Hematopoiesis	differentiation of myeloid cells	4,90E-05	Increased	2,691		ADIPOQ,CASP8,CCL2,CSF2RB,CSF3R,GMPR2,HGF,HHEX,HMGB1,IL17RA,IL33,INHBA,INPP5D,ITGAM,JAK2,LIF,LYN,MEF2C,MLF1,MMP9,MYD88,PLSCR1,RBP1,RUNX1,SELP,TIMP1,TLR1,TLR2,TREM1,TYROBP	30
Organismal Injury and Abnormalities	fibrosis of liver	5,05E-05		0,541		CCR2,CCR5,CD74,CTSB,GOLM1,GSTP1,HGF,HP,IFNAR1,IL13RA2,IL6ST,mir-122,MMP13,MYD88,NFE2L2,SPP1,TIMP1	17
Gastrointestinal Disease	fibrosis of liver	5,05E-05		0,541		CCR2,CCR5,CD74,CTSB,GOLM1,GSTP1,HGF,HP,IFNAR1,IL13RA2,IL6ST,mir-122,MMP13,MYD88,NFE2L2,SPP1,TIMP1	17
Hepatic System Disease	fibrosis of liver	5,05E-05		0,541		CCR2,CCR5,CD74,CTSB,GOLM1,GSTP1,HGF,HP,IFNAR1,IL13RA2,IL6ST,mir-122,MMP13,MYD88,NFE2L2,SPP1,TIMP1	17
Cardiovascular System Development and Function	development of cardiovascular system	5,36E-05	Increased	3,368		ABI1,ABRA,ADAM9,ADAMTS12,ADIPOQ,ANGPTL1,ANPEP,ANXA2,AP1S2,APLNR,ATP7A,BMPR2,C3,C3AR1,CASP8,CCL2,CCR2,CCR5,CDH5,CSF2RB,CSF3R,CTSB,CTSS,CXCL3,CXCR4,DDAH1,FGF13,FGF7,FGR,GSN,HGF,HHEX,HIF1A,HMGB1,IFNAR1,IL13RA2,IL1B,IL4R,IL6ST,INHBA,JAK2,KLK3,KNG1,LEMD3,LGALS1,LIF,MB,MEF2C,MMP13,MMP14,MMP3,MMP9,MYH6,MYH7,MYL2,NPPA,NPY,PDCD10,Pdlim3,PDPN,PDZK1,PIK3C2A,PTPN12,PTX3,RDH10,RUNX1,RYR1,S100A4,SAA1,SELL,SELP…	92
Protein Synthesis	quantity of enzyme	5,37E-05		0,198		C3,CCR2,Cd33,LIF,mir-122,MT1H,MYD88,NFE2L2,NPR3,PFKM,PILRA,SELL,SELP,SGCG,SOD2,TLR2	16
Organismal Injury and Abnormalities	size of vascular lesion	5,52E-05		0,092		ADIPOQ,C1QA,CTSS,IL1B,IL33,LPL,MMP3,MMP9,PON3,PTX3,SELP,SOAT1,SPP1,TIMP1,VCAM1	15
Tissue Morphology	size of vascular lesion	5,52E-05		0,092		ADIPOQ,C1QA,CTSS,IL1B,IL33,LPL,MMP3,MMP9,PON3,PTX3,SELP,SOAT1,SPP1,TIMP1,VCAM1	15
Cardiovascular Disease	size of vascular lesion	5,52E-05		0,092		ADIPOQ,C1QA,CTSS,IL1B,IL33,LPL,MMP3,MMP9,PON3,PTX3,SELP,SOAT1,SPP1,TIMP1,VCAM1	15
Inflammatory Response	morphology of phagocytes	5,69E-05				ACP2,C3,CCR2,CCR5,CHI3L1,CSF3R,CTSZ,FGR,GBA,HEXB,HGF,IFNAR1,IL4R,ITGAM,LIF,LIPA,MT1H,SOAT1,SPP1,SRGN	20
Cell Morphology	morphology of phagocytes	5,69E-05				ACP2,C3,CCR2,CCR5,CHI3L1,CSF3R,CTSZ,FGR,GBA,HEXB,HGF,IFNAR1,IL4R,ITGAM,LIF,LIPA,MT1H,SOAT1,SPP1,SRGN	20
Hematological System Development and Function	adhesion of blood platelets	5,90E-05		1,948		C3,DMD,FCER1G,FGR,ITGAM,KNG1,PPIB,SAA1,SELP,SLIT2	10
Inflammatory Response	adhesion of blood platelets	5,90E-05		1,948		C3,DMD,FCER1G,FGR,ITGAM,KNG1,PPIB,SAA1,SELP,SLIT2	10
Cell-To-Cell Signaling and Interaction	adhesion of blood platelets	5,90E-05		1,948		C3,DMD,FCER1G,FGR,ITGAM,KNG1,PPIB,SAA1,SELP,SLIT2	10
Tissue Development	adhesion of blood platelets	5,90E-05		1,948		C3,DMD,FCER1G,FGR,ITGAM,KNG1,PPIB,SAA1,SELP,SLIT2	10
Hematological System Development and Function	phagocytosis of granulocytes	5,90E-05		1,187	bias	C3,CSF2RB,HGF,HMGB1,IFNAR1,ITGAM,PTX3,TLR3,TREM1,VAV1	10
Inflammatory Response	phagocytosis of granulocytes	5,90E-05		1,187	bias	C3,CSF2RB,HGF,HMGB1,IFNAR1,ITGAM,PTX3,TLR3,TREM1,VAV1	10
Cell-To-Cell Signaling and Interaction	phagocytosis of granulocytes	5,90E-05		1,187	bias	C3,CSF2RB,HGF,HMGB1,IFNAR1,ITGAM,PTX3,TLR3,TREM1,VAV1	10
Cellular Function and Maintenance	phagocytosis of granulocytes	5,90E-05		1,187	bias	C3,CSF2RB,HGF,HMGB1,IFNAR1,ITGAM,PTX3,TLR3,TREM1,VAV1	10
Cellular Movement	recruitment of eosinophils	5,90E-05	Increased	2,216	bias	CCL3L1/CCL3L3,CCR2,CHI3L1,CSF2RB,CXCL9,Retnla,SELL,SELP,TPT1,VCAM1	10
Immune Cell Trafficking	recruitment of eosinophils	5,90E-05	Increased	2,216	bias	CCL3L1/CCL3L3,CCR2,CHI3L1,CSF2RB,CXCL9,Retnla,SELL,SELP,TPT1,VCAM1	10
Hematological System Development and Function	recruitment of eosinophils	5,90E-05	Increased	2,216	bias	CCL3L1/CCL3L3,CCR2,CHI3L1,CSF2RB,CXCL9,Retnla,SELL,SELP,TPT1,VCAM1	10
Cell-To-Cell Signaling and Interaction	recruitment of eosinophils	5,90E-05	Increased	2,216	bias	CCL3L1/CCL3L3,CCR2,CHI3L1,CSF2RB,CXCL9,Retnla,SELL,SELP,TPT1,VCAM1	10
Hypersensitivity Response	recruitment of eosinophils	5,90E-05	Increased	2,216	bias	CCL3L1/CCL3L3,CCR2,CHI3L1,CSF2RB,CXCL9,Retnla,SELL,SELP,TPT1,VCAM1	10
Inflammatory Disease	myocarditis	5,92E-05		1,268		CCL2,CCL3L1/CCL3L3,CCR2,CCR5,IL1B,IL1R1,MMP9,MYH6,TBX21	9
Cardiovascular Disease	myocarditis	5,92E-05		1,268		CCL2,CCL3L1/CCL3L3,CCR2,CCR5,IL1B,IL1R1,MMP9,MYH6,TBX21	9
Cellular Movement	cell movement of eosinophils	6,08E-05		1,640		C3,CCL2,CCL3L1/CCL3L3,CD48,CXCL9,IL17RA,IL1B,IL33,IL4R,KNG1,LTC4S,NFE2L2,PLA2G7,SELP,TXN,VCAM1	16
Immune Cell Trafficking	cell movement of eosinophils	6,08E-05		1,640		C3,CCL2,CCL3L1/CCL3L3,CD48,CXCL9,IL17RA,IL1B,IL33,IL4R,KNG1,LTC4S,NFE2L2,PLA2G7,SELP,TXN,VCAM1	16
Hematological System Development and Function	cell movement of eosinophils	6,08E-05		1,640		C3,CCL2,CCL3L1/CCL3L3,CD48,CXCL9,IL17RA,IL1B,IL33,IL4R,KNG1,LTC4S,NFE2L2,PLA2G7,SELP,TXN,VCAM1	16
Hypersensitivity Response	cell movement of eosinophils	6,08E-05		1,640		C3,CCL2,CCL3L1/CCL3L3,CD48,CXCL9,IL17RA,IL1B,IL33,IL4R,KNG1,LTC4S,NFE2L2,PLA2G7,SELP,TXN,VCAM1	16
Cellular Compromise	respiratory burst	6,10E-05		1,593		ANPEP,C3,CCL2,CD14,CLEC4D,CXCL3,FCER1G,FGR,ITGAM,LYN,TREM1,TYROBP,VCAM1	13
Hematological System Development and Function	response of lymphocytes	6,35E-05	Increased	3,309		C3AR1,C5AR1,CCL2,CD48,CSF2RB,CTSS,CXCL9,CYP7B1,HMGB1,HSP90B1,IFNAR1,IL1R1,IL33,LCP2,LGALS1,LIF,LYN,MSR1,MYD88,PNP,TBX21,TLR3,VAV1	23
Cell-To-Cell Signaling and Interaction	response of lymphocytes	6,35E-05	Increased	3,309		C3AR1,C5AR1,CCL2,CD48,CSF2RB,CTSS,CXCL9,CYP7B1,HMGB1,HSP90B1,IFNAR1,IL1R1,IL33,LCP2,LGALS1,LIF,LYN,MSR1,MYD88,PNP,TBX21,TLR3,VAV1	23
Cellular Movement	transmigration of cells	6,47E-05	Increased	2,186		BMPR2,CCL2,CCL3L1/CCL3L3,CCR2,CCR5,CTSS,CXCL3,CXCL9,CXCR4,IL1B,ITGAM,LGALS1,MMP14,MMP9,SELL,SLPI,TNC,VAV1,VCAM1	19
Cardiovascular System Development and Function	function of blood vessel	6,49E-05				IL1R1,P2RX4,RGS2,SGCG,SMTNL1,SPP1,TIMP1	7
Inflammatory Response	degranulation of mast cells	6,52E-05	Increased	2,466		C3,C3AR1,CCL2,CCL3L1/CCL3L3,CCR2,CD300LD,FCER1G,FGR,Gp49a/Lilrb4,IL1B,IL4R,INPP5D,LCP2,LYN,NTS,TLR2,VAV1,ZEB2	18
Hypersensitivity Response	degranulation of mast cells	6,52E-05	Increased	2,466		C3,C3AR1,CCL2,CCL3L1/CCL3L3,CCR2,CD300LD,FCER1G,FGR,Gp49a/Lilrb4,IL1B,IL4R,INPP5D,LCP2,LYN,NTS,TLR2,VAV1,ZEB2	18
Cellular Compromise	degranulation of mast cells	6,52E-05	Increased	2,466		C3,C3AR1,CCL2,CCL3L1/CCL3L3,CCR2,CD300LD,FCER1G,FGR,Gp49a/Lilrb4,IL1B,IL4R,INPP5D,LCP2,LYN,NTS,TLR2,VAV1,ZEB2	18
Inflammatory Response	immune response of macrophages	6,52E-05		1,000		ABCA1,CD14,DDX58,FCER1G,FGR,GSN,HGF,HMGB1,IL6ST,INPP5D,ITGAM,LUM,LYN,MYD88,NPM1,Sirpb1a (includes others),TLR2,TREM1	18
Cell-To-Cell Signaling and Interaction	immune response of macrophages	6,52E-05		1,000		ABCA1,CD14,DDX58,FCER1G,FGR,GSN,HGF,HMGB1,IL6ST,INPP5D,ITGAM,LUM,LYN,MYD88,NPM1,Sirpb1a (includes others),TLR2,TREM1	18
Cancer	squamous-cell carcinoma	6,63E-05				ADAM9,ADAMTS12,ATP2A1,C3orf30,CA3,CASP8,CCR5,CKM,COL12A1,COX6A2,CSRP2,CXCL13,CYP1B1,ENPP1,FA2H,GSTP1,HGF,HIST2H2BE (includes others),HSP90AA1,HSP90B1,IFI44,KLHL24,let-7,LUM,LYN,MMP14,MMP3,MMP9,MYH2,NFE2L2,NPM1,PDZK1,Retnla,RLIM,Saa3,SFRP1,SLIT2,SLPI,SPP1,TGFBR1,TIMP1,TIMP4,TNNC2,TNNI2,TNNT3	45
Organ Morphology	contraction of skeletal muscle	6,81E-05				DMD,IFRD1,TNNC2,TNNI2,TNNT1,TNNT3	6
Skeletal and Muscular System Development and Function	contraction of skeletal muscle	6,81E-05				DMD,IFRD1,TNNC2,TNNI2,TNNT1,TNNT3	6
Infectious Disease	infection by Hepatitis C virus	6,81E-05				CCL2,CCL20,CXCL9,DDX58,HMGB1,IFNAR1	6
Inflammatory Response	proinflammatory response	6,81E-05		1,065		C5AR1,HMGB1,IL1B,INPP5D,NR4A2,TLR2	6
Lipid Metabolism	release of fatty acid	6,84E-05		1,596	bias	ADIPOQ,ALOX5AP,C3,CCL2,CLEC7A,CTSB,FCER1G,GNAI2,Gp49a/Lilrb4,HMGB1,IL1B,IL1R1,KNG1,LGALS1,LYN,MYD88,NPPA,NTS,Pla2g2a,PNPLA2,S100A10,TNC	22
Small Molecule Biochemistry	release of fatty acid	6,84E-05		1,596	bias	ADIPOQ,ALOX5AP,C3,CCL2,CLEC7A,CTSB,FCER1G,GNAI2,Gp49a/Lilrb4,HMGB1,IL1B,IL1R1,KNG1,LGALS1,LYN,MYD88,NPPA,NTS,Pla2g2a,PNPLA2,S100A10,TNC	22
Molecular Transport	release of fatty acid	6,84E-05		1,596	bias	ADIPOQ,ALOX5AP,C3,CCL2,CLEC7A,CTSB,FCER1G,GNAI2,Gp49a/Lilrb4,HMGB1,IL1B,IL1R1,KNG1,LGALS1,LYN,MYD88,NPPA,NTS,Pla2g2a,PNPLA2,S100A10,TNC	22
Molecular Transport	quantity of metal ion	6,88E-05	Increased	3,097		ATP2A1,C3,C3AR1,C5AR1,CACNA1S,CCL2,CCL20,CCL3L1/CCL3L3,CCR5,CXCL13,CXCL3,CXCL9,CXCR4,FCER1G,FCGR3A,FGF7,GSN,HGF,HSPA5,HSPB6,IBSP,IL1B,INPP5D,ITGAM,KNG1,LCP2,LGALS1,LYN,NNAT,NPPA,NPY,NTS,PLCD4,PPIB,PTGFR,RGS2,RYR1,S100A4,SAA1,SELL,SELP,SPP1,STK39,TMOD1,TRDN,VAV1,VCAM1	47
Cellular Function and Maintenance	flux of Ca2+	7,00E-05	Increased	2,776		ADIPOQ,ANXA2,C3,CACNG1,CCL2,CCL20,CCL3L1/CCL3L3,CCR2,CCR5,CLEC7A,CXCL13,CXCL3,CXCR4,FCGR3A,FGR,IL1B,INPP5D,KNG1,LCP2,LYN,MAGT1,MBP,NPY,NTS,P2RX4,PPIB,RGS2,RYR1,STK39,TLR2,VAV1	31
Molecular Transport	flux of Ca2+	7,00E-05	Increased	2,776		ADIPOQ,ANXA2,C3,CACNG1,CCL2,CCL20,CCL3L1/CCL3L3,CCR2,CCR5,CLEC7A,CXCL13,CXCL3,CXCR4,FCGR3A,FGR,IL1B,INPP5D,KNG1,LCP2,LYN,MAGT1,MBP,NPY,NTS,P2RX4,PPIB,RGS2,RYR1,STK39,TLR2,VAV1	31
Cell Signaling	flux of Ca2+	7,00E-05	Increased	2,776		ADIPOQ,ANXA2,C3,CACNG1,CCL2,CCL20,CCL3L1/CCL3L3,CCR2,CCR5,CLEC7A,CXCL13,CXCL3,CXCR4,FCGR3A,FGR,IL1B,INPP5D,KNG1,LCP2,LYN,MAGT1,MBP,NPY,NTS,P2RX4,PPIB,RGS2,RYR1,STK39,TLR2,VAV1	31
Vitamin and Mineral Metabolism	flux of Ca2+	7,00E-05	Increased	2,776		ADIPOQ,ANXA2,C3,CACNG1,CCL2,CCL20,CCL3L1/CCL3L3,CCR2,CCR5,CLEC7A,CXCL13,CXCL3,CXCR4,FCGR3A,FGR,IL1B,INPP5D,KNG1,LCP2,LYN,MAGT1,MBP,NPY,NTS,P2RX4,PPIB,RGS2,RYR1,STK39,TLR2,VAV1	31
Respiratory Disease	infection of respiratory tract	7,17E-05				ACTN1,ANPEP,C3AR1,CCL2,CCR2,CKM,CLEC4E,CSF2RB,CTSZ,FCGR3A,HIST2H2BE (includes others),HP,ITGAM,SCN4A,SERPINA1,SLPI,SPARC,TIMP1,TLR2	19
Infectious Disease	infection of respiratory tract	7,17E-05				ACTN1,ANPEP,C3AR1,CCL2,CCR2,CKM,CLEC4E,CSF2RB,CTSZ,FCGR3A,HIST2H2BE (includes others),HP,ITGAM,SCN4A,SERPINA1,SLPI,SPARC,TIMP1,TLR2	19
Hematological Disease	hematologic cancer	7,33E-05		0,598		ADAM9,ADIPOQ,ANXA2,BCHE,CASP8,CCL2,CD14,CD27,CD74,CLEC4A,CPT1B,CSF2RB,CSF3R,CXCL13,CXCL9,CXCR4,CYP1B1,DDX58,FASN,FGR,FYB,GMPS,GSN,GSTP1,GTF2B,HGF,IFIT3,IFNAR1,IL1B,IL1RAP,IMPDH2,INPP5D,JAK2,LCP2,LSM3,LYN,mir-29,MLF1,MMP9,MSR1,MYD88,NEXN,NPM1,PDIA6,PICALM,PPP4R2,PSMB1,RPS25,RUNX1,RXRG,SELL,SNRPD3,SNX1,SOD2,TLR3,TNIK,UBE2D1,XIRP1	58
Cancer	hematologic cancer	7,33E-05		0,598		ADAM9,ADIPOQ,ANXA2,BCHE,CASP8,CCL2,CD14,CD27,CD74,CLEC4A,CPT1B,CSF2RB,CSF3R,CXCL13,CXCL9,CXCR4,CYP1B1,DDX58,FASN,FGR,FYB,GMPS,GSN,GSTP1,GTF2B,HGF,IFIT3,IFNAR1,IL1B,IL1RAP,IMPDH2,INPP5D,JAK2,LCP2,LSM3,LYN,mir-29,MLF1,MMP9,MSR1,MYD88,NEXN,NPM1,PDIA6,PICALM,PPP4R2,PSMB1,RPS25,RUNX1,RXRG,SELL,SNRPD3,SNX1,SOD2,TLR3,TNIK,UBE2D1,XIRP1	58
Cellular Movement	cell movement of bone marrow cells	7,53E-05	Increased	2,043	bias	CCL2,CXCR4,HGF,HIF1A,JAK2,MMP14,MMP9,Retnla,VCAM1	9
Immune Cell Trafficking	cell movement of bone marrow cells	7,53E-05	Increased	2,043	bias	CCL2,CXCR4,HGF,HIF1A,JAK2,MMP14,MMP9,Retnla,VCAM1	9
Inflammatory Response	cell movement of bone marrow cells	7,53E-05	Increased	2,043	bias	CCL2,CXCR4,HGF,HIF1A,JAK2,MMP14,MMP9,Retnla,VCAM1	9
Hematopoiesis	cell movement of bone marrow cells	7,53E-05	Increased	2,043	bias	CCL2,CXCR4,HGF,HIF1A,JAK2,MMP14,MMP9,Retnla,VCAM1	9
Cellular Movement	cell movement of dendritic cells	7,67E-05	Increased	2,528	bias	C3,C5AR1,CCL2,CCL20,CCL3L1/CCL3L3,Ccl9,CCR2,CCR5,CD74,CTSZ,CXCL13,CXCL9,CXCR4,HIF1A,HMGB1,IL1B,PDPN,SLIT2,SPP1,TIMP1	20
Immune Cell Trafficking	cell movement of dendritic cells	7,67E-05	Increased	2,528	bias	C3,C5AR1,CCL2,CCL20,CCL3L1/CCL3L3,Ccl9,CCR2,CCR5,CD74,CTSZ,CXCL13,CXCL9,CXCR4,HIF1A,HMGB1,IL1B,PDPN,SLIT2,SPP1,TIMP1	20
Hematological System Development and Function	cell movement of dendritic cells	7,67E-05	Increased	2,528	bias	C3,C5AR1,CCL2,CCL20,CCL3L1/CCL3L3,Ccl9,CCR2,CCR5,CD74,CTSZ,CXCL13,CXCL9,CXCR4,HIF1A,HMGB1,IL1B,PDPN,SLIT2,SPP1,TIMP1	20
Inflammatory Response	cell movement of dendritic cells	7,67E-05	Increased	2,528	bias	C3,C5AR1,CCL2,CCL20,CCL3L1/CCL3L3,Ccl9,CCR2,CCR5,CD74,CTSZ,CXCL13,CXCL9,CXCR4,HIF1A,HMGB1,IL1B,PDPN,SLIT2,SPP1,TIMP1	20
Hematological System Development and Function	morphology of myeloid cells	7,67E-05				ACP2,C3,CCR2,CCR5,CHI3L1,CSF3R,DDX58,FGR,GBA,HEXB,IFNAR1,IL4R,ITGAM,JAK2,LIF,LIPA,MT1H,SELP,SOAT1,SPP1	20
Cell Morphology	morphology of myeloid cells	7,67E-05				ACP2,C3,CCR2,CCR5,CHI3L1,CSF3R,DDX58,FGR,GBA,HEXB,IFNAR1,IL4R,ITGAM,JAK2,LIF,LIPA,MT1H,SELP,SOAT1,SPP1	20
Hematological System Development and Function	engulfment by macrophages	8,22E-05		1,059	bias	ABCA1,CD14,FCER1G,FGR,GSN,HGF,HMGB1,INPP5D,ITGAM,LUM,MYD88,NPM1,Sirpb1a (includes others),TLR2,TLR3	15
Inflammatory Response	engulfment by macrophages	8,22E-05		1,059	bias	ABCA1,CD14,FCER1G,FGR,GSN,HGF,HMGB1,INPP5D,ITGAM,LUM,MYD88,NPM1,Sirpb1a (includes others),TLR2,TLR3	15
Cellular Function and Maintenance	engulfment by macrophages	8,22E-05		1,059	bias	ABCA1,CD14,FCER1G,FGR,GSN,HGF,HMGB1,INPP5D,ITGAM,LUM,MYD88,NPM1,Sirpb1a (includes others),TLR2,TLR3	15
Skeletal and Muscular System Development and Function	differentiation of osteoclasts	8,23E-05		1,264		ADIPOQ,ATP6V0D2,C3,C3AR1,C5AR1,CCL2,CCL3L1/CCL3L3,Ccl9,CCR2,FAM213A,FCER1G,GSN,IL33,IL6ST,INHBA,INPP5D,LIF,MYD88,SFRP1,TLR2,TLR3,TSHR,TYROBP	23
Tissue Development	differentiation of osteoclasts	8,23E-05		1,264		ADIPOQ,ATP6V0D2,C3,C3AR1,C5AR1,CCL2,CCL3L1/CCL3L3,Ccl9,CCR2,FAM213A,FCER1G,GSN,IL33,IL6ST,INHBA,INPP5D,LIF,MYD88,SFRP1,TLR2,TLR3,TSHR,TYROBP	23
Cellular Development	differentiation of osteoclasts	8,23E-05		1,264		ADIPOQ,ATP6V0D2,C3,C3AR1,C5AR1,CCL2,CCL3L1/CCL3L3,Ccl9,CCR2,FAM213A,FCER1G,GSN,IL33,IL6ST,INHBA,INPP5D,LIF,MYD88,SFRP1,TLR2,TLR3,TSHR,TYROBP	23
Connective Tissue Development and Function	differentiation of osteoclasts	8,23E-05		1,264		ADIPOQ,ATP6V0D2,C3,C3AR1,C5AR1,CCL2,CCL3L1/CCL3L3,Ccl9,CCR2,FAM213A,FCER1G,GSN,IL33,IL6ST,INHBA,INPP5D,LIF,MYD88,SFRP1,TLR2,TLR3,TSHR,TYROBP	23
Embryonic Development	differentiation of osteoclasts	8,23E-05		1,264		ADIPOQ,ATP6V0D2,C3,C3AR1,C5AR1,CCL2,CCL3L1/CCL3L3,Ccl9,CCR2,FAM213A,FCER1G,GSN,IL33,IL6ST,INHBA,INPP5D,LIF,MYD88,SFRP1,TLR2,TLR3,TSHR,TYROBP	23
Organ Development	differentiation of osteoclasts	8,23E-05		1,264		ADIPOQ,ATP6V0D2,C3,C3AR1,C5AR1,CCL2,CCL3L1/CCL3L3,Ccl9,CCR2,FAM213A,FCER1G,GSN,IL33,IL6ST,INHBA,INPP5D,LIF,MYD88,SFRP1,TLR2,TLR3,TSHR,TYROBP	23
Organismal Development	differentiation of osteoclasts	8,23E-05		1,264		ADIPOQ,ATP6V0D2,C3,C3AR1,C5AR1,CCL2,CCL3L1/CCL3L3,Ccl9,CCR2,FAM213A,FCER1G,GSN,IL33,IL6ST,INHBA,INPP5D,LIF,MYD88,SFRP1,TLR2,TLR3,TSHR,TYROBP	23
Cardiovascular Disease	Heart Disease	8,27E-05		1,906		ABCA1,ACTA1,ACTN2,ADIPOQ,ALOX5AP,APLNR,ATP1A2,BIRC3,BMPR2,CA13,CA3,CACNA1S,CACNG1,CASP8,CCL2,CCL3L1/CCL3L3,CCR2,CCR5,CD14,CHI3L1,CKM,CKMT2,CLIC5,CPEB3,CSF3R,CXCR4,DES,DMD,DMPK,EEF1A2,FABP3,FASN,FCER1G,GNAI2,GSN,HGF,HHEX,HIF1A,HMGB1,IBSP,IL1B,IL1R1,IL33,IL6ST,ITGAM,LCP2,LIF,LPL,MB,mir-29,MMP3,MMP9,MYBPC2,MYH6,MYH7,MYL2,NEXN,NOL3,NPPA,NPR3,NPY,PAPPA,PFKM,PLA2G7,PNPLA2,PRCP,PTGFR,RAB1A,RCSD1,RDH10,S…	86
Cellular Movement	Lymphocyte migration	8,57E-05	Increased	3,724		BMPR2,C3,CCL2,CCL20,CCL3L1/CCL3L3,CCR2,CCR5,CD48,CTSS,CXCL13,CXCL3,CXCL9,CXCR4,ELF4,FYB,GNAI2,HGF,IFNAR1,IL17RA,IL1B,IL6ST,INPP5D,JAK2,LCP1,MLLT11,MYD88,RAP2A,RUNX1,S100A4,SELL,SELP,SPP1,TIMP1,VAV1,VCAM1	35
Immune Cell Trafficking	Lymphocyte migration	8,57E-05	Increased	3,724		BMPR2,C3,CCL2,CCL20,CCL3L1/CCL3L3,CCR2,CCR5,CD48,CTSS,CXCL13,CXCL3,CXCL9,CXCR4,ELF4,FYB,GNAI2,HGF,IFNAR1,IL17RA,IL1B,IL6ST,INPP5D,JAK2,LCP1,MLLT11,MYD88,RAP2A,RUNX1,S100A4,SELL,SELP,SPP1,TIMP1,VAV1,VCAM1	35
Hematological System Development and Function	Lymphocyte migration	8,57E-05	Increased	3,724		BMPR2,C3,CCL2,CCL20,CCL3L1/CCL3L3,CCR2,CCR5,CD48,CTSS,CXCL13,CXCL3,CXCL9,CXCR4,ELF4,FYB,GNAI2,HGF,IFNAR1,IL17RA,IL1B,IL6ST,INPP5D,JAK2,LCP1,MLLT11,MYD88,RAP2A,RUNX1,S100A4,SELL,SELP,SPP1,TIMP1,VAV1,VCAM1	35
Respiratory Disease	severe acute respiratory syndrome	8,77E-05				ACTN1,ANPEP,C3AR1,CKM,CLEC4E,CSF2RB,CTSZ,FCGR3A,HIST2H2BE (includes others),HP,ITGAM,SERPINA1,SLPI,SPARC,TIMP1,TLR2	16
Infectious Disease	severe acute respiratory syndrome	8,77E-05				ACTN1,ANPEP,C3AR1,CKM,CLEC4E,CSF2RB,CTSZ,FCGR3A,HIST2H2BE (includes others),HP,ITGAM,SERPINA1,SLPI,SPARC,TIMP1,TLR2	16
Cancer	hyperplasia of exocrine cells	8,88E-05		0,647		ADIPOQ,FA2H,IL1RAP,IL33,IL4R,LTC4S,NFE2L2,SLPI	8
Hematological System Development and Function	binding of leukocytes	8,96E-05	Increased	2,671		ADIPOQ,C3,CCL2,CCL20,CCR5,CD14,CD48,CXCL13,CXCL9,FCGR3A,FGR,FYB,HGF,HMGB1,ITGAM,LCP2,LYN,MSR1,NPY,SELL,SELP,TNC,VCAM1	23
Cell-To-Cell Signaling and Interaction	binding of leukocytes	8,96E-05	Increased	2,671		ADIPOQ,C3,CCL2,CCL20,CCR5,CD14,CD48,CXCL13,CXCL9,FCGR3A,FGR,FYB,HGF,HMGB1,ITGAM,LCP2,LYN,MSR1,NPY,SELL,SELP,TNC,VCAM1	23
Skeletal and Muscular Disorders	muscle weakness	9,49E-05		1,000	bias	ACTA1,C3,DMPK,EPM2A,HEXB,LUM,MYH1,MYH4,SGCG	9
Immune Cell Trafficking	accumulation of antigen presenting cells	9,59E-05		0,393		C5AR1,CCL2,CCR2,IFNAR1,IL33,INPP5D,ITGAM,MMP3,MYD88,PTX3,SPP1,TIMP1,TYROBP	13
Hematological System Development and Function	accumulation of antigen presenting cells	9,59E-05		0,393		C5AR1,CCL2,CCR2,IFNAR1,IL33,INPP5D,ITGAM,MMP3,MYD88,PTX3,SPP1,TIMP1,TYROBP	13
Inflammatory Response	accumulation of antigen presenting cells	9,59E-05		0,393		C5AR1,CCL2,CCR2,IFNAR1,IL33,INPP5D,ITGAM,MMP3,MYD88,PTX3,SPP1,TIMP1,TYROBP	13
Tissue Development	accumulation of antigen presenting cells	9,59E-05		0,393		C5AR1,CCL2,CCR2,IFNAR1,IL33,INPP5D,ITGAM,MMP3,MYD88,PTX3,SPP1,TIMP1,TYROBP	13
Cancer	cervical tumor	9,60E-05				ANXA2,CTSB,CTSC,CTSH,CTSS,DMPK,ENO1,GSTP1,HIF1A,HLA-B,HSP90AA1,HSP90B1,LPCAT2,MMP13,MMP9,MYL2,SPP1,SULF1,TIMP1,TPM2,TPM3	21
Cellular Movement	migration of monocytes	9,65E-05	Increased	3,198		ABCA1,ANXA2,CCL2,CCL20,CCR2,CTSS,HGF,IL6ST,ITGAM,LGALS1,MMP14,MMP9,SPP1,VCAM1	14
Immune Cell Trafficking	migration of monocytes	9,65E-05	Increased	3,198		ABCA1,ANXA2,CCL2,CCL20,CCR2,CTSS,HGF,IL6ST,ITGAM,LGALS1,MMP14,MMP9,SPP1,VCAM1	14
Hematological System Development and Function	migration of monocytes	9,65E-05	Increased	3,198		ABCA1,ANXA2,CCL2,CCL20,CCR2,CTSS,HGF,IL6ST,ITGAM,LGALS1,MMP14,MMP9,SPP1,VCAM1	14
Inflammatory Response	migration of monocytes	9,65E-05	Increased	3,198		ABCA1,ANXA2,CCL2,CCL20,CCR2,CTSS,HGF,IL6ST,ITGAM,LGALS1,MMP14,MMP9,SPP1,VCAM1	14
Immune Cell Trafficking	activation of mononuclear leukocytes	9,87E-05	Increased	2,748		ADAM9,ADIPOQ,BMP2K,C1QA,C3,C3AR1,CASP8,CCL2,CCR2,CD14,CD27,CD3G,CD48,CD74,CLEC7A,CSF2RB,FCER1G,FCGR3A,HIF1A,HMGB1,HSP90B1,IFNAR1,IL1B,IL2RG,IL33,IMPDH2,INPP5D,ITGAM,LGALS1,LYN,MAGT1,MBP,MYD88,NCK1,NPY,RUNX1,SPP1,TBX21,TLR2,TLR3,TNC,TPT1,TREM1,TYROBP,VAV1	45
Hematological System Development and Function	activation of mononuclear leukocytes	9,87E-05	Increased	2,748		ADAM9,ADIPOQ,BMP2K,C1QA,C3,C3AR1,CASP8,CCL2,CCR2,CD14,CD27,CD3G,CD48,CD74,CLEC7A,CSF2RB,FCER1G,FCGR3A,HIF1A,HMGB1,HSP90B1,IFNAR1,IL1B,IL2RG,IL33,IMPDH2,INPP5D,ITGAM,LGALS1,LYN,MAGT1,MBP,MYD88,NCK1,NPY,RUNX1,SPP1,TBX21,TLR2,TLR3,TNC,TPT1,TREM1,TYROBP,VAV1	45
Inflammatory Response	activation of mononuclear leukocytes	9,87E-05	Increased	2,748		ADAM9,ADIPOQ,BMP2K,C1QA,C3,C3AR1,CASP8,CCL2,CCR2,CD14,CD27,CD3G,CD48,CD74,CLEC7A,CSF2RB,FCER1G,FCGR3A,HIF1A,HMGB1,HSP90B1,IFNAR1,IL1B,IL2RG,IL33,IMPDH2,INPP5D,ITGAM,LGALS1,LYN,MAGT1,MBP,MYD88,NCK1,NPY,RUNX1,SPP1,TBX21,TLR2,TLR3,TNC,TPT1,TREM1,TYROBP,VAV1	45
Cell-To-Cell Signaling and Interaction	activation of mononuclear leukocytes	9,87E-05	Increased	2,748		ADAM9,ADIPOQ,BMP2K,C1QA,C3,C3AR1,CASP8,CCL2,CCR2,CD14,CD27,CD3G,CD48,CD74,CLEC7A,CSF2RB,FCER1G,FCGR3A,HIF1A,HMGB1,HSP90B1,IFNAR1,IL1B,IL2RG,IL33,IMPDH2,INPP5D,ITGAM,LGALS1,LYN,MAGT1,MBP,MYD88,NCK1,NPY,RUNX1,SPP1,TBX21,TLR2,TLR3,TNC,TPT1,TREM1,TYROBP,VAV1	45
Protein Synthesis	hydrolysis of Gelatin	1,04E-04		1,067	bias	KLK3,MMP19,MMP3,MMP9	4
Post-Translational Modification	hydrolysis of Gelatin	1,04E-04		1,067	bias	KLK3,MMP19,MMP3,MMP9	4
Protein Degradation	hydrolysis of Gelatin	1,04E-04		1,067	bias	KLK3,MMP19,MMP3,MMP9	4
Cellular Movement	transmigration of mononuclear leukocytes	1,06E-04	Increased	2,037	bias	BMPR2,CCL2,CCL3L1/CCL3L3,CCR2,CTSS,CXCL9,CXCR4,MMP14,MMP9,SELL,VAV1,VCAM1	12
Immune Cell Trafficking	transmigration of mononuclear leukocytes	1,06E-04	Increased	2,037	bias	BMPR2,CCL2,CCL3L1/CCL3L3,CCR2,CTSS,CXCL9,CXCR4,MMP14,MMP9,SELL,VAV1,VCAM1	12
Hematological System Development and Function	transmigration of mononuclear leukocytes	1,06E-04	Increased	2,037	bias	BMPR2,CCL2,CCL3L1/CCL3L3,CCR2,CTSS,CXCL9,CXCR4,MMP14,MMP9,SELL,VAV1,VCAM1	12
Inflammatory Response	phagocytosis of antigen presenting cells	1,06E-04		0,985	bias	ABCA1,C3,CD14,FCER1G,FGR,GSN,HGF,HMGB1,INPP5D,ITGAM,LUM,MYD88,NPM1,Sirpb1a (includes others),TLR2	15
Cell-To-Cell Signaling and Interaction	phagocytosis of antigen presenting cells	1,06E-04		0,985	bias	ABCA1,C3,CD14,FCER1G,FGR,GSN,HGF,HMGB1,INPP5D,ITGAM,LUM,MYD88,NPM1,Sirpb1a (includes others),TLR2	15
Cellular Function and Maintenance	phagocytosis of antigen presenting cells	1,06E-04		0,985	bias	ABCA1,C3,CD14,FCER1G,FGR,GSN,HGF,HMGB1,INPP5D,ITGAM,LUM,MYD88,NPM1,Sirpb1a (includes others),TLR2	15
Lipid Metabolism	release of prostaglandin	1,09E-04	Increased	2,094	bias	ADIPOQ,FCER1G,Gp49a/Lilrb4,HMGB1,IL1B,IL1R1,KNG1,LGALS1,NPPA,TNC	10
Small Molecule Biochemistry	release of prostaglandin	1,09E-04	Increased	2,094	bias	ADIPOQ,FCER1G,Gp49a/Lilrb4,HMGB1,IL1B,IL1R1,KNG1,LGALS1,NPPA,TNC	10
Molecular Transport	release of prostaglandin	1,09E-04	Increased	2,094	bias	ADIPOQ,FCER1G,Gp49a/Lilrb4,HMGB1,IL1B,IL1R1,KNG1,LGALS1,NPPA,TNC	10
Cell Morphology	size of cells	1,11E-04		0,107		ADIPOQ,ATP1B2,C5AR1,CCL2,DMD,DMPK,FASN,FGF13,IL1B,IL2RG,IL33,IL4R,INPP5D,LGALS12,LIF,LIPA,LPL,LYN,MMP14,MMP19,MYH4,MYH6,MYOZ1,NPM1,NPPA,PLIN1,PLSCR1,PRKAA2,PTGFR,RETN,RGS2,RYR1,SGCG,SLC2A4,SOD2,SYNM,TLR2,TPM3,TXN2,Vpreb1/Vpreb2	40
Inflammatory Disease	carditis	1,11E-04		1,164		CCL2,CCL3L1/CCL3L3,CCR2,CCR5,IL1B,IL1R1,IL33,ITGAM,MMP9,MYH6,TBX21	11
Cardiovascular Disease	carditis	1,11E-04		1,164		CCL2,CCL3L1/CCL3L3,CCR2,CCR5,IL1B,IL1R1,IL33,ITGAM,MMP9,MYH6,TBX21	11
Hematological Disease	hematological neoplasia	1,15E-04		-0,287		ADAM9,ADIPOQ,ANXA2,ATP1A2,ATP6V1B2,BCHE,BIRC3,CASP8,CCL2,CD14,CD27,CD74,CLEC4A,COL12A1,CPT1B,CSF2RB,CSF3R,CXCL13,CXCL9,CXCR4,CYP1B1,DDX58,FASN,FCGR3A,FGR,FYB,GMPS,GSN,GSTP1,GTF2B,HGF,HIF1A,HMGB1,IFIT3,IFNAR1,IL1B,IL1RAP,IL2RG,IMPDH2,INHBA,INPP5D,JAK2,KIF11,LCP2,LSM3,LYN,mir-29,MLF1,MMP9,MSR1,MYD88,MYOM2,NEK6,NEXN,NPM1,PDIA6,PICALM,PPP4R2,PSMB1,RBBP8,RPS25,RUNX1,RXRG,S100A4,SELL,SMURF2,SNRPD3,SNX1…	77
Cancer	hematological neoplasia	1,15E-04		-0,287		ADAM9,ADIPOQ,ANXA2,ATP1A2,ATP6V1B2,BCHE,BIRC3,CASP8,CCL2,CD14,CD27,CD74,CLEC4A,COL12A1,CPT1B,CSF2RB,CSF3R,CXCL13,CXCL9,CXCR4,CYP1B1,DDX58,FASN,FCGR3A,FGR,FYB,GMPS,GSN,GSTP1,GTF2B,HGF,HIF1A,HMGB1,IFIT3,IFNAR1,IL1B,IL1RAP,IL2RG,IMPDH2,INHBA,INPP5D,JAK2,KIF11,LCP2,LSM3,LYN,mir-29,MLF1,MMP9,MSR1,MYD88,MYOM2,NEK6,NEXN,NPM1,PDIA6,PICALM,PPP4R2,PSMB1,RBBP8,RPS25,RUNX1,RXRG,S100A4,SELL,SMURF2,SNRPD3,SNX1…	77
Cellular Movement	mobilization of hematopoietic progenitor cells	1,16E-04	Increased	2,400	bias	CCL2,CCL20,CSF3R,CXCL3,CXCR4,SELL,SERPINA1,VCAM1	8
Hematological System Development and Function	mobilization of hematopoietic progenitor cells	1,16E-04	Increased	2,400	bias	CCL2,CCL20,CSF3R,CXCL3,CXCR4,SELL,SERPINA1,VCAM1	8
Hematopoiesis	mobilization of hematopoietic progenitor cells	1,16E-04	Increased	2,400	bias	CCL2,CCL20,CSF3R,CXCL3,CXCR4,SELL,SERPINA1,VCAM1	8
Cell Death and Survival	cell death of cancer cells	1,18E-04		0,933		ADIPOQ,ANPEP,CAPN6,CASP8,CD74,CTSB,CXCR4,ENO1,EXOC2,FASN,HIF1A,HMGB1,IL6ST,INHBA,JAK2,LGALS1,MAD2L1,mir-29,MMP9,NFE2L2,NR4A2,PNP,RPS3A,RUNX1,SFRP1,SFRP2,SLC16A1,SPARC,TLR3,TXN,VCAM1	31
Tumor Morphology	cell death of cancer cells	1,18E-04		0,933		ADIPOQ,ANPEP,CAPN6,CASP8,CD74,CTSB,CXCR4,ENO1,EXOC2,FASN,HIF1A,HMGB1,IL6ST,INHBA,JAK2,LGALS1,MAD2L1,mir-29,MMP9,NFE2L2,NR4A2,PNP,RPS3A,RUNX1,SFRP1,SFRP2,SLC16A1,SPARC,TLR3,TXN,VCAM1	31
Cellular Movement	cell movement of epithelial cell lines	1,20E-04	Increased	2,483	bias	C3,CCL20,CCR2,CCR5,CHL1,CXCR4,FSCN1,HGF,ITGAM,PDE4DIP,PTP4A1,PTPN12,SAA1,TGFBR1,TLR2	15
Hair and Skin Development and Function	cell movement of epithelial cell lines	1,20E-04	Increased	2,483	bias	C3,CCL20,CCR2,CCR5,CHL1,CXCR4,FSCN1,HGF,ITGAM,PDE4DIP,PTP4A1,PTPN12,SAA1,TGFBR1,TLR2	15
Cellular Movement	homing of T lymphocytes	1,20E-04	Increased	2,403	bias	CCL2,CCL20,CCR2,CCR5,CXCL13,CXCL9,CXCR4,ELF4,FYB,GNAI2,LCP1,RUNX1,S100A4,SELL,SPP1	15
Immune Cell Trafficking	homing of T lymphocytes	1,20E-04	Increased	2,403	bias	CCL2,CCL20,CCR2,CCR5,CXCL13,CXCL9,CXCR4,ELF4,FYB,GNAI2,LCP1,RUNX1,S100A4,SELL,SPP1	15
Hematological System Development and Function	homing of T lymphocytes	1,20E-04	Increased	2,403	bias	CCL2,CCL20,CCR2,CCR5,CXCL13,CXCL9,CXCR4,ELF4,FYB,GNAI2,LCP1,RUNX1,S100A4,SELL,SPP1	15
Cell-mediated Immune Response	homing of T lymphocytes	1,20E-04	Increased	2,403	bias	CCL2,CCL20,CCR2,CCR5,CXCL13,CXCL9,CXCR4,ELF4,FYB,GNAI2,LCP1,RUNX1,S100A4,SELL,SPP1	15
Connective Tissue Disorders	osteoarthritis	1,23E-04		-1,067	bias	ADAMTS12,ADAMTS5,BGN,CCL2,CXCL6,CYTL1,EFEMP2,HMGB1,LUM,MMP13,MMP3,MMP9,NR4A2,SCN1B,SCN4A,SCN4B,SOD2,TIMP1,TIMP4,VCAM1	20
Skeletal and Muscular Disorders	osteoarthritis	1,23E-04		-1,067	bias	ADAMTS12,ADAMTS5,BGN,CCL2,CXCL6,CYTL1,EFEMP2,HMGB1,LUM,MMP13,MMP3,MMP9,NR4A2,SCN1B,SCN4A,SCN4B,SOD2,TIMP1,TIMP4,VCAM1	20
Inflammatory Disease	osteoarthritis	1,23E-04		-1,067	bias	ADAMTS12,ADAMTS5,BGN,CCL2,CXCL6,CYTL1,EFEMP2,HMGB1,LUM,MMP13,MMP3,MMP9,NR4A2,SCN1B,SCN4A,SCN4B,SOD2,TIMP1,TIMP4,VCAM1	20
Hematological System Development and Function	differentiation of helper T lymphocytes	1,26E-04		0,817		ATP7A,BHLHE41,C3AR1,C5AR1,CLEC6A,HSP90B1,IFNAR1,IL13RA2,IL17RA,IL1B,IL1R1,IL4R,LIF,MBP,NDFIP1,NPPA,RUNX1,SFRP1,TBX21,TGFBR1,VAV1	21
Cellular Function and Maintenance	differentiation of helper T lymphocytes	1,26E-04		0,817		ATP7A,BHLHE41,C3AR1,C5AR1,CLEC6A,HSP90B1,IFNAR1,IL13RA2,IL17RA,IL1B,IL1R1,IL4R,LIF,MBP,NDFIP1,NPPA,RUNX1,SFRP1,TBX21,TGFBR1,VAV1	21
Cellular Development	differentiation of helper T lymphocytes	1,26E-04		0,817		ATP7A,BHLHE41,C3AR1,C5AR1,CLEC6A,HSP90B1,IFNAR1,IL13RA2,IL17RA,IL1B,IL1R1,IL4R,LIF,MBP,NDFIP1,NPPA,RUNX1,SFRP1,TBX21,TGFBR1,VAV1	21
Hematopoiesis	differentiation of helper T lymphocytes	1,26E-04		0,817		ATP7A,BHLHE41,C3AR1,C5AR1,CLEC6A,HSP90B1,IFNAR1,IL13RA2,IL17RA,IL1B,IL1R1,IL4R,LIF,MBP,NDFIP1,NPPA,RUNX1,SFRP1,TBX21,TGFBR1,VAV1	21
Lymphoid Tissue Structure and Development	differentiation of helper T lymphocytes	1,26E-04		0,817		ATP7A,BHLHE41,C3AR1,C5AR1,CLEC6A,HSP90B1,IFNAR1,IL13RA2,IL17RA,IL1B,IL1R1,IL4R,LIF,MBP,NDFIP1,NPPA,RUNX1,SFRP1,TBX21,TGFBR1,VAV1	21
Cell-mediated Immune Response	differentiation of helper T lymphocytes	1,26E-04		0,817		ATP7A,BHLHE41,C3AR1,C5AR1,CLEC6A,HSP90B1,IFNAR1,IL13RA2,IL17RA,IL1B,IL1R1,IL4R,LIF,MBP,NDFIP1,NPPA,RUNX1,SFRP1,TBX21,TGFBR1,VAV1	21
Cellular Function and Maintenance	influx of Ca2+	1,26E-04		1,394		ADIPOQ,ANXA2,CCL2,CCL3L1/CCL3L3,CCR2,CCR5,CXCL13,CXCR4,FCGR3A,IL1B,INPP5D,KNG1,LYN,MAGT1,MBP,NPY,NTS,P2RX4,PPIB,RYR1,STK39,VAV1	22
Molecular Transport	influx of Ca2+	1,26E-04		1,394		ADIPOQ,ANXA2,CCL2,CCL3L1/CCL3L3,CCR2,CCR5,CXCL13,CXCR4,FCGR3A,IL1B,INPP5D,KNG1,LYN,MAGT1,MBP,NPY,NTS,P2RX4,PPIB,RYR1,STK39,VAV1	22
Cell Signaling	influx of Ca2+	1,26E-04		1,394		ADIPOQ,ANXA2,CCL2,CCL3L1/CCL3L3,CCR2,CCR5,CXCL13,CXCR4,FCGR3A,IL1B,INPP5D,KNG1,LYN,MAGT1,MBP,NPY,NTS,P2RX4,PPIB,RYR1,STK39,VAV1	22
Vitamin and Mineral Metabolism	influx of Ca2+	1,26E-04		1,394		ADIPOQ,ANXA2,CCL2,CCL3L1/CCL3L3,CCR2,CCR5,CXCL13,CXCR4,FCGR3A,IL1B,INPP5D,KNG1,LYN,MAGT1,MBP,NPY,NTS,P2RX4,PPIB,RYR1,STK39,VAV1	22
Organismal Injury and Abnormalities	size of atherosclerotic lesion	1,28E-04		0,339		ADIPOQ,CTSS,IL1B,IL33,LPL,MMP3,MMP9,PON3,PTX3,SELP,SOAT1,SPP1,TIMP1,VCAM1	14
Tissue Morphology	size of atherosclerotic lesion	1,28E-04		0,339		ADIPOQ,CTSS,IL1B,IL33,LPL,MMP3,MMP9,PON3,PTX3,SELP,SOAT1,SPP1,TIMP1,VCAM1	14
Cardiovascular Disease	size of atherosclerotic lesion	1,28E-04		0,339		ADIPOQ,CTSS,IL1B,IL33,LPL,MMP3,MMP9,PON3,PTX3,SELP,SOAT1,SPP1,TIMP1,VCAM1	14
Inflammatory Response	acute inflammation	1,32E-04		1,234		ALOX5AP,C3AR1,CCR2,HMGB1,IL1B,KNG1,LGALS1,LIF,SELP,SPP1	10
Immune Cell Trafficking	adhesion of monocytes	1,32E-04	Increased	3,102	bias	CCL2,CCL3L1/CCL3L3,HMGB1,IL1B,ITGAM,LCP1,SELL,SELP,TLR2,VAV1	10
Hematological System Development and Function	adhesion of monocytes	1,32E-04	Increased	3,102	bias	CCL2,CCL3L1/CCL3L3,HMGB1,IL1B,ITGAM,LCP1,SELL,SELP,TLR2,VAV1	10
Inflammatory Response	adhesion of monocytes	1,32E-04	Increased	3,102	bias	CCL2,CCL3L1/CCL3L3,HMGB1,IL1B,ITGAM,LCP1,SELL,SELP,TLR2,VAV1	10
Cell-To-Cell Signaling and Interaction	adhesion of monocytes	1,32E-04	Increased	3,102	bias	CCL2,CCL3L1/CCL3L3,HMGB1,IL1B,ITGAM,LCP1,SELL,SELP,TLR2,VAV1	10
Tissue Development	adhesion of monocytes	1,32E-04	Increased	3,102	bias	CCL2,CCL3L1/CCL3L3,HMGB1,IL1B,ITGAM,LCP1,SELL,SELP,TLR2,VAV1	10
Organismal Injury and Abnormalities	neutrophilia	1,32E-04		1,454		CCR2,CSF3R,IL1B,IL1R1,IL6ST,LIF,MYD88,SELL,SPP1,TLR2	10
Immunological Disease	neutrophilia	1,32E-04		1,454		CCR2,CSF3R,IL1B,IL1R1,IL6ST,LIF,MYD88,SELL,SPP1,TLR2	10
Hematological Disease	neutrophilia	1,32E-04		1,454		CCR2,CSF3R,IL1B,IL1R1,IL6ST,LIF,MYD88,SELL,SPP1,TLR2	10
Cell-To-Cell Signaling and Interaction	binding of blood cells	1,32E-04	Increased	2,335		ADIPOQ,C3,CCL2,CCL20,CCR5,CD14,CD48,CXCL13,CXCL9,FCGR3A,FGR,FYB,HGF,HMGB1,ITGAM,KNG1,LCP2,LYN,MSR1,NFE2L2,NPY,SELL,SELP,TLR2,TNC,VCAM1	26
Cell Death and Survival	necrosis of muscle	1,32E-04		1,080		ADIPOQ,ALDOA,BIRC3,C1QTNF9,CASP8,DMD,EEF1A2,GNAI2,GSN,HGF,HIF1A,HLA-B,HMGB1,HSPB6,HSPE1,IL1B,IL6ST,INHBA,JAK2,KNG1,let-7,LIF,MB,MYH4,MYH6,NOL3,NPPA,PFKM,PNPLA2,PRKAA2,PSMB1,SGCG,SOD2,TIMP1,TPT1,WTAP	36
Organ Morphology	mass of heart	1,39E-04		1,909		FABP3,IL1B,KLK3,LUM,MYH6,NPPA,PFKM,PNPLA2,SGCG,SLC2A4,SOD2,SPP1,TIMP1,TLR2,TMOD1,TSC22D1,TXN2	17
Cardiovascular System Development and Function	mass of heart	1,39E-04		1,909		FABP3,IL1B,KLK3,LUM,MYH6,NPPA,PFKM,PNPLA2,SGCG,SLC2A4,SOD2,SPP1,TIMP1,TLR2,TMOD1,TSC22D1,TXN2	17
Cardiovascular Disease	mass of heart	1,39E-04		1,909		FABP3,IL1B,KLK3,LUM,MYH6,NPPA,PFKM,PNPLA2,SGCG,SLC2A4,SOD2,SPP1,TIMP1,TLR2,TMOD1,TSC22D1,TXN2	17
Cellular Movement	migration of astrocytes	1,39E-04	Increased	2,216	bias	CCL2,CCL3L1/CCL3L3,CHI3L1,HGF,MMP9	5
Nervous System Development and Function	migration of astrocytes	1,39E-04	Increased	2,216	bias	CCL2,CCL3L1/CCL3L3,CHI3L1,HGF,MMP9	5
Cellular Development	differentiation of connective tissue cells	1,42E-04		1,873		ADIPOQ,ATP6V0D2,BGN,BMPR2,C3,C3AR1,C5AR1,CASP8,CCL2,CCL3L1/CCL3L3,Ccl9,CCR2,CLIC1,CYTL1,ELF4,ENPP1,FAM213A,FCER1G,GSN,HGF,HIF1A,IL1B,IL33,IL6ST,INHBA,INPP5D,LGALS12,LIF,MB,MEF2C,MMP13,MMP3,MYD88,NPY,PTGFR,Ptprv,RETN,Retnla,RGS2,SELENBP1,SF3B4,SFRP1,SFRP2,SLC2A4,SOD2,SOST,SPP1,TGFBR1,TIMP1,TLR2,TLR3,TSHR,TYROBP	53
Organismal Development	development of blood vessel	1,44E-04	Increased	3,388		ABI1,ABRA,ADAM9,ADAMTS12,ADIPOQ,ANGPTL1,ANPEP,ANXA2,AP1S2,ATP7A,BMPR2,C3,C3AR1,CCL2,CCR2,CCR5,CDH5,CSF2RB,CTSB,CTSS,CXCR4,DDAH1,FGF13,FGF7,FGR,GSN,HGF,HHEX,HIF1A,HMGB1,IFNAR1,IL13RA2,IL1B,IL4R,INHBA,JAK2,KLK3,KNG1,LEMD3,LGALS1,LIF,MB,MEF2C,MMP13,MMP14,MMP3,MMP9,NPPA,NPY,PDCD10,PDZK1,PIK3C2A,PTX3,RUNX1,S100A4,SAA1,SELL,SELP,SFRP2,SLIT2,SPARC,SPP1,SULF1,TGFBI,TGFBR1,TLR2,TM4SF1,TMOD1,TNC,TPT1,VCAM1…	72
Cardiovascular System Development and Function	development of blood vessel	1,44E-04	Increased	3,388		ABI1,ABRA,ADAM9,ADAMTS12,ADIPOQ,ANGPTL1,ANPEP,ANXA2,AP1S2,ATP7A,BMPR2,C3,C3AR1,CCL2,CCR2,CCR5,CDH5,CSF2RB,CTSB,CTSS,CXCR4,DDAH1,FGF13,FGF7,FGR,GSN,HGF,HHEX,HIF1A,HMGB1,IFNAR1,IL13RA2,IL1B,IL4R,INHBA,JAK2,KLK3,KNG1,LEMD3,LGALS1,LIF,MB,MEF2C,MMP13,MMP14,MMP3,MMP9,NPPA,NPY,PDCD10,PDZK1,PIK3C2A,PTX3,RUNX1,S100A4,SAA1,SELL,SELP,SFRP2,SLIT2,SPARC,SPP1,SULF1,TGFBI,TGFBR1,TLR2,TM4SF1,TMOD1,TNC,TPT1,VCAM1…	72
Cellular Function and Maintenance	endoplasmic reticulum stress response of leukemia cell lines	1,44E-04				CD14,HSP90B1,HSPA5	3
Cellular Compromise	endoplasmic reticulum stress response of leukemia cell lines	1,44E-04				CD14,HSP90B1,HSPA5	3
Neurological Disease	influenza with encephalopathy	1,44E-04				MMP9,TIMP1,TLR3	3
Infectious Disease	influenza with encephalopathy	1,44E-04				MMP9,TIMP1,TLR3	3
Small Molecule Biochemistry	metabolism of phosphocreatine	1,44E-04				CKB,CKM,CKMT2	3
Amino Acid Metabolism	metabolism of phosphocreatine	1,44E-04				CKB,CKM,CKMT2	3
Skeletal and Muscular Disorders	myotonia congenita	1,44E-04				ATP2A1,CLCN1,SCN4A	3
Hereditary Disorder	myotonia congenita	1,44E-04				ATP2A1,CLCN1,SCN4A	3
Developmental Disorder	myotonia congenita	1,44E-04				ATP2A1,CLCN1,SCN4A	3
Neurological Disease	non-functioning pituitary adenoma	1,44E-04				MMP14,MMP3,MMP9	3
Cancer	non-functioning pituitary adenoma	1,44E-04				MMP14,MMP3,MMP9	3
Endocrine System Disorders	non-functioning pituitary adenoma	1,44E-04				MMP14,MMP3,MMP9	3
Reproductive System Disease	non-functioning pituitary adenoma	1,44E-04				MMP14,MMP3,MMP9	3
Organismal Injury and Abnormalities	granuloma	1,49E-04		1,294		CTSS,HGF,IL4R,MMP9,MSR1,MYD88,SPP1,TREM1	8
Cellular Development	metastasis of breast cancer cell lines	1,49E-04		0,933		ANGPTL1,CCL2,CTSB,CXCL3,CXCR4,HGF,S100A4,SNCG	8
Cellular Growth and Proliferation	metastasis of breast cancer cell lines	1,49E-04		0,933		ANGPTL1,CCL2,CTSB,CXCL3,CXCR4,HGF,S100A4,SNCG	8
Cancer	metastasis of breast cancer cell lines	1,49E-04		0,933		ANGPTL1,CCL2,CTSB,CXCL3,CXCR4,HGF,S100A4,SNCG	8
Reproductive System Disease	metastasis of breast cancer cell lines	1,49E-04		0,933		ANGPTL1,CCL2,CTSB,CXCL3,CXCR4,HGF,S100A4,SNCG	8
Cellular Movement	transmigration of granulocytes	1,49E-04		0,771		BMPR2,CXCL3,CXCL9,ITGAM,LGALS1,MMP9,SLPI,VCAM1	8
Immune Cell Trafficking	transmigration of granulocytes	1,49E-04		0,771		BMPR2,CXCL3,CXCL9,ITGAM,LGALS1,MMP9,SLPI,VCAM1	8
Hematological System Development and Function	transmigration of granulocytes	1,49E-04		0,771		BMPR2,CXCL3,CXCL9,ITGAM,LGALS1,MMP9,SLPI,VCAM1	8
Infectious Disease	Pneumococcal infection	1,54E-04		-0,762		C1QA,C3,CTSB,IL1B,SCN1B,TLR2	6
Cell-To-Cell Signaling and Interaction	response of fibroblasts	1,54E-04		1,406	bias	ABCA1,CD14,DDX58,IFNAR1,IL1B,TLR3	6
Connective Tissue Development and Function	response of fibroblasts	1,54E-04		1,406	bias	ABCA1,CD14,DDX58,IFNAR1,IL1B,TLR3	6
Cell Death and Survival	apoptosis of muscle cells	1,55E-04		0,635		ADIPOQ,ALDOA,C1QTNF9,CASP8,GNAI2,GSN,HGF,HIF1A,HLA-B,HMGB1,HSPB6,HSPE1,IL1B,IL6ST,INHBA,JAK2,KNG1,let-7,LIF,MB,NOL3,NPPA,PNPLA2,PRKAA2,PSMB1,SOD2,TIMP1,TPT1,WTAP	29
Hematological System Development and Function	quantity of dendritic cells	1,56E-04		1,205		C5AR1,CCL2,CCL20,Ccl9,CCR2,CXCL13,IFNAR1,IL2RG,INPP5D,MMP9,MYD88,SELL,SPP1,TGFBR1,TLR2,TYROBP	16
Inflammatory Response	quantity of dendritic cells	1,56E-04		1,205		C5AR1,CCL2,CCL20,Ccl9,CCR2,CXCL13,IFNAR1,IL2RG,INPP5D,MMP9,MYD88,SELL,SPP1,TGFBR1,TLR2,TYROBP	16
Tissue Morphology	quantity of dendritic cells	1,56E-04		1,205		C5AR1,CCL2,CCL20,Ccl9,CCR2,CXCL13,IFNAR1,IL2RG,INPP5D,MMP9,MYD88,SELL,SPP1,TGFBR1,TLR2,TYROBP	16
Cellular Function and Maintenance	engulfment of cells	1,56E-04	Increased	3,044	bias	ABCA1,ABI1,ADIPOQ,C1QA,C3,CD14,CKB,CLEC7A,CORO1C,CSF2RB,CSF3R,FCER1G,FCGR3A,FGR,GSN,HGF,HMGB1,HP,IFNAR1,INPP5D,ITGAM,LUM,LYN,M6PR,MSR1,MYD88,NPM1,PICALM,PTX3,Sirpb1a (includes others),SNX5,TLR1,TLR2,TLR3,TREM1,VAV1	36
Cell Death and Survival	apoptosis	1,61E-04		-0,825		AATF,ABCA1,ACSL4,ADH5,ADIPOQ,AIM2,ALDOA,ANGPTL1,ANPEP,ANXA2,ASB2,ATP1A2,ATP2A1,ATP7A,BCAP31,BGN,BHLHE41,BIRC3,C1QA,C1QTNF9,C3,C5AR1,CA3,CAMK2G,CAPN3,CAPN6,CASP4,CASP8,CCL2,CCL3L1/CCL3L3,Ccl9,CCR2,CCR5,CD14,CD27,CD3G,CD48,CD53,CD74,CDH5,CHI3L1,CHL1,CIRBP,CRABP2,CSF2RB,CSF3R,CSNK2A2,CTSB,CTSS,CXCR4,CYB5A,CYP1B1,DAPK2,DDX58,DES,DNAJB1,DNAJB9,DNAJC15,DTYMK,DUSP10,EEF1A2,EEF1E1,EIF3H,ELF4,ENO1,EPM2A,E…	205
Cell Death and Survival	apoptosis of antigen presenting cells	1,66E-04		1,170		BIRC3,C1QA,CAMK2G,CASP4,CASP8,CD14,HIF1A,HMGB1,IL1B,INPP5D,MEFV,MSR1,MYD88,NFE2L2,SOAT1,SOD2,TLR2,TLR3	18
Cellular Movement	extravasation of phagocytes	1,68E-04	Increased	2,200	bias	CCL2,CCR2,CCR5,IL1B,ITGAM,SELL,SELP	7
Hematological System Development and Function	extravasation of phagocytes	1,68E-04	Increased	2,200	bias	CCL2,CCR2,CCR5,IL1B,ITGAM,SELL,SELP	7
Cellular Movement	release of cells	1,68E-04		1,353	bias	CSF3R,CXCR4,IL1B,INHBA,MMP14,MMP9,SELL	7
Hematological System Development and Function	abnormal morphology of macrophages	1,68E-04				ACP2,CCR5,CHI3L1,FGR,GBA,HEXB,IFNAR1,IL4R,LIF,LIPA,MT1H,SOAT1,SPP1	13
Inflammatory Response	abnormal morphology of macrophages	1,68E-04				ACP2,CCR5,CHI3L1,FGR,GBA,HEXB,IFNAR1,IL4R,LIF,LIPA,MT1H,SOAT1,SPP1	13
Cell Morphology	abnormal morphology of macrophages	1,68E-04				ACP2,CCR5,CHI3L1,FGR,GBA,HEXB,IFNAR1,IL4R,LIF,LIPA,MT1H,SOAT1,SPP1	13
Cellular Movement	recruitment of lymphocytes	1,68E-04	Increased	2,226	bias	CCL2,CCL20,CCR2,CLEC4E,CXCL3,CXCL9,CXCR4,IL1B,IL1R1,MYD88,SELL,SELP,VCAM1	13
Immune Cell Trafficking	recruitment of lymphocytes	1,68E-04	Increased	2,226	bias	CCL2,CCL20,CCR2,CLEC4E,CXCL3,CXCL9,CXCR4,IL1B,IL1R1,MYD88,SELL,SELP,VCAM1	13
Hematological System Development and Function	recruitment of lymphocytes	1,68E-04	Increased	2,226	bias	CCL2,CCL20,CCR2,CLEC4E,CXCL3,CXCL9,CXCR4,IL1B,IL1R1,MYD88,SELL,SELP,VCAM1	13
Cell-To-Cell Signaling and Interaction	recruitment of lymphocytes	1,68E-04	Increased	2,226	bias	CCL2,CCL20,CCR2,CLEC4E,CXCL3,CXCL9,CXCR4,IL1B,IL1R1,MYD88,SELL,SELP,VCAM1	13
Cellular Development	maturation of phagocytes	1,72E-04	Increased	3,269		CCR2,CLEC7A,HMGB1,HSP90B1,IFNAR1,IL1B,IL33,INHBA,INPP5D,ITGAM,LYN,MYD88,SERPINA1,TGFBR1,TLR2,TLR3,TYROBP	17
Hematopoiesis	maturation of phagocytes	1,72E-04	Increased	3,269		CCR2,CLEC7A,HMGB1,HSP90B1,IFNAR1,IL1B,IL33,INHBA,INPP5D,ITGAM,LYN,MYD88,SERPINA1,TGFBR1,TLR2,TLR3,TYROBP	17
Organismal Injury and Abnormalities	Cytosis	1,75E-04		-0,095		ACP2,ADIPOQ,ATP1A2,CCL2,CCR2,CSF3R,CTSB,CXCR4,Hamp/Hamp2,HIF1A,IL1B,IL1R1,IL6ST,JAK2,let-7,LIF,MME,MMP9,MT1H,MYD88,NFE2L2,PLSCR1,PRKAA2,RUNX1,SELL,SELP,SOD2,SPP1,TLR2,TLR3	30
Cancer	cervical cancer	1,77E-04				ANXA2,CTSB,CTSC,CTSH,CTSS,DMPK,ENO1,GSTP1,HIF1A,HSP90AA1,HSP90B1,LPCAT2,MMP13,MMP9,MYL2,SPP1,SULF1,TIMP1,TPM2,TPM3	20
Reproductive System Disease	cervical cancer	1,77E-04				ANXA2,CTSB,CTSC,CTSH,CTSS,DMPK,ENO1,GSTP1,HIF1A,HSP90AA1,HSP90B1,LPCAT2,MMP13,MMP9,MYL2,SPP1,SULF1,TIMP1,TPM2,TPM3	20
Cellular Movement	attraction of phagocytes	1,81E-04	Increased	2,141	bias	C3,C5AR1,CCL2,CCL20,CCL3L1/CCL3L3,CXCL3,CXCL6,CXCL9,IL1B	9
Immune Cell Trafficking	attraction of phagocytes	1,81E-04	Increased	2,141	bias	C3,C5AR1,CCL2,CCL20,CCL3L1/CCL3L3,CXCL3,CXCL6,CXCL9,IL1B	9
Cell-To-Cell Signaling and Interaction	attraction of phagocytes	1,81E-04	Increased	2,141	bias	C3,C5AR1,CCL2,CCL20,CCL3L1/CCL3L3,CXCL3,CXCL6,CXCL9,IL1B	9
Cellular Movement	chemoattraction of leukocytes	1,81E-04	Increased	2,076	bias	C3,C5AR1,CCL2,CCL20,CCL3L1/CCL3L3,CXCL13,CXCL3,CXCL9,S100A4	9
Immune Cell Trafficking	chemoattraction of leukocytes	1,81E-04	Increased	2,076	bias	C3,C5AR1,CCL2,CCL20,CCL3L1/CCL3L3,CXCL13,CXCL3,CXCL9,S100A4	9
Hematological System Development and Function	chemoattraction of leukocytes	1,81E-04	Increased	2,076	bias	C3,C5AR1,CCL2,CCL20,CCL3L1/CCL3L3,CXCL13,CXCL3,CXCL9,S100A4	9
Inflammatory Response	chemoattraction of leukocytes	1,81E-04	Increased	2,076	bias	C3,C5AR1,CCL2,CCL20,CCL3L1/CCL3L3,CXCL13,CXCL3,CXCL9,S100A4	9
Cell-To-Cell Signaling and Interaction	chemoattraction of leukocytes	1,81E-04	Increased	2,076	bias	C3,C5AR1,CCL2,CCL20,CCL3L1/CCL3L3,CXCL13,CXCL3,CXCL9,S100A4	9
Cancer	lymphohematopoietic cancer	1,81E-04		-0,221		ADAM9,ADIPOQ,ANXA2,ATP6V1B2,BCHE,BIRC3,CASP8,CCL2,CD14,CD27,CD74,CLEC4A,COL12A1,CPT1B,CSF2RB,CSF3R,CXCL13,CXCL9,CXCR4,CYP1B1,DDX58,FASN,FCGR3A,FGR,FYB,GMPS,GSN,GSTP1,GTF2B,HGF,HIF1A,HMGB1,IFIT3,IFNAR1,IL1B,IL1RAP,IL2RG,IMPDH2,INPP5D,JAK2,KIF11,LCP2,let-7,LSM3,LYN,mir-29,MLF1,MMP9,MSR1,MYD88,MYOM2,NEK6,NEXN,NPM1,PDIA6,PICALM,PPP4R2,PSMB1,RBBP8,RPS15A,RPS25,RUNX1,RXRG,S100A4,SELL,SMURF2,SNRPD3,SNX1…	77
Organismal Injury and Abnormalities	septic shock	1,83E-04	Increased	2,601		BIRC3,CASP4,CASP8,CCR5,CD14,CXCL6,HMGB1,IL13RA2,IL1B,IL6ST,ITGAM,LUM,MYD88,NPPA,TBX21,TLR2,TREM1,Trim30a/Trim30d	18
Infectious Disease	septic shock	1,83E-04	Increased	2,601		BIRC3,CASP4,CASP8,CCR5,CD14,CXCL6,HMGB1,IL13RA2,IL1B,IL6ST,ITGAM,LUM,MYD88,NPPA,TBX21,TLR2,TREM1,Trim30a/Trim30d	18
Hematological System Development and Function	phagocytosis by macrophages	1,84E-04		0,804	bias	ABCA1,CD14,FCER1G,FGR,GSN,HGF,HMGB1,INPP5D,ITGAM,LUM,MYD88,NPM1,Sirpb1a (includes others),TLR2	14
Inflammatory Response	phagocytosis by macrophages	1,84E-04		0,804	bias	ABCA1,CD14,FCER1G,FGR,GSN,HGF,HMGB1,INPP5D,ITGAM,LUM,MYD88,NPM1,Sirpb1a (includes others),TLR2	14
Cell-To-Cell Signaling and Interaction	phagocytosis by macrophages	1,84E-04		0,804	bias	ABCA1,CD14,FCER1G,FGR,GSN,HGF,HMGB1,INPP5D,ITGAM,LUM,MYD88,NPM1,Sirpb1a (includes others),TLR2	14
Cellular Function and Maintenance	phagocytosis by macrophages	1,84E-04		0,804	bias	ABCA1,CD14,FCER1G,FGR,GSN,HGF,HMGB1,INPP5D,ITGAM,LUM,MYD88,NPM1,Sirpb1a (includes others),TLR2	14
Inflammatory Disease	inflammation of peritoneum	1,89E-04		0,392		C3,C5AR1,GNAI2,LYN,SELL,SELP,TLR2,TREM1	8
Inflammatory Response	inflammation of peritoneum	1,89E-04		0,392		C3,C5AR1,GNAI2,LYN,SELL,SELP,TLR2,TREM1	8
Tissue Morphology	degradation of connective tissue	1,93E-04		1,254		CTSC,CTSK,CYTL1,HMGB1,IL1B,IL33,IL6ST,MMP13,MMP3,SERPINA1,SLPI,SPARC,SULF1	13
Cellular Movement	chemotaxis of lymphocytes	1,94E-04	Increased	2,815	bias	CCL2,CCL20,CCR2,CCR5,CKLF,CXCL13,CXCL3,CXCL9,CXCR4,GNAI2,LCP1,MMP9,PPIB,S100A4,SAA1,SPP1	16
Immune Cell Trafficking	chemotaxis of lymphocytes	1,94E-04	Increased	2,815	bias	CCL2,CCL20,CCR2,CCR5,CKLF,CXCL13,CXCL3,CXCL9,CXCR4,GNAI2,LCP1,MMP9,PPIB,S100A4,SAA1,SPP1	16
Hematological System Development and Function	chemotaxis of lymphocytes	1,94E-04	Increased	2,815	bias	CCL2,CCL20,CCR2,CCR5,CKLF,CXCL13,CXCL3,CXCL9,CXCR4,GNAI2,LCP1,MMP9,PPIB,S100A4,SAA1,SPP1	16
Inflammatory Response	chemotaxis of lymphocytes	1,94E-04	Increased	2,815	bias	CCL2,CCL20,CCR2,CCR5,CKLF,CXCL13,CXCL3,CXCL9,CXCR4,GNAI2,LCP1,MMP9,PPIB,S100A4,SAA1,SPP1	16
Cell Death and Survival	cell death	2,03E-04		0,141		AATF,ABCA1,ACSL4,ADAMTS12,ADH5,ADIPOQ,AIM2,ALDOA,ANGPTL1,ANPEP,ANXA2,ASB2,ATP1A2,ATP2A1,ATP7A,BCAP31,BCHE,BGN,BHLHE41,BIRC3,C1QA,C1QTNF9,C3,C5AR1,CA3,CAMK2G,CAPN3,CAPN6,CASP4,CASP8,CCL2,CCL3L1/CCL3L3,Ccl9,CCR2,CCR5,CCT5,CD14,CD27,CD300LD,CD3G,CD48,CD53,CD74,CDH5,CFI,CHI3L1,CHL1,CHSY1,CIRBP,CRABP2,CSF2RB,CSF3R,CSNK2A2,CTSB,CTSS,CXCL3,CXCL9,CXCR4,CYB5A,CYP1B1,DAPK2,DDX58,DES,DMD,DNAJB1,DNAJB9,DNAJC…	246
Hematological System Development and Function	development of mononuclear leukocytes	2,05E-04	Increased	2,754		ATP7A,BHLHE41,BST1,C3AR1,C5AR1,CASP8,CD3G,CD74,CLEC6A,CSF2RB,CSF3R,CXCR4,ELF4,FCER1G,HIF1A,HMGB1,HSP90AA1,HSP90B1,IFNAR1,IL13RA2,IL17RA,IL1B,IL1R1,IL2RG,IL4R,IL6ST,INHBA,INPP5D,LCP2,LGALS1,LIF,LYN,MBP,MLLT11,MMP14,MSR1,MYD88,NCKAP1L,NDFIP1,NPPA,PICALM,PNP,RUNX1,SFRP1,SPP1,TBX21,TGFBR1,TLR2,TLR3,TYROBP,VAV1,Vpreb1/Vpreb2	52
Cellular Development	development of mononuclear leukocytes	2,05E-04	Increased	2,754		ATP7A,BHLHE41,BST1,C3AR1,C5AR1,CASP8,CD3G,CD74,CLEC6A,CSF2RB,CSF3R,CXCR4,ELF4,FCER1G,HIF1A,HMGB1,HSP90AA1,HSP90B1,IFNAR1,IL13RA2,IL17RA,IL1B,IL1R1,IL2RG,IL4R,IL6ST,INHBA,INPP5D,LCP2,LGALS1,LIF,LYN,MBP,MLLT11,MMP14,MSR1,MYD88,NCKAP1L,NDFIP1,NPPA,PICALM,PNP,RUNX1,SFRP1,SPP1,TBX21,TGFBR1,TLR2,TLR3,TYROBP,VAV1,Vpreb1/Vpreb2	52
Hematopoiesis	development of mononuclear leukocytes	2,05E-04	Increased	2,754		ATP7A,BHLHE41,BST1,C3AR1,C5AR1,CASP8,CD3G,CD74,CLEC6A,CSF2RB,CSF3R,CXCR4,ELF4,FCER1G,HIF1A,HMGB1,HSP90AA1,HSP90B1,IFNAR1,IL13RA2,IL17RA,IL1B,IL1R1,IL2RG,IL4R,IL6ST,INHBA,INPP5D,LCP2,LGALS1,LIF,LYN,MBP,MLLT11,MMP14,MSR1,MYD88,NCKAP1L,NDFIP1,NPPA,PICALM,PNP,RUNX1,SFRP1,SPP1,TBX21,TGFBR1,TLR2,TLR3,TYROBP,VAV1,Vpreb1/Vpreb2	52
Lymphoid Tissue Structure and Development	development of mononuclear leukocytes	2,05E-04	Increased	2,754		ATP7A,BHLHE41,BST1,C3AR1,C5AR1,CASP8,CD3G,CD74,CLEC6A,CSF2RB,CSF3R,CXCR4,ELF4,FCER1G,HIF1A,HMGB1,HSP90AA1,HSP90B1,IFNAR1,IL13RA2,IL17RA,IL1B,IL1R1,IL2RG,IL4R,IL6ST,INHBA,INPP5D,LCP2,LGALS1,LIF,LYN,MBP,MLLT11,MMP14,MSR1,MYD88,NCKAP1L,NDFIP1,NPPA,PICALM,PNP,RUNX1,SFRP1,SPP1,TBX21,TGFBR1,TLR2,TLR3,TYROBP,VAV1,Vpreb1/Vpreb2	52
Cardiovascular Disease	aortic disorder	2,08E-04		0,000		CACNA1S,CCR2,CTSC,CTSK,CTSS,ENPP1,MMP13,MMP14,MMP3,MMP9,PIK3C2A,RETN,TGFBR1,TIMP1	14
Dermatological Diseases and Conditions	papilloma	2,10E-04				Actn3,ATP2A1,CKM,COX6A2,GSTP1,HGF,MYH1,MYH2,MYH4,NDRG2,NFE2L2,Ptprv,SLPI,SPP1,TNNC2,TNNI2,TNNT3	17
Cancer	papilloma	2,10E-04				Actn3,ATP2A1,CKM,COX6A2,GSTP1,HGF,MYH1,MYH2,MYH4,NDRG2,NFE2L2,Ptprv,SLPI,SPP1,TNNC2,TNNI2,TNNT3	17
Cellular Movement	chemoattraction of cells	2,15E-04	Increased	2,471	bias	C3,C5AR1,CCL2,CCL20,CCL3L1/CCL3L3,CXCL13,CXCL3,CXCL9,IL1B,IL1R1,S100A4	11
Cell-To-Cell Signaling and Interaction	chemoattraction of cells	2,15E-04	Increased	2,471	bias	C3,C5AR1,CCL2,CCL20,CCL3L1/CCL3L3,CXCL13,CXCL3,CXCL9,IL1B,IL1R1,S100A4	11
Cellular Movement	mobilization of blood cells	2,15E-04	Increased	3,087	bias	CCL2,CCL20,CCL3L1/CCL3L3,CCR5,CSF3R,CXCL3,CXCR4,IL1B,SELL,SERPINA1,VCAM1	11
Hematological System Development and Function	mobilization of blood cells	2,15E-04	Increased	3,087	bias	CCL2,CCL20,CCL3L1/CCL3L3,CCR5,CSF3R,CXCL3,CXCR4,IL1B,SELL,SERPINA1,VCAM1	11
Inflammatory Response	innate immune response	2,15E-04		1,812	bias	CLEC6A,CLEC7A,DDX58,EXOC2,GOLGA4,HMGB1,IL2RG,let-7,MYD88,PLSCR1,TBX21,TLR2,TLR3,TMEM173,TNPO1	15
Cell Morphology	morphology of leukocytes	2,17E-04		-1,052	bias	ACP2,C3,CCR2,CCR5,CD3G,CHI3L1,CSF3R,CTSZ,DDX58,ELF4,FCER1G,FGR,GBA,Gp49a/Lilrb4,HEXB,HGF,HLA-B,IFNAR1,IL2RG,IL4R,IMPDH2,INPP5D,ITGAM,JAK2,LCP2,LIF,LIPA,LYN,MMP9,MT1H,SELP,SOAT1,SPP1,SRGN,TBX21,VAV1,Vpreb1/Vpreb2	37
Cellular Movement	chemotaxis of monocytes	2,20E-04	Increased	2,731	bias	CCL2,CCL20,CCL3L1/CCL3L3,CCR2,CXCL3,CXCL9,CXCR4,HMGB1,HP,IL1B,INHBA,LGALS1,PLA2G7	13
Immune Cell Trafficking	chemotaxis of monocytes	2,20E-04	Increased	2,731	bias	CCL2,CCL20,CCL3L1/CCL3L3,CCR2,CXCL3,CXCL9,CXCR4,HMGB1,HP,IL1B,INHBA,LGALS1,PLA2G7	13
Hematological System Development and Function	chemotaxis of monocytes	2,20E-04	Increased	2,731	bias	CCL2,CCL20,CCL3L1/CCL3L3,CCR2,CXCL3,CXCL9,CXCR4,HMGB1,HP,IL1B,INHBA,LGALS1,PLA2G7	13
Inflammatory Response	chemotaxis of monocytes	2,20E-04	Increased	2,731	bias	CCL2,CCL20,CCL3L1/CCL3L3,CCR2,CXCL3,CXCL9,CXCR4,HMGB1,HP,IL1B,INHBA,LGALS1,PLA2G7	13
Organismal Injury and Abnormalities	interstitial fibrosis	2,20E-04		-0,669		ADIPOQ,C3,GSN,HGF,IL1B,KNG1,LGMN,LPL,MMP14,MT1H,PTX3,SGCG,SMURF2	13
Cellular Movement	cell movement of astrocytes	2,21E-04	Increased	2,415	bias	CCL2,CCL3L1/CCL3L3,CHI3L1,HGF,MMP9,NPM1	6
Cellular Movement	cell movement of peritoneal macrophages	2,21E-04	Increased	2,213	bias	CCL2,CCR5,CD74,HIF1A,MYD88,TLR2	6
Immune Cell Trafficking	cell movement of peritoneal macrophages	2,21E-04	Increased	2,213	bias	CCL2,CCR5,CD74,HIF1A,MYD88,TLR2	6
Hematological System Development and Function	cell movement of peritoneal macrophages	2,21E-04	Increased	2,213	bias	CCL2,CCR5,CD74,HIF1A,MYD88,TLR2	6
Inflammatory Response	cell movement of peritoneal macrophages	2,21E-04	Increased	2,213	bias	CCL2,CCR5,CD74,HIF1A,MYD88,TLR2	6
Cellular Movement	migration of vascular endothelial cells	2,21E-04		1,534		ADIPOQ,ANXA2,CDH5,FGF13,HGF,HHEX,HIF1A,HSPA5,KLK3,LGALS1,MMP14,MMP9,NCK1,PIK3C2A,SAA1,SLIT2,TGFBI,TIMP1	18
Cardiovascular System Development and Function	migration of vascular endothelial cells	2,21E-04		1,534		ADIPOQ,ANXA2,CDH5,FGF13,HGF,HHEX,HIF1A,HSPA5,KLK3,LGALS1,MMP14,MMP9,NCK1,PIK3C2A,SAA1,SLIT2,TGFBI,TIMP1	18
Carbohydrate Metabolism	oxidation of carbohydrate	2,21E-04		-0,198		FABP3,FASN,IL1B,LPL,PNPLA2,RETN,SLC25A12,UCP3,UGDH	9
Energy Production	oxidation of carbohydrate	2,21E-04		-0,198		FABP3,FASN,IL1B,LPL,PNPLA2,RETN,SLC25A12,UCP3,UGDH	9
Hematological System Development and Function	phagocytosis of neutrophils	2,21E-04		0,957	bias	C3,CSF2RB,HGF,HMGB1,IFNAR1,ITGAM,PTX3,TLR3,VAV1	9
Inflammatory Response	phagocytosis of neutrophils	2,21E-04		0,957	bias	C3,CSF2RB,HGF,HMGB1,IFNAR1,ITGAM,PTX3,TLR3,VAV1	9
Cell-To-Cell Signaling and Interaction	phagocytosis of neutrophils	2,21E-04		0,957	bias	C3,CSF2RB,HGF,HMGB1,IFNAR1,ITGAM,PTX3,TLR3,VAV1	9
Cellular Function and Maintenance	phagocytosis of neutrophils	2,21E-04		0,957	bias	C3,CSF2RB,HGF,HMGB1,IFNAR1,ITGAM,PTX3,TLR3,VAV1	9
Molecular Transport	secretion of cytokine	2,21E-04				CD14,CD300C,CLEC4E,GPAM,LCP2,LYN,SAA1,SRGN,TLR2	9
Protein Trafficking	secretion of cytokine	2,21E-04				CD14,CD300C,CLEC4E,GPAM,LCP2,LYN,SAA1,SRGN,TLR2	9
Cellular Movement	migration of liver cells	2,23E-04	Increased	2,595	bias	CCL2,CCR5,EEF1A2,HGF,HHEX,LGALS1,SPP1	7
Hepatic System Development and Function	migration of liver cells	2,23E-04	Increased	2,595	bias	CCL2,CCR5,EEF1A2,HGF,HHEX,LGALS1,SPP1	7
Cell-To-Cell Signaling and Interaction	response of connective tissue cells	2,23E-04		1,709	bias	ABCA1,CD14,DDX58,IFNAR1,IL1B,TLR2,TLR3	7
Organ Morphology	abnormal morphology of diaphysis	2,28E-04				BGN,CTSK,GSN,IL6ST,SFRP2	5
Skeletal and Muscular System Development and Function	abnormal morphology of diaphysis	2,28E-04				BGN,CTSK,GSN,IL6ST,SFRP2	5
Tissue Development	abnormal morphology of diaphysis	2,28E-04				BGN,CTSK,GSN,IL6ST,SFRP2	5
Connective Tissue Development and Function	abnormal morphology of diaphysis	2,28E-04				BGN,CTSK,GSN,IL6ST,SFRP2	5
Embryonic Development	abnormal morphology of diaphysis	2,28E-04				BGN,CTSK,GSN,IL6ST,SFRP2	5
Organ Development	abnormal morphology of diaphysis	2,28E-04				BGN,CTSK,GSN,IL6ST,SFRP2	5
Organismal Development	abnormal morphology of diaphysis	2,28E-04				BGN,CTSK,GSN,IL6ST,SFRP2	5
Hematological System Development and Function	function of natural killer T lymphocytes	2,28E-04				CCR5,FCER1G,MYD88,TLR3,TYROBP	5
Cellular Function and Maintenance	function of natural killer T lymphocytes	2,28E-04				CCR5,FCER1G,MYD88,TLR3,TYROBP	5
Lipid Metabolism	metabolism of eicosanoid	2,32E-04	Increased	2,548	bias	ACSL4,ADIPOQ,ALOX5AP,C5AR1,CD14,CD74,CLEC7A,CYP1B1,FASN,FCER1G,FGR,IL1B,IL1R2,IL33,JAK2,KNG1,LTC4S,LYN,MYD88,NPPA,PDPN,Pla2g2a,PLAA,SOAT1,TLR2,TLR3	26
Small Molecule Biochemistry	metabolism of eicosanoid	2,32E-04	Increased	2,548	bias	ACSL4,ADIPOQ,ALOX5AP,C5AR1,CD14,CD74,CLEC7A,CYP1B1,FASN,FCER1G,FGR,IL1B,IL1R2,IL33,JAK2,KNG1,LTC4S,LYN,MYD88,NPPA,PDPN,Pla2g2a,PLAA,SOAT1,TLR2,TLR3	26
Lipid Metabolism	concentration of lipid	2,32E-04		1,364		ABCA1,ACSL4,ADIPOQ,ALOX5AP,APOBEC1,C3,CASP8,CCL2,CDH5,CTSS,EEF1A2,EPM2A,FA2H,FABP3,FASN,FCER1G,FGF7,GBA,GPAM,HEXB,HGF,HIF1A,HP,IFRD1,IL17RA,IL1B,IL1R1,IL1R2,IL33,IL4R,INHBA,INPP5D,KNG1,LGALS12,LIF,LIPA,LPGAT1,LPL,LTC4S,MBP,mir-122,MMP9,MSR1,MYD88,NPC2,NPPA,NPY,NTS,PDZK1,PITPNB,PLIN1,PNPLA2,PON3,PRKAA2,PTGFR,RBP1,RETN,RUNX1,RXRG,SAA1,SLC2A4,SMARCD3,SOAT1,SOD2,SPP1,STK39,TBX21,TIMP1,TLR2,TSHR,UCP3,…	74
Small Molecule Biochemistry	concentration of lipid	2,32E-04		1,364		ABCA1,ACSL4,ADIPOQ,ALOX5AP,APOBEC1,C3,CASP8,CCL2,CDH5,CTSS,EEF1A2,EPM2A,FA2H,FABP3,FASN,FCER1G,FGF7,GBA,GPAM,HEXB,HGF,HIF1A,HP,IFRD1,IL17RA,IL1B,IL1R1,IL1R2,IL33,IL4R,INHBA,INPP5D,KNG1,LGALS12,LIF,LIPA,LPGAT1,LPL,LTC4S,MBP,mir-122,MMP9,MSR1,MYD88,NPC2,NPPA,NPY,NTS,PDZK1,PITPNB,PLIN1,PNPLA2,PON3,PRKAA2,PTGFR,RBP1,RETN,RUNX1,RXRG,SAA1,SLC2A4,SMARCD3,SOAT1,SOD2,SPP1,STK39,TBX21,TIMP1,TLR2,TSHR,UCP3,…	74
Molecular Transport	concentration of lipid	2,32E-04		1,364		ABCA1,ACSL4,ADIPOQ,ALOX5AP,APOBEC1,C3,CASP8,CCL2,CDH5,CTSS,EEF1A2,EPM2A,FA2H,FABP3,FASN,FCER1G,FGF7,GBA,GPAM,HEXB,HGF,HIF1A,HP,IFRD1,IL17RA,IL1B,IL1R1,IL1R2,IL33,IL4R,INHBA,INPP5D,KNG1,LGALS12,LIF,LIPA,LPGAT1,LPL,LTC4S,MBP,mir-122,MMP9,MSR1,MYD88,NPC2,NPPA,NPY,NTS,PDZK1,PITPNB,PLIN1,PNPLA2,PON3,PRKAA2,PTGFR,RBP1,RETN,RUNX1,RXRG,SAA1,SLC2A4,SMARCD3,SOAT1,SOD2,SPP1,STK39,TBX21,TIMP1,TLR2,TSHR,UCP3,…	74
Skeletal and Muscular System Development and Function	morphology of limb	2,34E-04				ACP5,BGN,CHSY1,COL12A1,CSGALNACT1,CTSK,FCER1G,HOXC11,IBSP,IL6ST,INPP5D,LUM,MMP13,MMP14,MMP9,RDH10,RYR1,SFRP1,SFRP2,SLC39A14,SOST,SULF1,TYROBP	23
Organismal Development	morphology of limb	2,34E-04				ACP5,BGN,CHSY1,COL12A1,CSGALNACT1,CTSK,FCER1G,HOXC11,IBSP,IL6ST,INPP5D,LUM,MMP13,MMP14,MMP9,RDH10,RYR1,SFRP1,SFRP2,SLC39A14,SOST,SULF1,TYROBP	23
Gastrointestinal Disease	digestive organ tumor	2,38E-04		1,162		ADAM9,ADAMTS12,ADIPOQ,AIM2,AKR1B10,ANPEP,ANXA2,ARPC5,ATP1A2,BGN,BMPR2,BZW1,CACNA1S,CAP2,CAPN3,CASP4,CASP8,CCL2,CCT5,CD14,CD74,CIRBP,CLEC3A,CLIC5,CPT1B,CRABP2,CRELD2,CTSB,CTSC,CTSS,CXCR4,CYP1B1,DAPK2,DCLK1,DES,DMD,DNAJB9,EBP,EIF1AX,EIF3H,EMR1,ENO1,EPB41L3,FABP3,FASN,FSCN1,GMPS,GNAI2,GOLM1,GPR65,GSN,GSTP1,HGF,HIF1A,HMGB1,HP,HSP90AA1,HSPA5,HSPE1,IBSP,IFITM1,IFNAR1,IL1B,IL1R1,INHBA,KNG1,let-7,LGALS1,…	136
Cancer	digestive organ tumor	2,38E-04		1,162		ADAM9,ADAMTS12,ADIPOQ,AIM2,AKR1B10,ANPEP,ANXA2,ARPC5,ATP1A2,BGN,BMPR2,BZW1,CACNA1S,CAP2,CAPN3,CASP4,CASP8,CCL2,CCT5,CD14,CD74,CIRBP,CLEC3A,CLIC5,CPT1B,CRABP2,CRELD2,CTSB,CTSC,CTSS,CXCR4,CYP1B1,DAPK2,DCLK1,DES,DMD,DNAJB9,EBP,EIF1AX,EIF3H,EMR1,ENO1,EPB41L3,FABP3,FASN,FSCN1,GMPS,GNAI2,GOLM1,GPR65,GSN,GSTP1,HGF,HIF1A,HMGB1,HP,HSP90AA1,HSPA5,HSPE1,IBSP,IFITM1,IFNAR1,IL1B,IL1R1,INHBA,KNG1,let-7,LGALS1,…	136
Developmental Disorder	hypertrophy of cells	2,38E-04	Increased	2,350		ADIPOQ,CCR2,CTSB,CTSC,CYP1B1,DMD,HGF,HMGB1,IL1B,IL33,IL6ST,INHBA,JAK2,LIF,MMP19,MMP3,MMP9,MYH6,NPPA,P2RX4,PLIN1,RAB1A,RGS2,S100A10,SGCG,TCAP,TIMP1,TLR2,TLR3,TRDN	30
Cellular Development	differentiation of cells	2,38E-04	Increased	4,440		ABI1,ADAM9,ADIPOQ,ALG5,ANPEP,ANXA2,APLNR,ARPC5,ASB2,ATP6V0D2,ATP7A,Bex1,BGN,BHLHE41,BMPR2,C3,C3AR1,C5AR1,CASP8,CCL2,CCL3L1/CCL3L3,Ccl9,CCR2,CCR5,CD14,CD27,CD3G,CD74,CDH5,CHI3L1,CHL1,CLEC6A,CLIC1,CREG1,CSF2RB,CSF3R,CTSB,CTSK,CXCR4,CYTL1,DDX58,DES,DMD,EBP,ELF4,ENO1,ENPP1,EXT1,FABP7,FAM213A,FCER1G,FGF7,FSCN1,GMPR2,GSN,HGF,HHEX,HIF1A,HMGB1,HSP90AA1,HSP90B1,IBSP,Ifitm2,IFNAR1,IFRD1,IL13RA2,IL17RA,IL1B…	154
Cellular Movement	cell rolling of granulocytes	2,38E-04	Increased	2,177		CXCL3,FGR,GNAI2,IL1B,LYN,SELL,SELP,VCAM1	8
Immune Cell Trafficking	cell rolling of granulocytes	2,38E-04	Increased	2,177		CXCL3,FGR,GNAI2,IL1B,LYN,SELL,SELP,VCAM1	8
Hematological System Development and Function	cell rolling of granulocytes	2,38E-04	Increased	2,177		CXCL3,FGR,GNAI2,IL1B,LYN,SELL,SELP,VCAM1	8
Lipid Metabolism	synthesis of eicosanoid	2,41E-04	Increased	2,362	bias	ACSL4,ADIPOQ,ALOX5AP,C5AR1,CD14,CD74,CLEC7A,FASN,FCER1G,FGR,IL1B,IL1R2,IL33,JAK2,KNG1,LTC4S,LYN,MYD88,NPPA,Pla2g2a,PLAA,SOAT1,TLR2,TLR3	24
Small Molecule Biochemistry	synthesis of eicosanoid	2,41E-04	Increased	2,362	bias	ACSL4,ADIPOQ,ALOX5AP,C5AR1,CD14,CD74,CLEC7A,FASN,FCER1G,FGR,IL1B,IL1R2,IL33,JAK2,KNG1,LTC4S,LYN,MYD88,NPPA,Pla2g2a,PLAA,SOAT1,TLR2,TLR3	24
Infectious Disease	replication of virus	2,62E-04		0,723		ANPEP,ATP1A2,ATP6V0D1,ATP6V1A,ATP6V1B2,BIRC3,BTF3,CAPN3,CCL2,CCL3L1/CCL3L3,CCR5,CD48,COPB1,CXCL3,CXCR4,DAPK2,DCLK1,DDX58,FGF7,FSCN1,HMGB1,HSP90AA1,IFITM1,IFITM2,IFNAR1,IL17RA,IL1B,JAK2,KIF11,mir-122,MMP9,MYD88,OPTN,POLR2H,PRSS35,PSMD14,RAB11A,RETN,RUNX1,SERPINA1,SF3B14,SLIT2,SLPI,SPP1,SSRP1,STK39,STX5,TLR2,TLR3,TMEM173,TNPO3,ZEB2	52
Inflammatory Disease	colitis	2,64E-04		-1,823		ADAMTS12,C3,CCR2,CCR5,CD3G,DDX58,EMR1,GNAI2,HGF,HMGB1,IL13RA2,IL1B,IL1R1,IL6ST,MME,MMP9,MYD88,NFE2L2,Retnla,SPP1,TBX21,TLR1,TLR2,TLR3,TREM1	25
Inflammatory Response	colitis	2,64E-04		-1,823		ADAMTS12,C3,CCR2,CCR5,CD3G,DDX58,EMR1,GNAI2,HGF,HMGB1,IL13RA2,IL1B,IL1R1,IL6ST,MME,MMP9,MYD88,NFE2L2,Retnla,SPP1,TBX21,TLR1,TLR2,TLR3,TREM1	25
Gastrointestinal Disease	colitis	2,64E-04		-1,823		ADAMTS12,C3,CCR2,CCR5,CD3G,DDX58,EMR1,GNAI2,HGF,HMGB1,IL13RA2,IL1B,IL1R1,IL6ST,MME,MMP9,MYD88,NFE2L2,Retnla,SPP1,TBX21,TLR1,TLR2,TLR3,TREM1	25
Inflammatory Response	degranulation of leukocyte cell lines	2,69E-04		1,984		C3,C3AR1,C5AR1,EPM2A,EXOC2,FCER1G,FGR,LYN,PILRA,PLSCR1	10
Cellular Compromise	degranulation of leukocyte cell lines	2,69E-04		1,984		C3,C3AR1,C5AR1,EPM2A,EXOC2,FCER1G,FGR,LYN,PILRA,PLSCR1	10
Cellular Movement	localization of cells	2,69E-04	Increased	2,114		C3,CXCL13,CXCR4,HGF,IFNAR1,ITGAM,LIF,MYD88,SELP,TLR2	10
Cellular Function and Maintenance	localization of cells	2,69E-04	Increased	2,114		C3,CXCL13,CXCR4,HGF,IFNAR1,ITGAM,LIF,MYD88,SELP,TLR2	10
Cellular Movement	trafficking of leukocytes	2,69E-04		1,912	bias	CCL2,CCL20,CCL3L1/CCL3L3,CCR2,CCR5,CXCL13,CXCL3,CXCR4,SELL	9
Immune Cell Trafficking	trafficking of leukocytes	2,69E-04		1,912	bias	CCL2,CCL20,CCL3L1/CCL3L3,CCR2,CCR5,CXCL13,CXCL3,CXCR4,SELL	9
Hematological System Development and Function	trafficking of leukocytes	2,69E-04		1,912	bias	CCL2,CCL20,CCL3L1/CCL3L3,CCR2,CCR5,CXCL13,CXCL3,CXCR4,SELL	9
Organismal Development	vascularization of cornea	2,69E-04		1,977		CCR5,HGF,IFNAR1,IL1B,INHBA,LGALS1,MMP14,MMP9,S100A4	9
Cardiovascular System Development and Function	vascularization of cornea	2,69E-04		1,977		CCR5,HGF,IFNAR1,IL1B,INHBA,LGALS1,MMP14,MMP9,S100A4	9
Visual System Development and Function	vascularization of cornea	2,69E-04		1,977		CCR5,HGF,IFNAR1,IL1B,INHBA,LGALS1,MMP14,MMP9,S100A4	9
Hematological System Development and Function	development of leukocytes	2,73E-04	Increased	3,138		ATP7A,BHLHE41,BST1,C3AR1,C5AR1,CASP8,CD3G,CD74,CLEC6A,CSF2RB,CSF3R,CXCR4,EEF1A2,ELF4,FCER1G,HIF1A,HMGB1,HSP90AA1,HSP90B1,IFNAR1,IL13RA2,IL17RA,IL1B,IL1R1,IL2RG,IL4R,IL6ST,INHBA,INPP5D,JAK2,LCP2,LGALS1,LIF,LYN,MBP,MLLT11,MMP14,MSR1,MYD88,NCKAP1L,NDFIP1,NPPA,PICALM,PNP,RUNX1,SFRP1,SPP1,TBX21,TGFBR1,TLR2,TLR3,TYROBP,VAV1,Vpreb1/Vpreb2	54
Cellular Development	development of leukocytes	2,73E-04	Increased	3,138		ATP7A,BHLHE41,BST1,C3AR1,C5AR1,CASP8,CD3G,CD74,CLEC6A,CSF2RB,CSF3R,CXCR4,EEF1A2,ELF4,FCER1G,HIF1A,HMGB1,HSP90AA1,HSP90B1,IFNAR1,IL13RA2,IL17RA,IL1B,IL1R1,IL2RG,IL4R,IL6ST,INHBA,INPP5D,JAK2,LCP2,LGALS1,LIF,LYN,MBP,MLLT11,MMP14,MSR1,MYD88,NCKAP1L,NDFIP1,NPPA,PICALM,PNP,RUNX1,SFRP1,SPP1,TBX21,TGFBR1,TLR2,TLR3,TYROBP,VAV1,Vpreb1/Vpreb2	54
Hematopoiesis	development of leukocytes	2,73E-04	Increased	3,138		ATP7A,BHLHE41,BST1,C3AR1,C5AR1,CASP8,CD3G,CD74,CLEC6A,CSF2RB,CSF3R,CXCR4,EEF1A2,ELF4,FCER1G,HIF1A,HMGB1,HSP90AA1,HSP90B1,IFNAR1,IL13RA2,IL17RA,IL1B,IL1R1,IL2RG,IL4R,IL6ST,INHBA,INPP5D,JAK2,LCP2,LGALS1,LIF,LYN,MBP,MLLT11,MMP14,MSR1,MYD88,NCKAP1L,NDFIP1,NPPA,PICALM,PNP,RUNX1,SFRP1,SPP1,TBX21,TGFBR1,TLR2,TLR3,TYROBP,VAV1,Vpreb1/Vpreb2	54
Lymphoid Tissue Structure and Development	development of leukocytes	2,73E-04	Increased	3,138		ATP7A,BHLHE41,BST1,C3AR1,C5AR1,CASP8,CD3G,CD74,CLEC6A,CSF2RB,CSF3R,CXCR4,EEF1A2,ELF4,FCER1G,HIF1A,HMGB1,HSP90AA1,HSP90B1,IFNAR1,IL13RA2,IL17RA,IL1B,IL1R1,IL2RG,IL4R,IL6ST,INHBA,INPP5D,JAK2,LCP2,LGALS1,LIF,LYN,MBP,MLLT11,MMP14,MSR1,MYD88,NCKAP1L,NDFIP1,NPPA,PICALM,PNP,RUNX1,SFRP1,SPP1,TBX21,TGFBR1,TLR2,TLR3,TYROBP,VAV1,Vpreb1/Vpreb2	54
Molecular Transport	transport of molecule	2,85E-04		1,162		ABCA1,ABCA8,ABRA,ACSL4,ACTN2,ADAM9,ADIPOQ,ANXA2,AP4S1,APOBEC1,ARF4,ARL6IP5,ATOX1,ATP1A2,ATP1B2,ATP2A1,ATP6V0D1,ATP6V0D2,ATP6V0E1,ATP6V1A,ATP6V1B2,ATP6V1G1,ATP7A,BLOC1S5,C3,CACNA1S,CACNG1,CAMK2G,CASP4,CCR5,CD14,CD300C,CD3G,CD74,CLCN1,CLEC4E,CLIC1,CLIC5,CPNE3,CPT1B,CROT,CSF2RB,DMPK,DPH3,EBP,ENPP1,FABP3,FABP7,FCER1G,FGF7,FOLR2,GNAI2,GOLGA4,GPAM,GSN,HGF,HHEX,IL1B,IL6ST,INHBA,KCNJ15,KNG1,LCP2,LGALS1,L…	129
Hematological System Development and Function	development of blood cells	2,88E-04	Increased	3,587		ATP7A,BCHE,BHLHE41,BST1,C3AR1,C5AR1,CASP8,CCR2,CD3G,CD74,CLEC6A,CSF2RB,CSF3R,CXCR4,EBP,EEF1A2,ELF4,FCER1G,HHEX,HIF1A,HMGB1,HSP90AA1,HSP90B1,IFNAR1,IL13RA2,IL17RA,IL1B,IL1R1,IL2RG,IL4R,IL6ST,INHBA,INPP5D,JAK2,LCP2,LGALS1,LIF,LYN,MBP,MLLT11,MMP14,MSR1,MYD88,NCKAP1L,NDFIP1,NPPA,PICALM,PNP,RUNX1,SFRP1,SOD2,SPP1,TBX21,TGFBR1,TLR2,TLR3,TYROBP,VAV1,Vpreb1/Vpreb2	59
Cellular Development	development of blood cells	2,88E-04	Increased	3,587		ATP7A,BCHE,BHLHE41,BST1,C3AR1,C5AR1,CASP8,CCR2,CD3G,CD74,CLEC6A,CSF2RB,CSF3R,CXCR4,EBP,EEF1A2,ELF4,FCER1G,HHEX,HIF1A,HMGB1,HSP90AA1,HSP90B1,IFNAR1,IL13RA2,IL17RA,IL1B,IL1R1,IL2RG,IL4R,IL6ST,INHBA,INPP5D,JAK2,LCP2,LGALS1,LIF,LYN,MBP,MLLT11,MMP14,MSR1,MYD88,NCKAP1L,NDFIP1,NPPA,PICALM,PNP,RUNX1,SFRP1,SOD2,SPP1,TBX21,TGFBR1,TLR2,TLR3,TYROBP,VAV1,Vpreb1/Vpreb2	59
Hematopoiesis	development of blood cells	2,88E-04	Increased	3,587		ATP7A,BCHE,BHLHE41,BST1,C3AR1,C5AR1,CASP8,CCR2,CD3G,CD74,CLEC6A,CSF2RB,CSF3R,CXCR4,EBP,EEF1A2,ELF4,FCER1G,HHEX,HIF1A,HMGB1,HSP90AA1,HSP90B1,IFNAR1,IL13RA2,IL17RA,IL1B,IL1R1,IL2RG,IL4R,IL6ST,INHBA,INPP5D,JAK2,LCP2,LGALS1,LIF,LYN,MBP,MLLT11,MMP14,MSR1,MYD88,NCKAP1L,NDFIP1,NPPA,PICALM,PNP,RUNX1,SFRP1,SOD2,SPP1,TBX21,TGFBR1,TLR2,TLR3,TYROBP,VAV1,Vpreb1/Vpreb2	59
Infectious Disease	quantity of virus	2,91E-04	Decreased	-2,376		ANXA2,CCL3L1/CCL3L3,CCR2,CD74,CXCL9,HLA-B,HSPA5,IFIT3,IFNAR1,SLPI,TYROBP	11
Cellular Movement	extravasation of myeloid cells	2,92E-04	Increased	2,183	bias	CCL2,CCR2,CCR5,IL1B,ITGAM,SELL,SELP	7
Hematological System Development and Function	extravasation of myeloid cells	2,92E-04	Increased	2,183	bias	CCL2,CCR2,CCR5,IL1B,ITGAM,SELL,SELP	7
Inflammatory Response	inflammatory response of phagocytes	2,92E-04		-0,492		CD14,IL6ST,INPP5D,ITGAM,MYD88,TLR2,TREM1	7
Cell-To-Cell Signaling and Interaction	inflammatory response of phagocytes	2,92E-04		-0,492		CD14,IL6ST,INPP5D,ITGAM,MYD88,TLR2,TREM1	7
Skeletal and Muscular System Development and Function	size of muscle cells	2,94E-04		1,521		DMD,DMPK,IL1B,IL4R,LPL,MMP14,MYH4,MYH6,MYOZ1,PTGFR,RGS2,RYR1,SGCG,SLC2A4,SOD2,TXN2	16
Cell Morphology	size of muscle cells	2,94E-04		1,521		DMD,DMPK,IL1B,IL4R,LPL,MMP14,MYH4,MYH6,MYOZ1,PTGFR,RGS2,RYR1,SGCG,SLC2A4,SOD2,TXN2	16
Organismal Injury and Abnormalities	fibrosis of kidney	2,94E-04		-0,958	bias	ADIPOQ,C3,CCL2,HGF,KNG1,LGMN,MAN2A1,MMP14,MT1H,SGCG,SMURF2,SPP1	12
Renal and Urological Disease	fibrosis of kidney	2,94E-04		-0,958	bias	ADIPOQ,C3,CCL2,HGF,KNG1,LGMN,MAN2A1,MMP14,MT1H,SGCG,SMURF2,SPP1	12
Inflammatory Response	inflammation of intestine	2,98E-04	Decreased	-2,083		ADAMTS12,C3,CCL3L1/CCL3L3,CCR2,CCR5,CD3G,DDX58,EMR1,GNAI2,HGF,HMGB1,IL13RA2,IL1B,IL1R1,IL2RG,IL6ST,INPP5D,MME,MMP9,MYD88,NFE2L2,Retnla,SPP1,TBX21,TLR1,TLR2,TLR3,TREM1	28
Inflammatory Disease	airway hyperresponsiveness	3,00E-04		1,517		ADIPOQ,C3,C3AR1,C5AR1,CCL2,CCL3L1/CCL3L3,CXCR4,HGF,IL13RA2,IL4R,LTC4S,MYD88,NFE2L2,SLPI,TBX21	15
Respiratory Disease	airway hyperresponsiveness	3,00E-04		1,517		ADIPOQ,C3,C3AR1,C5AR1,CCL2,CCL3L1/CCL3L3,CXCR4,HGF,IL13RA2,IL4R,LTC4S,MYD88,NFE2L2,SLPI,TBX21	15
Hematological System Development and Function	development of lymphocytes	3,06E-04	Increased	2,754		ATP7A,BHLHE41,BST1,C3AR1,C5AR1,CASP8,CD3G,CD74,CLEC6A,CSF3R,CXCR4,ELF4,FCER1G,HIF1A,HMGB1,HSP90AA1,HSP90B1,IFNAR1,IL13RA2,IL17RA,IL1B,IL1R1,IL2RG,IL4R,IL6ST,INHBA,INPP5D,LCP2,LGALS1,LIF,LYN,MBP,MLLT11,MMP14,MSR1,MYD88,NCKAP1L,NDFIP1,NPPA,PICALM,PNP,RUNX1,SFRP1,SPP1,TBX21,TGFBR1,TLR2,TLR3,TYROBP,VAV1,Vpreb1/Vpreb2	51
Cellular Development	development of lymphocytes	3,06E-04	Increased	2,754		ATP7A,BHLHE41,BST1,C3AR1,C5AR1,CASP8,CD3G,CD74,CLEC6A,CSF3R,CXCR4,ELF4,FCER1G,HIF1A,HMGB1,HSP90AA1,HSP90B1,IFNAR1,IL13RA2,IL17RA,IL1B,IL1R1,IL2RG,IL4R,IL6ST,INHBA,INPP5D,LCP2,LGALS1,LIF,LYN,MBP,MLLT11,MMP14,MSR1,MYD88,NCKAP1L,NDFIP1,NPPA,PICALM,PNP,RUNX1,SFRP1,SPP1,TBX21,TGFBR1,TLR2,TLR3,TYROBP,VAV1,Vpreb1/Vpreb2	51
Hematopoiesis	development of lymphocytes	3,06E-04	Increased	2,754		ATP7A,BHLHE41,BST1,C3AR1,C5AR1,CASP8,CD3G,CD74,CLEC6A,CSF3R,CXCR4,ELF4,FCER1G,HIF1A,HMGB1,HSP90AA1,HSP90B1,IFNAR1,IL13RA2,IL17RA,IL1B,IL1R1,IL2RG,IL4R,IL6ST,INHBA,INPP5D,LCP2,LGALS1,LIF,LYN,MBP,MLLT11,MMP14,MSR1,MYD88,NCKAP1L,NDFIP1,NPPA,PICALM,PNP,RUNX1,SFRP1,SPP1,TBX21,TGFBR1,TLR2,TLR3,TYROBP,VAV1,Vpreb1/Vpreb2	51
Lymphoid Tissue Structure and Development	development of lymphocytes	3,06E-04	Increased	2,754		ATP7A,BHLHE41,BST1,C3AR1,C5AR1,CASP8,CD3G,CD74,CLEC6A,CSF3R,CXCR4,ELF4,FCER1G,HIF1A,HMGB1,HSP90AA1,HSP90B1,IFNAR1,IL13RA2,IL17RA,IL1B,IL1R1,IL2RG,IL4R,IL6ST,INHBA,INPP5D,LCP2,LGALS1,LIF,LYN,MBP,MLLT11,MMP14,MSR1,MYD88,NCKAP1L,NDFIP1,NPPA,PICALM,PNP,RUNX1,SFRP1,SPP1,TBX21,TGFBR1,TLR2,TLR3,TYROBP,VAV1,Vpreb1/Vpreb2	51
Immune Cell Trafficking	attachment of leukocytes	3,08E-04	Increased	2,425	bias	ADIPOQ,CSF2RB,IL1B,SELL,VAV1,VCAM1	6
Hematological System Development and Function	attachment of leukocytes	3,08E-04	Increased	2,425	bias	ADIPOQ,CSF2RB,IL1B,SELL,VAV1,VCAM1	6
Cell-To-Cell Signaling and Interaction	attachment of leukocytes	3,08E-04	Increased	2,425	bias	ADIPOQ,CSF2RB,IL1B,SELL,VAV1,VCAM1	6
Tissue Development	attachment of leukocytes	3,08E-04	Increased	2,425	bias	ADIPOQ,CSF2RB,IL1B,SELL,VAV1,VCAM1	6
Tissue Morphology	lipolysis of adipocytes	3,08E-04		-0,928		C3,LGALS12,LIF,NPC2,NPPA,PLIN1	6
Connective Tissue Development and Function	lipolysis of adipocytes	3,08E-04		-0,928		C3,LGALS12,LIF,NPC2,NPPA,PLIN1	6
Lipid Metabolism	lipolysis of adipocytes	3,08E-04		-0,928		C3,LGALS12,LIF,NPC2,NPPA,PLIN1	6
Small Molecule Biochemistry	lipolysis of adipocytes	3,08E-04		-0,928		C3,LGALS12,LIF,NPC2,NPPA,PLIN1	6
Cancer	carcinoma	3,10E-04		0,913		AATF,ABCA8,ACBD4,ACP5,ACTA1,ACTN2,ADAM9,ADAMTS12,ADAMTS5,ADIPOQ,AGBL1,AGL,AIM2,AKR1B10,ALDOA,ANGPTL1,ANO5,ANO6,ANPEP,ANXA2,ARF4,ARPC5,ATP1A2,ATP2A1,ATP6V1A,ATP7A,BCHE,BGN,BMP2K,BMPR2,C2,C3,C3orf30,C6orf62,CA11,CA3,CACNA1S,CAPN3,CAPN6,CASP4,CASP8,CASQ1,CCL2,CCR2,CCR5,CCT5,CD14,CD300C,CD48,CD74,CDH5,CETN3,CFI,CHI3L1,CHL1,CIRBP,CKB,CKM,CLEC3A,CLIC5,CMYA5,COG3,COL12A1,CORO1C,COX6A2,CPNE3,CPT1B,CRABP2…	376
Organ Morphology	contractility of cardiac muscle	3,11E-04	Decreased	-2,102	bias	ADH5,ADIPOQ,APLNR,ATP1A2,BIRC3,CKM,DES,KLK3,MB,MEF2C,MMP9,MYH6,NOL3,PNPLA2,SLN,SPP1,SRL,XIRP1	18
Skeletal and Muscular System Development and Function	contractility of cardiac muscle	3,11E-04	Decreased	-2,102	bias	ADH5,ADIPOQ,APLNR,ATP1A2,BIRC3,CKM,DES,KLK3,MB,MEF2C,MMP9,MYH6,NOL3,PNPLA2,SLN,SPP1,SRL,XIRP1	18
Cardiovascular System Development and Function	contractility of cardiac muscle	3,11E-04	Decreased	-2,102	bias	ADH5,ADIPOQ,APLNR,ATP1A2,BIRC3,CKM,DES,KLK3,MB,MEF2C,MMP9,MYH6,NOL3,PNPLA2,SLN,SPP1,SRL,XIRP1	18
Cell Death and Survival	cytolysis of natural killer cells	3,17E-04				CD48,ELF4,FCER1G,IFNAR1,IL2RG,LCP2,RNF19B,TBX21,TYROBP,VAV1	10
Protein Synthesis	quantity of GPT in blood	3,17E-04		0,308		C3,CCR2,LIF,mir-122,MT1H,MYD88,PILRA,SELL,SELP,TLR2	10
Cancer	epithelial neoplasia	3,20E-04		0,522		AATF,ABCA8,ACBD4,ACP5,ACTA1,ACTN2,Actn3,ADAM9,ADAMTS12,ADAMTS5,ADIPOQ,AGBL1,AGL,AIM2,AKR1B10,ALDOA,ANGPTL1,ANO5,ANO6,ANPEP,ANXA2,APOBEC1,ARF4,ARPC5,ATP1A2,ATP2A1,ATP6V1A,ATP7A,BCHE,BGN,BMP2K,BMPR2,C2,C3,C3orf30,C6orf62,CA11,CA3,CACNA1S,CAPN3,CAPN6,CASP4,CASP8,CASQ1,CCL2,CCR2,CCR5,CCT5,CD14,CD300C,CD48,CD74,CDH5,CETN3,CFI,CHI3L1,CHL1,CIRBP,CKB,CKM,CLEC3A,CLIC5,CMYA5,COG3,COL12A1,CORO1C,COX6A2,CPNE…	383
Carbohydrate Metabolism	accumulation of polysaccharide	3,24E-04		0,928		AGL,CCR2,EPM2A,FGF7,HEXA,HEXB,IL1B,LPL,UGDH	9
Cancer	solid tumor	3,27E-04		1,278		AATF,ABCA8,ACBD4,ACP5,ACTA1,ACTN2,ADAM9,ADAMTS12,ADAMTS5,ADIPOQ,AGBL1,AGL,AIM2,AKR1B10,ALDOA,ANGPTL1,ANO5,ANO6,ANPEP,ANXA2,ARF4,ARPC5,ATP1A2,ATP2A1,ATP6V1A,ATP7A,BCHE,BGN,BMP2K,BMPR2,C2,C3,C3orf30,C6orf62,CA11,CA3,CACNA1S,CAPN3,CAPN6,CASP4,CASP8,CASQ1,CCL2,CCR2,CCR5,CCT5,CD14,CD300C,CD48,CD74,CDH5,CETN3,CFI,CHI3L1,CHL1,CIRBP,CKB,CKM,CLEC3A,CLIC5,CMYA5,COG3,COL12A1,CORO1C,COX6A2,CPNE3,CPT1B,CRABP2…	379
Hematological System Development and Function	cell viability of myeloid cells	3,36E-04		1,127		CSF2RB,HGF,HIF1A,IL1B,IL33,INPP5D,JAK2,KIF1C,LYN,MSR1,MYD88,TYROBP	12
Cell Death and Survival	cell viability of myeloid cells	3,36E-04		1,127		CSF2RB,HGF,HIF1A,IL1B,IL33,INPP5D,JAK2,KIF1C,LYN,MSR1,MYD88,TYROBP	12
Lipid Metabolism	metabolism of prostaglandin	3,48E-04		1,585	bias	ACSL4,ADIPOQ,CD14,CD74,CLEC7A,FASN,FCER1G,IL1B,IL1R2,IL33,JAK2,KNG1,LYN,MYD88,NPPA,PDPN,Pla2g2a,PLAA,SOAT1,TLR3	20
Small Molecule Biochemistry	metabolism of prostaglandin	3,48E-04		1,585	bias	ACSL4,ADIPOQ,CD14,CD74,CLEC7A,FASN,FCER1G,IL1B,IL1R2,IL33,JAK2,KNG1,LYN,MYD88,NPPA,PDPN,Pla2g2a,PLAA,SOAT1,TLR3	20
Inflammatory Response	antimicrobial response	3,54E-04	Increased	2,934	bias	AIM2,BIRC3,CLEC7A,CXCL13,CXCR4,DDX58,FCER1G,FGR,Hamp/Hamp2,HLA-B,IFI44,IFNAR1,Ighg2c,LAMTOR5,MSR1,MYD88,PLAC8,RPS15A,TLR1,TLR2,TLR3,TMEM173,VAV1	23
Antimicrobial Response	antimicrobial response	3,54E-04	Increased	2,934	bias	AIM2,BIRC3,CLEC7A,CXCL13,CXCR4,DDX58,FCER1G,FGR,Hamp/Hamp2,HLA-B,IFI44,IFNAR1,Ighg2c,LAMTOR5,MSR1,MYD88,PLAC8,RPS15A,TLR1,TLR2,TLR3,TMEM173,VAV1	23
Skeletal and Muscular System Development and Function	development of growth plate	3,55E-04				ACP2,ACP5,MMP13,MMP9,RXRG	5
Tissue Development	development of growth plate	3,55E-04				ACP2,ACP5,MMP13,MMP9,RXRG	5
Connective Tissue Development and Function	development of growth plate	3,55E-04				ACP2,ACP5,MMP13,MMP9,RXRG	5
Embryonic Development	development of growth plate	3,55E-04				ACP2,ACP5,MMP13,MMP9,RXRG	5
Organ Development	development of growth plate	3,55E-04				ACP2,ACP5,MMP13,MMP9,RXRG	5
Organismal Development	development of growth plate	3,55E-04				ACP2,ACP5,MMP13,MMP9,RXRG	5
Immunological Disease	delayed hypersensitive reaction	3,60E-04		1,897		CASP4,CCL2,CCR5,CD74,FCER1G,IFITM1,IL1B,IL1R1,IL4R,MMP3,MMP9,PLSCR1,SELL,SELP,SOD2,SPP1	16
Cell Death and Survival	cell death of muscle cells	3,62E-04		0,950		ADIPOQ,ALDOA,BIRC3,C1QTNF9,CASP8,DMD,EEF1A2,GNAI2,GSN,HGF,HIF1A,HLA-B,HMGB1,HSPB6,HSPE1,IL1B,IL6ST,INHBA,JAK2,KNG1,let-7,LIF,MB,MYH4,NOL3,NPPA,PFKM,PNPLA2,PRKAA2,PSMB1,SOD2,TIMP1,TPT1,WTAP	34
Cellular Movement	cell movement of endothelial cells	3,62E-04	Increased	2,973		ADIPOQ,ANGPTL1,ANPEP,ANXA2,BMPR2,CCL2,CDH5,CXCR4,CYP1B1,FAP,FGF13,HGF,HHEX,HIF1A,HMGB1,HSPA5,IL1B,KLK3,KNG1,LGALS1,MMP13,MMP14,MMP9,NCK1,NPPA,PIK3C2A,S100A4,SAA1,SLIT2,SPP1,TGFBI,TGFBR1,TIMP1,VCAM1	34
Cardiovascular System Development and Function	cell movement of endothelial cells	3,62E-04	Increased	2,973		ADIPOQ,ANGPTL1,ANPEP,ANXA2,BMPR2,CCL2,CDH5,CXCR4,CYP1B1,FAP,FGF13,HGF,HHEX,HIF1A,HMGB1,HSPA5,IL1B,KLK3,KNG1,LGALS1,MMP13,MMP14,MMP9,NCK1,NPPA,PIK3C2A,S100A4,SAA1,SLIT2,SPP1,TGFBI,TGFBR1,TIMP1,VCAM1	34
Immunological Disease	abnormal quantity of TNF	3,68E-04				C3,CCL3L1/CCL3L3,CD14,HEXB,MYD88,TBX21,TLR2,TLR3	8
Cellular Movement	cell movement of mammary tumor cells	3,68E-04		0,970		ADIPOQ,CXCR4,let-7,mir-29,MMP14,SFRP2,SLIT2,SPP1	8
Skeletal and Muscular System Development and Function	organization of sarcomere	3,68E-04				CAPN3,Fhod3,Ldb3,MYH6,MYPN,OBSCN,TCAP,XIRP1	8
Cellular Function and Maintenance	organization of sarcomere	3,68E-04				CAPN3,Fhod3,Ldb3,MYH6,MYPN,OBSCN,TCAP,XIRP1	8
Tissue Development	organization of sarcomere	3,68E-04				CAPN3,Fhod3,Ldb3,MYH6,MYPN,OBSCN,TCAP,XIRP1	8
Embryonic Development	organization of sarcomere	3,68E-04				CAPN3,Fhod3,Ldb3,MYH6,MYPN,OBSCN,TCAP,XIRP1	8
Organ Development	organization of sarcomere	3,68E-04				CAPN3,Fhod3,Ldb3,MYH6,MYPN,OBSCN,TCAP,XIRP1	8
Organismal Development	organization of sarcomere	3,68E-04				CAPN3,Fhod3,Ldb3,MYH6,MYPN,OBSCN,TCAP,XIRP1	8
Cellular Assembly and Organization	organization of sarcomere	3,68E-04				CAPN3,Fhod3,Ldb3,MYH6,MYPN,OBSCN,TCAP,XIRP1	8
Lipid Metabolism	efflux of lipid	3,71E-04		0,508		ABCA1,ADIPOQ,CD14,CTSS,IL1B,IL33,JAK2,MMP3,MSR1,NPC2,PAPPA,SAA1,SLC16A1,SOAT1,VLDLR	15
Small Molecule Biochemistry	efflux of lipid	3,71E-04		0,508		ABCA1,ADIPOQ,CD14,CTSS,IL1B,IL33,JAK2,MMP3,MSR1,NPC2,PAPPA,SAA1,SLC16A1,SOAT1,VLDLR	15
Molecular Transport	efflux of lipid	3,71E-04		0,508		ABCA1,ADIPOQ,CD14,CTSS,IL1B,IL33,JAK2,MMP3,MSR1,NPC2,PAPPA,SAA1,SLC16A1,SOAT1,VLDLR	15
Cell-To-Cell Signaling and Interaction	adhesion of endothelial cells	3,75E-04	Increased	3,580		C1QA,CCL2,CCL3L1/CCL3L3,CXCR4,HGF,HMGB1,IL1B,ITGAM,NPPA,PNPLA2,SELL,SELP,SPP1,TGFBI,TLR2,TXN,VCAM1	17
Tissue Development	adhesion of endothelial cells	3,75E-04	Increased	3,580		C1QA,CCL2,CCL3L1/CCL3L3,CXCR4,HGF,HMGB1,IL1B,ITGAM,NPPA,PNPLA2,SELL,SELP,SPP1,TGFBI,TLR2,TXN,VCAM1	17
Cardiovascular System Development and Function	adhesion of endothelial cells	3,75E-04	Increased	3,580		C1QA,CCL2,CCL3L1/CCL3L3,CXCR4,HGF,HMGB1,IL1B,ITGAM,NPPA,PNPLA2,SELL,SELP,SPP1,TGFBI,TLR2,TXN,VCAM1	17
Protein Synthesis	quantity of IL-1b in blood	3,76E-04		-0,000		C3AR1,CASP4,IL1B,IL1R1,LIF,NFE2L2,TLR2	7
Immune Cell Trafficking	accumulation of macrophages	3,90E-04		0,115		CCL2,CCR2,IFNAR1,IL33,INPP5D,ITGAM,MMP3,MYD88,PTX3,SPP1,TIMP1	11
Hematological System Development and Function	accumulation of macrophages	3,90E-04		0,115		CCL2,CCR2,IFNAR1,IL33,INPP5D,ITGAM,MMP3,MYD88,PTX3,SPP1,TIMP1	11
Inflammatory Response	accumulation of macrophages	3,90E-04		0,115		CCL2,CCR2,IFNAR1,IL33,INPP5D,ITGAM,MMP3,MYD88,PTX3,SPP1,TIMP1	11
Tissue Development	accumulation of macrophages	3,90E-04		0,115		CCL2,CCR2,IFNAR1,IL33,INPP5D,ITGAM,MMP3,MYD88,PTX3,SPP1,TIMP1	11
Renal and Urological Disease	chronic kidney disease	3,97E-04				ABCA1,ADIPOQ,CA13,CA3,EEF1B2,HMGB1,HSP90AA1,IL1B,LPL,LSM3,NPM1,PFDN5,RPL36A/RPL36A-HNRNPH2,SNRPG,UQCRH,VLDLR	16
Cell-To-Cell Signaling and Interaction	stimulation of blood cells	4,16E-04	Increased	3,186	bias	C3,C5AR1,CCL20,CD74,CLEC4E,CXCL3,HGF,HMGB1,HSP90B1,IL1B,IL33,IL4R,LGALS1,LIF,MBP,MYD88,NTS,TLR2,TLR3	19
Cellular Growth and Proliferation	stimulation of blood cells	4,16E-04	Increased	3,186	bias	C3,C5AR1,CCL20,CD74,CLEC4E,CXCL3,HGF,HMGB1,HSP90B1,IL1B,IL33,IL4R,LGALS1,LIF,MBP,MYD88,NTS,TLR2,TLR3	19
Skeletal and Muscular System Development and Function	resorption of bone	4,18E-04		0,608		ACP5,ATP6V0D2,CCR5,CTSK,CTSS,CXCR4,CYP7B1,FCER1G,GSN,IL1B,IL1R1,IL33,INPP5D,LGMN,LIF,MYD88,SPP1,TYROBP	18
Connective Tissue Development and Function	resorption of bone	4,18E-04		0,608		ACP5,ATP6V0D2,CCR5,CTSK,CTSS,CXCR4,CYP7B1,FCER1G,GSN,IL1B,IL1R1,IL33,INPP5D,LGMN,LIF,MYD88,SPP1,TYROBP	18
Organ Development	resorption of bone	4,18E-04		0,608		ACP5,ATP6V0D2,CCR5,CTSK,CTSS,CXCR4,CYP7B1,FCER1G,GSN,IL1B,IL1R1,IL33,INPP5D,LGMN,LIF,MYD88,SPP1,TYROBP	18
Cellular Function and Maintenance	homeostasis of leukocytes	4,20E-04	Increased	3,071		ATP7A,BHLHE41,C3AR1,C5AR1,CASP8,CD3G,CD74,CLEC6A,CSF2RB,CXCR4,ELF4,FCER1G,HGF,HIF1A,HMGB1,HSP90AA1,HSP90B1,IFNAR1,IL13RA2,IL17RA,IL1B,IL1R1,IL2RG,IL4R,IL6ST,INHBA,INPP5D,LCP2,LGALS1,LIF,LYN,MBP,MEF2C,MLLT11,MSR1,MYD88,NCKAP1L,NDFIP1,NPPA,PICALM,PNP,RUNX1,SFRP1,SPP1,TBX21,TGFBR1,TLR2,TLR3,TYROBP,VAV1	50
Cellular Movement	recruitment of inflammatory leukocytes	4,21E-04	Increased	2,000	bias	C3,CCL3L1/CCL3L3,CLEC7A,CXCL3,CXCR4,TLR3	6
Immune Cell Trafficking	recruitment of inflammatory leukocytes	4,21E-04	Increased	2,000	bias	C3,CCL3L1/CCL3L3,CLEC7A,CXCL3,CXCR4,TLR3	6
Hematological System Development and Function	recruitment of inflammatory leukocytes	4,21E-04	Increased	2,000	bias	C3,CCL3L1/CCL3L3,CLEC7A,CXCL3,CXCR4,TLR3	6
Cell-To-Cell Signaling and Interaction	recruitment of inflammatory leukocytes	4,21E-04	Increased	2,000	bias	C3,CCL3L1/CCL3L3,CLEC7A,CXCL3,CXCR4,TLR3	6
Inflammatory Disease	atopic dermatitis	4,30E-04				ABCA1,ADIPOQ,BGN,C3,CCL20,CCR2,CD74,CSF2RB,CXCL9,CXCR4,DUSP10,ENO1,FCER1G,FGR,GSN,IL4R,LGALS1,LGMN,LPL,LYN,NR4A2,OPTN,PITPNB,PLIN1,SELP,TIMP1,TLR2,TPM3	28
Inflammatory Response	atopic dermatitis	4,30E-04				ABCA1,ADIPOQ,BGN,C3,CCL20,CCR2,CD74,CSF2RB,CXCL9,CXCR4,DUSP10,ENO1,FCER1G,FGR,GSN,IL4R,LGALS1,LGMN,LPL,LYN,NR4A2,OPTN,PITPNB,PLIN1,SELP,TIMP1,TLR2,TPM3	28
Immunological Disease	atopic dermatitis	4,30E-04				ABCA1,ADIPOQ,BGN,C3,CCL20,CCR2,CD74,CSF2RB,CXCL9,CXCR4,DUSP10,ENO1,FCER1G,FGR,GSN,IL4R,LGALS1,LGMN,LPL,LYN,NR4A2,OPTN,PITPNB,PLIN1,SELP,TIMP1,TLR2,TPM3	28
Dermatological Diseases and Conditions	atopic dermatitis	4,30E-04				ABCA1,ADIPOQ,BGN,C3,CCL20,CCR2,CD74,CSF2RB,CXCL9,CXCR4,DUSP10,ENO1,FCER1G,FGR,GSN,IL4R,LGALS1,LGMN,LPL,LYN,NR4A2,OPTN,PITPNB,PLIN1,SELP,TIMP1,TLR2,TPM3	28
Small Molecule Biochemistry	metabolism of nucleotide	4,32E-04		1,672		ABCA1,ADSSL1,AK2,ALDOA,APLNR,ART1,ATP6V0D1,ATP6V1G1,ATP7A,CASP8,CCL2,CKM,CSGALNACT1,CTPS1,CXCR4,DTYMK,ENPP1,FASN,FMO2,GMPS,GNAI2,GPR65,Gzmf (includes others),HIF1A,HSP90AA1,IL1B,IMPDH2,INHBA,KNG1,MYH6,MYH7,NPPA,NPY,PNP,PRKAA2,REXO2,RGS2,SLC25A12,SLC25A5,SNX1,SOAT1,SOST,SPARC,SPP1,TSHR,UCP3,UMPS	47
Nucleic Acid Metabolism	metabolism of nucleotide	4,32E-04		1,672		ABCA1,ADSSL1,AK2,ALDOA,APLNR,ART1,ATP6V0D1,ATP6V1G1,ATP7A,CASP8,CCL2,CKM,CSGALNACT1,CTPS1,CXCR4,DTYMK,ENPP1,FASN,FMO2,GMPS,GNAI2,GPR65,Gzmf (includes others),HIF1A,HSP90AA1,IL1B,IMPDH2,INHBA,KNG1,MYH6,MYH7,NPPA,NPY,PNP,PRKAA2,REXO2,RGS2,SLC25A12,SLC25A5,SNX1,SOAT1,SOST,SPARC,SPP1,TSHR,UCP3,UMPS	47
Cell-To-Cell Signaling and Interaction	activation of endothelial cells	4,37E-04	Increased	2,582	bias	C3,CD14,HGF,HMGB1,IL1B,IL33,MMP9,P2RX4,SAA1,TLR2	10
Cardiovascular System Development and Function	activation of endothelial cells	4,37E-04	Increased	2,582	bias	C3,CD14,HGF,HMGB1,IL1B,IL33,MMP9,P2RX4,SAA1,TLR2	10
Organ Morphology	mass of skeletal muscle	4,37E-04		-1,838		CKM,CKMT2,HRC,IFRD1,INHBA,MMP9,MYH1,MYH4,MYOZ1,SGCG,SLC2A4,SOD2	12
Skeletal and Muscular System Development and Function	mass of skeletal muscle	4,37E-04		-1,838		CKM,CKMT2,HRC,IFRD1,INHBA,MMP9,MYH1,MYH4,MYOZ1,SGCG,SLC2A4,SOD2	12
Cellular Movement	mobilization of cells	4,37E-04	Increased	3,090	bias	CCL2,CCL20,CCL3L1/CCL3L3,CCR5,CSF3R,CXCL3,CXCR4,HGF,IL1B,SELL,SERPINA1,VCAM1	12
Lipid Metabolism	accumulation of ganglioside GM2	4,44E-04				GBA,HEXA,HEXB,NPC2	4
Small Molecule Biochemistry	accumulation of ganglioside GM2	4,44E-04				GBA,HEXA,HEXB,NPC2	4
Molecular Transport	accumulation of ganglioside GM2	4,44E-04				GBA,HEXA,HEXB,NPC2	4
Connective Tissue Disorders	distal arthrogryposis	4,44E-04				MYBPC1,TNNI2,TNNT3,TPM2	4
Skeletal and Muscular Disorders	distal arthrogryposis	4,44E-04				MYBPC1,TNNI2,TNNT3,TPM2	4
Hereditary Disorder	distal arthrogryposis	4,44E-04				MYBPC1,TNNI2,TNNT3,TPM2	4
Developmental Disorder	distal arthrogryposis	4,44E-04				MYBPC1,TNNI2,TNNT3,TPM2	4
Cellular Movement	emigration of mononuclear leukocytes	4,44E-04		1,934	bias	CCL2,CCR2,CXCR4,RUNX1	4
Immune Cell Trafficking	emigration of mononuclear leukocytes	4,44E-04		1,934	bias	CCL2,CCR2,CXCR4,RUNX1	4
Hematological System Development and Function	emigration of mononuclear leukocytes	4,44E-04		1,934	bias	CCL2,CCR2,CXCR4,RUNX1	4
Cellular Movement	migration of chondrosarcoma cells	4,44E-04	Increased	2,000	bias	CCL2,HGF,HMGB1,MMP13	4
Cell-To-Cell Signaling and Interaction	penetration of cells	4,44E-04				ANXA2,CCL2,MMP14,MMP9	4
Embryonic Development	implantation	4,49E-04				ADIPOQ,C3,IL1B,IL6ST,LAMB1,let-7,LIF,MMP9,PAPPA,SPP1,VMP1	11
Organismal Development	implantation	4,49E-04				ADIPOQ,C3,IL1B,IL6ST,LAMB1,let-7,LIF,MMP9,PAPPA,SPP1,VMP1	11
Reproductive System Development and Function	implantation	4,49E-04				ADIPOQ,C3,IL1B,IL6ST,LAMB1,let-7,LIF,MMP9,PAPPA,SPP1,VMP1	11
Cellular Movement	migration of epithelial cell lines	4,49E-04	Increased	2,061	bias	C3,CCL20,CCR5,CHL1,HGF,ITGAM,PDE4DIP,PTP4A1,PTPN12,SAA1,TGFBR1	11
Hair and Skin Development and Function	migration of epithelial cell lines	4,49E-04	Increased	2,061	bias	C3,CCL20,CCR5,CHL1,HGF,ITGAM,PDE4DIP,PTP4A1,PTPN12,SAA1,TGFBR1	11
Cancer	renal-cell carcinoma	4,51E-04				ANXA2,C6orf62,CCL2,CDH5,DMD,DPY19L1,EBPL,EEF1A2,EEF1B2,FNBP1L,GSTP1,HIF1A,HMGB1,HRC,IFIT3,IL17RA,IL1R1,IL1RAP,IL2RG,MAD2L1,MMP9,MT1H,OPTN,PLSCR1,PNP,RILPL1,RPL8,RPS9,RYR1,SELENBP1,SELP,SFRP1,SNRPG,SOD2,SPINK1,TGFBI,TIMP1,TIMP4,TLR2,TMOD1,XIRP2	41
Renal and Urological Disease	renal-cell carcinoma	4,51E-04				ANXA2,C6orf62,CCL2,CDH5,DMD,DPY19L1,EBPL,EEF1A2,EEF1B2,FNBP1L,GSTP1,HIF1A,HMGB1,HRC,IFIT3,IL17RA,IL1R1,IL1RAP,IL2RG,MAD2L1,MMP9,MT1H,OPTN,PLSCR1,PNP,RILPL1,RPL8,RPS9,RYR1,SELENBP1,SELP,SFRP1,SNRPG,SOD2,SPINK1,TGFBI,TIMP1,TIMP4,TLR2,TMOD1,XIRP2	41
Cellular Movement	cell movement of carcinoma cell lines	4,56E-04	Increased	2,307		ADIPOQ,ANPEP,BMPR2,CXCR4,FAM188A,HGF,LGALS1,RPS6KA3,S100A10,S100A4,SPP1,TAGLN2,TGFBR1,TLR2,VCAM1	15
Cell Death and Survival	cytolysis of lymphocytes	4,60E-04				CD3G,CD48,ELF4,FCER1G,HLA-B,IFNAR1,IL2RG,LCP2,PNP,RNF19B,TBX21,TYROBP,VAV1	13
Organismal Injury and Abnormalities	interstitial fibrosis of kidney	4,64E-04		-0,841	bias	ADIPOQ,C3,HGF,KNG1,LGMN,MMP14,MT1H,SGCG,SMURF2	9
Renal and Urological Disease	interstitial fibrosis of kidney	4,64E-04		-0,841	bias	ADIPOQ,C3,HGF,KNG1,LGMN,MMP14,MT1H,SGCG,SMURF2	9
Cellular Movement	recruitment of mononuclear leukocytes	4,65E-04	Increased	2,423	bias	CCL2,CCL20,CCR2,CLEC4E,CXCL3,CXCL9,CXCR4,HMGB1,IL1B,IL1R1,MYD88,SELL,SELP,VCAM1	14
Immune Cell Trafficking	recruitment of mononuclear leukocytes	4,65E-04	Increased	2,423	bias	CCL2,CCL20,CCR2,CLEC4E,CXCL3,CXCL9,CXCR4,HMGB1,IL1B,IL1R1,MYD88,SELL,SELP,VCAM1	14
Hematological System Development and Function	recruitment of mononuclear leukocytes	4,65E-04	Increased	2,423	bias	CCL2,CCL20,CCR2,CLEC4E,CXCL3,CXCL9,CXCR4,HMGB1,IL1B,IL1R1,MYD88,SELL,SELP,VCAM1	14
Cell-To-Cell Signaling and Interaction	recruitment of mononuclear leukocytes	4,65E-04	Increased	2,423	bias	CCL2,CCL20,CCR2,CLEC4E,CXCL3,CXCL9,CXCR4,HMGB1,IL1B,IL1R1,MYD88,SELL,SELP,VCAM1	14
Cellular Movement	migration of mammary tumor cells	4,79E-04		1,387		ADIPOQ,CXCR4,let-7,mir-29,MMP14,SFRP2,SPP1	7
Hematological System Development and Function	presence of leukocytes	4,79E-04		1,863		C3,CXCL13,CXCR4,FGR,IFNAR1,ITGAM,TLR2	7
Cellular Function and Maintenance	presence of leukocytes	4,79E-04		1,863		C3,CXCL13,CXCR4,FGR,IFNAR1,ITGAM,TLR2	7
Cell Death and Survival	cytolysis of blood cells	4,81E-04				CD3G,CD48,ELF4,FCER1G,HLA-B,IFNAR1,IL2RG,LCP2,MAN2A1,NFE2L2,PFKM,PNP,RNF19B,TBX21,TYROBP,VAV1	16
Cellular Function and Maintenance	Lymphocyte homeostasis	4,91E-04	Increased	2,911		ATP7A,BHLHE41,C3AR1,C5AR1,CASP8,CD3G,CD74,CLEC6A,CXCR4,ELF4,FCER1G,HGF,HIF1A,HMGB1,HSP90AA1,HSP90B1,IFNAR1,IL13RA2,IL17RA,IL1B,IL1R1,IL2RG,IL4R,IL6ST,INHBA,INPP5D,LCP2,LGALS1,LIF,LYN,MBP,MEF2C,MLLT11,MSR1,MYD88,NCKAP1L,NDFIP1,NPPA,PICALM,PNP,RUNX1,SFRP1,SPP1,TBX21,TGFBR1,TLR2,TLR3,TYROBP,VAV1	49
Immune Cell Trafficking	activation of lymphocytes	4,93E-04	Increased	2,579		BMP2K,C1QA,C3,C3AR1,CASP8,CCL2,CCR2,CD27,CD3G,CD48,CD74,CLEC7A,CSF2RB,FCER1G,FCGR3A,HIF1A,HMGB1,HSP90B1,IFNAR1,IL1B,IL2RG,IL33,IMPDH2,INPP5D,ITGAM,LGALS1,LYN,MAGT1,MBP,MYD88,NCK1,NPY,RUNX1,SPP1,TBX21,TLR2,TLR3,TNC,TPT1,TYROBP,VAV1	41
Hematological System Development and Function	activation of lymphocytes	4,93E-04	Increased	2,579		BMP2K,C1QA,C3,C3AR1,CASP8,CCL2,CCR2,CD27,CD3G,CD48,CD74,CLEC7A,CSF2RB,FCER1G,FCGR3A,HIF1A,HMGB1,HSP90B1,IFNAR1,IL1B,IL2RG,IL33,IMPDH2,INPP5D,ITGAM,LGALS1,LYN,MAGT1,MBP,MYD88,NCK1,NPY,RUNX1,SPP1,TBX21,TLR2,TLR3,TNC,TPT1,TYROBP,VAV1	41
Inflammatory Response	activation of lymphocytes	4,93E-04	Increased	2,579		BMP2K,C1QA,C3,C3AR1,CASP8,CCL2,CCR2,CD27,CD3G,CD48,CD74,CLEC7A,CSF2RB,FCER1G,FCGR3A,HIF1A,HMGB1,HSP90B1,IFNAR1,IL1B,IL2RG,IL33,IMPDH2,INPP5D,ITGAM,LGALS1,LYN,MAGT1,MBP,MYD88,NCK1,NPY,RUNX1,SPP1,TBX21,TLR2,TLR3,TNC,TPT1,TYROBP,VAV1	41
Cell-To-Cell Signaling and Interaction	activation of lymphocytes	4,93E-04	Increased	2,579		BMP2K,C1QA,C3,C3AR1,CASP8,CCL2,CCR2,CD27,CD3G,CD48,CD74,CLEC7A,CSF2RB,FCER1G,FCGR3A,HIF1A,HMGB1,HSP90B1,IFNAR1,IL1B,IL2RG,IL33,IMPDH2,INPP5D,ITGAM,LGALS1,LYN,MAGT1,MBP,MYD88,NCK1,NPY,RUNX1,SPP1,TBX21,TLR2,TLR3,TNC,TPT1,TYROBP,VAV1	41
Organismal Injury and Abnormalities	fibrosis of tissue	4,95E-04		-0,600		BMPR2,CCL2,CCR2,HIF1A,IL13RA2,IL1B,JAK2,MMP14,MMP9,PLOD2,RUNX1,TIMP1	12
Cell Morphology	morphology of blood cells	5,02E-04		-1,052	bias	ACP2,ANO6,C3,CCR2,CCR5,CD3G,CHI3L1,CSF3R,CTSZ,DDX58,ELF4,FCER1G,FGR,GBA,Gp49a/Lilrb4,Hamp/Hamp2,HEXB,HGF,HLA-B,IFNAR1,IL2RG,IL4R,IMPDH2,INPP5D,ITGAM,JAK2,LCP2,LGMN,LIF,LIPA,LYN,MAN2A1,MMP9,MT1H,NFE2L2,SELP,SOAT1,SPP1,SRGN,TBX21,VAV1,Vpreb1/Vpreb2	42
Protein Synthesis	quantity of IgG	5,14E-04		-0,787		BST1,C3AR1,CCR2,CCR5,CSF2RB,CTSS,CXCL9,FCER1G,GNAI2,IL13RA2,IL2RG,IL4R,IL6ST,LYN,MAN2A1,MT1H,MYD88,Retnla,SELP,TANK,TBX21,TLR2,TYROBP,VAV1,Vpreb1/Vpreb2	25
Humoral Immune Response	quantity of IgG	5,14E-04		-0,787		BST1,C3AR1,CCR2,CCR5,CSF2RB,CTSS,CXCL9,FCER1G,GNAI2,IL13RA2,IL2RG,IL4R,IL6ST,LYN,MAN2A1,MT1H,MYD88,Retnla,SELP,TANK,TBX21,TLR2,TYROBP,VAV1,Vpreb1/Vpreb2	25
Infectious Disease	infection by Herpesviridae	5,15E-04		-1,269		C3,CCL2,CCL3L1/CCL3L3,CXCL9,IFNAR1,IL17RA,LGALS1,MAGT1,MYD88,TLR2,TLR3	11
Cell Death and Survival	cytolysis	5,16E-04		-0,230		CD3G,CD48,CFI,ELF4,FCER1G,FCGR3A,HLA-B,IBSP,IFNAR1,IL2RG,LCP2,M6PR,MAN2A1,MME,MYD88,NFE2L2,PFKM,PNP,RNF19B,SPP1,TBX21,TYROBP,VAV1	23
Cell Death and Survival	cell viability of phagocytes	5,18E-04		1,698		CSF2RB,CXCR4,FCER1G,HGF,HIF1A,IL1B,IL33,INPP5D,KIF1C,LYN,MSR1,MYD88,TLR3,TYROBP	14
Lipid Metabolism	synthesis of prostaglandin	5,32E-04		1,585	bias	ACSL4,ADIPOQ,CD14,CD74,CLEC7A,FASN,FCER1G,IL1B,IL1R2,IL33,JAK2,KNG1,LYN,MYD88,NPPA,Pla2g2a,PLAA,SOAT1,TLR3	19
Small Molecule Biochemistry	synthesis of prostaglandin	5,32E-04		1,585	bias	ACSL4,ADIPOQ,CD14,CD74,CLEC7A,FASN,FCER1G,IL1B,IL1R2,IL33,JAK2,KNG1,LYN,MYD88,NPPA,Pla2g2a,PLAA,SOAT1,TLR3	19
Skeletal and Muscular System Development and Function	morphology of skeleton	5,47E-04				ACP2,ACP5,BGN,CHSY1,COL12A1,CRTAP,CSGALNACT1,CTSK,FCER1G,GSN,HEXA,HEXB,HOXC11,IBSP,IL6ST,INPP5D,LIF,LUM,MMP13,MMP14,MMP9,NDRG2,NPR3,RPS6KA3,RYR1,SFRP2,SLC39A14,SMURF2,SOST,SPARC,SULF1,TYROBP	32
Tissue Morphology	morphology of connective tissue	5,50E-04				ABCA1,ABI1,ACP5,ATP6V0D2,BGN,BIRC3,CCR5,CDH5,CHSY1,COL12A1,CSGALNACT1,CTSK,EFEMP2,ENPP1,GSN,Hamp/Hamp2,HGF,HIF1A,HRC,IFNAR1,IL2RG,IL6ST,INPP5D,LCP2,LGMN,LIF,LIPA,LPL,LUM,LYN,MAN2A1,mir-122,MMP14,MMP19,NFE2L2,NPR3,PDPN,PLIN1,PLSCR1,PNPLA2,SLC39A14,SOST,SPARC,TLR2,TYROBP,UCP3,VCAM1	47
Tissue Development	organization of muscle	5,50E-04				CAPN3,Fhod3,Ldb3,MYH6,MYPN,OBSCN,TCAP,TMOD1,XIRP1	9
Skeletal and Muscular System Development and Function	size of skeletal muscle cells	5,51E-04		1,195		DMD,DMPK,MMP14,MYH4,MYOZ1,RYR1,SGCG,SOD2	8
Cell Morphology	size of skeletal muscle cells	5,51E-04		1,195		DMD,DMPK,MMP14,MYH4,MYOZ1,RYR1,SGCG,SOD2	8
Small Molecule Biochemistry	accumulation of chondroitin sulfate B	5,53E-04				HEXA,HEXB,IL1B	3
Carbohydrate Metabolism	accumulation of chondroitin sulfate B	5,53E-04				HEXA,HEXB,IL1B	3
Molecular Transport	accumulation of chondroitin sulfate B	5,53E-04				HEXA,HEXB,IL1B	3
Cell-To-Cell Signaling and Interaction	attachment of endothelial cell lines	5,53E-04				IL1B,SELL,SPARC	3
Tissue Development	attachment of endothelial cell lines	5,53E-04				IL1B,SELL,SPARC	3
Cardiovascular System Development and Function	attachment of endothelial cell lines	5,53E-04				IL1B,SELL,SPARC	3
Cell Death and Survival	cell death of acute myeloid leukemia blast cells	5,53E-04				ANPEP,mir-29,RPS3A	3
Tumor Morphology	cell death of acute myeloid leukemia blast cells	5,53E-04				ANPEP,mir-29,RPS3A	3
Cellular Function and Maintenance	clearance of nontypeable Haemophilus influenzae strain 12	5,53E-04				CD14,MYD88,TLR2	3
Cell Death and Survival	clearance of nontypeable Haemophilus influenzae strain 12	5,53E-04				CD14,MYD88,TLR2	3
Connective Tissue Disorders	distal arthrogryposis type 2B	5,53E-04				TNNI2,TNNT3,TPM2	3
Skeletal and Muscular Disorders	distal arthrogryposis type 2B	5,53E-04				TNNI2,TNNT3,TPM2	3
Hereditary Disorder	distal arthrogryposis type 2B	5,53E-04				TNNI2,TNNT3,TPM2	3
Developmental Disorder	distal arthrogryposis type 2B	5,53E-04				TNNI2,TNNT3,TPM2	3
Cellular Movement	homing of stem cells	5,53E-04				CXCR4,HGF,SELP	3
Infectious Disease	replication of SARS coronavirus	5,53E-04				IFITM1,IFITM2,IFNAR1	3
Hematological Disease	thrombosis of renal glomerulus	5,53E-04				C1QA,C2,TLR2	3
Cardiovascular Disease	thrombosis of renal glomerulus	5,53E-04				C1QA,C2,TLR2	3
Renal and Urological Disease	thrombosis of renal glomerulus	5,53E-04				C1QA,C2,TLR2	3
tox Functions:
Category	Functions Annotation	p-Value	Predicted Activation State	Activation z-score	Notes	Molecules	# Molecules
Cardiac Inflammation	experimental autoimmune myocarditis	8,04E-06		1,609		CCL2,CCL3L1/CCL3L3,CCR2,CCR5,IL1R1,MYH6,TBX21	7
Liver Inflammation/Hepatitis	inflammation of liver	1,71E-05		-0,506		ADIPOQ,C3,CCL2,CCL3L1/CCL3L3,CCR2,CCR5,CD14,CXCL3,CXCL6,GSTP1,HGF,HMGB1,HP,IFNAR1,IL1R1,IL4R,IMPDH2,LCP2,LYN,MAN2A1,mir-122,MMP9,NFE2L2,SOD2,SPP1,TANK,TBX21,TIMP1,TLR3,TYROBP	30
Liver Fibrosis	fibrosis of liver	5,05E-05		0,541		CCR2,CCR5,CD74,CTSB,GOLM1,GSTP1,HGF,HP,IFNAR1,IL13RA2,IL6ST,mir-122,MMP13,MYD88,NFE2L2,SPP1,TIMP1	17
Cardiac Inflammation	myocarditis	5,92E-05		1,268		CCL2,CCL3L1/CCL3L3,CCR2,CCR5,IL1B,IL1R1,MMP9,MYH6,TBX21	9
Cardiac Inflammation	carditis	1,11E-04		1,164		CCL2,CCL3L1/CCL3L3,CCR2,CCR5,IL1B,IL1R1,IL33,ITGAM,MMP9,MYH6,TBX21	11
Glomerular Injury	fibrosis of kidney	2,94E-04		-0,958	bias	ADIPOQ,C3,CCL2,HGF,KNG1,LGMN,MAN2A1,MMP14,MT1H,SGCG,SMURF2,SPP1	12
Renal Fibrosis	fibrosis of kidney	2,94E-04		-0,958	bias	ADIPOQ,C3,CCL2,HGF,KNG1,LGMN,MAN2A1,MMP14,MT1H,SGCG,SMURF2,SPP1	12
Glomerular Injury	interstitial fibrosis of kidney	4,64E-04		-0,841	bias	ADIPOQ,C3,HGF,KNG1,LGMN,MMP14,MT1H,SGCG,SMURF2	9
Renal Fibrosis	interstitial fibrosis of kidney	4,64E-04		-0,841	bias	ADIPOQ,C3,HGF,KNG1,LGMN,MMP14,MT1H,SGCG,SMURF2	9
Kidney Failure	interstitial fibrosis of kidney	4,64E-04		-0,841	bias	ADIPOQ,C3,HGF,KNG1,LGMN,MMP14,MT1H,SGCG,SMURF2	9
Glomerular Injury	thrombosis of renal glomerulus	5,53E-04				C1QA,C2,TLR2	3
Renal Thrombosis	thrombosis of renal glomerulus	5,53E-04				C1QA,C2,TLR2	3
Liver Necrosis/Cell Death	necrosis of liver	7,31E-04		-1,342		ADIPOQ,ATP2A1,C3,CASP8,CCR2,CD14,CTSB,CXCL3,HGF,HMGB1,IL33,IL6ST,INHBA,LIF,MME,MMP9,MT1H,MYD88,NFE2L2,SELL,SELP,SLC25A5,SOD2,TIMP1,TYROBP,UGCG	26
Cardiac Infarction	myocardial infarction	9,14E-04		1,982		ACTA1,ADIPOQ,CACNG1,CCL3L1/CCL3L3,CD14,CSF3R,CXCR4,EEF1A2,FCER1G,HGF,IL1R1,ITGAM,MB,MMP9,NOL3,NPPA,NPY,SELP,TLR2	19
Glomerular Injury	glomerulosclerosis	1,08E-03		-0,861		ABCA1,ADIPOQ,C3,CCL2,HGF,KNG1,LGMN,LYN,MAN2A1,MMP14,MT1H,SGCG,SMURF2,SPARC,SPP1	15
Renal Inflammation	glomerulonephritis	1,29E-03	Decreased	-2,215		ABCA1,C1QA,C3,CCL3L1/CCL3L3,HGF,IMPDH2,LIF,LYN,MAN2A1,MMP9,MYD88,NFE2L2,SELP,SMURF2,SPP1,TANK,TLR3,VCAM1	18
Renal Nephritis	glomerulonephritis	1,29E-03	Decreased	-2,215		ABCA1,C1QA,C3,CCL3L1/CCL3L3,HGF,IMPDH2,LIF,LYN,MAN2A1,MMP9,MYD88,NFE2L2,SELP,SMURF2,SPP1,TANK,TLR3,VCAM1	18
Renal Inflammation	Nephritis	1,72E-03	Decreased	-2,019		ABCA1,C1QA,C3,CCL3L1/CCL3L3,FCGR3A,HGF,HIF1A,IMPDH2,ITGAM,LIF,LYN,MAN2A1,MMP9,MT1H,MYD88,NFE2L2,SELP,SMURF2,SPP1,TANK,TLR2,TLR3,VCAM1	23
Renal Nephritis	Nephritis	1,72E-03	Decreased	-2,019		ABCA1,C1QA,C3,CCL3L1/CCL3L3,FCGR3A,HGF,HIF1A,IMPDH2,ITGAM,LIF,LYN,MAN2A1,MMP9,MT1H,MYD88,NFE2L2,SELP,SMURF2,SPP1,TANK,TLR2,TLR3,VCAM1	23
Liver Damage	damage of liver	1,85E-03		1,118		ADIPOQ,C3,CASP8,CCR2,CCR5,CTSB,FGR,GSTP1,HMGB1,IL4R,IL6ST,LIF,MMP9,MT1H,MYD88,NFE2L2,TLR2,TLR3	18
Liver Fibrosis	migration of hepatic stellate cells	1,90E-03	Increased	2,190	bias	CCL2,CCR5,EEF1A2,LGALS1,SPP1	5
Cardiac Necrosis/Cell Death	apoptosis of cardiomyocytes	2,57E-03		-1,096		ADIPOQ,C1QTNF9,CASP8,GNAI2,GSN,HGF,HIF1A,HSPB6,HSPE1,IL1B,IL6ST,INHBA,KNG1,LIF,NOL3,NPPA,PNPLA2,PRKAA2,SOD2	19
Cardiac Necrosis/Cell Death	cell viability of cardiomyocytes	2,86E-03		-0,730		ADIPOQ,C1QTNF9,CXCR4,HGF,HSPB6,TLR2	6
Renal Damage	proximal tubular toxicity	2,96E-03				CCL3L1/CCL3L3,CTSS,CXCR4,FABP3,GSTP1,HSP90AA1,IL1B,LGALS1,S100A10,SPP1,TIMP1	11
Renal Tubule Injury	proximal tubular toxicity	2,96E-03				CCL3L1/CCL3L3,CTSS,CXCR4,FABP3,GSTP1,HSP90AA1,IL1B,LGALS1,S100A10,SPP1,TIMP1	11
Kidney Failure	renal failure	3,51E-03		0,063		ADIPOQ,C3,CACNA1S,GSTP1,HEXB,HGF,IMPDH2,ITGAM,KNG1,LGMN,MMP14,MT1H,MYD88,NPPA,NPR3,SGCG,SMURF2,SPP1,TLR2	19
Liver Hyperplasia/Hyperproliferation	liver cancer	3,56E-03		1,537		ADAM9,AKR1B10,ANXA2,ARPC5,BZW1,CAP2,CASP8,CCL2,CD14,CRELD2,EIF1AX,EIF3H,GOLM1,GSTP1,HGF,HIF1A,HMGB1,HP,HSP90AA1,HSPA5,IFNAR1,KNG1,let-7,LIF,mir-122,mir-29,MMP14,MMP9,NENF,NFE2L2,NPM1,PDGFRL,PRKAA2,S100A4,SAMD9L,SERPINA1,SFRP1,SLIT2,SPARC,SPP1,TIMP1,TM4SF1,TXN	43
Cardiac Stenosis	non-rheumatic aortic stenosis	4,30E-03				MMP3,MMP9,VCAM1	3
Renal Necrosis/Cell Death	apoptosis of mesangial cells	4,90E-03		-0,391		BGN,CASP8,IL1B,MAN2A1,SOD2	5
Glutathione Depletion In Liver	conjugation of glutathione	4,94E-03		0,116	bias	CYP1B1,GSTM5,GSTP1,LTC4S	4
Liver Steatosis	hepatic steatosis	5,03E-03		0,647		ABCA1,ACSL4,ADIPOQ,C3,CCL2,CCR2,CCR5,CD14,EPM2A,FASN,GSTP1,IL1B,IL6ST,JAK2,LIPA,LPL,mir-122,PNPLA2,SERPINA1,SLC2A4,SOD2,SPP1,TLR2	23
Cardiac Arrythmia	arrhythmia	6,16E-03		0,555		ATP1A2,CACNA1S,CACNG1,CHI3L1,GNAI2,HMGB1,IL1B,LCP2,MMP9,MYBPC2,MYH6,NPPA,PTGFR,SCN1B,SCN4A,SCN4B,TIMP1,TXN	18
Liver Fibrosis	activation of hepatic stellate cells	6,58E-03		1,454	bias	CCR2,HGF,IL6ST,JAK2,MMP13,MMP9,TIMP1	7
Glomerular Injury	tubulo-interstitial fibrosis of skeletal muscle	7,96E-03				MMP14,SGCG	2
Renal Fibrosis	tubulo-interstitial fibrosis of skeletal muscle	7,96E-03				MMP14,SGCG	2
Kidney Failure	tubulo-interstitial fibrosis of skeletal muscle	7,96E-03				MMP14,SGCG	2
Cardiac Arteriopathy	variant angina	8,25E-03				CACNA1S,CACNG1,RCSD1,SGCG	4
Cardiac Hypertrophy	hypertrophy of heart cells	8,64E-03		0,971		ADIPOQ,CTSB,CTSC,DMD,HGF,HMGB1,IL1B,IL33,INHBA,LIF,MMP9,NPPA,RAB1A,S100A10,TIMP1	15
Cardiac Fibrosis	Cardiac Fibrosis	1,02E-02		1,373	bias	DES,MMP9,MYH6,NOL3,PNPLA2,SGCG,SLC2A4,SOD2,TLR2,TRDN,TSC22D1,XIRP1	12
Renal Necrosis/Cell Death	apoptosis of renal tubular epithelial cells	1,04E-02		0,000		AATF,HGF,MYD88,TLR2	4
Renal Necrosis/Cell Death	apoptosis of kidney cells	1,05E-02		-0,660		AATF,BGN,CASP8,HGF,HIF1A,IL1B,MAN2A1,MYD88,SOD2,TLR2	10
Cardiac Hypertrophy	hypertrophy of heart	1,06E-02		1,361		ABCA1,ADIPOQ,BMPR2,CKM,CKMT2,DES,FABP3,GNAI2,GSN,HIF1A,LIF,MB,MYH7,NPPA,PFKM,PNPLA2,RAB1A,SLC2A4,SOD2,TPPP2,TXN	21
Cardiac Necrosis/Cell Death	cell death of heart	1,08E-02		-0,681		ADIPOQ,C1QTNF9,CASP8,GNAI2,GSN,HGF,HIF1A,HSPB6,HSPE1,IL1B,IL6ST,INHBA,KNG1,LIF,MYH6,NOL3,NPPA,PNPLA2,PRKAA2,SOD2	20
Liver Damage	injury of liver	1,18E-02		1,181		ADIPOQ,CCR2,CCR5,CTSB,HMGB1,IL6ST,LIF,MMP9,MYD88,NFE2L2,TLR2,TLR3	12
Renal Damage	damage of renal tubule	1,41E-02		1,387		C3,HGF,MYD88,NPPA,TLR2	5
Renal Tubule Injury	damage of renal tubule	1,41E-02		1,387		C3,HGF,MYD88,NPPA,TLR2	5
Cardiac Infarction	acute myocardial infarction	1,49E-02				CACNG1,HGF,IL1R1,MB,NPPA,SELP,TLR2	7
Renal Necrosis/Cell Death	cell death of tubular cells	1,52E-02		-0,218		AATF,HGF,HIF1A,MYD88,NPPA,TLR2	6
Liver Fibrosis	proliferation of hepatic stellate cells	1,52E-02		1,633		ADIPOQ,HGF,IL6ST,LGALS1,SPP1,TIMP1	6
Liver Proliferation	proliferation of hepatic stellate cells	1,52E-02		1,633		ADIPOQ,HGF,IL6ST,LGALS1,SPP1,TIMP1	6
Liver Hyperplasia/Hyperproliferation	hepatocellular carcinoma	1,52E-02		1,787		ADAM9,AKR1B10,ANXA2,ARPC5,CASP8,CD14,CRELD2,EIF3H,HGF,HIF1A,HMGB1,HP,HSP90AA1,HSPA5,IFNAR1,KNG1,let-7,LIF,mir-122,mir-29,MMP14,MMP9,NENF,NFE2L2,PDGFRL,PRKAA2,S100A4,SAMD9L,SLIT2,SPP1,TM4SF1,TXN	32
Hepatocellular Carcinoma	hepatocellular carcinoma	1,52E-02		1,787		ADAM9,AKR1B10,ANXA2,ARPC5,CASP8,CD14,CRELD2,EIF3H,HGF,HIF1A,HMGB1,HP,HSP90AA1,HSPA5,IFNAR1,KNG1,let-7,LIF,mir-122,mir-29,MMP14,MMP9,NENF,NFE2L2,PDGFRL,PRKAA2,S100A4,SAMD9L,SLIT2,SPP1,TM4SF1,TXN	32
Liver Regeneration	regeneration of liver	1,53E-02	Increased	2,177		C3,C3AR1,FGF7,HGF,LIF,MMP9,MT1H,NFE2L2	8
Cardiac Output	cardiac index	1,54E-02				HGF,NPPA	2
Renal Inflammation	inflammation of renal glomerulus	1,54E-02				HGF,TLR2	2
Renal Nephritis	inflammation of renal glomerulus	1,54E-02				HGF,TLR2	2
Cardiac Necrosis/Cell Death	survival of ventricular myocytes	1,54E-02				ADIPOQ,HSPB6	2
Renal Hydronephrosis	hydronephrosis	1,55E-02				CCL2,CLEC6A,CXCL9,FGF13,HGF,LGMN,MMP3,MMP9,SFRP2,TGFBR1	10
Liver Proliferation	proliferation of liver cells	1,60E-02	Increased	2,205		ADIPOQ,C3,C3AR1,CSF2RB,CXCL3,CXCR4,FGF7,HGF,IL1B,IL6ST,INHBA,LGALS1,MT1H,NFE2L2,NTS,SPP1,TIMP1	17
Cardiac Stenosis	stenosis of aortic valve	1,71E-02				MMP3,MMP9,NPPA,SPP1,TIMP1,VCAM1	6
Liver Necrosis/Cell Death	cell death of liver cells	1,73E-02		-0,164		ADIPOQ,ATP2A1,CASP8,CCR2,CTSB,CXCL3,HGF,HMGB1,IL33,IL6ST,INHBA,MMP9,MYD88,NFE2L2,SLC25A5,SOD2,TIMP1,UGCG	18
Kidney Failure	acute renal failure	1,82E-02				GSTP1,HEXB,ITGAM,MYD88,NPR3,SPP1,TLR2	7
Cardiac Hypertrophy	hypertrophy of cardiomyocytes	1,86E-02		0,971		ADIPOQ,DMD,HGF,HMGB1,IL1B,IL33,INHBA,LIF,MMP9,NPPA,RAB1A,TIMP1	12
Heart Failure	heart failure	2,19E-02		0,822	bias	ADIPOQ,ATP1A2,BIRC3,CA13,CA3,CACNA1S,CASP8,CSF3R,DES,HMGB1,IL1B,IL1R1,MB,MMP9,MYH7,MYL2,NPPA,NPR3,PNPLA2,TIMP1	20
Renal Damage	reperfusion injury of kidney	2,21E-02		1,982		CCR2,IL1R1,MYD88,TLR2	4
Kidney Failure	end stage renal disease	2,22E-02		-0,841	bias	ADIPOQ,C3,HGF,IMPDH2,KNG1,LGMN,MMP14,MT1H,SGCG,SMURF2	10
Liver Fibrosis	experimentally-induced hepatic fibrosis	2,47E-02				mir-122,SPP1	2
Renal Necrosis/Cell Death	apoptosis of tubular cells	2,75E-02		-0,537		AATF,HGF,HIF1A,MYD88,TLR2	5
Liver Steatosis	nonalcoholic fatty liver disease	2,75E-02				ACSL4,ADIPOQ,CCL2,FASN,LPL	5
Renal Damage	injury of renal tubule	2,77E-02				C3,HGF,TLR2	3
Renal Tubule Injury	injury of renal tubule	2,77E-02				C3,HGF,TLR2	3
Cardiac Dilation	dilation of heart	3,00E-02				KLK3,LPL,MYL2,SOD2	4
Renal Inflammation	lupus nephritis	3,09E-02				IMPDH2,LYN,SELP,SMURF2,VCAM1	5
Renal Nephritis	lupus nephritis	3,09E-02				IMPDH2,LYN,SELP,SMURF2,VCAM1	5
Cardiac Arrythmia	supraventricular arrhythmia	3,12E-02				ATP1A2,CACNA1S,CACNG1,CHI3L1,IL1B,MMP9,MYBPC2,MYH6,NPPA,SCN4A,TIMP1	11
Cardiac Hypertrophy	hypertrophy of heart chamber	3,47E-02		0,889		ABCA1,BMPR2,CKM,CKMT2,HIF1A,MB,MYH7,MYL2,NPPA,PFKM	10
Kidney Failure	acute tubular necrosis	3,58E-02				SPP1,TLR2	2
Liver Adhesion	adhesion of hepatocytes	3,58E-02				ITGAM,VCAM1	2
Increased Levels of ALT	increased release of ALT	3,58E-02				IL1B,SPP1	2
Cardiac Hypertrophy	hypertrophy of left ventricle	3,68E-02		1,501	bias	ABCA1,CKM,CKMT2,MB,MYH7,NPPA,PFKM	7
Liver Hyperplasia/Hyperproliferation	cholangiocarcinoma	3,85E-02				ANXA2,CD14,HSP90AA1,KNG1,mir-29,TM4SF1	6
Hepatocellular Carcinoma	cholangiocarcinoma	3,85E-02				ANXA2,CD14,HSP90AA1,KNG1,mir-29,TM4SF1	6
Liver Necrosis/Cell Death	apoptosis of hepatic stellate cells	4,08E-02				ADIPOQ,MMP9,TIMP1	3
Renal Inflammation	crescentic glomerulonephritis	4,08E-02				CCL3L1/CCL3L3,SPP1,VCAM1	3
Renal Nephritis	crescentic glomerulonephritis	4,08E-02				CCL3L1/CCL3L3,SPP1,VCAM1	3
Kidney Failure	chronic renal failure	4,34E-02		-0,841	bias	ADIPOQ,C3,CACNA1S,HGF,IMPDH2,KNG1,LGMN,MMP14,MT1H,SGCG,SMURF2	11
Liver Inflammation/Hepatitis	chronic hepatitis	4,83E-02				CCL2,CCR5,HGF,IFNAR1,IMPDH2,MMP9,TIMP1,TLR3	8
Liver Necrosis/Cell Death	focal necrosis of liver	4,84E-02				C3,CCR2,TYROBP	3
Cardiac Fibrosis	interstitial fibrosis of left ventricle	4,84E-02				IL1B,PTX3	2
Cardiac Arrythmia	supraventricular tachycardia	5,05E-02				CACNA1S,CACNG1,NPPA,SCN4A	4
Tachycardia	supraventricular tachycardia	5,05E-02				CACNA1S,CACNG1,NPPA,SCN4A	4
Congenital Heart Anomaly	atrial septal defect type 3	5,25E-02				MYH6	1
Cardiac Arrythmia	brugada syndrome type 5	5,25E-02				SCN1B	1
Liver Hyperplasia/Hyperproliferation	delay in hyperplasia of hepatocytes	5,25E-02				C3	1
Liver Damage	delay in initiation of injury of liver	5,25E-02				CCR2	1
Liver Damage	delay in initiation of repair of liver	5,25E-02				NFE2L2	1
Pulmonary Hypertension	dexfenfluramine-associated primary pulmonary hypertension	5,25E-02				BMPR2	1
Renal Dilation	dilation of proximal convoluted tubule	5,25E-02				BGN	1
Liver Inflammation/Hepatitis	experimental nonalcoholic steatohepatitis	5,25E-02				ADIPOQ	1
Liver Steatosis	experimental nonalcoholic steatohepatitis	5,25E-02				ADIPOQ	1
Cardiac Arrythmia	familial atrial fibrillation type 6	5,25E-02				NPPA	1
Cardiac Arrythmia	familial ventricular tachycardia	5,25E-02				GNAI2	1
Tachycardia	familial ventricular tachycardia	5,25E-02				GNAI2	1
Pulmonary Hypertension	fenfluramine-associated primary pulmonary hypertension	5,25E-02				BMPR2	1
Kidney Failure	gentamicin-induced renal injury	5,25E-02				HEXB	1
Cardiac Hypertrophy	hypertrophy of cardiac anterior wall	5,25E-02				MYH6	1
Increased Levels of Albumin	increased release of albumin	5,25E-02				IL1B	1
Cardiac Arrythmia	long-QT syndrome 10	5,25E-02				SCN4B	1
Liver Hyperplasia/Hyperproliferation	metastasis of hepatocytes	5,25E-02				TIMP1	1
Cardiac Degeneration	myocytolysis of heart	5,25E-02				MMP9	1
Liver Inflammation/Hepatitis	necroinflammatory liver disease	5,25E-02				ADIPOQ	1
Pulmonary Hypertension	primary pulmonary hypertension with hereditary hemorrhagic telangiectasia 1	5,25E-02				BMPR2	1
Pulmonary Hypertension	pulmonary veno-occlusive disease	5,25E-02				BMPR2	1
Cardiac Damage	rupture of left ventricle	5,25E-02				BGN	1
Cardiac Arrythmia	sick sinus syndrome type 3	5,25E-02				MYH6	1
Renal Dilation	vasodilation of renal artery	5,25E-02				MMP9	1
Cardiac Arrythmia	atrial fibrillation	5,49E-02				ATP1A2,CACNG1,CHI3L1,IL1B,MMP9,MYBPC2,NPPA,SCN4A,TIMP1	9
Liver Necrosis/Cell Death	cell death of hepatocytes	5,66E-02		0,398		CASP8,CCR2,CTSB,CXCL3,HGF,HMGB1,IL33,INHBA,MYD88,NFE2L2,SLC25A5,SOD2,UGCG	13
Liver Inflammation/Hepatitis	viral hepatitis	6,09E-02				CCL2,CCR5,HGF,IFNAR1,IMPDH2,MMP9,TIMP1	7
Liver Inflammation/Hepatitis	acute hepatitis	6,24E-02				HGF,MMP9	2
Cardiac Pulmonary Embolism	acute pulmonary embolism	6,24E-02				CKM,MB	2
Cardiac Damage	damage of heart	6,25E-02		0,940		ADIPOQ,INHBA,MMP9,MYH7,PRKAA2,TXN	6
Liver Inflammation/Hepatitis	hepatitis B	6,52E-02				CCR5,IFNAR1,TIMP1	3
Cardiac Dilation	dilation of left ventricle	6,74E-02		-0,555		BGN,MMP9,MYH6,SPP1,TIMP1	5
Renal Proliferation	proliferation of kidney cells	6,92E-02		-0,579		BGN,CXCL9,FCER1G,HGF,IL1B,KNG1,MMP14,SPARC	8
Liver Hemorrhaging	bleeding of liver	6,99E-02	Decreased	-2,000	bias	CCR2,LIF,MT1H,PILRA	4
Renal Damage	damage of kidney	7,17E-02	Increased	2,373		C1QA,C3,CCR2,FGR,HGF,IL1R1,MYD88,SELP,TLR2	9
Cardiac Hypertrophy	ventricular hypertrophy	7,17E-02		0,889		ABCA1,BMPR2,CKM,CKMT2,HIF1A,MB,MYH7,NPPA,PFKM	9
Cardiac Arteriopathy	coronary artery disease	7,39E-02				ABCA1,ADIPOQ,ALOX5AP,CACNA1S,CACNG1,CCL2,CD14,CLIC5,CPEB3,IL1R1,ITGAM,LPL,NPR3,PLA2G7,PRCP,RCSD1,SELP,SGCG,SOAT1,TLR2	20
Renal Dysfunction	dysfunction of kidney	7,46E-02				C3,MYD88,TLR2	3
Cardiac Hypertrophy	hypertrophy of cardiac muscle	7,71E-02				IL6ST,P2RX4,RGS2,TCAP	4
Decreased Levels of Albumin	decreased excretion of albumin	7,75E-02				C3,LAMB1	2
Liver Proliferation	proliferation of hepatocytes	8,24E-02		1,028		C3,CSF2RB,CXCL3,CXCR4,FGF7,HGF,IL1B,INHBA,MT1H,NFE2L2,NTS,TIMP1	12
Liver Cirrhosis	Cirrhosis	8,56E-02				C5AR1,CCL2,CCR5,CXCR4,CYP7B1,GSTP1,HGF,IFNAR1,MMP9,SPP1,TIMP1,TLR3	12
Renal Proliferation	proliferation of mesangial cells	8,80E-02		-1,664		BGN,CXCL9,FCER1G,IL1B,KNG1,SPARC	6
Liver Regeneration	regeneration of liver cells	9,36E-02				LIF,MMP9	2
Liver Cholestasis	accumulation of bile acid	1,02E-01				NFE2L2	1
Liver Inflammation/Hepatitis	chronic non-A, non-B hepatitis	1,02E-01				IFNAR1	1
Liver Inflammation/Hepatitis	chronic viral hepatitis	1,02E-01				MMP9	1
Cardiac Arteriopathy	development of coronary artery disease in HIV	1,02E-01				CCL2	1
Renal Dilation	dilation of glomerular capsule	1,02E-01				BGN	1
Liver Proliferation	expansion of hepatic progenitor cells	1,02E-01				CSF2RB	1
Liver Steatosis	experimental nonalcoholic fatty liver disease	1,02E-01				ADIPOQ	1
Cardiac Arteriopathy	ischemic coronary artery disease	1,02E-01				TLR2	1
Cardiac Fibrosis	perivascular fibrosis of heart	1,02E-01				LPL	1
Pulmonary Hypertension	primary pulmonary hypertension 1	1,02E-01				BMPR2	1
Cardiac Proliferation	proliferation of adventitial fibroblasts	1,02E-01				ADIPOQ	1
Cardiac Regeneration	regeneration of cardiomyocytes	1,02E-01				HMGB1	1
Cardiac Regeneration	regeneration of heart	1,02E-01				HMGB1	1
Renal Regeneration	regeneration of kidney	1,02E-01				HGF	1
Cardiac Regeneration	regeneration of myocardium	1,02E-01				HMGB1	1
Cardiac Damage	reperfusion injury of myocardium	1,02E-01				ADIPOQ	1
Cardiac Degeneration	reperfusion injury of myocardium	1,02E-01				ADIPOQ	1
Cardiac Transformation	transformation of cardiac fibroblasts	1,02E-01				NPPA	1
Cardiac Arrythmia	tachycardia	1,03E-01				CACNA1S,CACNG1,GNAI2,LCP2,NPPA,PTGFR,SCN4A	7
Tachycardia	tachycardia	1,03E-01				CACNA1S,CACNG1,GNAI2,LCP2,NPPA,PTGFR,SCN4A	7
Cardiac Dysfunction	dysfunction of left ventricle	1,06E-01				MMP9,PTX3,TIMP1	3
Cardiac Output	cardiac output	1,09E-01		-0,152	bias	DDAH1,KLK3,MMP9,NPPA	4
Cardiac Fibrosis	interstitial fibrosis of heart	1,17E-01				IL1B,LPL,PTX3	3
Liver Necrosis/Cell Death	apoptosis of liver cells	1,23E-01		-0,060		ADIPOQ,CASP8,CCR2,CTSB,HGF,HMGB1,IL6ST,INHBA,MMP9,MYD88,SOD2,TIMP1	12
Renal Necrosis/Cell Death	cell death of proximal tubule cells	1,28E-01				HIF1A,NPPA	2
Liver Proliferation	proliferation of oval cells	1,28E-01				CXCR4,NTS	2
Renal Inflammation	autoimmune glomerulonephritis	1,29E-01				ABCA1,MYD88,TANK	3
Renal Nephritis	autoimmune glomerulonephritis	1,29E-01				ABCA1,MYD88,TANK	3
Cardiac Hypertrophy	hypertrophy of right ventricle	1,29E-01				ABCA1,BMPR2,NPPA	3
Renal Necrosis/Cell Death	cell death of kidney cells	1,36E-01		-1,002		AATF,BGN,BIRC3,CASP8,GMFB,GSN,GSTM5,GSTP1,HGF,HIF1A,HSPA5,IL1B,JAK2,LGALS12,LYN,MAN2A1,MEFV,MYD88,NFE2L2,NOL3,NPPA,SOD2,SPP1,SSRP1,TLR2	25
Liver Hepatomegaly	hepatomegaly	1,41E-01				ADIPOQ,HGF,INPP5D	3
Pulmonary Hypertension	Pulmonary Hypertension	1,44E-01				BMPR2,CXCR4,NPPA,NPR3,SCN1B	5
Liver Cirrhosis	cirrhosis of liver	1,44E-01				C5AR1,CCL2,CXCR4,CYP7B1,HGF,IFNAR1,MMP9,SPP1,TLR3	9
Cardiac Damage	injury of heart	1,46E-01		0,169		ADIPOQ,INHBA,PRKAA2,TXN	4
Liver Cirrhosis	alcoholic cirrhosis	1,49E-01				MMP9	1
Liver Steatosis	alcoholic fatty liver disease	1,49E-01				ADIPOQ	1
Liver Cholestasis	bile duct obstruction	1,49E-01				HGF	1
Renal Proliferation	contact growth inhibition of kidney cell lines	1,49E-01				TPM2	1
Cardiac Hypertrophy	hypertrophy of atrium	1,49E-01				MYL2	1
Renal Inflammation	lupus-like autoimmune nephritis	1,49E-01				NFE2L2	1
Renal Nephritis	lupus-like autoimmune nephritis	1,49E-01				NFE2L2	1
Renal Inflammation	membranoproliferative glomerulonephritis	1,49E-01				ABCA1	1
Renal Nephritis	membranoproliferative glomerulonephritis	1,49E-01				ABCA1	1
Renal Enlargement	nephromegaly	1,49E-01				MT1H	1
Cardiac Stress Response	oxidative stress response of myocardium	1,49E-01				TXN	1
Cardiac Arrythmia	paroxysmal atrial flutter	1,49E-01				SCN4A	1
Liver Regeneration	regeneration of hepatocytes	1,49E-01				MMP9	1
Cardiac Arrythmia	paroxysmal supraventricular tachycardia	1,54E-01				CACNA1S,CACNG1,SCN4A	3
Tachycardia	paroxysmal supraventricular tachycardia	1,54E-01				CACNA1S,CACNG1,SCN4A	3
Renal Damage	injury of kidney	1,61E-01		1,765		C3,CCR2,HGF,IL1R1,MYD88,TLR2	6
Heart Failure	congestive heart failure	1,73E-01		1,387	bias	ADIPOQ,BIRC3,CACNA1S,DES,MB,NPPA,NPR3,PNPLA2	8
Cardiac Congestive Cardiac Failure	congestive heart failure	1,73E-01		1,387	bias	ADIPOQ,BIRC3,CACNA1S,DES,MB,NPPA,NPR3,PNPLA2	8
Liver Inflammation/Hepatitis	chronic hepatitis B	1,84E-01				IFNAR1,TIMP1	2
Liver Hyperplasia/Hyperproliferation	hyperplasia of liver	1,84E-01				C3,TIMP1	2
Liver Failure	failure of liver	1,88E-01				CCR5,CYP7B1,HGF,TIMP1	4
Liver Failure	acute liver failure	1,94E-01				HGF	1
Liver Inflammation/Hepatitis	chronic autoimmune hepatitis	1,94E-01				TLR3	1
Decreased Levels of Albumin	decreased secretion of albumin	1,94E-01				IL1B	1
Liver Hyperbilirubinemia	hyperbilirubinemia	1,94E-01				GSTP1	1
Decreased Levels of Potassium	increased uptake of K+	1,94E-01				NPPA	1
Cardiac Damage	injury of cardiomyocytes	1,94E-01				TXN	1
Renal Damage	injury of podocytes	1,94E-01				C3	1
Cardiac Necrosis/Cell Death	necrosis of myocardium	1,94E-01				MYH6	1
Cardiac Arrythmia	paroxysmal atrial fibrillation	1,94E-01				SCN4A	1
Cardiac Damage	rupture of heart	1,94E-01				MMP9	1
Liver Inflammation/Hepatitis	alcoholic hepatitis	2,07E-01				CCL2,CXCL6,GSTP1	3
Liver Necrosis/Cell Death	apoptosis of liver cell lines	2,07E-01				ATP2A1,HGF,TIMP1	3
Heart Failure	chronic heart failure	2,07E-01				CA13,CA3,CSF3R	3
Increased Levels of Hematocrit	increased hematocrit of organism	2,08E-01				FBXL5,LGMN,NFE2L2,NPPA,PFKM,SOD2,SPP1	7
Cardiac Fibrosis	fibrosis of myocardium	2,23E-01				MMP9,TIMP1	2
Liver Necrosis/Cell Death	apoptosis of oval cells	2,36E-01				HGF	1
Renal Inflammation	experimental crescentic glomerulonephritis	2,36E-01				SPP1	1
Renal Nephritis	experimental crescentic glomerulonephritis	2,36E-01				SPP1	1
Liver Hyperplasia/Hyperproliferation	liver metastases	2,36E-01				CCL2	1
Cardiac Dysfunction	systolic dysfunction	2,43E-01				CASP8,PNPLA2	2
Cardiac Enlargement	enlargement of heart	2,76E-01				SOD2	1
Liver Necrosis/Cell Death	hepatic necrosis	2,76E-01				NFE2L2	1
Renal Inflammation	nephrotoxic nephritis	2,76E-01				FCGR3A	1
Renal Nephritis	nephrotoxic nephritis	2,76E-01				FCGR3A	1
Cardiac Arrythmia	ventricular tachycardia	2,90E-01				GNAI2,LCP2,NPPA,SCN4A	4
Tachycardia	ventricular tachycardia	2,90E-01				GNAI2,LCP2,NPPA,SCN4A	4
Liver Inflammation/Hepatitis	hepatitis C	3,02E-01				CCL2,CCR5,IFNAR1,IMPDH2	4
Liver Damage	damage of liver cells	3,03E-01				IL1B,IL1R1	2
Cardiac Hypoplasia	hypoplasia of heart ventricle	3,03E-01				MEF2C,SMYD1	2
Renal Necrosis/Cell Death	apoptosis of kidney cell lines	3,12E-01		-1,266		AATF,BIRC3,CASP8,GMFB,GSN,HGF,HSPA5,JAK2,LGALS12,LYN,MEFV,NFE2L2,NOL3,SOD2,SPP1	15
Heart Failure	diastolic heart failure	3,14E-01				NPR3	1
Cardiac Fibrosis	fibrosis of heart	3,25E-01		0,651		IL1B,LPL,MMP9,PTX3,SPP1,TIMP1	6
Liver Cirrhosis	primary biliary cirrhosis	3,25E-01				C5AR1,CCL2,CXCR4,HGF,SPP1,TLR3	6
Liver Damage	hepatotoxicity	3,42E-01				HLA-B,NFE2L2	2
Glomerular Injury	hypertrophy of renal glomerulus	3,42E-01				ADIPOQ,LYN	2
Renal Hypertrophy	hypertrophy of renal glomerulus	3,42E-01				ADIPOQ,LYN	2
Liver Fibrosis	chemotaxis of hepatic stellate cells	3,50E-01				CCL2	1
Decreased Levels of Hematocrit	decreased hematocrit of organism	3,50E-01				FBXL5	1
Increased Levels of LDH	increased activation of LDH	3,50E-01				CCR2	1
Cardiac Proliferation	proliferation of ventricular myocytes	3,50E-01				RAB1A	1
Cardiac Inflammation	inflammation of heart	3,51E-01				HMGB1,SLC2A4,TLR3	3
Liver Inflammation/Hepatitis	steatohepatitis	3,51E-01				ADIPOQ,CD14,SOD2	3
Liver Steatosis	steatohepatitis	3,51E-01				ADIPOQ,CD14,SOD2	3
Increased Levels of Red Blood Cells	increased quantity of red blood cells	3,72E-01				HGF,INHBA,LGMN,NFE2L2,PICALM,TGFBR1	6
Liver Necrosis/Cell Death	apoptosis of hepatocytes	3,74E-01		0,616		CASP8,CCR2,CTSB,HGF,HMGB1,INHBA,MYD88,SOD2	8
Renal Necrosis/Cell Death	apoptosis of proximal tubule cells	3,84E-01				HIF1A	1
Congenital Heart Anomaly	arrhythmogenic right ventricular dysplasia	3,84E-01				DES	1
Liver Inflammation/Hepatitis	fulminant hepatitis	3,84E-01				CCR5	1
Increased Levels of Potassium	increased quantity of K+	3,84E-01				STK39	1
Liver Inflammation/Hepatitis	chronic hepatitis C	3,94E-01				CCL2,IFNAR1,IMPDH2	3
Renal Necrosis/Cell Death	cell death of renal glomerulus	4,17E-01				C1QA	1
Cardiac Hypoplasia	hypoplasia of myocardium	4,17E-01				IL6ST	1
Renal Necrosis/Cell Death	survival of podocytes	4,17E-01				HGF	1
Renal Necrosis/Cell Death	cell death of renal tubule	4,18E-01				MT1H,SPP1	2
Cardiac Necrosis/Cell Death	cell death of ventricular myocytes	4,18E-01				ADIPOQ,HSPB6	2
Renal Necrosis/Cell Death	cell death of kidney cell lines	4,31E-01		-1,271		AATF,BIRC3,CASP8,GMFB,GSN,GSTM5,GSTP1,HGF,HSPA5,JAK2,LGALS12,LYN,MEFV,NFE2L2,NOL3,SOD2,SPP1,SSRP1	18
Renal Necrosis/Cell Death	cell viability of kidney cell lines	4,35E-01		1,103		HGF,HSP90B1,NOP58,PFKM	4
Liver Degeneration	degeneration of liver	4,36E-01				DDX58,MT1H	2
Kidney Failure	failure of kidney	4,51E-01				C3,FCER1G,TLR2	3
Pulmonary Hypertension	pulmonary hypertensive arterial disease	4,54E-01				BMPR2,SCN1B	2
Liver Cholestasis	cholestasis	4,94E-01				CYP7B1,HGF,LIPA,SLC35A1,SLC35B1	5
Renal Damage	damage of tubulointerstitium	5,04E-01				HGF	1
Renal Tubule Injury	damage of tubulointerstitium	5,04E-01				HGF	1
Renal Degeneration	degeneration of kidney	5,04E-01				MT1H	1
Increased Levels of LDH	increased release of LDH	5,04E-01				IL1B	1
Nephrosis	minimal change nephrotic syndrome	5,04E-01				IMPDH2	1
Glutathione Depletion In Liver	quantity of glutathione in liver	5,04E-01				NFE2L2	1
Liver Cholestasis	progressive familial intrahepatic cholestasis type 1	5,05E-01				LIPA,SLC35A1,SLC35B1	3
Increased Levels of Blood Urea Nitrogen	increased quantity of blood urea nitrogen	5,30E-01				IL1R1	1
Nephrosis	nephrosis	5,44E-01				ATP6V1A,IMPDH2,LAMB1	3
Increased Levels of Potassium	increased excretion of K+	5,55E-01				NPPA	1
Renal Proliferation	proliferation of tubular cells	5,55E-01				HGF	1
Cardiac Arrythmia	atrial flutter	5,55E-01				CACNG1,SCN4A	2
Increased Levels of Creatinine	increased quantity of creatinine	5,55E-01				CCR2,IL1R1	2
Increased Levels of ALT	increased localization of ALT	5,78E-01				MYD88	1
Renal Necrosis/Cell Death	necrosis of renal tubule	5,78E-01				SPP1	1
Cardiac Inflammation	pericarditis	5,78E-01				IL33	1
Liver Hyperplasia/Hyperproliferation	tumorigenesis of hepatocellular carcinoma	5,81E-01				HGF,mir-122,S100A4	3
Hepatocellular Carcinoma	tumorigenesis of hepatocellular carcinoma	5,81E-01				HGF,mir-122,S100A4	3
Renal Necrosis/Cell Death	apoptosis of renal tubule	6,00E-01				MT1H	1
Glomerular Injury	focal segmental glomerulosclerosis	6,00E-01				SMURF2	1
Liver Hyperplasia/Hyperproliferation	metastasis of liver	6,00E-01				TIMP1	1
Cardiac Arrythmia	arrhythmia of heart ventricle	1,00E00				CACNA1S,SCN1B,SCN4A	3
Cardiac Arrythmia	bradycardia	1,00E00				NPPA	1
Bradycardia	bradycardia	1,00E00				NPPA	1
Congenital Heart Anomaly	congenital heart disease	1,00E00				DES,HHEX,MYH6,RDH10	4
Cardiac Proliferation	proliferation of heart cells	1,00E00				ADIPOQ,RAB1A	2
Renal Proliferation	proliferation of kidney cell lines	1,00E00		1,081		HGF,INPP5D,MED28,MMP14,MT1H,NOP58,PTP4A1,TPM2	8
Canonical Pathways
Ingenuity Canonical Pathways	-log(p-value)	Ratio	Molecules
Agranulocyte Adhesion and Diapedesis	1,02E01	1,69E-01	MYH4,SELL,MYH6,MYL2,MMP3,MMP14,MMP13,CCL20,CXCL3,CCL2,CXCL13,Ccl8,ACTA1,MYH1,MMP19,VCAM1,CXCL9,C5AR1,CXCR4,CKLF,MYH7,IL1R1,CXCL6,Ccl9,GNAI2,IL33,MYH2,SELP,CDH5,CCL3L1/CCL3L3,IL1B,MMP9
Granulocyte Adhesion and Diapedesis	9,07E00	1,63E-01	SELL,MMP3,MMP14,MMP13,CCL20,IL1R2,CXCL3,CCL2,CXCL13,Ccl8,IL1RAP,MMP19,CSF3R,VCAM1,CXCL9,C5AR1,CXCR4,CKLF,IL1R1,CXCL6,Ccl9,IL33,GNAI2,ITGAM,CDH5,SELP,CCL3L1/CCL3L3,IL1B,MMP9
Hepatic Fibrosis / Hepatic Stellate Cell Activation	6,23E00	1,58E-01	MYH4,CCR5,MYH6,VCAM1,IL4R,TGFBR1,CXCL9,MYL2,MMP13,MYH7,IL1R1,IL1R2,CXCL3,MYH2,CCL2,TIMP1,HGF,CD14,IL1B,IL1RAP,MMP9,IFNAR1,MYH1
LXR/RXR Activation	4,92E00	1,4E-01	KNG1,C3,MSR1,IL1R1,ABCA1,IL33,IL1R2,RXRG,CCL2,FASN,SAA1,LPL,CD14,IL1B,SERPINA1,TLR3,IL1RAP,MMP9,PON3
TREM1 Signaling	4,36E00	1,55E-01	TLR2,CXCL3,TREM1,CCL2,MYD88,TYROBP,TLR1,Tlr13,IL1B,JAK2,TLR3
Calcium Signaling	3,83E00	9,86E-02	MYH4,RAP2A,TNNT1,MYH6,Calm1 (includes others),MYL2,TNNI2,TNNC2,TRDN,TPM3,TPM2,MYH7,ATP2A1,MYH2,TNNT3,CASQ1,RYR1,MEF2C,ACTA1,MYH1,CAMK2G
Role of Pattern Recognition Receptors in Recognition of Bacteria and Viruses	3,58E00	1,32E-01	TLR2,PTX3,CLEC7A,C5AR1,C3,PIK3C2A,MYD88,TLR1,DDX58,IL1B,CLEC6A,C1QA,TLR3,C3AR1
MSP-RON Signaling Pathway	3,57E00	1,8E-01	TLR2,CSF2RB,ITGAM,KLK3,CCL2,PIK3C2A,JAK2,CCR2,ACTA1
Atherosclerosis Signaling	3,3E00	1,09E-01	IL33,VCAM1,SELP,CCL2,MMP3,MSR1,Pla2g2a,CXCR4,LPL,IL1B,MMP13,SERPINA1,CCR2,PLA2G7,MMP9
nNOS Signaling in Skeletal Muscle Cells	3,28E00	1,61E-01	SNTB2,Calm1 (includes others),DMD,RYR1,CAPN3
Creatine-phosphate Biosynthesis	3,26E00	3,33E-01	CKB,CKMT2,CKM
Role of IL-17A in Psoriasis	3,12E00	3,08E-01	CXCL3,CCL20,IL17RA,CXCL6
Communication between Innate and Adaptive Immune Cells	2,98E00	9,17E-02	IL33,TLR2,HLA-B,TLR1,FCER1G,CCL3L1/CCL3L3,Tlr13,IL1B,TLR3,Ccl9
PPARα/RXRα Activation	2,61E00	9,33E-02	TGFBR1,CPT1B,ADIPOQ,BMPR2,IL1R1,JAK2,TGS1,ABCA1,IL1R2,HSP90B1,FASN,LPL,PRKAA2,HSP90AA1,IL1B,MEF2C,IL1RAP,PLCD4
Epithelial Adherens Junction Signaling	2,56E00	1,08E-01	MYH4,MYH6,TGFBR1,LMO7,MYL2,ACTN2,ARPC5,Actn3,BMPR2,MYH7,MYH2,ARPC2,HGF,ACTN1,ACTA1,MYH1
Inhibition of Matrix Metalloproteases	2,56E00	1,75E-01	TIMP4,MMP3,TIMP1,MMP14,MMP13,MMP9,MMP19
Complement System	2,54E00	1,71E-01	C3,C5AR1,CFI,C1QA,C3AR1,C2
Fcγ Receptor-mediated Phagocytosis in Macrophages and Monocytes	2,52E00	1,18E-01	ARPC2,ARPC5,LYN,RAB11A,VAV1,NCK1,FYB,FCGR3A,INPP5D,FGR,ACTA1,LCP2
Role of Macrophages, Fibroblasts and Endothelial Cells in Rheumatoid Arthritis	2,46E00	7,74E-02	IL6ST,VCAM1,C5AR1,SFRP2,Calm1 (includes others),PIK3C2A,MMP3,MYD88,MMP13,IL1R1,JAK2,IL17RA,IL33,TLR2,IL1R2,CCL2,TLR1,IL1B,Tlr13,SFRP1,TLR3,SOST,PLCD4,IL1RAP,FCGR3A,CAMK2G
EIF2 Signaling	2,44E00	8,5E-02	RPL36A/RPL36A-HNRNPH2,PIK3C2A,EIF3H,RPL30,RPL14,RPS27L,RPS11,RPS3A,EIF1AX,EIF4A1,RPS9,RPS15,RPS15A,RPL3L,RPS25,RPL8,RPL18
Systemic Lupus Erythematosus Signaling	2,3E00	6,8E-02	KNG1,PIK3C2A,SNRPG,HLA-B,INPP5D,IL33,CD3G,NAA38,LYN,FCER1G,LSM1,SF3B4,IL1B,LSM3,SNRPD3,FCGR3A,SNRNP40
Actin Cytoskeleton Signaling	2,23E00	8,37E-02	KNG1,MYH4,MYH6,PIK3C2A,MYL2,ACTN2,ARPC5,Actn3,MYH7,GSN,FGF13,MYH2,ARPC2,CD14,VAV1,NCKAP1L,FGF7,ACTN1,ACTA1,MYH1
Role of Osteoblasts, Osteoclasts and Chondrocytes in Rheumatoid Arthritis	2,09E00	8,33E-02	CTSK,Calm1 (includes others),SPP1,SFRP2,PIK3C2A,MMP3,MMP14,BMPR2,MMP13,ACP5,IL1R1,GSN,IL1R2,IL33,IL1B,SFRP1,SOST,BIRC3,IL1RAP,ADAMTS5
Acute Phase Response Signaling	2,03E00	8,89E-02	IL6ST,C3,MYD88,Saa3,IL1R1,JAK2,RBP1,IL33,HP,SOD2,SAA1,CRABP2,IL1B,SERPINA1,IL1RAP,C2
Cardiomyocyte Differentiation via BMP Receptors	1,99E00	1,9E-01	MYL2,BMPR2,MYH7,NPPA
Leukocyte Extravasation Signaling	1,97E00	8,7E-02	VCAM1,PIK3C2A,MMP3,CXCR4,MMP14,ACTN2,Actn3,MMP13,GNAI2,TIMP4,ITGAM,CDH5,TIMP1,VAV1,ACTN1,ACTA1,MMP9,MMP19
NF-κB Signaling	1,96E00	8,62E-02	TGFBR1,PIK3C2A,MYD88,BMPR2,IL1R1,IL33,TANK,TLR2,IL1R2,CSNK2A2,TLR1,FCER1G,IL1B,TLR3,CASP8
Altered T Cell and B Cell Signaling in Rheumatoid Arthritis	1,86E00	9,78E-02	IL33,TLR2,SPP1,CXCL13,TLR1,FCER1G,Tlr13,IL1B,TLR3
Role of IL-17F in Allergic Inflammatory Airway Diseases	1,82E00	1,25E-01	CCL2,RPS6KA3,MMP13,IL1B,IL17RA,CXCL6
Mitochondrial Dysfunction	1,82E00	7,29E-02	HSD17B10,Cox8b,NDUFB9,SOD2,UQCRH,PRDX5,TXN2,CPT1B,NDUFB5,NDUFB6,CYB5A,CASP8,NDUFB2,COX6A2
Remodeling of Epithelial Adherens Junctions	1,78E00	1,18E-01	ARPC2,ACTN2,HGF,ARPC5,EXOC2,Actn3,ACTA1,ACTN1
Purine Nucleotides De Novo Biosynthesis II	1,76E00	7,14E-02	ADSSL1,GMPS,IMPDH2
Protein Ubiquitination Pathway	1,75E00	7,84E-02	PSMB3,USP45,UBE2A,HLA-B,DNAJC15,HSPA5,DNAJB9,PSMB6,UBE2D1,PSMD10,HSP90B1,USP13,HSPE1,PSMB1,DNAJC18,HSP90AA1,PSMD14,SMURF2,DNAJB1,BIRC3,HSPB6
Role of IL-17A in Arthritis	1,74E00	1,11E-01	CXCL3,CCL2,PIK3C2A,CCL20,MMP13,IL17RA,CXCL6
IL-10 Signaling	1,7E00	1,03E-01	IL33,IL1R2,IL4R,CCR5,CD14,IL1B,IL1R1,IL1RAP
Glucocorticoid Receptor Signaling	1,69E00	7,14E-02	VCAM1,TGFBR1,PIK3C2A,SLPI,JAK2,GTF2A1,HSPA5,IL1R2,CXCL3,CD3G,HSP90B1,GTF2B,CCL2,HMGB1,PRKAA2,POLR2H,HSP90AA1,GTF2H5,IL1B,NPPA,TAF2
Retinoic acid Mediated Apoptosis Signaling	1,67E00	8,33E-02	RXRG,ART1,CRABP2,PARP8,CASP8,IFNAR1
Dendritic Cell Maturation	1,63E00	6,7E-02	PIK3C2A,MYD88,TYROBP,HLA-B,JAK2,IL33,TLR2,FSCN1,FCER1G,IL1B,TLR3,PLCD4,IFNAR1,FCGR3A
Glycolysis I	1,59E00	9,76E-02	ENO1,PGAM2,ALDOA,PFKM
Cellular Effects of Sildenafil (Viagra)	1,58E00	8,05E-02	MYH4,CACNA1S,MYH6,CACNG1,Calm1 (includes others),MYH2,MYL2,MYH7,NPPA,PLCD4,ACTA1,MYH1
Oncostatin M Signaling	1,56E00	1,43E-01	IL6ST,MMP3,MMP13,JAK2,CHI3L1
Crosstalk between Dendritic Cells and Natural Killer Cells	1,53E00	8,33E-02	CSF2RB,IL2RG,TYROBP,FSCN1,HLA-B,TLR3,ACTA1,CAMK2G
Chondroitin and Dermatan Biosynthesis	1,45E00	1,54E-01	CHSY1,CSGALNACT1
Neuroprotective Role of THOP1 in Alzheimer's Disease	1,41E00	9,26E-02	KNG1,MME,HLA-B,NTS,MMP9
Hypoxia Signaling in the Cardiovascular System	1,37E00	1,04E-01	P4HB,HSP90B1,UBE2A,HSP90AA1,HIF1A,SLC2A4,UBE2D1
Airway Pathology in Chronic Obstructive Pulmonary Disease	1,31E00	2,22E-01	CXCL3,MMP9
Pathogenesis of Multiple Sclerosis	1,31E00	2,22E-01	CCR5,CXCL9
Role of Hypercytokinemia/hyperchemokinemia in the Pathogenesis of Influenza	1,3E00	9,09E-02	IL33,CCR5,CCL2,IL1B
Androgen Signaling	1,29E00	6,9E-02	GNAI2,GTF2B,Calm1 (includes others),GTF2H5,HSP90AA1,POLR2H,DNAJB1,GTF2A1,TAF2,GNG10
Xanthine and Xanthosine Salvage	1,28E00	1,11E-01	PNP
Sorbitol Degradation I	1,28E00	2E-01	SORD
Chemokine Signaling	1,24E00	9,59E-02	GNAI2,CCR5,Calm1 (includes others),CCL2,MYL2,CXCR4,CAMK2G
Interferon Signaling	1,2E00	1,11E-01	IFIT3,IFITM1,JAK2,IFNAR1
TR/RXR Activation	1,18E00	8,33E-02	ENO1,RXRG,UCP3,HP,PIK3C2A,FASN,HIF1A,ATP2A1
HIF1α Signaling	1,14E00	8,33E-02	MMP3,PIK3C2A,MMP14,HSP90AA1,MMP13,HIF1A,SLC2A4,MMP9,MMP19
iCOS-iCOSL Signaling in T Helper Cells	1,14E00	7,32E-02	CD3G,IL2RG,Calm1 (includes others),PIK3C2A,FCER1G,VAV1,INPP5D,LCP2,CAMK2G
IL-6 Signaling	1,14E00	8,06E-02	IL33,IL1R2,IL6ST,CSNK2A2,PIK3C2A,CD14,IL1B,IL1R1,JAK2,IL1RAP
Type I Diabetes Mellitus Signaling	1,12E00	7,5E-02	CD3G,MYD88,HLA-B,FCER1G,IL1B,IL1R1,JAK2,CASP8,IL1RAP
NAD Phosphorylation and Dephosphorylation	1,11E00	1,05E-01	ACP2,ACP5
Glycogen Degradation II	1,11E00	1,25E-01	PYGM,AGL
Integrin Signaling	1,11E00	7,21E-02	RAP2A,CAPN6,PIK3C2A,MYL2,ACTN2,ARPC5,Actn3,NCK1,ITGAM,ARF4,ARPC2,TSPAN6,ACTN1,ACTA1,CAPN3
Regulation of eIF4 and p70S6K Signaling	1,1E00	6,29E-02	RPS3A,EIF3H,PIK3C2A,EIF1AX,RPS9,EIF4A1,RPS15,RPS15A,RPS25,RPS27L,RPS11
DNA Methylation and Transcriptional Repression Signaling	1,07E00	1,3E-01	SAP18,RBBP7,SAP30
LPS/IL-1 Mediated Inhibition of RXR Function	1,05E00	6,22E-02	FMO2,GSTM5,MYD88,CPT1B,IL1R1,ABCA1,IL33,IL1R2,IL1B,CD14,ACSL4,FABP7,FABP3,IL1RAP,GSTP1
CCR5 Signaling in Macrophages	1,03E00	6,25E-02	GNAI2,CD3G,CCR5,Calm1 (includes others),FCER1G,GNG10
NAD Salvage Pathway II	1,02E00	9,38E-02	ACP2,NMRK2,ACP5
Assembly of RNA Polymerase II Complex	1,01E00	8,93E-02	GTF2B,GTF2H5,POLR2H,GTF2A1,TAF2
IL-17A Signaling in Airway Cells	1E00	8,22E-02	CXCL3,PIK3C2A,CCL20,JAK2,IL17RA,CXCL6
UDP-D-xylose and UDP-D-glucuronate Biosynthesis	9,91E-01	1,43E-01	UGDH
Guanine and Guanosine Salvage I	9,91E-01	1,11E-01	PNP
Palmitate Biosynthesis I (Animals)	9,91E-01	2,78E-02	FASN
Uridine-5'-phosphate Biosynthesis	9,91E-01	5E-02	UMPS
Fatty Acid Biosynthesis Initiation II	9,91E-01	1,43E-01	FASN
Adenine and Adenosine Salvage I	9,91E-01	1,11E-01	PNP
Formaldehyde Oxidation II (Glutathione-dependent)	9,91E-01	1E-01	ADH5
T Helper Cell Differentiation	9,76E-01	8,33E-02	IL6ST,IL2RG,IL4R,TGFBR1,FCER1G,TBX21
GM-CSF Signaling	9,76E-01	8,82E-02	RUNX1,CSF2RB,PIK3C2A,LYN,JAK2,CAMK2G
Glutathione-mediated Detoxification	9,76E-01	6,82E-02	GSTM5,ANPEP,GSTP1
Retinol Biosynthesis	9,62E-01	6,9E-02	RDH10,LPL,PNPLA2,RBP1
Glutaryl-CoA Degradation	9,57E-01	8,33E-02	HSD17B10,HADHB
Glycogen Degradation III	9,57E-01	1,11E-01	PYGM,AGL
Natural Killer Cell Signaling	9,4E-01	6,84E-02	PIK3C2A,TYROBP,FCER1G,VAV1,NCK1,FCGR3A,INPP5D,LCP2
Tumoricidal Function of Hepatic Natural Killer Cells	9,31E-01	1,25E-01	M6PR,SRGN,CASP8
Gluconeogenesis I	9,31E-01	6,25E-02	ENO1,PGAM2,ALDOA
Graft-versus-Host Disease Signaling	9,28E-01	8E-02	IL33,HLA-B,FCER1G,IL1B
mTOR Signaling	9,25E-01	6,16E-02	EIF3H,PIK3C2A,RPS6KA3,HIF1A,RPS27L,RPS11,RPS3A,RPS9,EIF4A1,RPS15,PRKAA2,RPS25,RPS15A
Role of PI3K/AKT Signaling in the Pathogenesis of Influenza	9,2E-01	6,76E-02	GNAI2,CCR5,PIK3C2A,PLAC8,IFNAR1
Toll-like Receptor Signaling	9,2E-01	8,06E-02	TLR2,MYD88,TLR1,CD14,TLR3
p38 MAPK Signaling	9,08E-01	7,63E-02	IL33,IL1R2,TGFBR1,DUSP10,RPS6KA3,IL1B,MEF2C,IL1R1,IL1RAP
ILK Signaling	8,97E-01	6,7E-02	MYH4,MYH6,MYH2,PIK3C2A,MYL2,ACTN2,Actn3,MYH7,HIF1A,ACTN1,ACTA1,MMP9,MYH1
IL-17 Signaling	8,58E-01	8,11E-02	CCL2,MMP3,PIK3C2A,TIMP1,JAK2,IL17RA
Paxillin Signaling	8,46E-01	7,14E-02	ITGAM,PIK3C2A,ACTN2,Actn3,NCK1,PTPN12,ACTA1,ACTN1
Aldosterone Signaling in Epithelial Cells	8,38E-01	6,55E-02	HSP90B1,PIK3C2A,HSPE1,DNAJC18,HSP90AA1,DNAJC15,DNAJB1,DNAJB9,HSPA5,PLCD4,HSPB6
Urate Biosynthesis/Inosine 5'-phosphate Degradation	8,34E-01	9,09E-02	IMPDH2,PNP
Retinoate Biosynthesis II	8,26E-01	1,11E-01	RBP1
Tyrosine Biosynthesis IV	8,26E-01	1,25E-01	PCBD2
Bladder Cancer Signaling	8,2E-01	7,61E-02	MMP3,MMP14,MMP13,FGF7,MMP9,FGF13,MMP19
Hematopoiesis from Pluripotent Stem Cells	8,14E-01	4,76E-02	CD3G,LIF,FCER1G
Regulation of Cellular Mechanics by Calpain Protease	7,94E-01	6,85E-02	CAPN6,ACTN2,Actn3,ACTN1,CAPN3
Chondroitin Sulfate Degradation (Metazoa)	7,82E-01	8,7E-02	HEXB,HEXA
Isoleucine Degradation I	7,82E-01	6,67E-02	HSD17B10,HADHB
The Visual Cycle	7,82E-01	7,14E-02	RDH10,RBP1
Vitamin-C Transport	7,82E-01	9,09E-02	TXN,SLC2A4
Ephrin B Signaling	7,74E-01	7,32E-02	GNAI2,ABI1,CXCR4,CAP1,VAV1,GNG10
VEGF Signaling	7,65E-01	6,73E-02	PIK3C2A,EIF1AX,ACTN2,Actn3,HIF1A,ACTA1,ACTN1
NRF2-mediated Oxidative Stress Response	7,5E-01	6,25E-02	SOD2,GSTM5,PIK3C2A,PPIB,DNAJC18,DNAJC15,DNAJB1,TXN,DNAJB9,NFE2L2,GSTP1,ACTA1
Antigen Presentation Pathway	7,46E-01	7,5E-02	HLA-B,CD74,PSMB6
Dermatan Sulfate Degradation (Metazoa)	7,34E-01	8,7E-02	HEXB,HEXA
PPAR Signaling	7,31E-01	6,67E-02	IL33,IL1R2,HSP90B1,HSP90AA1,IL1B,IL1R1,IL1RAP
iNOS Signaling	7,27E-01	7,55E-02	Calm1 (includes others),MYD88,CD14,JAK2
Role of Tissue Factor in Cancer	7,15E-01	6,9E-02	P4HB,PIK3C2A,RPS6KA3,LYN,MMP13,IL1B,JAK2,FGR
Arsenate Detoxification I (Glutaredoxin)	7,12E-01	5E-02	PNP
Adenine and Adenosine Salvage III	7,12E-01	6,25E-02	PNP
Purine Ribonucleosides Degradation to Ribose-1-phosphate	7,12E-01	5,26E-02	PNP
Rapoport-Luebering Glycolytic Shunt	7,12E-01	1,11E-01	PGAM2
Phenylalanine Degradation I (Aerobic)	7,12E-01	8,33E-02	PCBD2
Eicosanoid Signaling	7,07E-01	6,17E-02	PTGFR,Pla2g2a,LTC4S,ALOX5AP,PLA2G7
Differential Regulation of Cytokine Production in Macrophages and T Helper Cells by IL-17A and IL-17F	6,91E-01	1,11E-01	CCL2,IL1B
Purine Nucleotides Degradation II (Aerobic)	6,91E-01	5,71E-02	IMPDH2,PNP
Mitochondrial L-carnitine Shuttle Pathway	6,91E-01	9,09E-02	CPT1B,ACSL4
CD28 Signaling in T Helper Cells	6,86E-01	6,06E-02	CD3G,Calm1 (includes others),PIK3C2A,ARPC2,ARPC5,FCER1G,VAV1,LCP2
Role of RIG1-like Receptors in Antiviral Innate Immunity	6,84E-01	6,12E-02	TANK,DDX58,CASP8
Retinoate Biosynthesis I	6,84E-01	8,11E-02	AKR1B10,RDH10,RBP1
Fatty Acid β-oxidation I	6,84E-01	6,67E-02	HSD17B10,HADHB,ACSL4
Cytotoxic T Lymphocyte-mediated Apoptosis of Target Cells	6,79E-01	4,65E-02	CD3G,HLA-B,FCER1G,CASP8
Cdc42 Signaling	6,78E-01	5,06E-02	CD3G,MYL2,ARPC2,FNBP1L,ARPC5,HLA-B,EXOC2,FCER1G,VAV1
Antioxidant Action of Vitamin C	6,66E-01	6,48E-02	CSF2RB,Pla2g2a,JAK2,TXN,PLA2G7,SLC2A4,PLCD4
nNOS Signaling in Neurons	6,56E-01	7,69E-02	CAPN6,Calm1 (includes others),PFKM,CAPN3
γ-linolenate Biosynthesis II (Animals)	6,51E-01	8,33E-02	ACSL4,CYB5A
Nitric Oxide Signaling in the Cardiovascular System	6,36E-01	5,6E-02	KNG1,HSP90B1,CACNA1S,Calm1 (includes others),PIK3C2A,HSP90AA1,ATP2A1
CNTF Signaling	6,35E-01	7,27E-02	IL6ST,PIK3C2A,RPS6KA3,JAK2
Autoimmune Thyroid Disease Signaling	6,29E-01	4,92E-02	HLA-B,TSHR,FCER1G
NAD Salvage Pathway III	6,27E-01	9,09E-02	NMRK2
Nucleotide Excision Repair Pathway	6,04E-01	8,57E-02	RPA3,GTF2H5,POLR2H
Activation of IRF by Cytosolic Pattern Recognition Receptors	5,93E-01	5,56E-02	TANK,PPIB,DDX58,IFNAR1
CTLA4 Signaling in Cytotoxic T Lymphocytes	5,85E-01	6,12E-02	CD3G,PIK3C2A,AP1S2,FCER1G,JAK2,LCP2
Differential Regulation of Cytokine Production in Intestinal Epithelial Cells by IL-17A and IL-17F	5,8E-01	8,7E-02	CCL2,IL1B
Tryptophan Degradation III (Eukaryotic)	5,8E-01	4,17E-02	HSD17B10,HADHB
Ceramide Biosynthesis	5,59E-01	6,25E-02	SPTSSA
Thioredoxin Pathway	5,59E-01	1,25E-01	TXN
Glycine Cleavage Complex	5,59E-01	6,67E-02	GCSH
Superoxide Radicals Degradation	5,59E-01	1,25E-01	SOD2
Pregnenolone Biosynthesis	5,59E-01	7,69E-02	CYP7B1
IL-4 Signaling	5,3E-01	6,33E-02	IL2RG,IL4R,PIK3C2A,JAK2,INPP5D
Calcium-induced T Lymphocyte Apoptosis	5,19E-01	5,71E-02	CD3G,Calm1 (includes others),FCER1G,ATP2A1
Role of NFAT in Regulation of the Immune Response	5,18E-01	5,03E-02	GNAI2,CD3G,Calm1 (includes others),PIK3C2A,FCER1G,LYN,MEF2C,FCGR3A,LCP2,GNG10
Colorectal Cancer Metastasis Signaling	5,16E-01	5,34E-02	IL6ST,TGFBR1,MMP3,PIK3C2A,MMP14,MMP13,JAK2,GNG10,TLR2,TLR1,Tlr13,TLR3,MMP9,MMP19
Caveolar-mediated Endocytosis Signaling	5,15E-01	5,88E-02	ITGAM,HLA-B,CD48,COPB1,ACTA1
eNOS Signaling	5,08E-01	5,26E-02	KNG1,HSP90B1,Calm1 (includes others),PIK3C2A,PRKAA2,HSP90AA1,CASP8,HSPA5
Sucrose Degradation V (Mammalian)	5,03E-01	5,26E-02	ALDOA
Phosphatidylcholine Biosynthesis I	5,03E-01	5,88E-02	PHKA1
Inositol Pyrophosphates Biosynthesis	5,03E-01	6,25E-02	PPIP5K2
Docosahexaenoic Acid (DHA) Signaling	4,93E-01	6,12E-02	PIK3C2A,IL1B,PNPLA2
Role of JAK1, JAK2 and TYK2 in Interferon Signaling	4,92E-01	7,41E-02	JAK2,IFNAR1
PI3K Signaling in B Lymphocytes	4,87E-01	5,71E-02	IL4R,Calm1 (includes others),C3,LYN,VAV1,PLCD4,INPP5D,CAMK2G
AMPK Signaling	4,76E-01	4,73E-02	CKM,PIK3C2A,FASN,CPT1B,PRKAA2,ADIPOQ,AK2,PFKM
Mechanisms of Viral Exit from Host Cells	4,73E-01	6,67E-02	CHMP2A,VPS36,ACTA1
Induction of Apoptosis by HIV1	4,7E-01	6,15E-02	CXCR4,CASP8,BIRC3,SLC25A5
Glioma Invasiveness Signaling	4,7E-01	6,56E-02	TIMP4,PIK3C2A,TIMP1,MMP9
IL-17A Signaling in Gastric Cells	4,66E-01	8E-02	CCL20,IL17RA
Pyrimidine Ribonucleotides De Novo Biosynthesis	4,66E-01	4,17E-02	UMPS,CTPS1
Triacylglycerol Degradation	4,66E-01	6,25E-02	LPL,PNPLA2
HMGB1 Signaling	4,64E-01	6,06E-02	VCAM1,CCL2,HMGB1,PIK3C2A,RBBP7,IL1R1
Ketolysis	4,55E-01	5,26E-02	HADHB
Serotonin Degradation	4,55E-01	3,85E-02	ADH5,HSD17B10,CSGALNACT1
Tec Kinase Signaling	4,54E-01	4,95E-02	GNAI2,PIK3C2A,FCER1G,LYN,VAV1,JAK2,FGR,ACTA1,GNG10
Hepatic Cholestasis	4,46E-01	4,57E-02	IL33,IL1R2,CYP7B1,MYD88,CD14,IL1B,IL1R1,IL1RAP
FcγRIIB Signaling in B Lymphocytes	4,37E-01	5,08E-02	PIK3C2A,LYN,INPP5D
Aryl Hydrocarbon Receptor Signaling	4,37E-01	4,94E-02	RXRG,HSP90B1,GSTM5,HSP90AA1,IL1B,NFE2L2,GSTP1,CYP1B1
IL-15 Production	4,2E-01	6,45E-02	TWF1,JAK2
Role of JAK family kinases in IL-6-type Cytokine Signaling	4,2E-01	7,41E-02	IL6ST,JAK2
Mouse Embryonic Stem Cell Pluripotency	4,19E-01	6,06E-02	IL6ST,LIF,PIK3C2A,ERAS,BMPR2,JAK2
Role of Lipids/Lipid Rafts in the Pathogenesis of Influenza	4,15E-01	3,7E-02	IFNAR1
Calcium Transport I	4,15E-01	7,14E-02	ATP2A1
Dolichyl-diphosphooligosaccharide Biosynthesis	4,15E-01	2,5E-02	ALG5
Histidine Degradation VI	4,15E-01	5E-02	CYP7B1
Mineralocorticoid Biosynthesis	4,15E-01	4,55E-02	EBP
Amyotrophic Lateral Sclerosis Signaling	4,08E-01	5,08E-02	CAPN6,CACNA1S,PIK3C2A,BIRC3,CAPN3,SSR4
Nicotine Degradation II	4,04E-01	3,53E-02	FMO2,CSGALNACT1,CYP1B1
Mitotic Roles of Polo-Like Kinase	3,99E-01	5,71E-02	HSP90B1,HSP90AA1,CDC16,KIF11
Role of JAK1 and JAK3 in γc Cytokine Signaling	3,99E-01	5,97E-02	IL2RG,IL4R,PIK3C2A,JAK2
Intrinsic Prothrombin Activation Pathway	3,99E-01	5,71E-02	KNG1,KLK3
Superpathway of Cholesterol Biosynthesis	3,99E-01	2,3E-02	HADHB,EBP
p70S6K Signaling	3,99E-01	5,38E-02	GNAI2,IL2RG,IL4R,PIK3C2A,LYN,BCAP31,PLCD4
Regulation of Actin-based Motility by Rho	3,98E-01	5,62E-02	MYL2,ARPC2,ARPC5,GSN,ACTA1
Nur77 Signaling in T Lymphocytes	3,89E-01	4,76E-02	CD3G,Calm1 (includes others),FCER1G
Role of NFAT in Cardiac Hypertrophy	3,88E-01	4,78E-02	GNAI2,IL6ST,Calm1 (includes others),TGFBR1,LIF,PIK3C2A,MEF2C,PLCD4,GNG10,CAMK2G
Prostate Cancer Signaling	3,86E-01	5,05E-02	HSP90B1,KLK3,PIK3C2A,HSP90AA1,GSTP1
ERK5 Signaling	3,86E-01	6,06E-02	IL6ST,LIF,RPS6KA3,MEF2C
Protein Kinase A Signaling	3,83E-01	4,99E-02	MYH4,TGFBR1,Calm1 (includes others),MYL2,TNNI2,PPP1R11,PTPN3,PTPN12,PTP4A1,GNG10,GNAI2,EPM2A,MYH2,PYGM,DUSP10,RYR1,CDC16,PLCD4,PHKG1,CAMK2G
Ketogenesis	3,8E-01	4,76E-02	HADHB
Glucocorticoid Biosynthesis	3,8E-01	4,55E-02	EBP
TNFR2 Signaling	3,6E-01	6,06E-02	TANK,BIRC3
Ethanol Degradation II	3,6E-01	4,65E-02	ADH5,HSD17B10
TNFR1 Signaling	3,6E-01	5,77E-02	TANK,CASP8,BIRC3
Clathrin-mediated Endocytosis Signaling	3,59E-01	5,1E-02	CSNK2A2,PIK3C2A,PICALM,ARPC2,ARPC5,RAB11A,SERPINA1,FGF7,ACTA1,FGF13
α-Adrenergic Signaling	3,54E-01	4,67E-02	GNAI2,Calm1 (includes others),PYGM,GNG10,PHKG1
Melatonin Signaling	3,5E-01	5,13E-02	GNAI2,Calm1 (includes others),PLCD4,CAMK2G
Oleate Biosynthesis II (Animals)	3,49E-01	5,56E-02	CYB5A
Leukotriene Biosynthesis	3,49E-01	3,7E-02	LTC4S
Mevalonate Pathway I	3,49E-01	3,45E-02	HADHB
γ-glutamyl Cycle	3,49E-01	3,45E-02	ANPEP
UVA-Induced MAPK Signaling	3,44E-01	5,26E-02	PIK3C2A,ART1,RPS6KA3,PARP8,PLCD4
Noradrenaline and Adrenaline Degradation	3,43E-01	3,77E-02	ADH5,HSD17B10
Sphingosine-1-phosphate Signaling	3,4E-01	4,96E-02	GNAI2,PIK3C2A,CASQ1,CASP4,CASP8,PLCD4
Fc Epsilon RI Signaling	3,31E-01	5,13E-02	PIK3C2A,FCER1G,LYN,VAV1,INPP5D,LCP2
fMLP Signaling in Neutrophils	3,31E-01	4,62E-02	GNAI2,Calm1 (includes others),PIK3C2A,ARPC2,ARPC5,GNG10
Growth Hormone Signaling	3,28E-01	5,26E-02	PIK3C2A,RPS6KA3,JAK2,SLC2A4
Role of p14/p19ARF in Tumor Suppression	3,26E-01	6,25E-02	NPM1,PIK3C2A
Ubiquinol-10 Biosynthesis (Eukaryotic)	3,22E-01	3,45E-02	CYP7B1
Methylglyoxal Degradation III	3,22E-01	4,35E-02	AKR1B10
Guanosine Nucleotides Degradation III	3,22E-01	4,55E-02	PNP
Amyloid Processing	3,2E-01	5,36E-02	CSNK2A2,CAPN6,CAPN3
Macropinocytosis Signaling	3,17E-01	5,26E-02	ABI1,PIK3C2A,HGF,CD14
G Protein Signaling Mediated by Tubby	3,1E-01	4,65E-02	JAK2,GNG10
TWEAK Signaling	3,1E-01	5,26E-02	CASP8,BIRC3
MIF-mediated Glucocorticoid Regulation	3,1E-01	4,76E-02	CD14,CD74
Insulin Receptor Signaling	2,99E-01	4,93E-02	PIK3C2A,PPP1R11,NCK1,JAK2,VAMP2,SLC2A4,INPP5D
PKCθ Signaling in T Lymphocytes	2,98E-01	4,2E-02	CD3G,PIK3C2A,FCER1G,VAV1,LCP2,CAMK2G
IL-1 Signaling	2,98E-01	4,59E-02	GNAI2,MYD88,IL1R1,IL1RAP,GNG10
Fatty Acid Activation	2,98E-01	5,26E-02	ACSL4
Androgen Biosynthesis	2,98E-01	3,85E-02	EBP
Choline Biosynthesis III	2,98E-01	4,55E-02	PHKA1
Cholesterol Biosynthesis I	2,98E-01	2,5E-02	EBP
Cholesterol Biosynthesis II (via 24,25-dihydrolanosterol)	2,98E-01	2,5E-02	EBP
Cholesterol Biosynthesis III (via Desmosterol)	2,98E-01	2,5E-02	EBP
Adenosine Nucleotides Degradation II	2,98E-01	3,85E-02	PNP
IL-3 Signaling	2,97E-01	5,41E-02	CSF2RB,PIK3C2A,JAK2,INPP5D
OX40 Signaling Pathway	2,96E-01	3,16E-02	CD3G,HLA-B,FCER1G
Tight Junction Signaling	2,93E-01	4,97E-02	MYH4,MYH6,MYH2,TGFBR1,MYL2,MYH7,ACTA1,MYH1
Leptin Signaling in Obesity	2,88E-01	4,76E-02	NPY,PIK3C2A,JAK2,PLCD4
PEDF Signaling	2,88E-01	5,13E-02	SOD2,PIK3C2A,CASP8,PNPLA2
Inhibition of Angiogenesis by TSP1	2,82E-01	5,13E-02	TGFBR1,MMP9
Stearate Biosynthesis I (Animals)	2,82E-01	4,08E-02	FASN,ACSL4
Ephrin Receptor Signaling	2,81E-01	4,43E-02	GNAI2,SDCBP,ABI1,CXCR4,ARPC2,ARPC5,NCK1,JAK2,GNG10
Sperm Motility	2,76E-01	4,23E-02	Calm1 (includes others),TWF1,Pla2g2a,NPPA,PLA2G7,PLCD4
Granzyme B Signaling	2,76E-01	6,25E-02	CASP8
Pyrimidine Deoxyribonucleotides De Novo Biosynthesis I	2,76E-01	2,94E-02	DTYMK
Colanic Acid Building Blocks Biosynthesis	2,76E-01	2,78E-02	UGDH
IL-2 Signaling	2,75E-01	5,17E-02	CSNK2A2,IL2RG,PIK3C2A
Death Receptor Signaling	2,75E-01	4,69E-02	TANK,CASP8,BIRC3
Coagulation System	2,68E-01	5,26E-02	KNG1,SERPINA1
IL-9 Signaling	2,68E-01	5E-02	IL2RG,PIK3C2A
IL-17A Signaling in Fibroblasts	2,68E-01	5E-02	CCL2,IL17RA
Estrogen Biosynthesis	2,68E-01	4,08E-02	HSD17B10,CYP1B1
Phospholipases	2,64E-01	4,48E-02	Pla2g2a,PLA2G7,PLCD4
Telomerase Signaling	2,58E-01	4,81E-02	ELF4,HSP90B1,IL2RG,PIK3C2A,HSP90AA1
T Cell Receptor Signaling	2,58E-01	4,59E-02	CD3G,Calm1 (includes others),PIK3C2A,VAV1,LCP2
RAN Signaling	2,56E-01	4,17E-02	TNPO1
CDP-diacylglycerol Biosynthesis I	2,56E-01	3,7E-02	GPAM
Superpathway of Geranylgeranyldiphosphate Biosynthesis I (via Mevalonate)	2,56E-01	2,7E-02	HADHB
Actin Nucleation by ARP-WASP Complex	2,54E-01	4,55E-02	ARPC2,ARPC5,NCK1
VDR/RXR Activation	2,44E-01	4,94E-02	RXRG,GTF2B,SPP1,CD14
Acute Myeloid Leukemia Signaling	2,44E-01	4,88E-02	RUNX1,CSF3R,CSF2RB,PIK3C2A
Regulation of IL-2 Expression in Activated and Anergic T Lymphocytes	2,44E-01	4,49E-02	CD3G,Calm1 (includes others),TGFBR1,VAV1
Role of Cytokines in Mediating Communication between Immune Cells	2,44E-01	3,64E-02	IL33,IL1B
Nicotine Degradation III	2,44E-01	2,74E-02	CSGALNACT1,CYP1B1
Melatonin Degradation I	2,44E-01	3,03E-02	CSGALNACT1,CYP1B1
Glutathione Redox Reactions I	2,38E-01	4,17E-02	GPX8
Netrin Signaling	2,33E-01	3,51E-02	RYR1,NCK1
Lipid Antigen Presentation by CD1	2,22E-01	3,45E-02	FCER1G
Thyroid Hormone Metabolism II (via Conjugation and/or Degradation)	2,22E-01	1,89E-02	CSGALNACT1
Phosphatidylglycerol Biosynthesis II (Non-plastidic)	2,22E-01	3,03E-02	GPAM
Valine Degradation I	2,07E-01	2,86E-02	HADHB
D-myo-inositol (1,4,5)-trisphosphate Degradation	2,07E-01	4,35E-02	INPP5D
Endoplasmic Reticulum Stress Pathway	2,07E-01	5,56E-02	HSPA5
1D-myo-inositol Hexakisphosphate Biosynthesis II (Mammalian)	1,93E-01	3,57E-02	INPP5D
D-myo-inositol (1,3,4)-trisphosphate Biosynthesis	1,93E-01	4E-02	INPP5D
Upstream Regulators
Upstream Regulator	Log Ratio	Molecule Type	Predicted Activation State	Activation z-score	Notes	p-value of overlap	Target molecules in dataset	Mechanistic Network
lipopolysaccharide		chemical drug	Activated	8,679		8,98E-32	ABCA1,ACP5,ACTA1,ADIPOQ,ALOX5AP,APLNR,ATP1A2,ATP6V0D1,BGN,BIRC3,C3,C3AR1,C5AR1,Calm1 (includes others),CASP4,CASP8,CCL2,CCL20,CCL3L1/CCL3L3,Ccl8,Ccl9,CCR2,CCR5,CD14,CD300LD,CD48,CD53,CD74,CDH5,CHI3L1,CLEC4D,CLEC4E,CLEC7A,COL12A1,COX6A2,CPT1B,CRTAP,CSF2RB,CSF3R,CTSB,CTSC,CTSK,CXCL13,CXCL3,CXCL6,CXCL9,CXCR4,CYB5A,CYP7B1,DDX58,DNAJB1,DNAJB9,EMB,EMCN,EMR1,ENO1,FABP3,FASN,FCER1G,FEM1C,FSCN1,FYB,Gp49a/…	CEBPA,CEBPB,EGR1,IFNG,IL1B,IL6,IRF1,NFKB1,NFKBIA,NFkB (complex),RELA,SP1,STAT1,STAT3,TNF,lipopolysaccharide
TNF	-0,242	cytokine	Activated	7,197		3,90E-16	ABCA1,ACP5,ADAMTS5,ADIPOQ,AK2,AKR1B10,ALOX5AP,ANPEP,ARF4,ARRDC3,BGN,BHLHE41,BIRC3,C1QTNF9,C3,C5AR1,CASP4,CASP8,CCL2,CCL20,CCL3L1/CCL3L3,Ccl9,CCR2,CCR5,CD14,CHI3L1,CKM,CLEC4E,CPT1B,CSF2RB,CTSB,CTSC,CTSS,CTSZ,CXCL13,CXCL3,CXCL6,CXCL9,CXCR4,CYP1B1,CYP7B1,DDX58,DMD,DUSP10,EXT1,FASN,FCER1G,GNAI2,GPAM,GSTP1,Hamp/Hamp2,HEXA,HEXB,HGF,HIF1A,HLA-B,HMGB1,HP,IFIT1B,IFIT3,IFITM1,IL13RA2,IL1B,IL1R1,IL1R2,IL33,…	CEBPB,EGR1,IFNG,IKBKB,IL1B,IL6,IRF1,NFKB1,NFKBIA,NFkB (complex),RELA,SMAD3,SMAD4,STAT1,STAT3,STAT6,TGFB1,TNF
IKBKB	-0,162	kinase	Activated	3,877	bias	3,08E-14	ABCA1,ACP5,BIRC3,C3,CASP8,CCL2,CCL20,CCL3L1/CCL3L3,Ccl9,CTSB,CTSK,CTSZ,CXCL3,CXCL6,CXCL9,CXCR4,CYP1B1,CYP7B1,FASN,HGF,HIF1A,HLA-B,IFIT1B,IL1B,MBP,MMP13,MMP3,MMP9,MT1H,MYO1D,NPPA,PLIN1,PTX3,RBP1,S100A4,Saa3,SFRP1,Slfn2,SOD2,Tmsb4x (includes others),TPM2,VCAM1,VCAN	CHUK,EGR1,IKBKB,IKBKG,IL1B,NFKB1,NFKBIA,NFkB (complex),RELA,SMAD3,SP1,STAT1,STAT3,TNF,TP53
beta-estradiol		chemical - endogenous mammalian		0,796		8,61E-14	ABCA1,ACTA1,ADAMTS5,ADIPOQ,ALDOA,ANPEP,ASB2,BMPR2,C3,CAP2,CASP4,CCL2,CCL20,CCR2,CCR5,CD14,CD74,CDC123,CHI3L1,CKB,CKM,CLEC4D,COX6A2,CPT1B,CRABP2,CSF3R,CTPS1,CTSB,CTSH,CXCL13,CXCL3,CXCR4,CYB5A,CYP1B1,DCLK1,ENO1,EPB41L3,FABP3,FARSB,FASN,FGF7,FMO2,GMFB,GPAM,GPR137B,GSTP1,Hamp/Hamp2,HGF,HIST2H2BE (includes others),HLA-B,HSP90B1,HSPA5,IFIT1B,IFRD1,IGSF6,IL1B,IL1R1,IL1R2,IL4R,IL6ST,INHBA,JAK2,KLK3,LAMB1…	Ap1,CEBPB,ESR1,ESR2,ETS1,FOS,IL1A,IL6,JUN,MYC,NFKB1,NFKBIA,NFkB (complex),RELA,SMAD3,SP1,STAT3,TNF,beta-estradiol
IL1B	2,327	cytokine	Activated	4,944		1,00E-13	ADAMTS5,BGN,BIRC3,C3,CASP4,CCL2,CCL20,CCL3L1/CCL3L3,Ccl9,CCR2,CCR5,CD14,CD74,CHI3L1,CSF2RB,CTSB,CTSS,CTSZ,CXCL3,CXCL6,CXCL9,CXCR4,ENPP1,FGF7,Hamp/Hamp2,HEXA,HEXB,HGF,HIF1A,HLA-B,HMGB1,HP,IBSP,IFIT1B,IFRD1,IL1B,IL1R1,IL1R2,IL1RAP,IL33,INHBA,ITGAM,LCP1,LIF,MEFV,MMP13,MMP14,MMP3,MMP9,MT1H,NFE2L2,NPPA,NPY,NR4A2,P4HB,PAPPA,PLAA,PLSCR1,PLXDC2,PTGFR,PTP4A1,PTX3,S100A10,SAA1,Saa3,SLC2A4,Slfn2,SOD2,SPARC,…	CEBPB,IL1A,IL1B,IL6,JUN,NFKB1,NFKBIA,NFkB (complex),RELA,SP1,STAT1,STAT3,TNF,TP53
NOS2	0,242	enzyme	Activated	3,528		2,23E-13	ACTA1,ADH5,ADIPOQ,CCL2,CCL3L1/CCL3L3,Ccl9,CD14,CD53,CHI3L1,CLEC4D,COX6A2,CSF3R,CTSC,CXCL3,CXCL9,FASN,Gp49a/Lilrb4,IFIT1B,IFIT3,IL1B,MB,MMP9,MYH6,MYH7,MYL2,NPPA,PLSCR1,Saa3,SLC2A4,SLFN12L,Slfn2,TCAP,TNNT3,TYROBP	Ap1,CCL13,CREBBP,EGR1,IL1B,NFKB1,NFKB2,NFKBIA,NFkB (complex),NOS2,RELA,SP1,STAT3,TNF
MEF2C	-1,259	transcription regulator	Inhibited	-2,277	bias	2,74E-13	ABRA,ACTA1,CKB,CKM,CPT1B,DES,IBSP,MEF2C,MMP13,MYH1,MYH6,MYH7,MYL2,MYOM2,MYOT,MYOZ1,NPPA,S100A4,SFRP2,SLC2A4,SMYD1,SOST	FOXO1,HDAC5,MEF2C,MYOD1,PPARA,PPARD,PPARG,PPARGC1A,RXRA
STAT3	0,795	transcription regulator	Activated	3,953	bias	4,47E-13	ADIPOQ,C5AR1,CCL2,CCL20,CCL3L1/CCL3L3,Ccl8,CCR5,CD74,CDH5,CHI3L1,CTSB,CXCL13,CXCL9,FASN,FCER1G,FSCN1,HGF,HIF1A,HLA-B,HP,IFI44,IFIT1B,IFIT3,IFITM1,Ifitm2,IL1B,IL4R,IL6ST,ITGAM,JAK2,KLK3,LIF,MMP13,MMP3,MMP9,MYD88,MYH7,NPPA,NPY,NR4A2,PDIA4,PLSCR1,SAA1,Slfn1,SLFN12L,SLFN13,Slfn2,SLFN5,SOD2,TBX21,TIMP1,TLR3,VCAN	CEBPA,CEBPB,EGR1,IFNG,IL1B,IL6,IRF1,IRF8,NFKB1,NFKBIA,NFkB (complex),PPARG,RELA,SMAD3,SP1,STAT1,STAT3,STAT6,TNF
IL10	-0,038	cytokine		-0,971		1,28E-12	ALOX5AP,CASP8,CCL2,CCL20,CCL3L1/CCL3L3,CCR2,CCR5,CD14,CLEC7A,CSF2RB,CTSB,CTSS,CTSZ,CXCL13,CXCL3,CXCL6,CXCL9,CXCR4,FCER1G,FCGR3A,IL13RA2,IL17RA,IL1B,IL1R1,IL1R2,IL33,IL4R,IL6ST,INPP5D,LGALS1,LIF,MEFV,MMP9,MSR1,MYD88,PDZK1,PTX3,SELL,SNAP23,TIMP1,TLR2,TLR3,TREM1,VCAM1,VCAN	CEBPB,EGR1,HMGB1,IFNG,IL1,IL10,IL1B,IL4,IRF1,NFKB1,NFKBIA,NFkB (complex),RELA,SP1,STAT1,STAT3,STAT6,TNF
TNFSF12		cytokine	Activated	4,119	bias	3,15E-12	BST1,CCL2,CCL3L1/CCL3L3,Ccl9,CCR5,CLEC4D,CLEC4E,CXCL3,CXCL6,IL1B,IL1R2,ITGAM,MMP13,MMP3,MMP9,MYH4,NDUFB5,PGAM2,PTX3,TCAP,TIMP1,VCAM1	Ap1,CEBPB,EGR1,ERK1/2,ESR1,HMGB1,JUN,NFKB1,NFKBIA,NFkB (complex),P38 MAPK,RELA,SMAD3,STAT1,STAT3,TNFSF12,TP53
IL1		group	Activated	5,309	bias	3,89E-12	ADAMTS5,C2,C3,CCL2,CCL20,CLEC7A,CSF2RB,CTSB,CTSC,CXCL3,CXCL9,FGF7,HGF,HIF1A,HMGB1,HP,IL1B,IL1R1,IL1R2,IL33,IL4R,INHBA,ITGAM,LAMB1,LIF,MMP13,MMP3,MMP9,SAA1,Saa3,SELL,SELP,SOD2,SPARC,TGFBR1,TIMP1,TLR2,TNC,UGCG,VCAM1,VCAN	CEBPB,HMGB1,IL1,IL6,NFKB1,NFKBIA,NFkB (complex),RELA,SMAD3,SMAD4,SP1,STAT3,STAT6,TGFB1,TNF,TP53
DYSF	-0,136	other				4,35E-12	ABCA1,ANXA2,ARPC2,Ccl8,CD48,Cd52,CD53,CD74,CORO1C,CTSH,CTSS,DNAJB1,Gp49a/Lilrb4,GPR137B,GPR65,HLA-B,LCP1,MPEG1,S100A4,TIMP1,TMEM50B,WBP5
DMD	-1,124	other	Inhibited	-3,500		6,65E-12	Actn3,AMPD1,ATP1B2,BGN,CAPN3,CASQ1,CKMT2,CMYA5,DMD,HSPB6,IFIT1B,Ldb3,MEF2C,MLF1,MYBPC1,MYBPC2,MYH1,MYH4,MYH7,MYOZ1,NDRG2,OBSCN,PFKM,PHKG1,PYGM,RCSD1,RPL3L,SCN1B,SGCG,SYNM,TCAP,TMOD4,Tmsb4x (includes others),TPM3
dexamethasone		chemical drug		-0,309		8,33E-12	Actn3,ADIPOQ,ALOX5AP,ATP13A3,ATP6V1B2,BGN,BIRC3,C3,C3AR1,C5AR1,Calm1 (includes others),CCL2,CCL20,CCL3L1/CCL3L3,CCR2,CD74,CHAD,CHI3L1,CKLF,CLEC7A,CLIC1,CMTM6,CPT1B,CRABP2,CREG1,CTSB,CTSK,CXCL3,CXCL6,CXCR4,CYP1B1,DNAJC15,DTYMK,DUSP10,EDEM1,ENPP1,FGF7,GNAI2,GPR65,GSTM5,GSTP1,HADHB,HGF,HMGB1,HNRNPAB,HP,HSPA5,IBSP,IFIT1B,IFIT3,IFITM1,IFRD1,IL13RA2,IL1B,IL1R1,IL1R2,IL33,IL4R,IL6ST,INHBA,ITGAM,KCNJ15,K…	CEBPB,HMGB1,IL1,IL1A,IL6,JUN,NFKB1,NFKBIA,NFkB (complex),RELA,SMAD3,SMAD4,SP1,STAT3,STAT6,TGFB1,TNF,dexamethasone
IFNG	-0,296	cytokine	Activated	4,299		9,80E-12	ABCA1,ABI1,ADIPOQ,AIM2,ALOX5AP,ARPP19,BST1,C1QA,C3,C5AR1,CAPN3,CASP4,CASP8,CCL2,CCL20,CCL3L1/CCL3L3,Ccl8,CCR2,CCR5,CD14,CD74,CIRBP,CLEC4E,CLIC5,CSF2RB,CTSB,CTSC,CTSH,CTSK,CTSS,CTSZ,CXCL3,CXCL6,CXCL9,CXCR4,CYB5A,DDX58,FASN,FCER1G,FCGR3A,GNAI2,HIF1A,HLA-B,HMGB1,HSP90AA1,IFI44,IFIT3,IFITM1,IFITM2,IL17RA,IL1B,IL1R1,IL4R,INHBA,ITGAM,JAK2,LCP2,LIF,LPL,LYN,MAN2A1,MEFV,MMP13,MMP3,MMP9,Ms4a4b (includes ot…	Ap1,CEBPB,IFNG,IL10,IL13,IL4,IL6,NFKB1,NFKBIA,NFkB (complex),RELA,SP1,STAT1,STAT3,STAT6,TNF
IL6	2,180	cytokine	Activated	3,865		3,14E-11	ABCA1,ACP5,ADAMTS5,ANPEP,BGN,C3,C5AR1,CCL2,CCL20,CCL3L1/CCL3L3,CCR2,CCR5,CD14,CD48,CD53,CD74,CLEC4E,CSF2RB,CSF3R,CTSC,CTSK,CXCL3,CXCL6,CXCL9,CXCR4,CYP1B1,EMR1,FSCN1,Hamp/Hamp2,HGF,HIF1A,HLA-B,HP,HSPA5,IFIT1B,IL1R1,IL4R,IL6ST,ITGAM,JAK2,KIF11,KLK3,LGALS1,LIF,LPL,MAD2L1,MMP13,MMP3,MMP9,MSR1,MT1H,MYD88,NPY,PTGFR,SAA1,Saa3,SERPINA1,SLC2A4,SLC39A14,SOD2,SPP1,TIMP1,TLR1,TLR2,TLR3,VCAM1,VLDLR	CEBPA,CEBPB,EGR1,IFNG,IL1B,IL4,IL6,IRF1,NFKB1,NFKBIA,NFkB (complex),RELA,SP1,STAT1,STAT3,STAT6,TNF
IL13	-0,157	cytokine	Activated	2,388		5,75E-11	ABCA1,ACP5,ALOX5AP,C3,C3AR1,CASP8,CCL2,CCL20,CCL3L1/CCL3L3,Ccl8,CCR5,CD14,CD48,CFI,CLEC4A,CLEC4E,CLEC7A,CTSB,CTSC,CTSH,CTSK,CTSS,CXCL3,CXCL6,CXCR4,DUSP10,GNAI2,GSN,IL13RA2,IL1B,IL1R1,IL1R2,KCNJ15,LIPA,MMP13,MMP14,MMP3,MMP9,Retnla,SELP,SERPINA1,SLPI,SPP1,TIMP1,TIMP4,TLR1,VCAM1	CEBPB,IFNG,IL10,IL13,IL4,IL6,IRF1,NFKB1,NFKBIA,NFkB (complex),RELA,SP1,STAT1,STAT3,STAT6,TNF
poly rI:rC-RNA		chemical reagent	Activated	5,443	bias	6,38E-11	ABCA1,BIRC3,C2,C3,CCL2,CCL20,CCL3L1/CCL3L3,CD14,CD74,CLEC7A,CXCL3,CXCL9,CXCR4,DDX58,HLA-B,IFIT1B,IFIT3,IL13RA2,IL1B,IL2RG,IL4R,ITGAM,JAK2,LIF,LPL,LYN,M6PR,MMP3,MMP9,MSR1,MYD88,NR4A2,PTPN12,RGS2,RNF4,SLFN12L,SLPI,SOD2,SRGN,TANK,TLR1,TLR2,TLR3,TNPO3,TOMM70A,Trim30a/Trim30d,TSHR,VCAM1	CEBPB,HMGB1,IFNG,IL6,IRF1,Interferon alpha,JUN,NFKB1,NFKBIA,NFkB (complex),RELA,SP1,STAT1,STAT3,TNF,poly rI:rC-RNA
MAP3K7	0,746	kinase		0,670		7,94E-11	ACTA1,BIRC3,CCL20,CCL3L1/CCL3L3,CD14,CXCL3,CXCL6,CXCL9,IL1B,MMP13,MMP3,MMP9,MYH7,NPPA,RGS2,RILPL1,SAA1,Saa3,SLPI,TLR3,TSC22D1,VCAM1	CEBPB,EGR1,ERK1/2,IKBKB,IL1B,JUN,MAP3K7,NFKB1,NFKBIA,NFkB (complex),RELA,SP1,STAT1,STAT3,TNF
TGFB1	0,275	growth factor	Activated	5,113		1,54E-10	ABCA1,ACP5,ACTA1,ACTN1,ADAMTS12,ADIPOQ,AIM2,ALOX5AP,ANPEP,ANXA2,APLNR,ARF4,ARPC2,ATP13A3,BGN,C1QA,C2,Calm1 (includes others),CAMK2G,CAP1,CASP4,CASP8,CCL2,CCL20,CCL3L1/CCL3L3,Ccl8,CCR2,CCR5,CCT5,CD14,CHI3L1,CKM,CORO1C,CPT1B,CSRP2,CTPS1,CTSB,CTSC,CTSH,CTSK,CTSS,CXCL3,CXCR4,DES,ELF4,ENPP1,EXT1,FCER1G,FCGR3A,FGF7,FSCN1,GNAI2,GSN,HEXA,HEXB,HGF,HIF1A,HSD17B10,HSP90AA1,HSPA5,IFIT3,IFRD1,IL13RA2,IL1B,IL1…	CEBPB,EGR1,IFNG,IL1B,IL4,IRF1,NFKBIA,NFkB (complex),RELA,SP1,STAT1,STAT3,STAT6,TGFB1,TNF
LEP	-0,005	growth factor	Activated	3,497		2,26E-10	ADIPOQ,CA3,CCL2,CCL3L1/CCL3L3,CD14,CPT1B,CROT,CYB5A,EMR1,FABP3,FASN,GPAM,HSPA5,IBSP,IL1B,IL1R1,IL1R2,ITGAM,JAK2,LIF,LIPA,LPL,LTC4S,MBP,MMP13,MMP14,MMP19,MMP3,NPPA,NPY,NTS,PLIN1,PNPLA2,PRKAA2,PSMB3,RETN,Saa3,SELP,SLC16A1,SLC25A5,SLC2A4,SOD2,SORD,SPARC,SPP1,TIMP1,UCP3,VCAM1	Ap1,CEBPA,IGF1,Ins1,LEP,LEPR,NFKBIA,NFkB (complex),PPARA,PPARG,RELA,SP1,STAT3,TNF,cholesterol
NFKBIA	0,742	transcription regulator		1,579		2,72E-10	ADAMTS5,AK2,BIRC3,C3,CASP4,CASP8,CCL2,CCL20,CCL3L1/CCL3L3,Ccl9,CTSB,CTSZ,CXCL3,CXCL6,CXCR4,CYP1B1,CYP7B1,FSCN1,GAS5,GSTM5,HIF1A,HLA-B,HMGB1,HSPA5,IFIT1B,IL1B,LIF,MMP13,MMP14,MMP3,MMP9,MT1H,NDRG2,NPPA,PICALM,PMEPA1,PTX3,RBP1,RPL8,Saa3,SCFD1,SFRP1,Slfn2,SOAT1,SOD2,TIMP1,TLR2,Tmsb4x (includes others),TNC,TNFAIP8,VCAM1,WBP5	CEBPA,CHUK,EGR1,IKBKB,IL1B,JUN,NFKB1,NFKBIA,NFKBIB,NFkB (complex),RELA,SMAD3,SP1,STAT1,STAT3,TNF,TP53
tretinoin		chemical - endogenous mammalian		1,603		7,27E-10	ABCA1,ACP5,Actn3,ADAMTS5,ANPEP,ANXA2,AP1S2,APLNR,ASB2,ATP6V1B2,BIRC3,BMPR2,C1QA,C3,C3AR1,C5AR1,Calm1 (includes others),CCL2,CCL20,CCR5,CCT5,CD14,CD300C,CD53,CD74,CHL1,CPT1B,CRABP2,CREG1,CSF3R,CTSB,CTSC,CTSK,CXCR4,DAPK2,DDX42,DDX58,EIF4A1,ELF4,EMR1,FARSB,FCER1G,FGR,FOLR2,GIMAP6,GSTP1,HLA-B,IFIT3,IFITM1,IL1B,IL1R1,IL6ST,IMPDH2,INHBA,ITGAM,JAK2,KIF11,KLK3,LAMB1,LIPA,LYN,M6PR,MEF2C,MMP13,MMP14,MMP19,…	Ap1,CEBPB,FOS,IFNG,IL6,IRF1,JUN,MYC,NFKB1,NFKBIA,NFkB (complex),RELA,SP1,STAT1,STAT3,TGM2,TNF,tretinoin
ethanol		chemical - endogenous mammalian	Activated	4,051		8,16E-10	ABCA1,ACTA1,ADIPOQ,ANPEP,C3AR1,C5AR1,CCL2,CD14,CXCL9,CXCR4,FASN,GNAI2,GPAM,Hamp/Hamp2,HIF1A,HLA-B,HSD17B10,HSP90B1,HSPA5,IL1B,IL1R1,IL1R2,ITGAM,JAK2,KLHL24,LGALS1,MBP,MME,MMP13,MMP3,MMP9,MYD88,NPPA,NPY,RBP1,SERPINA1,SOD2,TIMP1,TLR1,TLR2,VCAM1	CEBPA,CEBPB,IFNG,IKBKB,IL6,IRF1,NFKB1,NFKBIA,NFkB (complex),RELA,SP1,STAT1,STAT3,TNF,ethanol
PD98059		chemical - kinase inhibitor	Inhibited	-4,778	bias	1,50E-09	ABCA1,ADIPOQ,ALDOA,ANPEP,ATP2A1,BGN,C3,CCL2,CCL20,CCL3L1/CCL3L3,CCR2,CD14,CD74,CTSB,CTSH,CTSK,CXCL3,CXCR4,CYP1B1,ENO1,FAM13A,HADHB,HGF,HIF1A,HNRNPAB,HSPA5,IL1B,ITGAM,LPGAT1,LPL,MB,MMP13,MMP14,MMP3,MMP9,MSR1,MYH1,MYH4,NPY,PNP,RETN,RUNX1,S100A10,S100A4,SELENBP1,SELL,SERPINA1,SLC26A2,SLC35B1,SOAT1,SPP1,TIMP1,TLR2,TSC22D1,TXN,VCAM1,VCAN	Ap1,CEBPB,ERK1/2,ETS1,FGF2,IFNG,IL6,IRF1,JUN,MYC,NFKB1,NFKBIA,NFkB (complex),PD98059,RAF1,RELA,RUNX2,STAT1,STAT3
trinitrobenzenesulfonic acid		chemical reagent	Activated	3,730	bias	2,23E-09	BST1,CCL3L1/CCL3L3,Ccl9,CCR5,CLEC4D,CLEC4E,CXCL3,CXCL6,IL1B,IL1R2,ITGAM,LUM,MMP13,MMP3,MMP9,Pla2g2a,PTX3,Saa3,TBX21,TIMP1	Ap1,CEBPB,CREBBP,FOXO1,IFNG,IRF1,JUN,NFKB1,NFKB2,NFKBIA,NFkB (complex),NOS2,RELA,STAT1,STAT3,trinitrobenzenesulfonic acid
CCR2	1,736	G-protein coupled receptor		0,488		2,32E-09	ADIPOQ,CCL2,CCL3L1/CCL3L3,Ccl8,Ccl9,CCR2,CCR5,CXCL13,CXCL3,CXCL6,CXCL9,IL1B,MMP13,MMP9,SLPI,TIMP1,TIMP4	Ap1,CCR2,CEBPB,CTNNB1,ERK1/2,IFNG,IRF1,NFKBIA,NFkB (complex),RELA,SMAD3,SMAD4,SMAD7,SP1,STAT1,STAT3,TNF,hyaluronic acid
CHUK	0,200	kinase	Activated	2,952	bias	4,81E-09	ACP5,ARL6IP5,C3,CASP4,CCL2,CCL3L1/CCL3L3,Ccl9,CTSB,CTSZ,CXCL13,CXCL3,CXCL6,CYP7B1,HLA-B,HSP90AA1,IFIT1B,MFAP5,MMP13,MMP3,MMP9,MT1H,MYH1,MYH2,PLSCR1,PTX3,RBP1,Saa3,SFRP1,Slfn2,SPP1,VCAM1	CHUK,IKBKB,IKBKG,JUN,NFKB1,NFKBIA,NFkB (complex),RELA,SP1,STAT1,STAT3,TNF,TP53
SB203580		chemical - kinase inhibitor	Inhibited	-4,417	bias	5,17E-09	ACP5,AIM2,C3,C3AR1,CCL2,CCL20,CTSK,CXCL3,CXCL9,CYP1B1,ENO1,FABP3,FYB,GSTP1,HIF1A,IFIT3,IL13RA2,IL1B,ITGAM,MMP13,MMP3,MMP9,NPPA,OPTN,RCN3,RETN,RNF149,RUNX1,S100A10,SLPI,SNAP23,SOD2,SPP1,STK17B,TIMP1,TLR2,TLR3,TREM1,UCP3,VCAM1	CEBPB,EGR1,ERK1/2,HMGB1,IFNG,IRF1,JUN,NFKB1,NFKBIA,NFkB (complex),P38 MAPK,RELA,SB203580,SMAD3,SP1,STAT1,STAT3,TNF
CEBPA	0,282	transcription regulator	Activated	2,107		6,17E-09	ADIPOQ,AKR1B10,ALOX5AP,ANPEP,APLNR,C3,C3AR1,CCL20,CD14,CD3G,CHI3L1,CREG1,CSF3R,CXCR4,EEF1A2,EMCN,FASN,GSTP1,Hamp/Hamp2,HGF,HLA-B,HP,HSPA5,ITGAM,LGALS1,LPL,MMP13,NR4A2,PLOD2,PTGFR,PTPN3,PTX3,RETN,RGS2,SAA1,Saa3,SLC2A4,SOD2,SPP1,TANK,TIMP4,VCAN,VLDLR	ADIPOQ,Ap1,CEBPA,CREBBP,EP300,FOS,JUN,MED1,MYC,NFKB1,NFKBIA,NFkB (complex),NPM1,PPARA,PPARG,PPARGC1A,RELA,RXRA,SMAD3,SP1,STAT1,STAT3
Alpha catenin		group	Inhibited	-4,735	bias	7,86E-09	ADAMTS12,ADAMTS5,BGN,BIRC3,CTSB,CXCL6,FMNL2,IL1B,IL2RG,IL6ST,ITGAM,LUM,LYN,MMP13,MMP19,MMP9,PTX3,SAA1,Saa3,TIMP1,TNC,VCAM1,ZEB2	Alpha catenin,CREBBP,CTNNB1,JUN,NFKB1,NFKB2,NFKBIA,NFkB (complex),RELA,SMAD3,SMAD4,STAT1,TCF
IFNLR1	-0,480	transmembrane receptor				8,49E-09	CCL20,CCL3L1/CCL3L3,Ccl9,CLEC4D,CLEC4E,CXCL3,CXCL6,IFI44,IFIT1B,IFIT3,IL1B,LIF,SOD2,TLR2	CEBPA,IFNLR1,NFKB1,NFKBIA,NFkB (complex),RELA,SMAD3,STAT1,STAT3,STAT6
IFNAR1	1,170	transmembrane receptor		0,075	bias	1,09E-08	CCL20,CCL3L1/CCL3L3,Ccl9,CLEC4D,CLEC4E,CXCL3,CXCL6,CXCL9,HLA-B,IFI44,IFIT1B,IFIT3,IL1B,LIF,Ms4a4b (includes others),RTP4,SLFN12L,SOD2,TLR2,TLR3	CEBPA,CEBPB,EGR1,HMGB1,IFNAR1,IFNG,IL1B,IRF1,Interferon alpha,JUN,NFKB1,NFKBIA,NFkB (complex),RELA,STAT1,STAT3
E. coli B4 lipopolysaccharide		chemical toxicant	Activated	4,863	bias	1,15E-08	ADAMTS5,C2orf40,CA13,CASP8,CCL2,CCL20,CCL3L1/CCL3L3,Cd52,CXCL3,CXCL6,CXCL9,CYTH4,DDX58,EMB,FCER1G,Gp49a/Lilrb4,HGF,HLA-B,IFIT1B,IFIT3,IFITM2,IL1B,IL1R1,IL33,INPP5D,LCP1,LCP2,PTPN12,RPS25,RTP4,Slfn2,SOD2,TLR2,Trim30a/Trim30d,VCAM1,ZNF761	CREBBP,E. coli B4 lipopolysaccharide,IKBKB,IL10,IRF3,NFKB1,NFKB2,NFKBIA,NFkB (complex),RELA,SP1,STAT1,STAT3,TLR4,TNF
FOS	0,076	transcription regulator	Activated	2,344		1,24E-08	ACP5,ARPC5,C3AR1,CCL2,CD14,CHI3L1,CRABP2,CTSB,CTSH,DAPK2,EMB,ENO1,FOLR2,GAS5,GBA,GSTP1,HLA-B,HSD17B10,HSP90B1,HSPA5,IBSP,KLHL41,LPL,MMP13,MMP3,MMP9,MT1H,MYH6,NFE2L2,NPPA,NTS,PDPN,PGAM2,PMEPA1,PSMB3,PTP4A1,PTPN12,RBBP7,RBP1,RPS9,RUNX1,SELENBP1,SFRP2,SLPI,SNAP23,SNCG,SPP1,TGFBI,TIMP1,TREM1,TXN,UGCG,VCAM1	Ap1,CREBBP,EGR1,ESR1,ETS1,FOS,JUN,MYC,NFkB (complex),RELA,SMAD3,SP1,TP53
STAT1	0,982	transcription regulator		1,941	bias	1,36E-08	C3,CASP4,CASP8,CCL2,CCL3L1/CCL3L3,Ccl8,CD14,CLIC5,CSF3R,CXCL3,CXCL9,FCER1G,HIF1A,IFIT1B,IFIT3,IFITM1,IL1B,IL1R1,JAK2,MMP9,NPPA,Retnla,RUNX1,S100A10,Slfn1,SLFN12L,SLFN13,Slfn2,SLFN5,SOAT1,TBX21,TLR3,Wfdc17	Ap1,CEBPA,CEBPB,FOXO1,IFNG,IFNGR1,IRF1,JUN,MED1,NFKB1,NFKBIA,NFkB (complex),NOS2,RELA,SP1,STAT1,STAT3,STAT6
CEBPB	-0,089	transcription regulator	Activated	3,688	bias	1,58E-08	ADIPOQ,AKR1B10,ALOX5AP,APLNR,ARPP19,C3,CCL2,CCL3L1/CCL3L3,CCR5,CD14,CIRBP,CLEC4E,CSF3R,CTSC,CXCL3,CYB5A,EMCN,Hamp/Hamp2,HGF,HLA-B,HP,HSP90AA1,HSPE1,IFITM2,IL1B,LCP2,LEMD3,LYN,MBP,MMP13,MMP3,MSR1,PTGFR,RBBP7,Saa3,SERPINA1,SPP1,TIMP4,TM4SF1,TMEM176A,TMEM50B,VCAN,VLDLR	Ap1,CCR5,CEBPA,CEBPB,CREBBP,EP300,FOS,IL6,JUN,MYC,NFKB1,NFKBIA,NFkB (complex),PPARG,RELA,SP1,STAT1,STAT3
IL4	-0,313	cytokine		0,342		1,66E-08	ACP2,ACP5,ALOX5AP,ANXA2,ATP2A1,C3,C5AR1,CCL2,CCL20,CCL3L1/CCL3L3,CCR5,CD14,CLEC7A,CPEB3,CSF2RB,CSF3R,CTSC,CTSK,CXCL3,CXCL6,CXCL9,CXCR4,DDX42,EBNA1BP2,EIF4A1,EMR1,FCER1G,FCGR3A,Gp49a/Lilrb4,GPM6B,IFIT1B,IFIT3,IFNAR1,IL13RA2,IL1B,IL1R1,IL1R2,IL33,IL4R,JAK2,KLK3,LGALS1,LIF,LTC4S,MEFV,MMP3,MMP9,Ms4a4b (includes others),MSR1,PLSCR1,PNP,PSTPIP1,Retnla,S100A10,Saa3,SELL,SELP,Sirpb1a (includes others),SP…	Ap1,CEBPB,IFNG,IL10,IL13,IL4,IL6,IRF1,NFKB1,NFKBIA,NFkB (complex),RELA,STAT1,STAT3,STAT6
TGM2	0,398	enzyme	Activated	2,867		2,11E-08	ACTA1,BIRC3,C3,C5AR1,CCL2,CD300C,CD74,DAPK2,FARSB,FCER1G,GIMAP6,HIF1A,HLA-B,IFIT3,IL1B,ITGAM,MMP9,MYH7,NPC2,PLSCR1,SAMD9L,SDCBP,SELL,SELP,SLC16A1,SLFN5,SLPI,SPP1,TIMM8A,TYROBP	Ap1,CREBBP,FN1,JUN,NFKB1,NFKB2,NFKBIA,NFkB (complex),PPARA,PRKCA,RELA,SMAD3,STAT1,TGM2
phorbol myristate acetate		chemical drug	Activated	4,649		2,40E-08	ABCA1,ACSL4,ADAM9,AKR1B10,ARF4,BIRC3,C5AR1,CA11,CCL2,CCL20,CCL3L1/CCL3L3,CCR2,CD14,CKM,CXCL13,CXCL3,CXCR4,DES,EIF4A1,FAM13A,FCER1G,GNAI2,GSTP1,GTF2B,Hamp/Hamp2,HIF1A,HSPA5,IBSP,IL1B,IL2RG,INHBA,ITGAM,ITM2A,KLK3,LIF,LIPA,LPL,MEFV,MME,MMP13,MMP14,MMP19,MMP3,MMP9,MSR1,MYH1,NPM1,NPPA,NPR3,NPY,NR4A2,NTS,PDPN,PGAP1,PNP,PTGFR,RETN,RGS2,RNF4,RUNX1,S100A10,SELL,SELP,SERPINA1,SFRP2,SLC16A1,SLPI,SNCG,SOD2,S…	Ap1,CEBPB,EGF,EGR1,IL1B,IL6,JUN,MYC,NFKB1,NFKBIA,NFkB (complex),RELA,SMAD3,SMAD4,SP1,STAT3,STAT6,TGFB1,TNF,TP53,phorbol myristate acetate
salmonella minnesota R595 lipopolysaccharides		chemical - endogenous non-mammalian	Activated	4,405	bias	3,05E-08	CASP4,CCL2,CCL3L1/CCL3L3,Ccl8,CXCL13,CXCL3,CXCL6,IFIT1B,IL1B,MEFV,Ms4a4b (includes others),PILRA,Slfn1,SLFN12L,SLFN13,Slfn2,SLFN5,TLR2,TSC22D1,VCAM1	EGR1,HMGB1,IRF3,JUN,MAPKAPK2,NFKB1,NFKBIA,NFKBIB,NFkB (complex),P38 MAPK,RELA,SMAD3,SP1,STAT1,STAT3,TP53,ZFP36,salmonella minnesota R595 lipopolysaccharides
hydrogen peroxide		chemical - endogenous mammalian	Activated	3,758	bias	3,49E-08	ADAM9,ADIPOQ,ANXA2,ATP6V1A,ATXN7L3B,C1QTNF9,CCL2,CCL3L1/CCL3L3,CCR2,CCR5,CKMT2,CTSB,CTSS,CXCL3,CXCL6,CXCR4,DNAJB1,DUSP10,EEF1B2,FASN,HIF1A,HMGB1,IL1B,MB,MMP13,MMP3,MSR1,NFE2L2,NOL3,OAZ2,PDCD10,PDIA4,PFDN5,PKIA,PTX3,RCN1,RIOK3,RNF19B,SOD2,SPARC,SPP1,SRGN,TXN,UQCRH,VCAM1	Ap1,CEBPB,ERK1/2,HMGB1,IKBKB,NFKB1,NFKBIA,NFkB (complex),Pkc(s),RELA,SP1,STAT3,TNF,hydrogen peroxide,reactive oxygen species
rosiglitazone		chemical drug	Inhibited	-2,004		3,53E-08	ACO2,ACTA1,ADIPOQ,C1QA,C3,CCL2,CCL3L1/CCL3L3,Ccl8,CCR2,CKM,CLEC7A,Cox8b,CPT1B,CXCL9,EMR1,FASN,FGF13,GPAM,GPR65,HGF,HP,HSPA5,IL1B,ITGAM,KLK3,LPL,MMP9,MSR1,NPPA,NPY,PFKM,PLIN1,RETN,Retnla,Saa3,SLC2A4,SOAT1,SOST,TIMP1,TNC,TSC22D1,UCP3,VLDLR	Ap1,CEBPA,CTNNB1,D-glucose,JUN,LEP,NFKBIA,NFkB (complex),PPARA,PPARG,PPARGC1A,RELA,RXRA,SMAD3,SP1,STAT3,THRB,TNF,rosiglitazone
FAS	1,056	transmembrane receptor		-1,099		3,79E-08	ANXA2,BGN,BIRC3,CAMK2G,CASP8,CCL2,CCL20,CCL3L1/CCL3L3,CD300C,CD48,CXCL3,CXCL6,DUSP10,FSCN1,GNAI2,IL17RA,IL1B,IL1RAP,LUM,MEF2C,MME,MMP13,MMP9,NR4A2,OPTN,P2RX4,PSTPIP1,PTP4A1,PTX3,SELP,SLPI,SNTB2,SOD2,SPINK1,SPP1,STK17B,TAGLN2,TLR2,TNC,UGCG,VCAM1	Ap1,CREBBP,EGR1,FAS,IL1B,JUN,NFKB1,NFKB2,NFKBIA,NFkB (complex),RELA,STAT1,STAT3,TP53
lipid A		chemical toxicant	Activated	3,173	bias	4,05E-08	ABCA1,C2,C3,CCL2,CCL3L1/CCL3L3,CD14,CXCL3,IFIT1B,IL1B,LYN,M6PR,MSR1,TLR3	CEBPB,IFNG,IL6,IRF1,IRF3,NFKB1,NFKBIA,NFkB (complex),RELA,SMAD3,SP1,STAT1,STAT3,STAT6,TLR4,TNF,lipid A
TLR3	1,059	transmembrane receptor	Activated	3,772	bias	4,74E-08	ABCA1,AIM2,C3,CCL2,CCL20,CCL3L1/CCL3L3,CTSK,CXCL3,CXCL9,DDX58,Gp49a/Lilrb4,Hamp/Hamp2,IFI44,IFIT3,IFNAR1,IL1B,IL1R2,IL33,LIPA,MYD88,NPY,NTS,PTX3,Saa3,SLPI,TIMP1,TLR3,TNC,TREM1	CEBPB,HMGB1,IFNB1,IFNG,IL10,IRF1,IRF3,Interferon alpha,NFKB1,NFKBIA,NFkB (complex),RELA,SP1,STAT1,STAT3,TLR3,TNF
cholesterol		chemical - endogenous mammalian	Activated	2,516		5,84E-08	ABCA1,CCL2,CCR2,CCR5,CD14,CTSK,CYP7B1,DES,EMR1,FASN,GBA,HSP90B1,HSPA5,IL1B,ITGAM,LPL,MMP14,MPEG1,NR4A2,RPL36A/RPL36A-HNRNPH2,SAA1,Saa3,SLC2A4,TIMP1,UCP3,UQCRH,VCAM1	APOA1,APOE,CEBPB,CTNNB1,EGR1,IL1B,IL6,LDL,NFKB1,NFKBIA,NFkB (complex),RELA,SP1,STAT3,cholesterol
IFNB1	-0,439	cytokine		0,833		5,88E-08	ACP5,AGL,APOBEC1,CASP8,CCL2,CCR5,CD14,CLEC4E,COL12A1,CTSK,CXCL9,DDX58,Gzmf (includes others),Hamp/Hamp2,IFIT1B,IFIT3,IFITM1,IFNAR1,IL1B,IL1R1,LAMB1,MMP9,MYD88,Sirpb1a (includes others),SLC39A14,SLFN13,TIMP1,Tlr13,TLR3,TPM2,Trim30a/Trim30d	CEBPB,HMGB1,IFNB1,IL12 (complex),IL4,IL6,IRF1,Interferon alpha,NFKB1,NFKBIA,NFkB (complex),RELA,SMAD3,STAT1,STAT3,STAT4,STAT6
PLN	-0,220	transporter				5,90E-08	ACTA1,ALDOA,ANXA2,DES,ENO1,FABP3,GNAI2,HSP90B1,MYH7,MYL2,NPPA,PGAM2,RAB1A,VAMP2,VLDLR
INSR	0,918	kinase		-0,414	bias	5,94E-08	ACO2,ACSL4,ACTA1,C1QA,C2,Calm1 (includes others),CCL2,CKMT2,COX6A2,Cox8b,CPT1B,CTSB,CXCR4,CYP1B1,DES,FASN,HADHB,HSD17B10,Ifitm2,KCNJ15,LCP1,LGALS1,LTC4S,MMP9,MPEG1,MRPS21,MYH7,MYOM2,NDUFB9,NFE2L2,NPPA,RNF103,RNF4,RTN2,SKAP2,SLC2A4,TPM2,TSC22D1,UCP3,VCAM1,ZNRD1	ADIPOQ,D-glucose,IGF1R,INSR,JUN,MYC,NFKB1,NFKBIA,NFkB (complex),PPARA,PPARD,PPARG,PTK2,SMAD3,SP1,STAT3,fatty acid
pyrrolidine dithiocarbamate		chemical reagent	Inhibited	-3,261	bias	6,55E-08	BIRC3,CCL2,CCR2,CCR5,CXCL3,CXCL6,CXCL9,CXCR4,GNAI2,HIF1A,IL1B,MMP13,MMP14,MMP9,NPPA,SELP,SLC2A4,SOD2,TLR2,VCAM1	Ap1,CREBBP,EGR1,JUN,Jnk,NFKB1,NFKB2,NFKBIA,NFkB (complex),PPARG,RELA,SP1,STAT1,STAT3,TNF,TP53,pyrrolidine dithiocarbamate
CSF1	-0,087	cytokine	Activated	2,424	bias	8,98E-08	ACP5,CCL2,CCR5,CTSK,CXCL3,CXCL6,FCER1G,FCGR3A,FOLR2,HSP90B1,HSPA5,IL1B,IL6ST,ITGAM,MMP9,MSR1,Retnla,RUNX1,SFRP1,Sirpb1a (includes others),SLFN12L,TLR1,TLR2,TPT1,VCAM1	CEBPB,CSF1,CSF2,EGR1,HMGB1,IFNG,IL10,IL6,IRF1,NFKB1,NFKBIA,NFkB (complex),P38 MAPK,RELA,SMAD3,STAT1,STAT3
MYD88	1,488	other	Activated	4,766	bias	1,06E-07	CASP4,CCL2,CCL3L1/CCL3L3,CD14,CTSK,CXCL13,CXCL3,CXCL6,CXCL9,HLA-B,HP,IFIT1B,IL1B,INHBA,INPP5D,MEFV,MMP14,MMP9,Ms4a4b (includes others),MSR1,PILRA,SAA1,Saa3,SPP1,TIMP1,TLR2,TSC22D1,VCAM1	CEBPB,EGR1,IL1B,IL6,IRF3,JUN,MYD88,NFKB1,NFKBIA,NFkB (complex),RELA,SP1,STAT1,STAT3,TLR4,TNF
TNFRSF1A	0,207	transmembrane receptor	Activated	3,308		1,10E-07	BIRC3,CCL2,CCL20,CCL3L1/CCL3L3,CXCL13,CXCL3,IL1B,ITGAM,MMP13,MMP14,MMP9,NFE2L2,SAA1,Saa3,SELL,SELP,SOD2,TBX21,VCAM1	Ap1,EGR1,HMGB1,IL1B,MAP3K7,NFKB1,NFKB2,NFKBIA,NFkB (complex),RELA,SP1,STAT3,TNF,TNFRSF1A,Tnf (family)
sirolimus		chemical drug	Inhibited	-3,656	bias	1,25E-07	CCR5,CLIC1,CXCR4,DES,EIF4A1,ENO1,FASN,GSTP1,HGF,HIF1A,HLA-B,HMGB1,HSP90AA1,HSP90B1,HSPA5,IL4R,MAP4K5,MBP,MMP13,MMP14,MMP3,NPM1,NTS,PGAM2,PLIN1,PSMB1,PSMB3,PSMB6,PTP4A1,RPL18,RPL30,RPL8,RPS15,RPS3A,RPS9,S100A4,SAP18,SELL,SLC25A5,SLC2A4,TBX21,TPM3,VMP1	ATP,Ap1,CEBPA,FOXO1,HIF1A,HMGB1,Insulin,JUN,NFKBIA,NFkB (complex),PPARA,RELA,SP1,STAT3,cholesterol,dexamethasone,sirolimus
Fibrinogen		complex		1,890	bias	1,48E-07	CCL2,CCL3L1/CCL3L3,CXCL3,FCGR3A,IL1B,ITGAM,MMP14,SELP,TLR2	Ap1,CREBBP,Fibrinogen,JUN,NFKB1,NFKB2,NFKBIA,NFkB (complex),RELA,SP1,STAT1,STAT3,TP53,cholesterol
bleomycin		chemical drug	Activated	3,890	bias	1,57E-07	CCL2,CCL3L1/CCL3L3,Ccl8,Ccl9,CCR2,CCR5,CTSK,CTSS,FAP,IL13RA2,IL1B,IL4R,MMP14,MMP9,Retnla,S100A4,Saa3,SFRP1,SPP1,STK17B,TIMP1,TIMP4,Tlr13,TLR2	CEBPB,EGR1,IFNG,IL4,IRF1,JUN,NFKBIA,NFkB (complex),RELA,SIRT1,SMAD3,SMAD4,SP1,STAT1,STAT3,STAT6,TGFB1,TNF,bleomycin
PSEN1	0,488	peptidase		-0,680		1,77E-07	ACO2,ACTA1,ALDOA,ARF4,ATOX1,ATP1A2,ATP6V1A,C1QA,C3,C3AR1,CAP1,CCL3L1/CCL3L3,CCR5,CD74,CKB,CTSC,CTSS,CTSZ,CUEDC1,ENO1,EPM2A,GAS5,GPM6B,GSTP1,Hist1h2ab (includes others),HSP90AA1,HSPA5,HSPE1,IL1B,IMPACT,MBP,MME,MMP9,MSR1,PRDX5,PSTPIP1,TPM2,TPM3,TPT1,TXN,UQCRH,VAMP2	APP,Ap1,EGR1,FOS,JUN,MYC,NFE2L2,NFKB1,NFKBIA,NFkB (complex),PPARG,PSEN1,SOD1,SP1,STAT3,TP53
TCR		complex		1,797	bias	2,21E-07	AIM2,CCL3L1/CCL3L3,CCR2,CCR5,CTSB,CXCL13,CXCL9,CXCR4,DDX58,EBNA1BP2,HIF1A,HSP90B1,HSPA5,IFI44,IFIT3,IFNAR1,IL4R,LCP2,LIPA,LSM3,MYD88,NHP2,NOP58,P4HB,PDIA4,RUNX1,SDCBP,SELL,SNRPD3,SPP1,TBX21,TLR3,TSC22D1,VAV1	Ap1,CEBPA,CEBPB,IFNG,IL2,IRF1,NFKB1,NFKBIA,NFKBIB,NFkB (complex),Pkc(s),RELA,SOCS1,SP1,STAT1,STAT3,STAT4,TCR
N-acetyl-L-cysteine		chemical drug	Inhibited	-2,272		2,32E-07	ACTA1,CASP4,CCL2,CCL20,CCR2,CCR5,CXCL3,CXCR4,FASN,GNAI2,GSTP1,HIF1A,HSPA5,IL1B,ITGAM,LPL,MMP9,MSR1,NFE2L2,NPPA,SELP,SLC2A4,SOD2,SPP1,VCAM1	CEBPB,IL6,JUN,N-acetyl-L-cysteine,NFKB1,NFKBIA,NFkB (complex),RELA,SMAD3,SMAD4,SP1,STAT1,STAT3,STAT6,TGFB1,TNF,TNFRSF1A
STAT6	0,136	transcription regulator		0,566		2,45E-07	ACP5,CCL20,CCL3L1/CCL3L3,CCR5,CTSB,CTSS,CXCL3,FCER1G,FCGR3A,Gp49a/Lilrb4,GPM6B,IFIT3,IL13RA2,IL33,IL4R,LIF,MMP14,MMP9,Ms4a4b (includes others),PLSCR1,Retnla,S100A10,SELENBP1,SELP,SERPINA1,TBX21,Trim30a/Trim30d,VCAM1	Ap1,CEBPB,IFNG,IL10,IL13,IL4,IRF1,NFKB1,NFKBIA,NFkB (complex),RELA,SP1,STAT1,STAT3,STAT6,TNF
1,2-dithiol-3-thione		chemical reagent	Activated	4,158	bias	2,50E-07	AKR1B10,ALDOA,CA11,Cml1,CREG1,DNAJB9,GSTM5,GSTP1,HSP90AA1,HSP90B1,LPL,M6PR,NFE2L2,P2RX4,PDIA4,PDIA6,PPIB,PSMB1,PSMB3,PSMB6,PSMD14,RBBP7,RPL18,SAA1,SEC61A1,SLC35B1,SOD2,TBRG1,TXN	1,2-dithiol-3-thione,NFE2L2,RELA
CpG oligonucleotide		chemical drug	Activated	4,317	bias	2,74E-07	ABCA1,C2,CASP4,CCL3L1/CCL3L3,Ccl9,CD14,CLEC4D,CLEC4E,IL1B,IL33,INPP5D,LYN,M6PR,MMP13,MSR1,PTPN12,SOD2,TLR2,Trim30a/Trim30d	Ap1,CEBPB,CpG oligonucleotide,HMGB1,IFNG,IRF1,JUN,MAPK8,MYD88,NFKB1,NFKBIA,NFkB (complex),RELA,SMAD3,SMAD4,SP1,STAT1,STAT3,STAT6,TGFB1,TNF
IL18	0,473	cytokine	Activated	2,800	bias	3,14E-07	ACTA1,ADAMTS5,ADIPOQ,CCL2,CCL20,CCL3L1/CCL3L3,CCR5,CXCL3,IL1B,INPP5D,ITGAM,MMP13,MMP3,MMP9,NPPA,SELL,SPP1,TBX21,TIMP1,VCAM1	CEBPA,CEBPB,EGR1,ERK1/2,HMGB1,IL18,IL1B,NFKB1,NFKBIA,NFkB (complex),P38 MAPK,RELA,SMAD3,SP1,STAT1,STAT3,TNF
GAPDH		enzyme		-1,726		3,26E-07	C2,CCL2,CCL20,ENO1,ENPP1,FCER1G,IFITM1,IFITM2,KLK3,SPP1
Cg		complex	Activated	3,478	bias	3,39E-07	AKR1B10,APLNR,CCL2,CXCL3,CXCR4,DMD,EMB,EMCN,HIF1A,HLA-B,IFIT3,IL13RA2,IL1B,IL1R2,IL33,IL4R,INHBA,LIF,MMP19,MMP9,NPR3,PAPPA,PKIA,PTGFR,PTX3,RGS2,RUNX1,S100A10,Saa3,SMURF2,SPP1,TGFBR1,TIMP1,TIMP4,TM4SF1,VCAN,Zfp932 (includes others)	Ap1,CEBPB,CREBBP,Cg,EGR1,ERK1/2,ESR1,ESR2,JUN,NFKB1,NFKBIA,NFkB (complex),RELA,SMAD3,SP1,STAT1,STAT3,progesterone,prostaglandin E2
indomethacin		chemical drug		0,147		3,48E-07	ADAMTS5,ANXA2,Bex1,BIRC3,CAPN6,CCL2,CCL3L1/CCL3L3,CD14,CSF2RB,CXCR4,FASN,FGF7,GAS5,GBA,HGF,HIF1A,IL1B,IL1R1,ITGAM,LPL,MMP14,NPPA,P4HB,RCN1,S100A10,SELL,SPP1,TIMP1,VCAN	Ap1,CSF2,EGF,EGR1,IGF1,IL1B,JUN,MYC,NFKB1,NFKBIA,NFkB (complex),RELA,SP1,STAT1,STAT3,TP53,indomethacin,prostaglandin E2
progesterone		chemical - endogenous mammalian		0,711		3,52E-07	ACP5,ACTA1,ADH5,ADIPOQ,ATP1A2,ATP6V1B2,BMP2K,C3,C5AR1,CA3,CCL2,CCR2,CCR5,CSF3R,CXCR4,CYP1B1,ENPP1,GPAM,HGF,HIF1A,IL13RA2,INHBA,KLK3,LGALS1,LIF,LMO7,LPL,MBP,MMP13,MMP3,MMP9,MYD88,MYO1D,NDRG2,NPY,P2RX4,PDPN,PLA2G7,PRSS35,PTBP3,PTX3,RBP1,RETN,SOD2,SPINK1,SPP1,TGFBI,TGFBR1,TIMP1,UGCG	Ap1,CEBPA,CEBPB,FOXO1,IL1A,IL6,Insulin,JUN,NFKB1,NFKBIA,NFkB (complex),PPARA,RELA,SMAD3,SMAD4,STAT1,STAT3,STAT6,TGFB1,progesterone
IRF3	-0,528	transcription regulator	Activated	2,129	bias	3,57E-07	ADAM9,BIRC3,CCL2,CCL3L1/CCL3L3,CXCL9,DDX58,Hamp/Hamp2,IFI44,IFIT1B,IFIT3,IFITM2,IL1B,MMP3,MMP9,Ms4a4b (includes others),NRAP,PLAC8,PNP,SAMD9L,SAP30,Slfn1,Trim30a/Trim30d	HIF1A,IFNA2,IFNB1,IRF1,IRF3,IRF7,JUN,NFKB1,NFKBIA,NFkB (complex),RELA,SMAD3,SPI1,STAT1,STAT3,STAT6
CCL13	1,204	cytokine	Activated	2,909		3,62E-07	ADIPOQ,CCL3L1/CCL3L3,Ccl9,CCR2,CD14,CTSB,CTSK,CXCL3,HGF,IL1B,LPL,SLC2A4,VCAM1	CCL13,CCR2,CEBPB,EGR1,IFNG,IL1B,IL6,IRF1,NFKB1,NFKBIA,NFkB (complex),RELA,SMAD3,SP1,STAT1,STAT3,TNF
APP	0,637	other	Activated	3,458		3,88E-07	ABCA1,ACO2,ACTA1,ACTN2,ALDOA,ARF4,ARL6IP5,ATOX1,ATP1A2,ATP6V1A,C3,CAP1,CCL2,CCL20,CCL3L1/CCL3L3,CCR5,CD74,CDH5,CKB,CLIC1,CRABP2,CSF2RB,CSNK2A2,CTSB,CXCL3,CXCR4,DDAH1,ENO1,EXT1,FABP3,FAP,GPM6B,GSTP1,Hist1h2ab (includes others),HMGB1,HSP90AA1,HSPA5,HSPE1,IL1B,IL6ST,INHBA,ITGAM,KLK3,MBP,MME,MMP14,MMP3,MMP9,MSR1,NENF,NPY,NR4A2,PRDX5,SOD2,SSRP1,TLR2,TLR3,TPM2,TPM3,TPT1,TXN,UQCRH,VAMP2,VCAM1,VCAN	APP,Ap1,CEBPB,EGR1,ERK1/2,IL1B,IL6,JUN,Jnk,NFKB1,NFKBIA,NFkB (complex),PPARG,PSEN1,RELA,STAT3
LEPR	-0,513	transmembrane receptor		0,346		4,05E-07	ADIPOQ,CASP8,CCL3L1/CCL3L3,EMR1,FASN,FYB,GPAM,Hist1h2ab (includes others),IL1R2,ITGAM,LGMN,LIF,LPL,MBP,MMP13,MMP14,MMP19,MMP3,NPY,RETN,SLC2A4,STK17B,TIMP1,TNPO3	ADIPOQ,Ap1,CEBPA,CTNNB1,Ins1,JUN,LEP,LEPR,NFKB1,NFKBIA,NFkB (complex),PPARA,PPARG,RELA,SP1,STAT3,TNF,cholesterol
BID	-0,280	other	Activated	2,828	bias	4,43E-07	C3AR1,C5AR1,CTSB,CTSH,CTSK,CTSS,IL1B,TIMP1	BAX,BID,EGR1,IL1B,NFKBIA,NFkB (complex),RELA,STAT3,TP53
AGT	-0,726	growth factor	Activated	2,725		4,48E-07	ACTA1,ADAMTS5,ADIPOQ,BGN,Calm1 (includes others),CASP8,CCL2,CCL3L1/CCL3L3,CRABP2,CTSS,CXCL3,EBP,EMR1,FASN,FGF13,FGF7,GSTM5,GSTP1,HGF,HIF1A,IL1B,IL6ST,LAMB1,LIF,MAD2L1,MMP9,MSR1,MYH6,MYH7,NPPA,NPR3,NPY,NR4A2,PTGFR,RGS2,SELL,SOD2,SPP1,SPTSSA,TGFBR1,TIMP1,UGCG,VCAM1,ZEB2	AGT,ANGPT2,Ap1,CEBPB,EGR1,IL1B,IL6,JUN,NFKB1,NFKBIA,NFkB (complex),PI3K (complex),RELA,SP1,STAT3,TNF
MYOD1	-0,764	transcription regulator	Inhibited	-2,439		4,64E-07	ACTA1,ALDOA,ASB2,ATP2A1,ATP7A,CKM,DES,DMD,GMFG,HRC,Ldb3,MEF2C,MYH4,MYH7,Pdlim3,PFKM,PNP,RUNX1,RYR1,SCN4A,SLC2A4,TNNC2,TNNI2,TNNT1,TNNT3,UCP3	HDAC5,MEF2,MEF2A,MEF2C,MYOD1,PPARG,PPARGC1A,SMARCA4,TP53,USF1,lipid
IL17A	-0,252	cytokine	Activated	3,923	bias	4,75E-07	C3,CCL2,CCL20,CD14,CXCL13,CXCL3,CXCL6,CYP7B1,HEXB,HMGB1,IFIT1B,IL17RA,IL1B,MMP13,MMP3,MMP9,PTGFR,Retnla,Saa3,SELP,TIMP1,TIMP4,VCAM1	CEBPB,EGR1,ERK1/2,IFNG,IL17A,IL1B,IRF1,NFKB1,NFKBIA,NFkB (complex),RELA,SP1,STAT1,STAT3,TNF,TP53
ADIPOQ	-1,051	other		0,827		5,08E-07	ACTA1,ADIPOQ,CCL2,CCL20,CXCL3,CXCL9,FABP3,FASN,IL4R,LPL,MMP13,MMP3,MSR1,PRDX5,SLC2A4,SOAT1,SOD2,TIMP1,UCP3,VCAM1	ADIPOQ,CEBPB,IFNG,IL6,IRF1,JUN,NFKB1,NFKBIA,NFkB (complex),PPARA,PPARG,RELA,SP1,STAT1,STAT3,TNF,oleic acid
NFE2L2	1,646	transcription regulator	Activated	3,420	bias	5,54E-07	AKR1B10,ALDOA,CA11,Calm1 (includes others),Cml1,CREG1,CXCL3,CXCL6,EMCN,FGF13,GNAI2,GSTM5,GSTP1,HSP90AA1,HSP90B1,IFRD1,IL1B,KLK3,LPL,M6PR,MEF2C,NFE2L2,P2RX4,PDIA4,PDIA6,PKIA,PPIB,PSMB1,PSMB3,PSMB6,PSMD14,RBBP7,RPL18,SAA1,SEC61A1,SLC35B1,SOD2,TBRG1,TXN,UGDH,VCAM1	CREBBP,IL8,NFE2L2,NFKB1,NFKB2,NFKBIA,NFkB (complex),RELA,STAT3
IL1A	-0,329	cytokine	Activated	3,301	bias	5,88E-07	ADAMTS5,BIRC3,CCL2,CCL20,CCR2,CXCL3,FGF7,Hamp/Hamp2,IL1B,IL1R2,INHBA,LIF,MMP13,MMP14,MMP3,MMP9,NPY,PTX3,SAA1,Saa3,SERPINA1,SOD2,SPARC,SPP1,TLR2,VCAM1	CEBPB,IL1A,IL6,JUN,NFKB1,NFKBIA,NFkB (complex),RELA,SP1,STAT1,STAT3,TNF,TNFRSF1A,TP53
Tgf beta		group	Activated	2,789		6,02E-07	ABCA1,ACP5,BGN,CASP8,CCL2,CCL3L1/CCL3L3,CCR2,CTSK,CXCR4,HNRNPAB,IL1B,INPP5D,LIF,MMP13,MMP3,MMP9,NR4A2,PMEPA1,RUNX1,SLFN12L,SPARC,SPP1,TBX21,TGFBI,TIMP1,TLR2,TREM1,VCAM1	EGR1,ERK,FOSL1,HMGB1,JUN,NFKB1,NFKBIA,NFkB (complex),P38 MAPK,RELA,SMAD3,SMAD4,SP1,STAT1,STAT3,STAT6,TGFB1,TNF,Tgf beta
SPI1		transcription regulator	Activated	2,527		6,20E-07	ACP5,CD14,CHI3L1,CSF2RB,CSF3R,CTSK,CTSS,CXCL9,EMR1,FCER1G,IFIT1B,IL1B,IL1R2,ITGAM,KLK3,MBP,MEF2C,MME,RPL18,SPP1,TLR2,TREM1,VAV1	Ap1,CEBPB,EGR1,FOS,IL1B,IL6,IRF1,IRF8,JUN,MYC,NFKB1,NFKBIA,NFkB (complex),RELA,RNA polymerase II,SP1,SPI1,STAT1,STAT3,TNF
CSF2	-0,668	cytokine	Activated	5,146	bias	6,92E-07	ABCA1,ACP5,ALOX5AP,BIRC3,C3,C5AR1,CCL2,CCL3L1/CCL3L3,Ccl8,CCR5,CD14,CD74,CDC123,CLEC7A,CSF2RB,CTSC,CXCL9,CXCR4,EFEMP2,FOLR2,HGF,HMGB1,IFITM2,IL1B,IL1R1,INHBA,INPP5D,ITGAM,JAK2,KIF11,LCP1,MME,MMP14,MMP9,NR4A2,Saa3,Slfn2,SNAP23,SOD2,SPP1,TLR1,TLR2,TPT1,TREM1	CEBPB,CSF2,IFNG,IL10,IL4,IL6,IRF1,NFKB1,NFKBIA,NFkB (complex),RELA,SP1,STAT1,STAT3,STAT6,TNF
Retnlb	-0,098	other	Activated	3,337	bias	7,56E-07	CCL2,CCL3L1/CCL3L3,Ccl8,Ccl9,CCR2,CCR5,FAP,IL1B,IL4R,Retnla,Saa3,SFRP1,STK17B,TIMP1,Tlr13,TLR2
CEBPD		transcription regulator	Activated	2,621		7,56E-07	ALOX5AP,C3,CCL20,CCL3L1/CCL3L3,CD14,CSF3R,CXCL3,HGF,HP,IL1B,ITGAM,MBP,MMP13,MMP3,Saa3,VLDLR	Ap1,CEBPB,CEBPD,IL6,NFKB1,NFKBIA,NFkB (complex),PPARG,PTGS2,RELA,STAT3,TP53
TLR4	0,792	transmembrane receptor	Activated	4,383	bias	7,77E-07	ACTA1,C3,CCL2,CCL3L1/CCL3L3,CCR5,CD14,CTSK,CXCL3,CXCL6,CXCL9,Gp49a/Lilrb4,HHEX,IFIT1B,IFIT3,IFITM2,IL1B,INHBA,ITGAM,LTC4S,MMP9,MYD88,RILPL1,SAP30,SELP,SLFN12L,SPP1,TLR2,TLR3,TREM1,TSC22D1,VCAM1,Wfdc17	Ap1,CEBPA,HMGB1,IRF3,IRF7,MAPKAPK2,MYD88,NFKB1,NFKBIA,NFKBIB,NFkB (complex),RELA,STAT1,STAT3,TICAM1,TLR4,ZFP36,lipopolysaccharide,lipoteichoic acid
Tnf (family)		group	Activated	3,094	bias	8,31E-07	ADAMTS5,ADIPOQ,BIRC3,C3AR1,CCL2,CCR5,CXCL3,CXCL9,IL1B,IL1R1,IL33,INHBA,LIF,MMP13,MMP3,MMP9,SAA1,Saa3,SELL,TLR2,VCAM1	CEBPB,HMGB1,IL1,IL6,MAP3K7,NFKB1,NFKBIA,NFkB (complex),RELA,SP1,STAT3,TNFRSF1A,Tnf (family)
CD44	0,560	enzyme	Activated	2,916	bias	8,68E-07	BGN,BIRC3,CCR2,CCR5,CDH5,CLEC7A,CTSK,CXCL6,CXCL9,EMR1,FASN,IL1B,IL1R2,LGALS1,MMP13,MMP14,MMP3,MMP9,MYO1B,PMEPA1,SELL,SPP1,TPM2,VCAM1	Ap1,CD44,CEBPB,CTNNB1,EGR1,ERK,FOSL1,IL10,IL1B,IL6,NFKB1,NFKBIA,NFkB (complex),RELA,SMAD3,SP1,STAT3,hyaluronic acid
mir-223		microRNA		1,809		9,33E-07	APOBEC1,BST1,Cd33,CLEC4E,GPR65,GSTM5,LPL,MEF2C,MMP13,MREG,MT1H,MYO1D,NDRG2,PGAP1,SLC2A4,SOAT1,TGFBI,Tlr13
SMARCA4	0,128	transcription regulator		-1,342	bias	9,62E-07	ABCA1,ACTA1,ADIPOQ,ATP2A1,CCL2,CCR2,CD74,CKM,CTSB,CTSH,CTSS,DES,FCHSD2,FMO2,GSTP1,HEXB,HRC,IFITM1,IFITM2,KLK3,LGALS1,LUM,MEF2C,MT1H,NPC2,Pdlim3,PTP4A1,RETN,SKAP2,SLC2A4,SPP1,TNNC2,TNNI2,TNNT3	MEF2,MEF2A,MEF2C,MYC,MYOD1,NFKBIA,NFkB (complex),RELA,SMAD3,SMARCA4,TP53,USF1
KRT17	-0,783	other	Activated	3,162		1,07E-06	CCL3L1/CCL3L3,CCR5,CLEC7A,CXCL3,CXCL6,IL1B,MMP13,MMP3,MMP9,SPP1
troglitazone		chemical drug		-1,662		1,20E-06	ABCA1,ACTA1,ADIPOQ,AK2,ANXA2,ARF4,BIRC3,C3,CCL2,CKM,CPT1B,CXCL3,CXCL6,CXCL9,FABP3,FASN,GPAM,HGF,HMGB1,HSPA5,IFRD1,IL1B,ITM2A,KLK3,LPL,LTC4S,MME,MMP3,MMP9,MSR1,MT1H,NPPA,PLIN1,RETN,SLC2A4,SPP1,UCP3,USP13,VCAM1	ADIPOQ,D-glucose,JUN,NFKB1,NFKBIA,NFkB (complex),PPARA,PPARD,PPARG,PPARGC1A,RELA,RXRA,SMAD3,SP1,STAT3,TNF,fatty acid,troglitazone
IL5	-0,412	cytokine	Activated	4,155	bias	1,32E-06	ACP5,ALDOA,ANXA2,CASP4,CCL2,CCR5,CDC123,CRELD2,CSF2RB,CTSC,CXCR4,EBP,ENO1,GPAM,HIF1A,HSP90B1,HSPA5,IL1R2,ITGAM,LCP2,LMO7,LUM,MMP9,MYADM,PDIA6,S100A4,SAP30,SNAP23,SRI,STK39,TLR1	Ap1,CCL3,CEBPB,CSF2,EGR1,ERK1/2,IFNG,IL5,IRF1,JUN,NFKB1,NFKBIA,NFkB (complex),PI3K (complex),RELA,STAT1,STAT3
Ccl6	0,137	cytokine		1,671	bias	1,39E-06	CCL3L1/CCL3L3,CTSK,CTSS,MMP9,SERPINA1,TIMP4
nitrofurantoin		chemical drug	Activated	3,703		1,41E-06	ANXA2,C3,CAPN6,CCL3L1/CCL3L3,CCR2,CFI,CTSB,CTSS,CXCL3,FGF7,GAS5,GSTP1,HSPA5,IL1B,MMP14,RPS9,S100A10,SELENBP1,SERPINA1,SPINK1,SPP1,TIMP1,TXN,VCAM1
CD 437		chemical drug	Inhibited	-4,811	bias	1,59E-06	AK2,ALDOA,ARPC2,CLIC1,EIF4A1,ENO1,FSCN1,HMGB1,HSP90AA1,IMP3,LGALS1,LSM3,NDUFB9,NPM1,PSMB1,RPL36A/RPL36A-HNRNPH2,RPL8,RPS15,SAP18,SLC25A5,SNRPG,SRGN,SSR2,ST13,TXN,UGCG,UQCRH
vancomycin		chemical drug	Activated	2,274	bias	1,62E-06	ANXA2,Bex1,BIRC3,C3,CAPN6,CD14,FMO2,GAS5,GPX8,Ms4a6b,RCN1,S100A10,SOD2,SPP1,TIMP1,TMEM173
JUN	0,140	transcription regulator	Activated	2,685		1,62E-06	ACP5,ANXA2,BIRC3,C3AR1,CA3,CCL2,CD14,CHL1,CYP1B1,EIF4A1,FABP7,FOLR2,GSTP1,GTF2B,HLA-B,IBSP,IL1B,ITGAM,LIF,MBP,MMP13,MMP9,MSR1,NPPA,NRAP,NTS,PTX3,S100A10,SAA1,SNCG,SNRPG,SOD2,SPARC,SPP1,TIMP1,Tmsb4x (includes others),TNC,TXN,VCAM1	15-deoxy-delta-12,14 -PGJ 2,Ap1,ESR1,ESR2,ETS1,FOS,JUN,MYC,NFKB1,NFKBIA,NFkB (complex),PPARG,RELA,SP1,STAT1,STAT3,TNF
P38 MAPK		group		1,623	bias	1,62E-06	ABCA1,BGN,CCL2,CCL3L1/CCL3L3,CTSK,CXCL3,CXCL6,DES,HIF1A,HP,HSPA5,IL1B,INHBA,ITGAM,Ldb3,MEF2C,MMP13,MMP3,MMP9,MYH2,NPPA,PLA2G7,PTPN12,RBP1,RUNX1,RYR1,TBX21,TIMP1,TLR2,TNNC2,TNNT3,TREM1,VCAM1	Ap1,CEBPB,EGR1,ERK,ERK1/2,FOS,FOSL1,IL18,IL1B,JUN,NFKB1,NFKBIA,NFkB (complex),P38 MAPK,RELA,SMAD3,SP1,STAT3,Tgf beta
HRG	-0,359	other		1,667		1,65E-06	C1QA,CCL2,CD74,CXCR4,FCGR3A,MMP9,SPARC,SPP1,TIMP1	HMGB1,HRG,NFKB1,NFKBIA,NFkB (complex),RELA,SP1
CCR1	0,846	G-protein coupled receptor		1,195		1,65E-06	ACP5,ATP6V0D2,CCL3L1/CCL3L3,CTSK,CTSS,ITGAM,MMP9,SPARC,SPP1	Ap1,CCR1,CEBPB,EGR1,ERK,FOSL1,HMGB1,IFNG,IL13,IRF1,NFKBIA,NFkB (complex),P38 MAPK,RELA,SMAD3,SP1,STAT1,STAT3,STAT6,TNF
IKBKG	-0,036	kinase	Activated	2,540	bias	1,67E-06	ACTA1,C3,Ccl8,Ccl9,CTSB,CTSZ,CXCL3,CXCL6,CYP7B1,HLA-B,IFIT1B,IL1B,MT1H,MYH6,MYH7,NPPA,PTX3,Saa3,SFRP1,Slfn2	CHUK,CREBBP,IKBKB,IKBKG,NFKB1,NFKB2,NFKBIA,NFkB (complex),RELA,SMAD3,SP1,STAT3,TNF,TP53
LDL		complex	Activated	3,239		1,71E-06	ABCA1,C3,CASP8,CCL2,CCL20,CCR2,CDH5,CTSK,CXCL13,CXCL6,EMB,HIF1A,HSP90B1,HSPA5,IBSP,IFITM1,IL1B,MMP14,MMP3,MMP9,MSR1,NPC2,NR4A2,SELP,SOD2,TANK,TGFBR1,VCAM1	Ap1,CEBPA,EGR1,JUN,Jnk,LDL,NFKBIA,NFkB (complex),PPARG,Pkc(s),RELA,SIRT1,SP1,STAT1,STAT3,TNF,lipopolysaccharide
Immunoglobulin		complex	Inhibited	-2,093		2,01E-06	ANPEP,C3AR1,CCL2,CCR2,CSF2RB,CTSZ,CXCL3,CXCL9,CYP1B1,EXT1,FCER1G,FCGR3A,IL1B,INHBA,MEF2C,MMP9,PDIA6,PLSCR1,RGS2,RPS11,SOST,TBX21,TIMP1,TLR2,VCAM1,VCAN	EGR1,HMGB1,IL10,IL2,Immunoglobulin,NFKB1,NFKBIA,NFkB (complex),P38 MAPK,RELA,SMAD3,SP1,STAT1,STAT3,STAT4,TLR2,TNF
inosine		chemical - endogenous mammalian	Activated	2,729	bias	2,02E-06	ANXA2,C1QA,C2,C3,CCL3L1/CCL3L3,CRABP2,CXCL13,IFITM2,LCP1,Ms4a6b,NPC2,TIMP1
CTNNB1	0,658	transcription regulator	Activated	2,415	bias	2,31E-06	ADIPOQ,BCAP31,BGN,BTF3,CA3,Cd52,CRABP2,CTSZ,CXCL9,CYB5A,CYP7B1,ENPP1,FCER1G,GNG10,GPR137B,HHEX,HSPE1,IFITM1,IL1B,IL1R1,IMPDH2,KLK3,LAMB1,LIPA,LPL,MME,MMP14,MMP3,MMP9,MPEG1,NDRG2,PRSS35,RAI14,RCN1,RETN,S100A4,SAA1,Saa3,SEC61A1,SERPINA1,SFRP1,SLC26A2,SPP1,SYNM,TIMP1,TNC,TNIK,TSC22D1,UGCG,VAV1,VCAM1,VCAN	Alpha catenin,Ap1,CTNNB1,EP300,ERK,FOSL1,NFKBIA,NFkB (complex),RELA,SMAD3,SMAD4,SMAD7,SP1,STAT3,TCF,TNF
ESRRA	-0,708	ligand-dependent nuclear receptor		0,943	bias	2,34E-06	AGL,ALDOA,ATP6V0D2,CKB,COX6A2,Cox8b,CPT1B,CSRP2,CYB5A,ENO1,FABP3,LIPA,LPL,MINOS1,MYH6,MYH7,NDUFB5,PGAM2,PHKG1,PLIN1,PYGM,SPP1	ESR1,ESR2,ESRRA,FOXO1,NFkB (complex),PPARA,PPARD,PPARG,PPARGC1A,PPARGC1B,RELA,RXRA,SMAD3,SP1
TEAD1	-0,437	transcription regulator		-1,987	bias	2,42E-06	ACTA1,DES,MB,MYH1,MYH4,MYH6,MYH7
OSM	-0,517	cytokine	Activated	4,583		2,50E-06	ABCA1,ADAMTS5,ADH5,AKR1B10,ANXA2,ATP13A3,CASP4,CCL2,CCL20,CKM,CSNK2A2,CTSH,CXCL3,CYP1B1,Hamp/Hamp2,HGF,HIF1A,HLA-B,HP,HSPA5,IL1B,IL1R2,IL33,IL4R,IL6ST,LIF,MLLT11,MMP13,MMP3,MMP9,MYD88,PDPN,PTP4A1,RAP2A,RUNX1,SAA1,SELP,SERPINA1,SLC16A1,SLPI,SORD,SOST,TIMP1,TLR2,TLR3,TM4SF1,TNC,VCAM1	CEBPB,EGR1,ERK1/2,HMGB1,IL6,JUN,NFKB1,NFKBIA,NFkB (complex),OSM,P38 MAPK,RELA,SMAD3,STAT1,STAT3,Tnf (family)
MAP2K6	-0,307	kinase		0,853		2,54E-06	ACP5,ACTA1,BGN,CCL2,CKM,IL13RA2,MMP13,MMP3,MMP9,MYH1,MYH6,MYH7,NPPA,SLC2A4	Ap1,ERK,FOSL1,HDAC5,JUN,MAP2K6,MAP3K7,MAPK14,MEF2A,MEF2C,NFKB1,NFKBIA,NFkB (complex),PPARGC1A,RELA,SIRT1,SMAD3,SP1,STAT1,STAT3
mycophenolic acid		chemical drug	Activated	2,685	bias	2,73E-06	ANPEP,BIRC3,CCL2,CCL20,CXCL3,CXCL6,CXCR4,HSPA5,IL1B,INHBA,MME,MMP13,NPY,SOD2,UGCG	Ap1,CEBPA,EGR1,FOS,FOXO1,HMGB1,Insulin,JUN,MYC,NFKBIA,NFkB (complex),P38 MAPK,PPARA,SMAD3,SP1,STAT3,mycophenolic acid
PPARGC1A	-0,796	transcription regulator	Inhibited	-2,299	bias	2,80E-06	ADIPOQ,C3,CKMT2,CPT1B,FABP3,FASN,LIPA,LPL,MB,MBP,MYH1,MYH6,NDUFB5,PDK2,PNPLA2,PRDX5,PRKAA2,SLC2A4,SOD2,TXN2,UCP3	CEBPA,FOXO1,JUN,NR4A1,PPARA,PPARD,PPARG,PPARGC1A,RXRA,SIRT1,SMAD3,SP1,THRA,THRB
IL2	-0,092	cytokine	Activated	3,281	bias	2,85E-06	BIRC3,C3,CCL2,CCL3L1/CCL3L3,CCR2,CCR5,CD3G,CSF2RB,CTPS1,CTSC,CXCL3,CXCL9,CXCR4,CYTH4,DAPK2,EEF1E1,FCER1G,FGF7,HSP90B1,HSPA5,IL1B,IL1R1,IL1R2,IL2RG,IL4R,JAK2,LCP2,LGALS12,LIF,MME,MMP9,PNP,PSMB1,RGS2,S100A4,SELL,SNAP23,SPP1,STK17B,TBX21,TIMP1,TLR2,TNFAIP8,UBE2W,UMPS	CEBPB,CSF2,EGR1,IFNG,IL10,IL2,IL4,IL6,IRF1,NFKB1,NFKBIA,NFkB (complex),RELA,STAT1,STAT3,STAT6
IRF7	0,753	transcription regulator	Activated	3,463	bias	2,90E-06	CASP4,DDX58,Hamp/Hamp2,IFI44,IFIT1B,IFIT3,IFITM1,IFITM2,ITGAM,JAK2,Ms4a4b (includes others),NRAP,PLAC8,PLSCR1,RTP4,SAMD9L,SAP30,Slfn1,TNFAIP8,Trim30a/Trim30d	HIF1A,HMGB1,IFNA2,IFNB1,IRF1,IRF3,IRF7,Interferon alpha,JUN,NFkB (complex),RELA,STAT1,STAT3
EGF	-0,456	growth factor	Activated	3,520	bias	2,93E-06	ABI1,ACSL4,ACTN1,ANPEP,CCL20,CXCL13,CXCR4,FABP7,FASN,GSTP1,HGF,HIF1A,IL1B,IL1R1,IL1R2,INHBA,ITGAM,KLK3,LSM1,MAD2L1,MB,MMP13,MMP3,MMP9,NPPA,NR4A2,PDPN,PFKM,PLSCR1,PPIB,PTPN12,RUNX1,S100A10,S100A4,SERPINA1,SLC2A4,SPARC,SPP1,TIMP1,TNC,VAMP2,VCAM1,VCAN	Ap1,CTNNB1,EGF,ESR1,HMGB1,IL1,JUN,NFKB1,NFKBIA,NFkB (complex),PI3K (complex),PTEN,RELA,RUNX2,SMAD3,SMAD4,STAT3,STAT6,TGFB1
ERK		group	Activated	2,430	bias	3,04E-06	ABCA1,ACP5,ACTN1,ARPC2,BGN,CCL2,CTSK,CXCL6,IFNAR1,IL1B,ITGAM,LAMB1,LIF,MMP13,MMP14,MMP3,MMP9,NFE2L2,OSBPL10,SELL,SOST,TBX21,TIMP1,TNFAIP8,UGCG,VCAN	Ap1,CEBPB,CTNNB1,ERK,ERK1/2,MMP9,NFKB1,NFKBIA,NFkB (complex),RELA,SMAD3,SMAD4,SMAD7,SP1,STAT3,TNF,TNFRSF1A
E. coli B5 lipopolysaccharide		chemical - endogenous non-mammalian	Activated	4,644		3,23E-06	ADH5,BIRC3,CCL2,CCL20,CCL3L1/CCL3L3,Ccl9,CCR5,CSF3R,CXCL13,CXCL3,CXCL6,CXCR4,FASN,Hamp/Hamp2,IL13RA2,IL17RA,IL1B,IL1R1,IL1R2,IL1RAP,IL6ST,LIF,MMP13,MYD88,SELENBP1,SOD2,TGFBR1,TLR2,TLR3,TREM1	CEBPB,E. coli B5 lipopolysaccharide,EGR1,IFNG,IL10,IL1B,IL6,IRF1,NFKB1,NFKBIA,NFkB (complex),RELA,SP1,STAT1,STAT3,TNF
IL6R	0,087	transmembrane receptor	Activated	2,457	bias	3,34E-06	CCL2,CXCL3,CXCL6,HP,IL6ST,MMP13,MMP3,MMP9,NPY,SAA1,TIMP1,VCAM1	Ap1,CEBPA,CEBPB,EGR1,ERK1/2,ETS1,IL6,IL6R,LDL,NFKB1,NFKBIA,NFkB (complex),RELA,STAT1,STAT3,VEGFA
STAT5B	-0,438	transcription regulator		-0,877		3,47E-06	BIRC3,CASP4,CASP8,CCL3L1/CCL3L3,CKMT2,COX6A2,Cox8b,HEXA,MB,MYH1,MYH6,MYH7,MYL2,NOL3,NPPA,NR4A2,Retnla,SRP9,TANK,TCAP,TLR2,TNNT1,TPM3	JUN,NFKB1,NFKBIA,NFkB (complex),RELA,SMAD3,STAT1,STAT3,STAT5B,STAT6
methylprednisolone		chemical drug		1,471		3,54E-06	ABI1,ANPEP,ANXA2,Calm1 (includes others),CD74,CREG1,CROT,CTSC,CTSH,CTSS,CXCL3,DMD,FABP7,FGF7,FGR,GNAI2,GSTP1,HNRNPAB,HSD17B10,HSP90B1,IGSF6,IL1B,IL1R1,IL6ST,IMP3,JAK2,LIPA,LPL,MMP9,MYO1B,NFE2L2,NPM1,NPY,PKIA,PLAA,RGS2,RNF4,SERPINA1,SLC16A1,SLC39A1,SNAP23,SNX1,SORD,SPARC,SPINK1,TLR2,UCP3,UGCG,VCAM1,VMP1	Ap1,CEBPB,ESR1,IL6,JUN,NFKB1,NFkB (complex),RELA,STAT3,methylprednisolone
Interferon alpha		group	Activated	2,881	bias	3,54E-06	AIM2,C3,C3AR1,CASP8,CCL2,CCR5,CSF2RB,CXCL3,CXCL9,DDX58,FASN,HLA-B,IFIT1B,IFIT3,IFITM1,IFITM2,IFNAR1,IL17RA,IL1B,IL1R1,IL4R,IL6ST,ITGAM,MEFV,MMP3,MYD88,TBX21,TLR1,TLR2,TLR3,VCAM1	CEBPA,CEBPB,IFNB1,IFNG,IL10,IL4,IRF1,IRF3,Interferon alpha,NFKB1,NFKBIA,NFkB (complex),RELA,STAT1,STAT3,STAT6
N-nitro-L-arginine methyl ester		chemical drug	Activated	2,285		3,95E-06	ACTA1,ADIPOQ,BGN,CCL2,CCR2,CCR5,CXCL3,IL1B,MMP9,MYH7,NPPA,TIMP1,TLR2,UCP3,VCAM1	EGR1,HMGB1,JUN,N-nitro-L-arginine methyl ester,NFKB1,NFKBIA,NFkB (complex),P38 MAPK,RELA,SMAD3,SMAD4,SP1,STAT1,STAT3,STAT6,TGFB1,TNF,Tnf (family)
APOE	1,016	transporter		-1,780		4,13E-06	ABCA1,ADAMTS5,BGN,C5AR1,CCL3L1/CCL3L3,CCR5,CTSB,CTSK,CTSS,CXCL3,EMR1,IL1B,ITGAM,LIPA,LPL,M6PR,MMP3,MMP9,MSR1,MYO1B,PMEPA1,PTX3,SOD2,TIMP1,TPM2,VCAM1	APOE,Ap1,CD44,CEBPB,CTNNB1,EGR1,HMGB1,IFNG,IL6,IRF1,NFKB1,NFKBIA,NFkB (complex),P38 MAPK,RELA,SMAD3,SP1,STAT1,STAT3,TNF
lipoteichoic acid		chemical - endogenous non-mammalian	Activated	2,760	bias	4,24E-06	CCL2,CCR5,CD14,CXCR4,HIF1A,IL1B,MMP9,MYD88,NR4A2,SELP,TLR2,TLR3	CEBPB,IFNG,IL10,IL12 (complex),IRF1,IRF3,NFKB1,NFKBIA,NFkB (complex),RELA,SP1,STAT1,STAT3,STAT4,TLR4,TNF,lipoteichoic acid
D-glucose		chemical - endogenous mammalian		1,270		4,25E-06	ABCA1,ADIPOQ,ARF4,C3,CAP1,CCL2,COX6A2,CTSB,FASN,GPAM,HGF,HIF1A,HMGB1,HP,HSPA5,IL1B,IL6ST,LPL,MMP14,MMP9,MSR1,MT1H,NDUFB9,NFE2L2,NPY,NR4A2,PDIA4,PDIA6,PFKM,PPIB,PRKAA2,RETN,S100A4,Saa3,SEC61A1,SLC25A5,SLC2A4,SLC35B1,SOD2,SPP1,TIMP1,TLR2,VAMP2,VCAM1	Ap1,CEBPA,CTNNB1,D-glucose,FOXO1,Ins1,Insulin,JUN,LEP,NFKBIA,NFkB (complex),PPARA,PPARG,PPARGC1A,RELA,RXRA,SMAD3,SP1,STAT3,TNF
interferon beta-1a		biologic drug				4,43E-06	ALG5,CCR2,CCR5,CXCR4,DNAJB1,ENO1,FCER1G,FYB,GPR65,GSTP1,JAK2,LGALS1,MMP9,NDUFB2,NDUFB9,PFDN5,RPL18,SERPINA1,TLR1
NR4A1	0,150	ligand-dependent nuclear receptor		-0,759		4,61E-06	ACSL4,ADIPOQ,ALDOA,CRABP2,FASN,GSTM5,HIF1A,LPL,MMP9,NPY,NR4A2,PFKM,PGAM2,PHKA1,PHKG1,PYGM,SLC2A4,SOAT1,UCP3,VCAM1,Zfp932 (includes others)	CTNNB1,D-glucose,FOXO1,HIF1A,IRS1,JUN,NFKBIA,NFkB (complex),NR4A1,PPARA,PPARD,PPARG,PPARGC1A,RXRA,SP1,STAT3,THRA,THRB,fatty acid
tributyrin		chemical drug	Activated	3,058	bias	5,13E-06	BIRC3,CCL2,CCL20,CXCL3,CXCL6,CXCR4,HSPA5,IL1B,INHBA,MME,MMP13,SOD2,UGCG
curcumin		chemical drug	Inhibited	-2,925		5,30E-06	ABCA1,ADAMTS5,ADIPOQ,ATOX1,ATP1B2,BIRC3,CCL2,CLIC1,CXCL3,CXCR4,DNAJB1,EIF3H,GSTP1,HGF,HIF1A,HMGB1,HSP90B1,IL1B,LPL,MMP13,MMP14,MMP3,MMP9,NFE2L2,NPPA,RETN,SLC2A4,ST13,TGFBR1,TLR2,TPT1,VCAM1	Ap1,EGR1,IL1B,JUN,Jnk,NFKBIA,NFkB (complex),PI3K (complex),PPARA,PPARG,PPARGC1A,RELA,RXRA,SMAD3,SP1,STAT3,TNF,curcumin
BAX	0,633	transporter	Activated	2,173	bias	5,36E-06	CTSB,CTSH,CTSK,CTSS,DNAJB9,EDEM1,HLA-B,IFITM1,Ifitm2,MMP9,PDIA6,TIMP1	BAX,MYC,NFKBIA,NFkB (complex),RELA,SMAD3,TP53
Pam3-Cys-Ser-Lys4		chemical reagent	Activated	2,118	bias	5,57E-06	CASP4,CCL2,CCL3L1/CCL3L3,CCR2,CXCL13,CXCL3,CXCL6,IL1B,MMP3,MMP9,RGS2,TLR2,TLR3,Wfdc17	Ap1,CEBPB,EGR1,IFNG,IL1B,IRF1,JUN,MYD88,NFKB1,NFKBIA,NFkB (complex),Pam3-Cys-Ser-Lys4,RELA,SP1,STAT1,STAT3,TNF
ERBB3	-0,771	kinase		-0,406		5,61E-06	ACTA1,Actn3,ADAM9,BGN,CTSK,GAS5,Gzmf (includes others),HIF1A,HP,MMP3,SFRP1,SLPI,SPARC,TNC,TNNT3	Ap1,CTNNB1,EGFR,ERBB2,ERBB3,ERBB4,FOS,NFKB1,NFkB (complex),PPARG,SMAD3,SP1,STAT3
IGF1R	0,584	transmembrane receptor		-1,178		6,41E-06	ACTA1,ALDOA,CD300C,Cd33,CD48,CD53,COX6A2,Cox8b,DES,FASN,GTF2B,HIF1A,HSPA5,ITGAM,MYH7,MYOM2,NDUFB9,PDCD10,RAB1A,RBBP7,S100A4,SNCG,TGFBI,TPM2,TXN	HRAS,IGF1R,INSR,JUN,MYC,NFKBIA,NFkB (complex),RELA,SP1,STAT5B,TP53
LDLR	0,080	transporter		1,452		6,71E-06	ABCA1,APOBEC1,ATP7A,BGN,CCR2,CYP7B1,IL1B,LPL,MMP14,MMP9,MSR1,SPP1,VCAM1,VLDLR	APOA1,APOE,CTNNB1,EGR1,LDL,LDLR,NFKB1,NFKBIA,NFkB (complex),RELA,SP1,STAT3,TNF,cholesterol
ANGPT2	0,885	growth factor	Activated	2,430	bias	6,75E-06	ACTA1,CCL3L1/CCL3L3,EEF1B2,HIF1A,HSP90AA1,HSPA5,IL1B,MAP4K5,MMP9,MYH6,MYH7,NPPA,P4HB,PDIA6,RPA3,SOD2,ST13,VCAM1	ANGPT2,Ap1,CEBPB,EGR1,ERK1/2,HMGB1,JUN,NFKB1,NFKBIA,NFkB (complex),P38 MAPK,PI3K (complex),RELA,SMAD3,STAT1,STAT3,TP53
TEAD3	-0,023	transcription regulator				7,07E-06	ACTA1,DES,MYH1,MYH4,MYH7
STAT4	0,228	transcription regulator	Activated	2,144	bias	7,61E-06	ATP7A,C3,CCL2,CCR5,CXCL3,CXCL9,DAPK2,Dppa1,FCER1G,FSCN1,FYB,GAS5,HEXB,IFIT1B,ING2,ITIH5,Ms4a4b (includes others),PLAC8,PLOD2,RCN3,SELENBP1,SMURF2,TBX21,TIMP1,Trim30a/Trim30d,VAMP4,VLDLR	CEBPA,HMGB1,IL12 (complex),IL17A,IL4,NFKB1,NFKBIA,NFkB (complex),RELA,SP1,STAT1,STAT3,STAT4,STAT6,TNF
thioacetamide		chemical toxicant	Activated	3,353	bias	7,72E-06	ANXA2,Bex1,BGN,BIRC3,CAPN6,CD14,CKB,CPT1B,CSRP2,GAS5,HGF,Ifitm2,IL13RA2,IL1B,LGALS1,MMP13,MMP14,Ms4a6b,NFE2L2,NPY,PSMD10,RCN1,S100A10,SCN1B,SPARC,SPP1,TGFBR1,TIMP1,TMEM173	NFKBIA,NFkB (complex),RELA,SP1,STAT3,TNF,thioacetamide
chrysotile asbestos		chemical toxicant	Activated	2,758	bias	8,33E-06	Ccl9,CTSK,CTSS,CTSZ,IL1B,MMP13,MMP3,TIMP1	CCL13,CTNNB1,EGR1,ERK,FOSL1,IL1B,IL4,MMP9,NFKB1,NFKBIA,NFkB (complex),RELA,SMAD3,SP1,STAT1,STAT3,STAT6,chrysotile asbestos
ELANE	-0,654	peptidase		1,941		8,33E-06	CCL3L1/CCL3L3,CD14,CTSB,HSPA5,IL1B,MMP9,SERPINA1,SLPI	CEBPB,ELANE,ERK1/2,FOS,JUN,MAPK1,NFKB1,NFKBIA,NFkB (complex),PLAU,RELA,SFTPD,SP1,STAT1,STAT3,STAT4,TP53
MAPK14	-0,013	kinase		1,892	bias	8,35E-06	ABCA1,ACP5,ACTA1,CCL2,CKM,FASN,IL1B,MEF2C,MMP13,MMP3,MMP9,MYH6,NPPA,PSMD10,Slfn1,SLFN12L,Slfn2,SOD2,TBX21,TIMP1,TPM2	Ap1,CEBPA,EGR1,ERK,FOSL1,HMGB1,JUN,MAP2K3,MAPK14,MAPK8,NFKB1,NFKBIA,NFkB (complex),P38 MAPK,RELA,SMAD3,SP1,STAT1,STAT3,TP53
AGER	-0,049	transmembrane receptor		1,320		8,38E-06	CCL2,CCL3L1/CCL3L3,CKM,CTSK,CXCL3,IL1B,IL4R,LPL,MMP3,MMP9,TNC,VCAM1	AGER,Ap1,CEBPB,EGR1,ERK1/2,HMGB1,IL6,NFKB1,NFKBIA,NFkB (complex),P38 MAPK,PPARG,PTGS2,RELA,SMAD3,SP1,STAT3,TNF,TP53
Pro-inflammatory Cytokine		group	Activated	2,219	bias	8,38E-06	ENPP1,HP,HSPA5,LGALS1,MMP3,MMP9,NFE2L2,SELP,TIMP1,TLR2,VCAM1	Ap1,CEBPA,EGR1,FOXO1,HMGB1,IRF3,Insulin,JUN,MAPK8,NFKB1,NFKBIA,NFkB (complex),P38 MAPK,PPARA,Pro-inflammatory Cytokine,RELA,SMAD3,STAT1,STAT3,TLR4
15-deoxy-delta-12,14 -PGJ 2		chemical - endogenous non-mammalian		-1,062		9,42E-06	BIRC3,CCL2,CPT1B,CXCL13,CXCL9,DDX58,DNAJB1,GSN,GSTP1,HGF,IL1B,ITGAM,KLK3,MMP13,MMP3,MMP9,MSR1,NFE2L2,SLC2A4,SOAT1,SPP1,VCAM1	15-deoxy-delta-12,14 -PGJ 2,Ap1,EGR1,ESR1,FN1,JUN,Jnk,NFKB1,NFKBIA,NFkB (complex),PPARG,RELA,SMAD3,SP1,STAT1,STAT3,TNF
CD3		complex		-1,290	bias	9,51E-06	BIRC3,BZW1,C2,CASP8,CCL20,CCL3L1/CCL3L3,CCR2,CCR5,CD27,CD53,CD74,CLCN1,CNIH4,CXCR4,EBP,EEF1A2,EIF1B,FCER1G,FYB,HIF1A,HSP90AA1,HSP90B1,HSPA5,HSPE1,IFITM1,IL1B,IL1R1,IL1RAP,IL2RG,IL4R,JAK2,LCP1,LYN,MSR1,MT1H,NASP,NDUFB6,NFE2L2,NPM1,P4HB,PDIA4,PNP,PTP4A1,RBBP8,RNF103,RPL30,RPS3A,SLC25A5,SLPI,SRGN,SRSF7,TBX21,TLR2,VBP1	CD3,CEBPB,IFNG,IL10,IL2,IL6,IRF1,NFKB1,NFKBIA,NFkB (complex),RELA,STAT1,STAT3,STAT4,STAT6,TCR
tyrphostin AG 1478		chemical - kinase inhibitor	Inhibited	-3,426	bias	1,04E-05	CCL2,CXCR4,FAP,HIF1A,IL13RA2,ITGAM,MME,MMP13,MMP9,RUNX1,S100A10,VCAM1	Ap1,EGF,EGFR,FOS,JUN,MYC,NFKB1,NFKBIA,NFkB (complex),PI3K (complex),PRKCD,RELA,SMAD3,STAT1,STAT3,TP53,tyrphostin AG 1478
MIF	-0,500	cytokine		1,566	bias	1,04E-05	C3AR1,CCL2,CXCL3,FASN,HGF,IL1B,ITIH5,MMP13,MMP3,MMP9,TIMP1,VCAM1	Ap1,CEBPB,EGR1,ERK1/2,ESR1,HMGB1,IL17A,JUN,Jnk,MIF,NFKB1,NFKBIA,NFkB (complex),P38 MAPK,PPARG,RELA,SMAD3,STAT3
cyclosporin A		biologic drug		0,024		1,07E-05	ANXA2,Bex1,BGN,BIRC3,CAPN6,CCL2,CCL3L1/CCL3L3,CCR5,CD14,CLCN1,CXCL9,CXCR4,FASN,GAS5,HIF1A,HSP90AA1,HSPA5,IL1B,LYN,MMP14,MMP3,MMP9,Ms4a6b,MYH2,MYH4,MYH7,NDUFB6,NPPA,RNF103,S100A10,SDCBP,SELL,SPP1,SSR4,TBX21,TGFBR1,TIMP1,VCAM1	Ap1,CEBPB,EGR1,ERK1/2,HDAC5,HMGB1,JUN,Jnk,NFKBIA,NFkB (complex),P38 MAPK,PPARG,PTGS2,RELA,RNA polymerase II,SMAD3,STAT3,TP53,cyclosporin A,doxorubicin
EGFR	0,466	kinase		0,570		1,18E-05	ABI1,ACTA1,Actn3,CASP4,CCL2,CHI3L1,CTSK,FABP7,FAP,FGF7,GAS5,HIF1A,HP,IL13RA2,IL1B,KLK3,MME,MMP13,MMP3,MMP9,NPPA,RUNX1,SFRP1,SLPI,TNC,TNNT3,VCAN,YPEL5,ZEB2	Ap1,CEBPB,CTNNB1,EGF,EGFR,EGR1,ERBB2,ERBB4,ERK1/2,HMGB1,JUN,MYC,NFKB1,NFKBIA,NFkB (complex),P38 MAPK,PPARG,RELA,SMAD3,SP1,STAT3,TP53
IL17RA	1,156	transmembrane receptor		1,746	bias	1,22E-05	CCL20,CSF3R,CXCL3,CXCL6,IL1B,MMP13,MMP3,SELP	Ap1,CEBPB,EGR1,HMGB1,IL13,IL17A,IL17RA,IL6,MAP3K7,NFKB1,NFKBIA,NFkB (complex),P38 MAPK,RELA,SMAD3,STAT3,STAT6
HBB	-0,901	transporter	Activated	2,333	bias	1,35E-05	C1QA,CCR2,CCR5,CD74,CLEC7A,CXCL9,Hamp/Hamp2,IL1B,IL2RG,TLR2,VCAM1	Ap1,CEBPB,HBB,IL6,NFKB1,NFKBIA,NFkB (complex),RELA,STAT3,TNFSF12
INSIG1	0,147	other	Inhibited	-2,158	bias	1,36E-05	ABCA1,ACSL4,ALOX5AP,Ccl8,CCR5,CLEC4D,CLEC4E,CLEC7A,CXCL13,CXCL3,CXCL6,CXCR4,FASN,GPAM,LIPA,LPL,PLA2G7	INSIG1,NFkB (complex),RELA,SP1,STAT3,cholesterol
SELP	1,268	transmembrane receptor		1,769	bias	1,37E-05	BST1,CCL2,CCL3L1/CCL3L3,CXCR4,CYP1B1,IL1B,IL1R2,IL4R,SELP	CEBPA,CEBPB,IFNG,IL2,IL4,IL6,IRF1,NFKB1,NFKBIA,NFkB (complex),RELA,SELP,STAT1,STAT3,STAT4,STAT6,lipopolysaccharide
XBP1	0,301	transcription regulator	Activated	3,112	bias	1,47E-05	COG3,COPB1,DNAJB9,EDEM1,FASN,FKBP7,GOLGA4,HSP90B1,HSPA5,LMAN1,PDIA4,PDIA6,PPIB,RCN3,SEC61A1,SERPINA1,SRP9,SSR2,SSR4,STX5,TXN,VAMP2,VAMP4,VCAM1
Hbb-b2		other	Activated	2,333	bias	1,65E-05	C1QA,CCR2,CCR5,CD74,CLEC7A,CXCL9,Hamp/Hamp2,IL1B,IL2RG,TLR2	Hbb-b2,IL2,NFKB1,NFKBIA,NFkB (complex),STAT1,STAT4
U0126		chemical - kinase inhibitor	Inhibited	-2,571	bias	1,78E-05	ADIPOQ,APLNR,BIRC3,C3,CCL2,CCL3L1/CCL3L3,CDH5,CXCL3,CXCL9,CYP1B1,DDAH1,DUSP10,EEF1E1,EMR1,GSN,HIF1A,HSPA5,IL13RA2,IL1B,IL1R2,IL1RAP,INHBA,KLK3,LIF,LPL,MMP13,MMP3,MMP9,NNAT,NPPA,NPY,NR4A2,PLIN1,PTPN12,RUNX1,RXRG,SCN1B,SPP1,TGFBR1,TSC22D1,VCAM1	CEBPB,EGR1,ERK1/2,HMGB1,IKBKB,JUN,NFKB1,NFKBIA,NFkB (complex),P38 MAPK,RELA,SMAD3,SP1,STAT1,STAT3,TNF,U0126
Trolox C		chemical drug	Inhibited	-2,000		1,80E-05	CCL3L1/CCL3L3,HIF1A,MMP13,MMP9,UCP3	Ap1,CEBPA,CEBPB,EGR1,ERK1/2,FOXO1,GSK3B,HMGB1,Insulin,JUN,NFKB1,NFKB2,NFKBIA,NFkB (complex),P38 MAPK,PPARA,RAC1,RELA,SMAD3,STAT3,TP53,Trolox C
XDH	0,192	enzyme		0,686		1,84E-05	ABCA1,CCR5,CXCL3,CXCR4,DUSP10,HIF1A,IL1B,MMP14,SPP1	Ap1,CEBPB,EGR1,ERK1/2,HMGB1,IL1B,Jnk,NFKBIA,NFkB (complex),PPARG,Pkc(s),RELA,SP1,STAT3,XDH,curcumin
PLAU	0,780	peptidase		1,940		1,91E-05	C5AR1,CCL2,CCR5,CXCL3,HGF,HSPA5,IL1B,MMP9,NPY,Retnla,SLFN13,SLPI	Ap1,CEBPA,CEBPB,CREBBP,EGR1,ERK1/2,ESR1,NFKB1,NFKBIA,NFkB (complex),PLAU,PLAUR,RELA,SMAD3,SP1,STAT1,STAT3,STAT6
fenamic acid		chemical reagent	Activated	2,109	bias	1,97E-05	ANXA2,Bex1,BIRC3,CAPN6,CD14,GAS5,Ms4a6b,RCN1,S100A10,SELL,SPP1,TIMP1,TMEM173
vitamin E		chemical drug		-1,580	bias	2,10E-05	ACTA1,CCL2,Ccl9,CD53,Hamp/Hamp2,IL1B,LPL,MMP14,NPPA,SPP1,VCAM1	Ap1,EGR1,ESR1,IL1B,JUN,Jnk,NFE2L2,NFKBIA,NFkB (complex),PPARA,PPARG,PRKCA,RELA,SOD1,STAT3,TP53,vitamin E
forskolin		chemical toxicant	Activated	3,032		2,13E-05	ABCA1,ACP5,ACTA1,ACTN1,ADIPOQ,ALDOA,ARL6IP5,ATP6V0D1,ATP6V1A,ATP6V1B2,ATP6V1G1,CAP2,CASP4,Ccl9,CD14,CXCL13,CXCR4,CYP1B1,GSTM5,GSTP1,HIF1A,HP,IBSP,IL1B,INHBA,KLK3,LGALS12,MMP19,MMP9,MT1H,NOL3,NPC2,NPPA,NPY,NR4A2,PTP4A1,RGS2,RNF4,RPS11,RUNX1,S100A10,SLC2A4,SOD2,SPP1,TIMP1,TM4SF1,TPM2,TSHR,VCAN	AGT,Ap1,CEBPA,CEBPB,Cg,EGR1,ESR1,ESR2,FOXO1,Insulin,JUN,NFKBIA,NFkB (complex),PPARA,RELA,SMAD3,SP1,STAT3,TNF,forskolin,progesterone
SRF	-0,490	transcription regulator	Inhibited	-2,154		2,26E-05	ACTA1,ASB5,CAP1,CKM,CSRP2,CXCR4,DES,DMD,FAM63B,GSN,GSTM5,GTF2H5,Ldb3,MMP9,MYH1,MYH2,MYH4,MYH6,MYH7,MYL2,MYO1B,NPM1,NPPA,NR4A2,Saa3,SELP,SLPI,TCAP,TNC,TNNT1,TPM2,Vmn2r32 (includes others)	NFkB (complex),PTK2,SMAD3,SRF,STAT3
Ins1	-0,897	other		-0,595		2,26E-05	ADIPOQ,ATP1A2,CKM,Cox8b,CYB5A,FABP3,FASN,GSTP1,HP,IL1B,IL6ST,IMPDH2,LGALS12,LPL,MBP,MMP13,MMP3,NDUFB9,NPPA,NPY,PLIN1,PPIB,RETN,Saa3,SLC2A4,SOD2,SPARC,TBX21,TIMP1,TSHR,UMPS,VAMP2	ADIPOQ,Ap1,CTNNB1,D-glucose,Ins1,JUN,LEP,MAPK14,NFKB1,NFKBIA,NFkB (complex),PPARA,PPARG,RELA,SIRT1,SP1,STAT1,STAT3,TNF
IL17R		complex		1,741	bias	2,37E-05	CCL2,CCL20,CXCL3,CXCL6,MMP13,TIMP1	Ap1,CEBPB,CREBBP,EGR1,ERK1/2,HMGB1,IL17R,JUN,Jnk,NFKB1,NFKB2,NFKBIA,NFkB (complex),P38 MAPK,PPARG,RELA,SMAD3,STAT1,STAT3
TP53	0,456	transcription regulator		0,009		2,42E-05	ACO2,ACP2,ACTN1,ADH5,ANXA2,APOBEC1,APOBEC2,BIRC3,C2,CAP1,CASP4,CASP8,CCL2,CCL3L1/CCL3L3,CKB,CKM,COPB1,CSF3R,CTSB,CTSH,CTSK,CYB5A,ELF4,FABP3,FASN,GSN,GSTM5,GSTP1,HADHB,HIF1A,HLA-B,HMGB1,HSP90AA1,IL1B,INHBA,KLK3,LIF,MAD2L1,MAN2A1,MAP4K5,MB,MMP13,MMP3,MMP9,MT1H,NDRG2,NOL3,NPM1,NRAP,P2RX4,P4HB,PDIA6,PFKM,PHKG1,PLOD2,PMEPA1,PPP4R2,PTP4A1,PTPN12,Ptprv,RBBP7,RPS25,RPS27L,RUNX1,S100A4,SEC61A1,SELP,SHISA5…	CTNNB1,ERBB2,GSK3B,JUN,MYC,NFKB1,NFKB2,NFKBIA,NFkB (complex),PPARG,RELA,RNA polymerase II,SP1,STAT1,STAT3,TP53
erlotinib		chemical drug	Inhibited	-2,646		2,45E-05	CCL2,FAP,IL13RA2,IL1B,MME,MMP13,MMP3,Tmsb4x (includes others)	Ap1,CTNNB1,EGFR,ERBB2,ERK,FOS,FOSL1,NFKB1,NFkB (complex),PPARG,SMAD3,SP1,STAT3,erlotinib
camptothecin		chemical toxicant		1,976		2,55E-05	ALDOA,ANXA2,BIRC3,CAMK2G,CASP4,CASP8,CCL2,CCL20,CD300C,CD48,CD53,CXCL3,CXCL6,DUSP10,EEF1B2,FCHSD2,FSCN1,GNAI2,HLA-B,IL17RA,IL1B,IL1RAP,IMP3,LIMCH1,MEF2C,MMP9,NR4A2,OPTN,P2RX4,PLAC8,PSTPIP1,PTP4A1,PTX3,RCN1,RPA3,SAA1,SELP,SLC25A5,SLC2A4,SLPI,SNTB2,SOD2,SPINK1,SPP1,STK17B,TAGLN2,TGFBI,TLR2,UBE2A,UGCG,VCAM1	Ap1,GSK3B,JUN,NFKB1,NFKB2,NFKBIA,NFkB (complex),PRKCD,RELA,STAT1,STAT3,TP53,camptothecin
rotenone		chemical toxicant		-1,539		2,69E-05	BIRC3,DNAJB9,HIF1A,IL1B,ITGAM,MMP9,NR4A2,SELL,TIMP1,VCAM1	AGT,Ap1,EGR1,HMGB1,JUN,NFKB1,NFKBIA,NFkB (complex),P38 MAPK,PPARA,PPARD,PPARG,PTGS2,RELA,SMAD3,STAT1,STAT3,TP53,fatty acid,rotenone
Insulin		group		-1,162		2,90E-05	ACTA1,ADIPOQ,ALDOA,CA3,CCL2,COX6A2,FASN,GSTP1,HIF1A,HSPA5,KLK3,LGALS12,LPL,MMP13,MMP3,MMP9,NDUFB9,NPY,NR4A2,PDK2,PLIN1,PNPLA2,RETN,SLC25A5,SLC2A4,TBX21,TGFBI,TLR2,TSHR,VLDLR	Ap1,CEBPA,CTNNB1,D-glucose,FOXO1,IGF1,Insulin,JUN,LEP,NFKBIA,NFkB (complex),PPARA,PPARG,RXRA,SIRT1,SP1,STAT3,THRB
HDAC5	-0,466	transcription regulator		1,912		3,20E-05	ACTA1,CASP8,CD27,CKM,CPT1B,MEF2C,MYH7,NPPA,PYGM	HDAC5,MEF2,MEF2A,MEF2C,MYOD1,PPARGC1A,SMARCA4
IL15	-0,146	cytokine	Activated	2,336	bias	3,22E-05	CCL2,CCR2,CD53,CD74,CXCR4,EBP,FYB,HSPE1,IFITM1,IL1RAP,IL2RG,LIF,LYN,MT1H,MYD88,MYH1,MYH2,PDIA4,PNP,PTP4A1,RBBP8,RPS3A,SELL,SLC25A5,SRGN,SRSF7,TBX21,TIMP1,TLR2,TNNI2,TYROBP,VBP1,VCAM1	CEBPA,CEBPB,HMGB1,IFNG,IL15,IL2,IRF1,Immunoglobulin,JUN,NFKB1,NFKBIA,NFkB (complex),RELA,STAT1,STAT3,STAT4,STAT6
TGFBR2	0,009	kinase		0,707		3,23E-05	ALOX5AP,ATP1A2,BGN,CCT5,CD14,CXCL6,FGF7,HGF,IL1B,IL1R2,IL1RAP,MMP13,MMP3,MMP9,PDPN,SELP,SPARC,SPP1,SVEP1,TBX21,TGFBR1,TIMP1	Ap1,CTNNB1,FN1,FOS,IL13,NFKB1,NFKBIA,NFkB (complex),RELA,SMAD3,SMAD4,SMAD7,SP1,STAT3,STAT6,TGFB1,TGFBR2,Tgf beta
SPP1	1,536	cytokine	Activated	3,072		3,29E-05	ACP5,ADIPOQ,CCL2,CCL20,CXCL3,CXCL6,IL1B,MMP13,MMP14,MMP9,NDRG2,SPP1,TIMP1	Ap1,CEBPB,CTNNB1,ERK,ERK1/2,FOSL1,NFKB1,NFKBIA,NFkB (complex),RELA,SMAD3,SP1,SPP1,STAT3,TNF,TP53,hyaluronic acid
carbon tetrachloride		chemical toxicant	Activated	3,498	bias	3,33E-05	CA3,Calm1 (includes others),CCL3L1/CCL3L3,CCR5,DES,GSTP1,HGF,HSP90AA1,IL13RA2,IL1B,MMP13,MMP9,MT1H,NDRG2,PTP4A1,RBP1,SMURF2,SOD2,SORD,SPP1,TGFBR1,TIMP1,VCAM1	Ap1,CTNNB1,ESR1,JUN,NFE2L2,NFKBIA,NFkB (complex),PPARG,RELA,SMAD3,SMAD4,SMAD7,SOD1,SP1,STAT3,STAT6,TGFB1,TNF,TP53,carbon tetrachloride
PPP3CA	0,463	phosphatase				3,37E-05	C3,GSTP1,MAGT1,MYH1,NPPA,PDK2,PDPN,PRDX5,PTGFR,S100A4,SLC2A4,SPP1	FOXP1,JUN,NFKB1,NFKBIA,NFkB (complex),PPP3CA,RELA,STAT1
cisplatin		chemical drug	Activated	2,804		3,65E-05	ANPEP,ANXA2,Bex1,BHLHE41,BIRC3,CAPN6,CASP8,CCL2,CCR5,CD14,CD53,CPT1B,CTSB,CXCL3,CXCL9,EMR1,FASN,GAS5,Gp49a/Lilrb4,GSTP1,HIF1A,HMGB1,HSPA5,IFITM1,IL1B,IL4R,IL6ST,ING2,INPP5D,KLK3,LAMB1,LIPA,MAML2,MLF1,Ms4a6b,PDCD6,RCN1,RPS27L,RPS9,RUNX1,S100A10,SPP1,STK17B,TIMP1,Tmsb4x (includes others),TNFAIP8,TPM2,TSC22D1,UBE2A,VCAM1	CEBPB,ERK1/2,IL6,JUN,NFKB1,NFKBIA,NFkB (complex),RELA,SP1,STAT1,STAT3,TNF,TP53,cisplatin
enterotoxin B		biologic drug	Activated	3,029	bias	3,88E-05	CCL2,CCL3L1/CCL3L3,Ccl9,CSF2RB,CXCL13,CXCL3,CXCL6,CXCL9,CXCR4,IL1B,IL33,LIF,MYD88
cigarette smoke		chemical toxicant	Activated	2,571	bias	3,91E-05	AKR1B10,CCL3L1/CCL3L3,CCT5,CKB,CXCL3,CYP1B1,EMCN,GSTM5,GSTP1,HIF1A,HSP90AA1,MMP3,MMP9,NFE2L2,P2RX4,PDK2,PTP4A1,SOD2,TGFBR1,TIMP1,Tmsb4x (includes others),UGDH	Ap1,CEBPB,EGR1,ERK1/2,ESR1,FOS,GPX1,JUN,NFE2L2,NFKBIA,NFkB (complex),RELA,SIRT1,SP1,STAT3,cigarette smoke
RELA	-0,256	transcription regulator	Activated	3,755	bias	3,93E-05	BIRC3,CASP8,CCL2,CCL20,CHI3L1,CTSB,CXCL3,CXCL6,CXCL9,CXCR4,HIF1A,HLA-B,IFIT1B,IL1B,INPP5D,LTC4S,LUM,LYN,MMP9,Pla2g2a,PTX3,SAA1,Saa3,SELP,SLC2A4,SOD2,TANK,Tlr13,TLR2,TREM1,VCAM1	Ap1,CEBPA,CEBPB,IL6,IRF1,JUN,NFKB1,NFKB2,NFKBIA,NFkB (complex),PPARG,RELA,SP1,STAT1,STAT3,TNF,TP53
INHBB	0,596	growth factor		0,896	bias	3,97E-05	Hamp/Hamp2,HGF,LOXL3,MMP3,TIMP1,TNC
LY294002		chemical - kinase inhibitor	Inhibited	-4,172	bias	4,03E-05	ABCA1,AGL,ANPEP,BIRC3,CASP4,CCL2,CCR2,CD14,CD74,CXCL3,CXCL6,CXCL9,FASN,FGF7,GPR137B,GSTP1,HGF,HIF1A,HSPA5,IL1B,IL1R2,ITGAM,LIF,MEF2C,MMP13,MMP14,MMP9,NFE2L2,NR4A2,NTS,PLAA,RAB11A,RAP2A,RGS2,RXRG,SELP,SLC2A4,SNTB2,TLR2,TREM1,VCAM1,VCAN	Ap1,EGR1,IL1B,JUN,Jnk,LY294002,NFKB1,NFKBIA,NFkB (complex),PI3K (complex),PPARG,RELA,SP1,STAT1,STAT3,TNF,prostaglandin E2
epinephrine		chemical - endogenous mammalian		1,461		4,03E-05	CXCR4,HSP90AA1,IL33,LPL,MMP13,MMP3,MYL2,NPPA,NPY,PLIN1,RETN,SELL	Ap1,CEBPA,CEBPB,CTNNB1,ESR1,ESR2,FOXO1,Insulin,JUN,LPL,MMP9,NFKB1,NFKBIA,NFkB (complex),PI3K (complex),PPARA,RELA,SP1,STAT1,STAT3,epinephrine,progesterone
IRF8		transcription regulator	Activated	2,083		4,13E-05	Ccl9,CCR2,CSF3R,CTSS,CXCL9,EMR1,IL17RA,IL1B,ITGAM,LIF,MMP9,MSR1,TLR3,TYROBP	CEBPB,IFNG,IL10,IL6,IRF1,IRF8,JUN,NFKB1,NFKBIA,NFkB (complex),RELA,SPI1,STAT1,STAT3
Ni2+		chemical reagent	Activated	2,643	bias	4,16E-05	BIRC3,CCL2,CCL20,CXCL3,CXCL6,HIF1A,VCAM1	APP,Ap1,EGR1,NFKB1,NFKBIA,Ni2+,STAT3
S100A9	0,456	other		1,021	bias	4,16E-05	ADAMTS5,CD27,IL1B,ITGAM,MMP13,MMP3,VCAM1	APP,Ap1,CEBPB,EGR1,ERK1/2,HMGB1,IL6,NFKB1,NFKBIA,NFkB (complex),RELA,S100A9,STAT3,reactive oxygen species
MAPK9	0,279	kinase		1,736		4,40E-05	BIRC3,CCL2,DMD,FASN,HIF1A,IL1B,LIF,LMO7,LPL,LSM3,MMP3,MMP9,PTX3,RILPL1,SERPINA1,SF3B4,SLFN12L,SOD2,TLR3	Ap1,CEBPA,EGR1,HMGB1,JUN,Jnk,MAPK8,MAPK9,NFKB1,NFKBIA,NFkB (complex),PPARG,RELA,RNA polymerase II,SIRT1,STAT1,STAT3,TP53
SELPLG	0,771	other	Activated	2,828	bias	4,59E-05	BST1,CCL2,CXCR4,CYP1B1,IL1B,IL1R2,IL4R,ITGAM	CEBPB,IFNG,IL4,IL6,IRF1,NFKB1,NFkB (complex),RELA,SELPLG,SMAD3,SMAD4,STAT1,STAT3,STAT6,TGFB1
GW501516		chemical drug		-1,305	bias	4,78E-05	ABCA1,ADIPOQ,Cox8b,CPT1B,CXCL6,FABP3,FASN,Gzmf (includes others),IL1B,LPL,SLPI,SNCG,Sprr2g,UCP3,VLDLR	Ap1,CEBPA,FOXO1,GW501516,Ins1,JUN,NFkB (complex),PPARA,PPARD,PPARG,RXRA,STAT3,THRB,fatty acid,lipid
hyaluronic acid		chemical - endogenous mammalian		0,212		4,79E-05	CCL3L1/CCL3L3,CTSK,CXCL3,CXCL9,IL1B,MMP13,MMP3,MMP9,MYD88,NR4A2,SPP1,TIMP1,TRDN,VCAM1	Ap1,CD44,CEBPB,CTNNB1,EGR1,ERK1/2,HMGB1,IL6,IRF3,NFKB1,NFKBIA,NFkB (complex),P38 MAPK,RELA,SMAD3,STAT1,STAT3,TLR4,hyaluronic acid
GLI2	-0,144	transcription regulator		-0,762		4,79E-05	CCL3L1/CCL3L3,CCR5,CLEC7A,CXCL3,CXCL6,IL1B,KLK3,MEF2C,MMP13,MMP3,MMP9,SFRP1,SPP1,UGCG	GLI2,MYC,NFKBIA,NFkB (complex),RELA,SMAD3,TP53
BSCL2	0,340	other				4,81E-05	ADIPOQ,CD74,IL33,LGALS12,LPL,MMP13,MMP3,PNPLA2,RETN,SLC2A4,SLPI,TIMP1
FGF2	-0,457	growth factor	Activated	2,655		4,83E-05	ADAMTS5,AKR1B10,ANPEP,BGN,CCL2,CTSK,CXCR4,ENO1,ENPP1,HGF,HIF1A,HMGB1,IBSP,IL1B,INHBA,MBP,MMP13,MMP3,MMP9,NPY,NR4A2,RUNX1,S100A10,S100A4,SFRP1,SPARC,SPINK1,SPP1,TIMP1,Tmsb4x (includes others),TSHR,VCAM1	Ap1,CEBPB,EGR1,ERK1/2,FGF2,FOS,HMGB1,IGF1,IKBKB,NFKB1,NFKBIA,NFkB (complex),P38 MAPK,RELA,SMAD3,SP1,STAT3,Tgf beta
pioglitazone		chemical drug		-1,417		4,90E-05	ABCA1,ACTA1,ADIPOQ,CCR2,CKM,IL1B,ITGAM,KLK3,LPL,MMP9,NPPA,PLIN1,RETN,SLC2A4,SOAT1,SOD2,SOST,UCP3,VLDLR	APOA1,Ap1,CEBPA,FOXO1,Ins1,Insulin,NFKBIA,NFkB (complex),PPARA,PPARG,PPARGC1A,RELA,RXRA,SMAD3,SP1,STAT3,TNF,pioglitazone
isobutylmethylxanthine		chemical toxicant		-0,807		4,94E-05	ACSL4,ADIPOQ,CD14,CRABP2,CXCR4,IBSP,IL1B,IL2RG,LGALS12,LPL,MMP13,MMP3,MT1H,NPPA,PLIN1,RETN,SOD2,TIMP1	ATP,Ap1,CEBPA,ETS1,FOS,FOXO1,HMGB1,Ins1,Insulin,JUN,MYC,NFKBIA,NFkB (complex),PPARA,PPARG,RELA,SP1,STAT3,TNF,isobutylmethylxanthine
KITLG	0,063	growth factor		1,732	bias	5,01E-05	ALOX5AP,ATP6V1B2,CCL2,CCL3L1/CCL3L3,CD14,CD3G,CLIC1,CREG1,CSF3R,CXCR4,IL1B,KLHL24,LTC4S,MEF2C,MME,NPM1,NPPA,PLSCR1,RBBP7,RPS3A,SLC25A12,SNAP23,SNRPG,SRGN,TPT1,UGCG	Ap1,EGR1,Fibrinogen,JUN,Jnk,KITLG,NFKB1,NFKB2,NFKBIA,NFkB (complex),PI3K (complex),PPARG,RELA,SMAD3,STAT1,STAT3,STAT6
doxorubicin		chemical drug	Activated	2,381		5,11E-05	ANXA2,Bex1,BIRC3,CAPN6,CASP8,CD14,CKM,CTSB,DES,EEF1B2,GAS5,HIF1A,HMGB1,HSPB6,IL1B,JAK2,MAD2L1,MEF2C,Ms4a6b,MYH7,NOL3,NPPA,PFKM,PMEPA1,Ptprv,RCN1,RUNX1,S100A10,SOD2,SPP1,TIMP1,TXN,UGCG	Ap1,FOS,HDAC5,JUN,MEF2C,MYC,MYOD1,NFKB1,NFKBIA,NFkB (complex),RELA,RNA polymerase II,SMAD3,SP1,STAT3,TP53,doxorubicin
NQO1	-0,622	enzyme		-0,333		5,34E-05	BIRC3,C5AR1,Ccl8,Ccl9,CCR2,CSF3R,CXCR4,MMP9,VCAM1	Ap1,CEBPB,EGR1,IL1B,IL6,JUN,Jnk,NFKB1,NFKBIA,NFkB (complex),NQO1,PPARG,RELA,STAT1,STAT3,TP53
TICAM1	-0,126	other	Activated	3,828	bias	5,45E-05	CASP4,CCL2,CCL3L1/CCL3L3,CXCL13,CXCL3,CXCL6,DDX58,IFIT1B,IFIT3,IL1B,MEFV,Ms4a4b (includes others),PILRA,TLR2,TLR3,TSC22D1,VCAM1	HMGB1,IRF1,IRF3,Interferon alpha,MAPKAPK2,NFKB1,NFKBIA,NFKBIB,NFkB (complex),RELA,SP1,STAT1,STAT3,TBK1,TICAM1,TLR4,TNF,ZFP36
GNA15	-0,502	enzyme				5,47E-05	C3,CASP4,CCL20,ENPP1,FGF7,MYH1,NEXN,NPR3,PRSS35,RBP1,RGS2,SOD2,TIMP1,UGDH,VCAN	CHUK,GNA15,IKBKB,JUN,NFKB1,NFKBIA,NFkB (complex),RELA,SMAD3,STAT1,STAT3
YY1	0,573	transcription regulator		0,991		5,64E-05	ACTA1,BTF3,Cbx3,CCR5,CXCR4,DMD,DMPK,EEF1B2,GTF2A1,HSPA5,KIF11,LMAN1,MAD2L1,MMP13,MYH1,MYH2,MYH4,MYH6,NNAT,PPP4R2,PTBP3,RLIM,RPL30,TGFBI,TGFBR1,TNNC2,VAV1
triamterene		chemical drug	Activated	2,201	bias	5,71E-05	ANXA2,Bex1,BIRC3,CAPN6,CD14,GAS5,Ms4a6b,RCN1,S100A10,SPP1,TIMP1,TMEM173
TNFRSF1B	0,762	transmembrane receptor		1,900		5,71E-05	CCR5,CXCL13,MBP,MMP13,MMP14,MMP3,MMP9,MSR1,SAA1,SELL,SOD2,TIMP1	Ap1,EGR1,ESR1,FOS,HMGB1,JUN,Jnk,MYC,NFKBIA,NFkB (complex),PPARG,RELA,SP1,STAT3,TNF,TNFRSF1B,Tnf (family)
HMGB1	1,397	transcription regulator	Activated	2,635	bias	5,75E-05	CCL2,CCL20,CKM,CXCL3,HMGB1,IL1B,IL1R1,MMP3,MMP9,TLR2,VCAM1	AGER,Ap1,CTNNB1,HMGB1,IL1,IL18,IL1A,JUN,NFKB1,NFKBIA,NFKBIB,NFkB (complex),RELA,SMAD3,STAT3,Tnf (family)
HRAS	-0,251	enzyme		1,168		5,94E-05	ACTA1,ANXA2,CSRP2,CTSB,CTSC,CTSS,CTSZ,ENPP1,FABP3,FAM213A,GSN,HGF,HIF1A,HLA-B,HMGB1,HSP90AA1,Ifitm2,IL1B,ITGAM,Mcpt2,MMP13,MMP14,MMP3,MMP9,NEXN,NOP58,NPPA,NRAP,NSFL1C,P4HB,PLOD2,PMEPA1,RBBP7,RNF19B,RPL30,RPS10-NUDT3,S100A4,SNRPG,SOAT1,SPARC,SPON1,SPP1,Tmsb4x (includes others),TPM2,TSC22D1,TSPAN6,VCAN	FN1,HRAS,IKBKB,MYC,NFKB1,NFKBIA,NFkB (complex),RELA,RNA polymerase II,SMAD3,STAT3,TERT,TP53
MMP12	-0,076	peptidase	Activated	2,425	bias	6,32E-05	Ccl8,IL6ST,LIF,MMP13,MMP14,MMP9	CEBPA,CTNNB1,FN1,FOS,JUN,MMP12,MMP3,NFKB1,NFKBIA,NFkB (complex),RELA,SMAD3,STAT1,STAT3
SP1	0,291	transcription regulator	Activated	2,170	bias	6,54E-05	ABCA1,ADH5,CCL2,CCL20,CHI3L1,CIRBP,CKB,CRABP2,CXCL3,CYP1B1,CYP7B1,DMD,FOLR2,GNAI2,HADHB,HGF,HIF1A,HSPA5,IL1B,ITGAM,LIPA,LPL,MMP14,MMP9,MYH7,NPPA,PLAA,SELL,SLC25A5,SNCG,SOAT1,SOD2,SPARC,SPP1,TCEAL1,TGFBR1,TIMP1,TIMP4,TLR2,TNC,UGCG,UGDH	APP,Ap1,CTNNB1,EGR1,EP300,ESR1,ESR2,JUN,NFKB1,NFKBIA,NFkB (complex),RELA,SIRT1,SMAD3,SMAD4,SMAD7,SP1,STAT3
apigenin		chemical - endogenous non-mammalian		-1,159	bias	6,92E-05	CCL2,CCL3L1/CCL3L3,CKMT2,CXCL3,HIF1A,IL1B,KLK3,MMP9,MYH6,NPPA,VCAM1	Ap1,CEBPB,CTNNB1,EGR1,ERK1/2,HMGB1,IL8,JUN,NFKB1,NFKBIA,NFkB (complex),P38 MAPK,RELA,SMAD3,STAT1,STAT3,apigenin,hyaluronic acid
MAPT	-0,461	kinase				7,06E-05	ACO2,ACTA1,ALDOA,ARF4,ATOX1,ATP1A2,ATP6V1A,C3,CAP1,CKB,ENO1,GPM6B,GSTM5,GSTP1,Hist1h2ab (includes others),HSP90AA1,HSPA5,HSPE1,IL1B,MBP,PRDX5,TPM2,TPM3,TPT1,TXN,UQCRH,VAMP2	APP,Ap1,EGR1,FOS,FOSL1,JUN,MAPT,NFKB1,NFKBIA,PSEN1,STAT3,TP53,nitric oxide
SOCS1	-0,592	other	Inhibited	-2,331	bias	7,10E-05	CCL2,CXCL9,DDX58,Defb10/Defb11,FCER1G,IFI44,IFIT1B,IFIT3,IFNAR1,IL1B,IL4R,JAK2,TLR3,VAV1,VCAM1	CEBPA,CEBPB,IFNB1,IFNG,IRF1,IRF3,IRF8,NFKB1,NFKBIA,NFkB (complex),RELA,SMAD3,SOCS1,STAT1,STAT3,STAT6
ATP		chemical - endogenous mammalian		1,974		7,25E-05	CCR5,CD14,CXCL3,CXCR4,IL1B,ITGAM,MBP,MMP13,MMP3,P2RX4,SELL,TXN,VCAM1	ATP,Ap1,CEBPB,IFNG,IL18,IL8,IRF1,JUN,NFKB1,NFKBIA,NFkB (complex),PI3K (complex),RELA,STAT1,STAT3,TNFRSF1A
NFkB (complex)		complex	Activated	3,808	bias	7,53E-05	BIRC3,C3,CASP4,CASP8,CCL2,CCL20,CCL3L1/CCL3L3,CCR2,CD74,CXCL3,CXCL6,CXCL9,CXCR4,EMR1,ENPP1,HIF1A,HLA-B,IL13RA2,IL1B,ITGAM,LIF,LTC4S,MMP3,MMP9,NPPA,PTX3,RNF19B,RUNX1,SAA1,Saa3,SCFD1,SLC2A4,SLIT2,SLPI,SOAT1,SOD2,SPP1,TIMP1,TLR2,TNFAIP8,VCAM1,Vpreb1/Vpreb2,Wfdc17,WTAP	CEBPA,CEBPB,CREBBP,EGR1,IL1B,IL6,NFKB1,NFKB2,NFKBIA,NFkB (complex),PPARG,RELA,SMAD3,SP1,STAT3,TNF,TP53
pirinixic acid		chemical toxicant		0,232	bias	7,62E-05	ABCA1,ACSL4,AKR1B10,ANXA2,C3,CCL2,CFI,CPT1B,CTSB,CXCL3,CYP7B1,FASN,FCER1G,GPAM,HADHB,HGF,HIF1A,HSD17B10,HSP90AA1,HSPE1,IFITM2,IL1B,ITGAM,LPL,MMP13,MMP9,NPC2,PSMB1,PSMB3,PSMB6,PSMD14,RXRG,SAA1,SLC2A4,TBCA,TXN,UCP3,VCAM1,VPS29	CEBPA,JUN,NFKBIA,NFkB (complex),NR4A1,PPARA,PPARG,PPARGC1A,RELA,RXRA,SMAD3,SP1,STAT3,THRB,TNF,oleic acid,pirinixic acid
MMP9	2,084	peptidase		0,000		7,99E-05	CCL3L1/CCL3L3,CTSB,CXCL6,CXCR4,MMP13,MMP14,MMP3,MMP9,SERPINA1,TIMP1	Ap1,CEBPB,EGR1,ERK,ERK1/2,FOSL1,IFNG,IL13,IL1B,IRF1,MMP9,NFKBIA,NFkB (complex),RELA,SMAD3,SP1,STAT1,STAT3,STAT6
PTX3	1,123	other	Inhibited	-2,262	bias	8,09E-05	CCL2,CCL3L1/CCL3L3,Ccl8,CCR2,CCR5,IL1B,MMP9,TLR2	CEBPB,CREBBP,ERK1/2,IL6,JUN,NFKB1,NFKB2,NFKBIA,NFkB (complex),PTX3,RELA,STAT1,STAT3,TP53
calphostin C		chemical - kinase inhibitor		-0,902	bias	8,28E-05	CCL2,HSP90B1,HSPA5,LPL,MMP13,MMP9,MSR1,NPPA,P4HB,PDIA4,SOD2	ANGPT2,Ap1,EGR1,ESR1,JUN,Jnk,LPL,NFKBIA,NFkB (complex),PPARG,Pkc(s),RELA,SP1,STAT1,STAT3,calphostin C
Ifn		group		1,970	bias	8,40E-05	CASP8,DDX58,HGF,HIF1A,IFITM1,IFNAR1,IL1R1,IL33,MMP9,SPP1,TLR1,TLR2,TLR3	CEBPA,Ifn,JUN,NFKB1,NFKBIA,NFkB (complex),RELA,SMAD3,STAT1,STAT3,STAT6
PPARG	-0,515	ligand-dependent nuclear receptor	Inhibited	-3,514		9,01E-05	ABCA1,ADIPOQ,Bex1,C3,CCL2,CPT1B,CRABP2,CTPS1,CXCL3,CXCL6,FABP3,FASN,GPAM,HADHB,HGF,HP,IL1B,LPL,MMP14,MMP9,MYD88,NFE2L2,PLIN1,RETN,Retnla,SAP18,SERPINA1,SLC2A4,SNCG,SPP1,TGFBR1,TPM2,UCP3,VCAM1,VLDLR	Ap1,CEBPA,CREBBP,EP300,JUN,NFKBIA,NFkB (complex),NR4A1,PPARA,PPARG,PPARGC1A,RELA,RXRA,SMAD3,SP1,STAT3,THRA,THRB,TNF,rosiglitazone,troglitazone
cycloheximide		chemical reagent		-0,496		9,60E-05	ALDOA,BIRC3,CCL2,CCL3L1/CCL3L3,CKM,CXCL3,CXCL9,CXCR4,DTYMK,GNAI2,HEXA,HGF,IBSP,IL1B,IL1R2,IL4R,ITGAM,KLK3,LPL,MME,MMP13,MMP19,MYOC,NFE2L2,NPM1,PTX3,RGS2,SELP,SPP1,TGFBR1,TIMP1,TSHR,VCAM1	Ap1,CTNNB1,EGR1,IL18,IL1B,JUN,LEP,NFKB1,NFKBIA,NFkB (complex),RELA,SP1,STAT1,STAT3,TNF,cycloheximide,prostaglandin E2
IGF1	0,958	growth factor		-0,587		9,60E-05	ACTA1,ADIPOQ,ANPEP,ATP2A1,BGN,BIRC3,CACNA1S,CCL3L1/CCL3L3,Ccl8,CXCL6,DMD,FASN,HGF,HIF1A,HMGB1,HSPA5,IL1B,IL1R1,IL4R,LPL,MBP,MMP13,MMP14,MMP3,MYH6,NPPA,SLC2A4,SLPI,SNCG,SPP1,TGFBI,TSHR,VCAM1	Ap1,CEBPA,CEBPB,CTNNB1,ERK1/2,ETS1,FGF2,FOXO1,IGF1,Insulin,JUN,LEP,NFKBIA,NFkB (complex),PPARA,RELA,RUNX2,SP1,STAT3,TNF
allopurinol		chemical drug		1,941	bias	9,72E-05	ANXA2,Bex1,BIRC3,CAPN6,CD14,GAS5,IL1B,Ms4a6b,RCN1,S100A10,SPP1,TIMP1,TMEM173	JUN,NFKB1,NFKBIA,NFkB (complex),RELA,STAT1,allopurinol
C6	-0,300	other				9,83E-05	CCL3L1/CCL3L3,CXCL3,IL1B,SELP
KLF2	-0,027	transcription regulator		-1,252		1,04E-04	APLNR,CCL2,CCR5,CXCR4,CYP1B1,FGR,HIF1A,IL1B,LTC4S,MMP14,PLOD2,SELL,SMURF2,TGFBR1,TIMP1,UGDH,VAV1,VCAM1	HIF1A,IL8,JUN,KLF2,NFKB1,NFKBIA,NFkB (complex),RELA,STAT1,STAT3
NOS3	-0,190	enzyme		-1,526		1,05E-04	ACTA1,ADH5,ADIPOQ,CCL2,CXCL3,GSTP1,MMP14,VCAM1	ATP,Ap1,CEBPB,EGR1,ERK1/2,FOXO1,HMGB1,JUN,MYD88,NFKB1,NFKBIA,NFkB (complex),NOS2,NOS3,P38 MAPK,RELA,SMAD3,STAT1,STAT3
TEAD4	-0,158	transcription regulator				1,05E-04	ACTA1,CKM,DES,MB,MYH1,MYH4,MYH7,SLC2A4
resiquimod		chemical drug	Activated	2,646		1,10E-04	ATP6V1B2,CASP4,CCL2,CCL20,CCL3L1/CCL3L3,Ccl9,CLEC4E,CXCL3,CXCL9,IL1B,IL33,INHBA,LIF,MYD88,PTX3,SOD2,SPP1,TBX21,TLR2	CEBPB,EGR1,IFNG,IL10,IL1B,IRF1,JUN,NFKB1,NFKBIA,NFkB (complex),RELA,SP1,STAT1,STAT3,TNF,resiquimod
IL12 (complex)		complex		1,255		1,15E-04	CCL2,CCL20,CCR2,CCR5,CXCL6,CXCL9,EMR1,GAS5,IFIT1B,IL1B,MMP9,Ms4a4b (includes others),MYD88,PLAC8,RPA3,SELL,SELP,TBX21,TIMP1,TLR2,Trim30a/Trim30d	Ap1,CEBPB,IFNG,IL10,IL12 (complex),IL4,IRF1,NFKB1,NFKB2,NFKBIA,NFkB (complex),RELA,STAT1,STAT3,STAT4,STAT6
hemozoin		chemical - endogenous non-mammalian	Activated	2,583	bias	1,15E-04	CCL3L1/CCL3L3,CCR2,CCR5,CXCL3,CXCR4,IL1B,MMP9	CEBPB,EGR1,IL10,IL1B,IL6,JUN,NFKB1,NFKBIA,NFkB (complex),RELA,SP1,STAT1,STAT3,TNF,hemozoin
MEF2A	0,101	transcription regulator	Inhibited	-2,160	bias	1,15E-04	ACTA1,CKM,CPT1B,MYH6,NPPA,SLC2A4,XIRP2
IL17F	0,066	cytokine		1,937	bias	1,15E-04	CCL2,CCL20,CXCL3,CXCL6,CXCL9,MMP13,MMP3	CEBPB,EGR1,ERK1/2,HMGB1,IL17A,IL17F,IL1B,IL6,NFKB1,NFKBIA,NFkB (complex),RELA,STAT3,TP53
mir-21		microRNA		-1,149		1,16E-04	CASP4,CCL2,CCL3L1/CCL3L3,CSF3R,CXCL9,DDAH1,GAS5,IL1B,MYD88,Sirpb1a (includes others),Slfn2,SLPI,SOD2,TBX21,TLR1,TLR2,TRDN,VCAM1	Ap1,CEBPB,EGR1,ESR1,IFNG,IL4,IRF1,JUN,Jnk,NFkB (complex),PPARG,RELA,STAT1,STAT3,STAT6,mir-21
KIT	-0,097	transmembrane receptor				1,25E-04	C3AR1,CCR2,CD53,CSF2RB,CXCL3,CXCR4,Gp49a/Lilrb4,HMGB1,HSD17B10,IL17RA,IL4R,LIF,Mcpt2,SPP1	KIT,NFKBIA,NFkB (complex),RELA,SP1,STAT3,TNF
CFB		peptidase	Activated	2,219	bias	1,31E-04	C3,C3AR1,C5AR1,CXCL3,ITGAM
MMP3	4,531	peptidase		1,951	bias	1,31E-04	FGF7,IL1B,MMP13,MMP3,MMP9	Ap1,CD44,CTNNB1,EGR1,ETS1,FGF2,FN1,IL1B,JUN,MMP3,MMP9,NFKB1,NFKBIA,NFkB (complex),RELA,RUNX2,SMAD3,STAT3
creatine		chemical - endogenous mammalian				1,31E-04	MYH2,SLC2A4,TLR2,TLR3,TNNT1
Ap1		complex	Activated	2,578	bias	1,32E-04	C3AR1,CCL2,CCL3L1/CCL3L3,GSTP1,HSP90B1,IL1B,KLK3,LPL,MMP13,MMP3,MMP9,MSR1,S100A4,SNCG,SPARC,TIMP1,VCAM1	Ap1,ESR1,ESR2,FOS,IL2,JUN,MYC,NFKB1,NFKBIA,NFkB (complex),PLAU,RELA,SMAD3,SP1,STAT1,STAT3,STAT4
dimethylnitrosamine		chemical toxicant		0,216	bias	1,33E-04	Calm1 (includes others),CXCL9,DES,IL1B,MMP9,MT1H,NFE2L2,SOD2,TIMP1	Ap1,CTNNB1,JUN,NFKB1,NFKBIA,NFkB (complex),RELA,SMAD3,SMAD4,SP1,STAT1,STAT3,STAT6,TGFB1,TNF,dimethylnitrosamine,hyaluronic acid
repertaxin		chemical drug				1,38E-04	IL1B,ITGAM,MMP9
FOXO1	0,187	transcription regulator		1,451	bias	1,41E-04	ADIPOQ,BIRC3,CASP8,CKMT2,FASN,GPAM,HSPA5,IL17RA,KIF11,KLK3,LEMD3,LPL,MB,NPY,PLSCR1,PNPLA2,PSMB6,Ptprv,RPS6KA3,SELL,SLC2A4,SOD2,TBX21,TNNT1,VCAM1	Ap1,CEBPA,CTNNB1,FOXO1,IRS1,Ins1,JUN,NFKB1,NFkB (complex),PPARA,PPARD,PPARG,PPARGC1A,RNA polymerase II,RXRA,SIRT1,SMAD3,SP1,STAT3,TP53,fatty acid
SCD	-0,852	enzyme		-0,934		1,42E-04	ABCA1,CCL3L1/CCL3L3,CPT1B,CXCL3,FASN,GPAM,IFIT1B,IL1B,LPL,UCP3	CXCL2,JUN,NFKBIA,NFkB (complex),PPARA,PPARD,PPARG,RELA,SCD,SP1,STAT3,TNF,cholesterol,fatty acid,oleic acid
Calcineurin protein(s)		complex		-1,369	bias	1,42E-04	ABRA,CKM,CKMT2,CPT1B,MB,MYH7,NPPA,RGS2,RYR1,SPP1	Calcineurin protein(s),ESR1,FOS,HDAC5,JUN,MEF2A,MEF2C,MEF2D,MYC,MYOD1,NFkB (complex),PPARGC1A,SRC
E. coli serotype 0127B8 lipopolysaccharide		chemical - endogenous non-mammalian	Activated	2,500		1,46E-04	ADIPOQ,CASP8,CCL2,Ccl8,CD14,CXCL9,CXCR4,EDEM1,GNAI2,HSPA5,IL1B,JAK2,LIF,MMP3,MYD88,PRDX5,PTX3,SOD2,SYNM,TGFBR1,TLR2,TLR3	CEBPB,CSF2,E. coli serotype 0127B8 lipopolysaccharide,EGR1,IFNG,IL10,IL6,IRF1,NFKB1,NFKBIA,NFkB (complex),RELA,SP1,STAT1,STAT3,TNF
KRAS	0,377	enzyme		0,932		1,52E-04	AKR1B10,ALDOA,ANPEP,BGN,BIRC3,CD74,DCLK1,DDAH1,GSN,HADHB,HEXA,HIF1A,HSPA5,IFITM1,IFITM2,IL1B,ITM2A,MAN2A1,MMP3,PDPN,PGAM2,S100A4,SLC35B1,Slfn2,SOAT1,SPARC,TPM2,VCAN,VMP1	Ap1,BRAF,CEBPB,EGR1,ERK1/2,JUN,Jnk,KRAS,MYC,NFKB1,NFKBIA,NFkB (complex),PPARG,RAF1,RELA,SMAD3,STAT3,TP53
TRPV4	0,013	ion channel	Activated	2,619	bias	1,55E-04	CCL3L1/CCL3L3,Ccl8,CXCL6,Saa3,TIMP1,TLR2,VCAM1	CCL13,CEBPB,IL6,NFKB1,NFkB (complex),RELA,STAT3,TRPV4
emodin		chemical drug		-1,032		1,55E-04	ADIPOQ,CXCR4,CYP1B1,IL1B,LPL,MMP9,VCAM1	Ap1,CEBPB,CTNNB1,ERK1/2,ESR1,JUN,NFKB1,NFKBIA,NFkB (complex),PPARG,PTEN,RELA,RUNX2,STAT3,TP53,emodin,troglitazone
methotrexate		chemical drug		-0,778		1,60E-04	ABCA1,ACSL4,ALDOA,C2,C3,CASP4,CCL2,CCL3L1/CCL3L3,CFI,CTSS,DUSP10,FA2H,FAR1,FGF7,Gp49a/Lilrb4,GPAM,GSN,HADHB,IL1B,LPL,NR4A2,SELL,TLR3,VCAM1	Ap1,CEBPB,EGR1,ERK1/2,IL1B,IRF3,Jnk,MAPKAPK2,NFKBIA,NFKBIB,NFkB (complex),PPARG,RELA,SP1,STAT3,TNF,ZFP36,methotrexate
gentamicin C		chemical drug		1,508	bias	1,63E-04	ANXA2,Bex1,BIRC3,CAPN6,CD14,DMD,GAS5,Ms4a6b,S100A10,SPP1,TIMP1
N-cor		group		0,707	bias	1,64E-04	ABCA1,ADIPOQ,Ccl8,FASN,GSTP1,MMP13,MMP9,PLIN1,SLC2A4	CEBPA,JUN,N-cor,NFKBIA,NFkB (complex),PPARA,PPARG,PPARGC1A,RELA,RXRA,SMAD3,SP1,STAT3,THRB,TNF
[truncated: 3,311 more rows]
[truncated: 5 more columns]

## Sheet: Suppl. table 5B
© 2000-2013 Ingenuity Systems, Inc. All rights reserved.
AnalysisName:02 1-2w vs Ctrl Reference set: Mouse Gene 1.0 ST Array
Relationship to include: Direct and Indirect
Includes Endogenous Chemicals
Optional Analyses:
Filter Summary:
Consider only relationships where
confidence = Experimentally Observed
Cutoff:
Log Ratio = 1,000
p-value = 5,00E-02
[truncated: 4,485 more rows]
[truncated: 5 more columns]

## Sheet: Suppl. table 5C
© 2000-2013 Ingenuity Systems, Inc. All rights reserved.
[truncated: 2,734 more rows]

[truncated: 1 more sheets: Suppl table. 5D]
