# Supplementary material for: Kinetics of gene expression and bone remodelling in the clinical phase of collagen-induced arthritis
Source: Arthritis Res Ther. 2015 Mar 5;17(1):43. doi: 10.1186/s13075-015-0531-7 (PMC4391727; doi:10.1186/s13075-015-0531-7)
Supplement: Additional file 9: Table S9. — Selected Bio Functions related to bone. The Bio Functions that form the basis of the list of genes encoding proteins with a function in bone remodelling. [file 13075_2015_531_MOESM9_ESM.xlsx]

## Sheet: Supplementary table 9
Supplementary table 9
Below are the IPA core analysis Bio functions results for all comparisons against baseline control.
Chosen Bio functions Day 0-3
Functions Annotation	p-Value	# Molecules	Molecules
abnormal morphology of trabecular bone	2,84E-09	21	ACP5,BGN,CCR2,CRTAP,CTSK,ENPP1,FCER1G,HEXA,HEXB,IBSP,IL6ST,INPP5D,MMP13,MMP14,MMP9,MT1H,SLC39A14,SOST,SPARC,SPP1,TYROBP
degradation of extracellular matrix	3,36E-09	12	ANPEP,CTSB,CTSH,CTSK,CTSS,MMP13,MMP14,MMP3,MMP9,NPM1,S100A10,TIMP1
abnormal morphology of femur	3,96E-07	16	ACP5,BGN,COL12A1,CSGALNACT1,FCER1G,HOXC11,IBSP,IL6ST,INPP5D,LUM,MMP13,MMP14,MMP9,SLC39A14,SOST,TYROBP
abnormal morphology of short femur	2,99E-06	12	BGN,COL12A1,CSGALNACT1,FCER1G,HOXC11,IBSP,INPP5D,MMP13,MMP14,MMP9,SLC39A14,TYROBP
remodeling of bone	4,84E-06	24	ACP5,ATP6V0D2,CCR5,CTSK,CTSS,CXCR4,CYP7B1,ENPP1,FCER1G,GSN,IBSP,IL1B,IL1R1,IL33,INPP5D,LGMN,LIF,MMP14,MYD88,NPR3,SOST,SPARC,SPP1,TYROBP
morphology of osteoclasts	6,20E-06	10	ATP6V0D2,CTSK,HGF,IFNAR1,IL6ST,INPP5D,LIF,NPR3,SPARC,TYROBP
function of osteoclasts	7,68E-06	12	ACP5,CCR2,CTSK,FCER1G,GSN,IL6ST,INPP5D,LIF,MMP14,SPP1,TLR2,TYROBP
abnormal bone density	1,40E-05	23	ACP5,ATP1A2,ATP6V0D2,BGN,CA13,CA3,CRTAP,CTSK,FCER1G,GBA,GSN,IFNAR1,LEMD3,MMP14,MMP9,MYD88,PPIB,RPS6KA3,SLC39A14,SOST,SPARC,TSHR,TYROBP
abnormal morphology of osteoclasts	1,52E-05	9	ATP6V0D2,CTSK,IFNAR1,IL6ST,INPP5D,LIF,NPR3,SPARC,TYROBP
morphology of limb bone	2,70E-05	19	ACP5,BGN,COL12A1,CSGALNACT1,CTSK,FCER1G,HOXC11,IBSP,IL6ST,INPP5D,LUM,MMP13,MMP14,MMP9,SFRP2,SLC39A14,SOST,SULF1,TYROBP
differentiation of osteoclasts	8,23E-05	23	ADIPOQ,ATP6V0D2,C3,C3AR1,C5AR1,CCL2,CCL3L1/CCL3L3,Ccl9,CCR2,FAM213A,FCER1G,GSN,IL33,IL6ST,INHBA,INPP5D,LIF,MYD88,SFRP1,TLR2,TLR3,TSHR,TYROBP
abnormal morphology of diaphysis	2,28E-04	5	BGN,CTSK,GSN,IL6ST,SFRP2
morphology of limb	2,34E-04	23	ACP5,BGN,CHSY1,COL12A1,CSGALNACT1,CTSK,FCER1G,HOXC11,IBSP,IL6ST,INPP5D,LUM,MMP13,MMP14,MMP9,RDH10,RYR1,SFRP1,SFRP2,SLC39A14,SOST,SULF1,TYROBP
development of growth plate	3,55E-04	5	ACP2,ACP5,MMP13,MMP9,RXRG
resorption of bone	4,18E-04	18	ACP5,ATP6V0D2,CCR5,CTSK,CTSS,CXCR4,CYP7B1,FCER1G,GSN,IL1B,IL1R1,IL33,INPP5D,LGMN,LIF,MYD88,SPP1,TYROBP
morphology of skeleton	5,47E-04	32	ACP2,ACP5,BGN,CHSY1,COL12A1,CRTAP,CSGALNACT1,CTSK,FCER1G,GSN,HEXA,HEXB,HOXC11,IBSP,IL6ST,INPP5D,LIF,LUM,MMP13,MMP14,MMP9,NDRG2,NPR3,RPS6KA3,RYR1,SFRP2,SLC39A14,SMURF2,SOST,SPARC,SULF1,TYROBP
morphology of connective tissue	5,50E-04	47	ABCA1,ABI1,ACP5,ATP6V0D2,BGN,BIRC3,CCR5,CDH5,CHSY1,COL12A1,CSGALNACT1,CTSK,EFEMP2,ENPP1,GSN,Hamp/Hamp2,HGF,HIF1A,HRC,IFNAR1,IL2RG,IL6ST,INPP5D,LCP2,LGMN,LIF,LIPA,LPL,LUM,LYN,MAN2A1,mir-122,MMP14,MMP19,NFE2L2,NPR3,PDPN,PLIN1,PLSCR1,PNPLA2,SLC39A14,SOST,SPARC,TLR2,TYROBP,UCP3,VCAM1
Chosen Bio functions week 1-2
Functions Annotation	p-Value	# Molecules	Molecules
abnormal morphology of trabecular bone	2,08E-08	18	ACP5,BGN,CCR2,CRTAP,CTSK,ENPP1,FCER1G,HEXA,HEXB,IBSP,IGF1,MMP13,MMP14,MMP9,NOS1,SPARC,SPP1,TYROBP
length of long bones	1,85E-07	13	ACP5,BGN,CRTAP,GNAI2,HAPLN1,HEXA,HEXB,MMP14,MMP9,NPR3,PHEX,RPS6KA3,SFRP2
abnormal morphology of short femur	1,87E-05	10	BGN,COL12A1,FCER1G,HOXC11,IBSP,MMP13,MMP14,MMP9,PHEX,TYROBP
morphology of skeleton	2,89E-05	31	ACP5,Bglap (includes others),BGN,COL12A1,CRTAP,CTSK,FAT4,FCER1G,GSN,HAPLN1,HEXA,HEXB,HOXC11,IBSP,IGF1,LUM,MMP13,MMP14,MMP9,MTF2,MYF6,NDRG2,NOS1,NPR3,PHEX,RPS6KA3,RYR1,SFRP2,SMURF2,SPARC,TYROBP
abnormal morphology of femur	3,07E-05	12	ACP5,BGN,COL12A1,FCER1G,HOXC11,IBSP,LUM,MMP13,MMP14,MMP9,PHEX,TYROBP
function of osteoclasts	4,04E-05	10	ACP5,CCR2,CTSK,FCER1G,GSN,MMP14,NOS1,SPP1,TLR2,TYROBP
remodeling of bone	7,24E-05	19	ACP5,ATP6V0D2,Bglap (includes others),CCR5,CTSK,CTSS,ENPP1,FCER1G,GSN,HES1,IBSP,IGF1,MMP14,NOS1,NPR3,SPARC,SPP1,TFRC,TYROBP
osteosarcoma	7,33E-05	11	ACP5,HSP90AA1,HSP90B1,IFITM2,IMPDH2,MMP9,RPS6KA3,SDC2,SPARC,SPP1,TIMP1
bone tumor	7,54E-05	14	ACP5,EXT1,HSP90AA1,HSP90B1,IFITM2,IMPDH2,INHBA,MMP9,NPM1,RPS6KA3,SDC2,SPARC,SPP1,TIMP1
abnormal morphology of diaphysis	8,54E-05	5	Bglap (includes others),BGN,CTSK,GSN,SFRP2
mineralization of bone	9,58E-05	17	ACP5,BMP2K,COL12A1,CRTAP,Dnm3os,ENPP1,HIF1A,IBSP,IGF1,MGP,MMP13,MMP14,NOS1,PHEX,PTN,RPS6KA3,SPP1
abnormal morphology of skeleton	1,27E-04	19	ACP5,Bglap (includes others),COL12A1,CRTAP,CTSK,FCER1G,GSN,HAPLN1,HEXA,HEXB,IBSP,IGF1,MMP14,MTF2,NOS1,NPR3,RYR1,SPARC,TYROBP
bone cancer	1,37E-04	12	ACP5,EXT1,HSP90AA1,HSP90B1,IFITM2,IMPDH2,MMP9,RPS6KA3,SDC2,SPARC,SPP1,TIMP1
size of bone	5,56E-04	23	ACP5,Bglap (includes others),BGN,CCR2,CRTAP,CTSK,FCER1G,GNAI2,HAPLN1,HEXA,HEXB,IGF1,MMP13,MMP14,MMP9,MSR1,NOS1,NPR3,PHEX,RPS6KA3,SFRP2,SPP1,TYROBP
development of endochondral bone	5,86E-04	7	ACP5,FAT4,IGF1,MMP13,MMP14,MMP9,SFRP2
degradation of cartilage matrix	7,23E-04	3	CTSK,MMP13,MMP3
remodeling of extracellular matrix	7,23E-04	3	CTSB,MMP13,MMP9
morphology of limb bone	8,80E-04	14	ACP5,BGN,COL12A1,CTSK,FCER1G,HOXC11,IBSP,LUM,MMP13,MMP14,MMP9,PHEX,SFRP2,TYROBP
morphology of bone	1,10E-03	38	ACP5,ATP6V0D2,Bglap (includes others),BGN,CCR2,COL12A1,CRTAP,CTSK,EGLN3,ENPP1,FAT4,FCER1G,GSN,HAPLN1,HEXA,HEXB,HGF,HOXC11,IBSP,IGF1,INHBA,LUM,MGP,MMP13,MMP14,MMP9,MTF2,MYF6,NDRG2,NOS1,NPR3,PHEX,RPS6KA3,SFRP2,SMURF2,SPARC,SPP1,TYROBP
abnormal structure of bone	1,49E-03	8	Bglap (includes others),COL12A1,CRTAP,CTSK,FCER1G,IBSP,NOS1,TYROBP
quantity of bone cells	1,53E-03	15	Bglap (includes others),BGN,C3AR1,C5AR1,CCL2,CCR2,CTSK,IGF1,MMP14,MSR1,NOS1,NPR3,SPARC,SPP1,TYROBP
abnormal bone density	1,63E-03	16	ACP5,ATP1A2,ATP6V0D2,BGN,CA13,CRTAP,CTSK,FCER1G,GBA,GSN,LEMD3,MMP14,MMP9,RPS6KA3,SPARC,TYROBP
development of growth plate	1,72E-03	4	ACP5,MMP13,MMP9,RXRG
cell movement of bone cancer cell lines	1,73E-03	6	CTSB,HGF,MDK,MMP9,PTN,SDC2
differentiation of osteoclasts	2,02E-03	17	ADIPOQ,ATP6V0D2,C3AR1,C5AR1,CCL2,CCR2,FCER1G,GSN,IGF1,INHBA,LRRC17,MDK,NOS1,TFRC,TLR2,TOB2,TYROBP
ossification of endochondral bone	2,06E-03	6	ACP5,FAT4,IGF1,MMP13,MMP14,SFRP2
quantity of osteoclasts	2,33E-03	12	Bglap (includes others),C3AR1,C5AR1,CCL2,CCR2,CTSK,MMP14,MSR1,NOS1,SPARC,SPP1,TYROBP
morphology of osteoclasts	2,84E-03	6	ATP6V0D2,CTSK,HGF,NPR3,SPARC,TYROBP
high bone mass disease	3,77E-03	8	ACP5,ATP6V0D2,CTSK,FCER1G,GSN,LEMD3,MMP9,TYROBP
cell movement of osteoclasts	3,95E-03	4	CCL2,GSN,HGF,SPP1
fibrosis of tissue	4,47E-03	9	CCL2,CCR2,HIF1A,IGF1,MMP14,MMP9,PLOD2,RUNX1,TIMP1
diameter of femur	5,34E-03	3	COL12A1,FCER1G,TYROBP
osteopetrosis	5,60E-03	7	ACP5,ATP6V0D2,CTSK,FCER1G,GSN,MMP9,TYROBP
degradation of connective tissue	5,81E-03	9	Cr1l,CTSK,CYTL1,HMGB1,MMP13,MMP3,SERPINA1,SLPI,SPARC
morphology of growth plate	5,81E-03	9	ACP5,CRTAP,GSN,HAPLN1,IGF1,MGP,MMP13,MMP14,MMP9
resorption of bone	7,24E-03	13	ACP5,ATP6V0D2,CCR5,CTSK,CTSS,FCER1G,GSN,HES1,IGF1,NOS1,SPP1,TFRC,TYROBP
abnormal morphology of metatarsal bone	7,39E-03	3	MMP9,NPR3,SFRP2
abnormal morphology of osteoclasts	8,14E-03	5	ATP6V0D2,CTSK,NPR3,SPARC,TYROBP
Chosen Bio Functions Week 3-4
Functions Annotation	p-Value	# Molecules	Molecules
abnormal morphology of trabecular bone	1,76E-08	13	ACP5,CTSK,ENPP1,FCER1G,HEXA,HEXB,IBSP,MMP13,MMP14,MMP9,PDK4,SPARC,SPP1
abnormal morphology of broad rib	4,01E-04	2	HEXA,HEXB
abnormal morphology of long bone hypertrophic chondrocyte zone	4,04E-04	5	HAPLN1,MMP13,MMP14,MMP9,PRRX2
abnormal morphology of femur	4,51E-04	7	ACP5,FCER1G,IBSP,LUM,MMP13,MMP14,MMP9
development of endochondral bone	6,20E-04	5	ACP5,MMP13,MMP14,MMP9,SFRP2
abnormal morphology of marrow space	8,70E-04	4	CTSK,FCER1G,MMP13,MMP9
morphology of limb bone	9,29E-04	9	ACP5,CTSK,FCER1G,IBSP,LUM,MMP13,MMP14,MMP9,SFRP2
development of growth plate	1,96E-03	3	ACP5,MMP13,MMP9
abnormal morphology of short femur	2,19E-03	5	FCER1G,IBSP,MMP13,MMP14,MMP9
abnormal morphology of prehypertrophic zone	2,34E-03	2	ACP5,SFRP2
abnormal morphology of osteoclasts	2,87E-03	4	ATP6V0D2,CTSK,PDK4,SPARC
function of osteoclasts	3,17E-03	5	ACP5,CTSK,FCER1G,MMP14,SPP1
ossification of endochondral bone	3,66E-03	4	ACP5,MMP13,MMP14,SFRP2
homeostasis of bone	3,85E-03	2	MMP14,MMP9
survival of chondrocytes	3,85E-03	2	MMP13,MMP9
morphology of growth plate	4,73E-03	6	ACP5,HAPLN1,MMP13,MMP14,MMP9,PRRX2
morphology of bone	4,84E-03	20	ACP5,ATP6V0D2,CTSK,ENPP1,FCER1G,HAPLN1,HEXA,HEXB,IBSP,LUM,MMP13,MMP14,MMP9,MYF6,NDRG2,PDK4,PRRX2,SFRP2,SPARC,SPP1
delay in ossification of bone	5,70E-03	2	MMP13,MMP9
development of trabecular bone	5,70E-03	2	MMP13,MMP9
remodeling of bone	5,86E-03	9	ACP5,ATP6V0D2,CTSK,ENPP1,FCER1G,IBSP,MMP14,SPARC,SPP1
quantity of osteoclasts	6,34E-03	7	CCL2,CTSK,MMP14,MSR1,PDK4,SPARC,SPP1
abnormal morphology of secondary center of ossification	7,87E-03	2	MMP13,MMP9
morphology of vertebral column	8,53E-03	8	ACP5,CTSK,HAPLN1,HEXA,HEXB,MYF6,NDRG2,SFRP2
abnormal morphology of epiphyseal growth plate	9,10E-03	5	ACP5,MMP13,MMP14,MMP9,PRRX2
ossification of bone	9,60E-03	8	ACP5,ENPP1,MMP13,MMP14,MMP9,MYF6,PRRX2,SFRP2
width of hypertrophic chondrocyte layer	9,73E-03	4	ACP5,MMP13,MMP14,MMP9
abnormal morphology of vertebrae	1,15E-02	7	ACP5,CTSK,HEXA,HEXB,MYF6,NDRG2,SFRP2
abnormal morphology of metaphysis	1,47E-02	3	ACP5,HAPLN1,MMP9
morphology of mandible	1,55E-02	5	CTSK,HEXA,HEXB,MMP14,PRRX2
abnormal morphology of bone	1,55E-02	15	ACP5,CTSK,FCER1G,HAPLN1,HEXA,HEXB,IBSP,LUM,MMP13,MMP14,MMP9,MYF6,NDRG2,PRRX2,SFRP2
abnormal morphology of metatarsal bone	1,62E-02	2	MMP9,SFRP2
Chosen Bio functions Decline
Functions Annotation	p-Value	# Molecules	Molecules
abnormal morphology of osteoclasts	3,57E-04	3	ATP6V0D2,NPR3,PDK4
length of long bones	1,81E-03	3	ACP5,HAPLN1,NPR3
abnormal morphology of epiphysis	3,11E-03	2	ACP5,HAPLN1
abnormal morphology of metaphysis	6,45E-03	2	ACP5,HAPLN1
abnormal bone density	6,98E-03	4	ACP5,ATP6V0D2,CA13,HMGCR
remodeling of bone	7,13E-03	4	ACP5,ATP6V0D2,IBSP,NPR3
abnormal morphology of trabecular bone	7,73E-03	3	ACP5,IBSP,PDK4
abnormal morphology of skeleton	8,24E-03	4	ACP5,HAPLN1,IBSP,NPR3
formation of rib	9,28E-03	1	MYF6
abnormal morphology of growth plate proliferating zone	1,09E-02	2	ACP5,NPR3
morphology of bone	1,11E-02	7	ACP5,ATP6V0D2,HAPLN1,IBSP,MYF6,NPR3,PDK4
length of forelimb	1,39E-02	1	HAPLN1
abnormal morphology of long bones	1,48E-02	2	ACP5,IBSP
morphology of skeleton	1,82E-02	5	ACP5,HAPLN1,IBSP,MYF6,NPR3
abnormal morphology of prehypertrophic zone	1,85E-02	1	ACP5
proliferation of osteoclasts	2,30E-02	1	NPR3
osteopetrosis	2,35E-02	2	ACP5,ATP6V0D2
size of bone	3,05E-02	4	ACP5,HAPLN1,NPR3,PDK4
ossification of bone	3,11E-02	3	ACP5,MYF6,NPR3
osteosarcoma	3,57E-02	2	ACP5,TIMP1
abnormal morphology of bone	3,87E-02	5	ACP5,HAPLN1,IBSP,MYF6,NPR3
abnormal morphology of metatarsal bone	4,56E-02	1	NPR3
