# Supplementary material for: Kinetics of gene expression and bone remodelling in the clinical phase of collagen-induced arthritis
Source: Arthritis Res Ther. 2015 Mar 5;17(1):43. doi: 10.1186/s13075-015-0531-7 (PMC4391727; doi:10.1186/s13075-015-0531-7)
Supplement: Additional file 10: Table S10. — List of genes encoding proteins with a suggested function in bone remodelling. The list was created from data in the selected Bio Functions and supplemented with genes based on literature search. The data are also compared to data from other gene expression studies. A list of references is available (please contact the corresponding author). [file 13075_2015_531_MOESM10_ESM.xlsx]

## Sheet: Sheet1
				Day 0-3b		Week 1-2c		Week 3-4d		Declinee
Ensembl_ID	Gene symbol	Gene name	Ctrl (Log2AFU)a	Fold change	p-value	Fold change	p-value	Fold change	p-value	Fold change	p-value	Protein function in relation to bone	Profile	Sort	Aidinis Ar vs. Nf	Haynes Ar vs. Ng	Profile
ENSMUSG00000043613	Mmp3	matrix metallopeptidase 3	7.24273	4.53074	0.015339	3.56958	0.0108933	2.39025	0.0355096	1.55498	0.114461	Metalloproteinase associated with arthritis.		Profile 1	3.34	2.4
ENSMUSG00000001131	Timp1	tissue inhibitor of metalloproteinase 1	7.53138	4.28172	0.00157796	3.22195	0.00117133	2.40725	0.0293557	1.78054	0.0176256	Inhibitor of metalloproteinases.		Profile 1	0.89	1.8
ENSMUSG00000027750	Postn	periostin, osteoblast specific factor	8.51547	3.36855	0.0683831	3.2869	0.0729101	2.3131	0.122818	1.33746	0.290223	Promotes cell survival of preosteoblasts and OBh. Increases activation of pro-lysyl oxidase, which cross-links collagen type I.		Profile 1	2.16	-0.02
ENSMUSG00000028238	Atp6v0d2	ATPase, H+ transporting, lysosomal V0 subunit D2	6.97131	3.17499	0.00662683	2.84365	0.00339351	2.57101	0.00451433	1.87401	0.0228803	ATPase proton pump involved in acidification of the extracellular resorption lacuna created by OCi and early OC differentiation.		Profile 1	0.56	-0.01
ENSMUSG00000026072	Il1r1	interleukin 1 receptor, type I	8.1127	2.66329	0.0464298	2.10493	0.0540022	1.10753	0.19606	0.16	0.834772	Receptor for the proinflammatory cytokine IL-1, which is involved in cartilage destruction and bone erosion.		Profile 1	-0.11	-0.01
ENSMUSG00000025044	Msr1	macrophage scavenger receptor 1	6.71977	2.59347	0.00487796	2.15945	0.00118153	1.45056	0.0426088	0.716144	0.169725	Size of bone.		Profile 1	0.56	0.02
ENSMUSG00000041324	Inhba	inhibin beta-A	7.20245	2.49886	0.0120956	1.97794	0.00723704	1.06395	0.0747567	0.228827	0.768539	Non-steroidal hormone reported to increase bone formation in transgenic mouse overexpressing human inhibin A. Associated with human arthritis.		Profile 1	-0.04	0.71
ENSMUSG00000025921	Rdh10	retinol dehydrogenase 10 (all-trans)	6.59237	2.46433	0.00448055	1.12125	0.0390224	0.60978	0.169862	0.16609	0.657347	Reductase involved in limb development.		Profile 1	NA	-0.01
ENSMUSG00000040552	C3ar1	complement component 3a receptor 1	8.12239	2.45009	0.0247718	2.07306	0.0265079	0.778265	0.204618	-0.0409514	0.938509	Complement receptor, which is involved in arthritis, and associated with OC differentiation.		Profile 1	0.79	0.04
ENSMUSG00000027398	Il1b	interleukin 1 beta	6.65386	2.32723	0.0040252	1.9853	0.0999124	-0.101155	0.824315	0.133964	0.508608	Pro-inflammatory cytokine involved in cartilage destruction and bone erosion.		Profile 1	2.03	0.65
ENSMUSG00000041959	S100a10	S100 calcium binding protein A10 (calpactin)	8.50439	2.30779	0.00750853	2.1486	0.0147424	1.14823	0.0560068	0.293155	0.537038	Degradation of extracellular matrix.		Profile 1	0.23	0.19
ENSMUSG00000057113	Npm1	nucleophosmin 1	9.10531	2.25544	0.0342486	2.02599	0.03112	1.50326	0.0819395	1.3503	0.0977635	Phosphoprotein involved in degradation of extracellular matrix and bone tumor.		Profile 1	-0.08	0.41
ENSMUSG00000024529	Lox	lysyl oxidase	7.13302	2.1743	0.106546	1.81358	0.142714	1.31699	0.226988	0.652649	0.491417	Catalyses cross-linking of collagen type I. Is activated by BMP1.		Profile 1	-0.04	1.32
ENSMUSG00000021190	Lgmn	legumain	7.83122	2.13963	0.0473402	1.55031	0.094883	1.21118	0.141773	0.703175	0.405852	Cysteine protease involved in processing of protein for presentation on MHC-II molecules, bone remodelling and bone erosion.		Profile 1	0.64	0.23
ENSMUSG00000017737	Mmp9	matrix metallopeptidase 9	7.14554	2.08371	0.0216688	1.92242	0.0219312	1.56162	0.040016	1.13594	0.084047	Resorption, OC- and osteoprogenitor differentiation.		Profile 1	1.83	0.74
ENSMUSG00000021109	Hif1a	hypoxia inducible factor 1, alpha subunit	8.35061	2.08179	0.0184122	1.83004	0.0151757	1.31429	0.0295012	0.520905	0.340796	Regulates the cellular response to hypoxia during endochondral bone formation and inhibits WNT signalling in OB in cooperation with Sp7.		Profile 1	0.45	0.12
ENSMUSG00000058715	Fcer1g	Fc receptor, IgE, high affinity I, gamma polypeptide	6.63107	2.07713	0.00435343	1.40754	0.0126405	1.08461	0.0241092	0.335298	0.584524	Abnormal morphology of bone and OC function.		Profile 1	0.74	-0.02
ENSMUSG00000030579	Tyrobp	TYRO protein tyrosine kinase binding protein	10.2114	2.03321	0.028301	1.725	0.0224074	1.3041	0.0590515	0.643124	0.32649	Kinase involved in the generation of the actin cytoskeleton in OC, which is critical for bone resorption.		Profile 1	NA	0.45
ENSMUSG00000031548	Sfrp1	secreted frizzled-related protein 1	6.54936	1.9425	0.00592692	0.775947	0.070206	0.196416	0.736676	-0.262388	0.334868	WNT antagonist.		Profile 1	-0.22	-0.01
ENSMUSG00000027995	Tlr2	toll-like receptor 2	7.03848	1.86404	0.023774	1.54564	0.0476627	0.775821	0.163718	0.220885	0.679933	OC differentiation and function.		Profile 1	NA	0.66
ENSMUSG00000024085	Man2a1	mannosidase 2, alpha 1	6.86556	1.8598	0.0148232	1.50272	0.0126354	0.990278	0.0324998	-0.00745682	0.991852	Connective tissue morphology.		Profile 1	0.23	0.41
ENSMUSG00000032359	Ctsh	cathepsin H	6.0211	1.85588	0.0352941	1.76591	0.0351884	1.53178	0.0341497	0.869669	0.328212	Expressed in non-hypertrophic chondrocytes.		Profile 1	0.89	0.48
ENSMUSG00000038642	Ctss	cathepsin S	8.32327	1.85501	0.0439615	1.58227	0.0498207	1.19643	0.0831667	0.746296	0.204191	Expressed in hypertrophic chondrocytes and OC.		Profile 1	1.21	0.27
ENSMUSG00000024164	C3	complement component 3	10.1315	1.75022	0.00820439	0.972512	0.0509736	0.209371	0.635454	-0.0711436	0.776875	Complement factor.		Profile 1	NA	0.69
ENSMUSG00000049103	Ccr2	chemokine (C-C motif) receptor 2	6.64484	1.73578	0.00211721	1.16654	0.0497959	0.43589	0.0910767	0.295443	0.168302	Chemokine receptor.		Profile 1	0.27	0.04
ENSMUSG00000000982	Ccl3 (CCL3L1/3)	CCL3L1, CCL3L3 (Hs), Mm orthologue: Ccl3	5.93678	1.73177	0.0200416	1.22513	0.0684546	0.246652	0.632255	-0.0789241	0.815327	OC differentiation.		Profile 1	0.04	-0.09
ENSMUSG00000027996	Sfrp2	secreted frizzled-related protein 2	7.88375	1.72546	0.0182161	1.28748	0.0282137	1.15576	0.0331002	0.480082	0.206082	WNT antagonist.		Profile 1	1.23	0.14
ENSMUSG00000015839	Nfe2l2	nuclear factor, erythroid derived 2, like 2	7.42397	1.64641	0.0247986	1.42204	0.0204157	1.22711	0.0311198	0.453091	0.370056	Morphology of connective tissue.		Profile 1	0.24	0.12
ENSMUSG00000022094	Slc39a14	solute carrier family 39 (zinc transporter), member 14	6.14192	1.62978	0.000208937	0.7037	0.00969355	-0.101209	0.72373	-0.488384	0.0503881	Morphology of bone.		Profile 1	NA	-0.03
ENSMUSG00000028364	Tnc	Tenascin C	9.18738	1.58753	0.0321657	1.41818	0.0263129	1.06368	0.0525078	0.785789	0.113802	Pro-inflammatory extracellular matrix protein, expressed in synovium and blood in RA patients. Involved in extracellular matrix remodelling, where it is bound by periostin.		Profile 1	0.61	0.28
ENSMUSG00000021665	Hexb	hexosaminidase B	8.03642	1.53986	0.0134811	1.35827	0.0206613	1.23876	0.0228999	0.576663	0.402709	Morphology of skeleton.		Profile 1	0.12	0.36
ENSMUSG00000042228	Lyn	Yamaguchi sarcoma viral (v-yes-1) oncogene homolog	5.88315	1.5337	0.00604018	1.00225	0.033605	0.777608	0.00910365	0.147611	0.66714	Tyrosin kinase, morphology of connective tissue.		Profile 1	NA	NA
ENSMUSG00000032562	Gnai2	guanine nucleotide binding protein (G protein), alpha inhibiting 2	9.63183	1.48123	0.00203595	1.23185	0.000363433	0.80858	0.0583281	0.374498	0.378794	Involved in normal development of the axial skeleton in mice.		Profile 1	0.62	0.5
ENSMUSG00000032369	Plscr1	phospholipid scramblase 1	6.32864	1.45826	0.0424355	1.19651	0.0646198	0.719389	0.165707	0.132353	0.752369	Morphology of connective tissue.		Profile 1	0.56	0.35
ENSMUSG00000024909	Efemp2	epidermal growth factor-containing fibulin-like extracellular matrix protein 2	8.31747	1.4558	0.0424773	0.840276	0.112966	0.605427	0.204837	0.528564	0.245913	Morphology of connective tissue.		Profile 1	NA	0.11
ENSMUSG00000032431	Crtap	cartilage associated protein	6.84411	1.42619	0.0243566	1.28248	0.0129621	0.732152	0.119622	0.166213	0.768867	Scaffolding protein that associates with others to hydroxylate collagen type I chains. Associated with osteogenesis imperfecta.		Profile 1	NA	0.27
ENSMUSG00000028583	Pdpn	podoplanin	8.29971	1.42307	0.0256008	0.959461	0.0554597	0.971257	0.0554606	0.188501	0.760136	Glycoprotein found in osteocytes in bone tumors.		Profile 1	1.93	0.74
ENSMUSG00000039519	Cyp7b1	cytochrome P450, family 7, subfamily b, polypeptide 1	5.5618	1.41937	0.00982229	0.810474	0.0635216	0.277048	0.538297	0.247701	0.202752	Resorption of bone.		Profile 1	0.85	0.1
ENSMUSG00000034663	Bmp2k	BMP2 inducible kinase	7.01059	1.374	0.0352183	1.01027	0.0463924	0.51457	0.197595	0.536677	0.201903	Regulates the BMP2 response in OB.		Profile 1	0.12	0.06
ENSMUSG00000036356	Csgalnact1	chondroitin sulfate N-acetylgalactosaminyltransferase 1	6.37643	1.36196	0.0268832	0.69628	0.0858483	0.446384	0.338555	-0.165479	0.615173	Plays an important role in cartilage biosynthesis. KOj mice display dwarfism due to impaired endochondral ossification.		Profile 1	NA	0.08
ENSMUSG00000079227	Ccr5	chemokine (C-C motif) receptor 5	5.71799	1.33776	0.0399423	1.08786	0.00419915	0.671022	0.15073	0.495754	0.183179	Resorption of bone.		Profile 1	0.9	0.17
ENSMUSG00000031871	Cdh5	cadherin 5	8.71791	1.33395	0.0318423	0.773104	0.0999419	0.702605	0.105376	0.243171	0.462935	Morphology of connective tissue.		Profile 1	-0.16	0.01
ENSMUSG00000021939	Ctsb	cathepsin B	9.8155	1.32209	0.020488	1.06485	0.0227173	0.839646	0.0443217	0.351392	0.264965	Expressed in non-hypertrophic chondrocytes.		Profile 1	0.24	0.24
ENSMUSG00000026725	Tnn	Tenascin N	6.59598	1.3165	0.117235	1.31618	0.117024	1.04127	0.164676	0.270731	0.658118	Extra-cellular matrix protein and marker of preosteoblasts, expressed in the periosteum and induced by BMP2. The protein influences differentiation and proliferation of OB, however, the effect is debated.		Profile 1	1.2	0.5
ENSMUSG00000025232	Hexa	hexosaminidase A	7.69012	1.27699	0.023128	1.06473	0.0230444	1.03681	0.025585	0.623223	0.185386	Morphology of skeleton.		Profile 1	0.52	0.34
ENSMUSG00000021756	Il6st	interleukin 6 signal transducer	9.43746	1.27333	0.0364982	0.835391	0.0663952	0.596769	0.140129	0.122145	0.771434	Signal transducing subunit for cytokines belonging to the IL-6 family. Activates Stat-3, which plays a role in OC and OB differentiation and interaction.		Profile 1	-0.22	-0.07
ENSMUSG00000049130	C5ar1	complement component 5a receptor 1	6.48182	1.26906	0.0208773	1.01409	0.0403503	0.739155	0.0411135	0.355539	0.355008	Complement receptor, associated with bio functions for differentiation of OC.		Profile 1	0.26	0.02
ENSMUSG00000016918	Sulf1	sulfatase 1	8.3933	1.26856	0.0486485	0.810701	0.0932825	0.571596	0.207663	-0.193519	0.587674	Regulates BMP signalling by modulating the activity of the BMP co-receptor Syndecan (a Heparan Sulfate Proteoglycan).		Profile 1	NA	0.15
ENSMUSG00000031309	Rps6ka3	ribosomal protein S6 kinase polypeptide 3	7.58304	1.22343	0.0174352	1.03681	0.0482019	0.771367	0.02755	-0.05897	0.944937	Bone mineralisation and morphology.		Profile 1	-0.24	0
ENSMUSG00000002103	Acp2	acid phosphatase 2, lysosomal	6.52075	1.19973	0.00566918	0.754896	0.0115011	0.77305	0.0146261	0.535119	0.0502841	Lysosomal acid phosphatase, which is involved in development of the growth plate and morphology of the skeleton.		Profile 1	0.25	0.14
ENSMUSG00000024810	Il33	interleukin 33	6.18826	1.19696	0.0201871	0.28656	0.328766	0.225906	0.651351	0.0212741	0.938114	Detected in RA, but not PsA serum and synovial fluid. Detected in OB, but did not seem to have an impact on bone remodelling. May stimulate OC formation from CD14+ monocytes, though not all studies agree to this.		Profile 1	NA	0.13
ENSMUSG00000022967	Ifnar1	interferon (alpha and beta) receptor 1	6.7858	1.17031	0.000532384	0.792377	0.0574662	0.646465	0.0787109	0.189969	0.553169	Morphology of osteoclasts.		Profile 1	0.46	-0.01
ENSMUSG00000028370	Pappa	pregnancy-associated plasma protein A	5.99113	1.1662	0.000209587	0.257474	0.0616693	0.109077	0.114489	-0.0628636	0.678706	IGF-dependent proteinase that regulates the bioavailability of IGF. Expressed in fibroblasts, chondrocytes and OB. Pappa KO mouse has reduced bone formation and delayed fracture-healing.		Profile 1	NA	NA
ENSMUSG00000026288	Inpp5d	inositol polyphosphate-5-phosphatase D	6.62354	1.13791	0.0454629	0.481539	0.0841397	0.481707	0.0653214	-0.106776	0.592831	Osteoclasts and bone remodelling.		Profile 1	0.73	0.16
ENSMUSG00000034394	Lif	leukemia inhibitory factor	5.74129	1.13775	0.00981838	0.165553	0.221186	-0.24171	0.387031	-0.447084	0.0984202	Expressed in OC and modulates the recruitment of OB to resorption surfaces in a TGFβ dependent manner.		Profile 1	NA	0.02
ENSMUSG00000032640	Chsy1	chondroitin sulfate synthase 1	7.31641	1.12293	0.0251909	0.895744	0.0466988	0.648712	0.0714554	0.318111	0.266801	Important in the extension of glycosaminoglycans and in bone formation.		Profile 1	NA	0.39
ENSMUSG00000025355	Mmp19	matrix metallopeptidase 19	5.99499	1.12272	0.0226877	1.03899	0.0149397	0.540809	0.160878	0.338846	0.0863717	Degradation of extracellular tissue.		Profile 1	NA	-0.06
ENSMUSG00000067336	Bmpr2	bone morphogenic protein receptor, type II (serine/threonine kinase)	8.35923	1.03709	0.0394902	0.719946	0.0847031	0.484444	0.14999	0.379735	0.276627	Receptor type II in the BMP pathway.		Profile 1	-0.07	0
ENSMUSG00000019122	Ccl9	chemokine (C-C motif) ligand 9	6.41502	1.03291	0.00622228	0.829677	0.0084755	0.683544	0.0978654	0.524146	0.104786	Stimulates OC motility and polarisation through CCR1.		Profile 1	1.41	0.73
ENSMUSG00000045382	Cxcr4	chemokine (C-X-C motif) receptor 4	8.12496	1.01931	0.010259	0.738464	0.0120818	0.631614	0.0203183	-0.0051271	0.989623	Receptor expressed in osteoprogenitor cells. Binds the chemokine Sdf-1, which is involved in activation and differentiation of osteoprogenitor cells.		Profile 1	0.99	0.47
ENSMUSG00000022303	Dcstamp (Tm7sf4)	dendrocyte expressed seven transmembrane protein	5.11	0.98179	0.179829	0.803346	0.0316446	0.489939	0.000325591	0.157005	0.669255	Marker of OC differentiation. Critically involved in fusion of mononucleated pre-osteoclast to multinucleated, functional osteoclasts.		Profile 1	NA	0.05
ENSMUSG00000022098	Bmp1	bone morphogenetic protein 1	7.52135	0.896959	0.0691687	0.739002	0.095238	0.607076	0.129197	0.350896	0.29725	Metalloproteinase that may play a role on several levels of bone formation. It processes the c-terminal end of pro-collagen type I, activates other BMPs and processes BGN and DMP1. Expressed in patients with arthritis and acute fractures.		Profile 1	0.94	0.14
ENSMUSG00000044674	Fzd1	frizzled homolog 1 (Drosophila)	6.91247	0.761291	0.0481367	0.650513	0.0450116	0.476075	0.0812182	0.237795	0.367951	Receptor of the WNT pathway.		Profile 1	-0.15	0.02
ENSMUSG00000027358	Bmp2	bone morphogenetic protein 2	7.15609	0.736835	0.299198	0.747127	0.290318	0.312959	0.625607	0.336875	0.59109	Ligand of the BMP pathway.		Profile 1	0.4	0
ENSMUSG00000026193	Fn1	Fibronectin	11.6922	0.699745	0.0611193	0.681831	0.043662	0.447427	0.11646	0.153857	0.511876	Extracellular matrix protein interacting with BMP1 and POSTN during collagen type I fibrillogenesis.		Profile 1	-0.08	NA
ENSMUSG00000026836	Acvr1	activin A receptor, type 1	7.02481	0.578605	0.10067	0.416138	0.161886	0.381212	0.195591	0.0452486	0.862406	Type I receptor of the TGFβ pathway.		Profile 1	0.2	0.03
ENSMUSG00000021540	smad5	MAD homolog 5 (Drosophila)	7.06644	0.484331	0.0407468	0.35584	0.0563996	0.260674	0.168132	-0.0137317	0.923777	Regulatory Smad involved in BMP signalling.		Profile 1	0.02	0.18
ENSMUSG00000024515	Smad4	MAD homolog 4 (Drosophila)	8.16007	0.359208	0.184605	0.343612	0.194356	0.241312	0.319033	0.0522822	0.844651	Co-Smad associating with regulatory Smads.		Profile 1	-0.33	0.02
ENSMUSG00000050578	Mmp13	matrix metallopeptidase 13	7.56521	3.71707	0.0153483	4.11538	0.0153108	3.15836	0.0196305	2.18035	0.0536758	Bone resorption, OC- and osteoprogenitor differentiation.		Profile 2	1.82	1.17
ENSMUSG00000028111	Ctsk	cathepsin K	7.81916	3.46162	0.0375623	3.55415	0.0380685	2.92128	0.0429927	2.2626	0.0843662	Bone resorption. Principle enzyme degrading osteoid.		Profile 2	1.5	0.75
ENSMUSG00000054196	Cthrc1	collagen triple helix repeat containing 1	8.45981	2.25558	0.0617661	2.76364	0.0465992	1.80576	0.0962507	0.720758	0.434254	Molecule secreted by OC that stimulates bone formation.		Profile 2	NA	0.05
ENSMUSG00000032332	Col12a1	collagen, type XII, alpha 1	8.24448	2.19743	0.0448414	2.26529	0.0428215	1.57616	0.0778381	0.805044	0.246083	Expressed by OB in areas of bone formation. COL12A1 KO mice have skeletal abnormalities with less mechanical strength and reduced matrix deposition.		Profile 2	0.1	0.37
ENSMUSG00000029304	Spp1	secreted phosphoprotein 1	8.36802	1.53632	0.0498891	2.15605	3.11052e-05	1.80272	0.00266995	0.987926	0.139784	OB marker, expressed in OB, OC and osteocytes. Inhibits formation and growth of hydroxyapatite by binding the crystals. Promotes attachment of OC to bone under control of Acp5 phosphatase.		Profile 2	0.85	0.44
ENSMUSG00000036446	Lum	lumican	10.1844	1.75348	0.0396425	1.98794	0.0347625	1.47637	0.0488806	0.759541	0.175753	Proteoglycan belonging to the SLRP familly (same as BGN). Expressed in osteoblast cell line.		Profile 2	0.44	0.97
ENSMUSG00000021390	Ogn	osteoglycin	7.82662	1.1917	0.0747697	1.9559	0.0207655	1.11096	0.0865724	0.516199	0.339719	Proteoglycan belonging to the SLRP family. The protein is processed by BMP1 and regulates collagen type I fibrillogenesis.		Profile 2	-1.03	0.3
ENSMUSG00000029838	Ptn	pleiotrophin	8.29343	1.09032	0.144506	1.91753	0.00336093	0.706157	0.0638748	0.520258	0.115363	Growth factor expressed by OB. Its effect on bone formation is dependent on its concentration. It induces Col I synthesis, but inhibits the effect of BMP2 on bone formation.		Profile 2	0.11	-0.27
ENSMUSG00000030218	Mgp	matrix Gla protein	10.4524	1.38381	0.0568815	1.73601	0.0399781	1.29256	0.0685722	0.721224	0.212308	Inhibitor of bone mineralisation.		Profile 2	-0.01	0.4
ENSMUSG00000037370	Enpp1	ectonucleotide pyrophosphatase/phosphodiesterase 1	9.07726	1.44231	0.00709111	1.67578	0.00274127	1.3354	0.00664913	0.675392	0.14517	Expression is induced in OB by Mdk. Essential for converting extracellular ATP to inorganic pyrophosphate, thus controlling the levels and functions in bone mineralization and soft tissue calcification. Essential for normal bone development.		Profile 2	0.49	0.35
ENSMUSG00000021613	Hapln1	hyaluronan and proteoglycan link protein 1	6.71863	0.76016	0.148779	1.63081	0.0102493	1.52817	0.00493341	1.05591	0.0109711	Involved in cartilage biosynthesis by linking aggrecans and hyalyron acid. Polymorphism in this gene is associated with osteophyte formation in osteoarthritis and it is located in a susceptibility loci of AS.		Profile 2	NA	0.01
ENSMUSG00000066551	Hmgb1	high mobility group box 1	4.67052	1.39689	0.0172475	1.51021	0.0354729	0.948049	0.0742492	-0.0486081	0.865856	Cytokine, which triggers arthritis and bone erosion in RA.		Profile 2	-0.67	-0.04
ENSMUSG00000000957	Mmp14	matrix metallopeptidase 14 (membrane-inserted)	7.92389	1.39614	0.024636	1.4974	0.0172744	1.07424	0.021399	0.82119	0.0502943	Involved in tissue destruction in RA.		Profile 2	1.28	0.48
ENSMUSG00000057457	Phex	phosphate regulating gene with homologies to endopeptidases on the X chromosome (hypophosphatemia, vitamin D resistant rickets)	7.38215	-0.0155229	0.981041	1.49306	0.00450904	0.83413	0.0287257	0.558872	0.111971	Expressed during in vitro bone mineralisation.		Profile 2	-0.02	0.14
ENSMUSG00000074483	Bglap1	bone gamma carboxyglutamate protein	9.0522	-0.423189	0.620047	1.39619	0.00409251	0.863154	0.0408316	0.459404	0.12932	OB marker and serum marker of bone formation. Expressed in the late mineralisation phase. The exact role of the protein in bone is, however, debated as data is controversial.		Profile 2	0.24	0.58
ENSMUSG00000020053	Igf1	insulin-like growth factor 1	9.67771	0.957591	0.0442132	1.38518	0.0252515	0.867162	0.0482377	0.244021	0.592949	Growth factor positively regulating bone formation. Regulates bone mineral density.		Profile 2	0.05	-0.03
ENSMUSG00000048661	Lemd3	LEM domain containing 3	7.17925	1.20709	0.000708441	1.31382	0.0186089	0.809787	0.0857807	0.653382	0.0755631	The encoded protein antagonises TGFβ signalling by binding Smad2 and Smad3.		Profile 2	NA	NA
ENSMUSG00000018593	Sparc	secreted acidic cysteine rich glycoprotein	11.7658	1.11807	0.0406639	1.30793	0.0304776	1.08939	0.0372548	0.745988	0.0652416	The protein binds hydroxyapatite when bound to collagen type I in vitro. Sparc -null mice have normal collagen content in bone, but reduced bone formation and numbers of OC and OB.		Profile 2	0.1	0.67
ENSMUSG00000028864	Hgf	hepatocyte growth factor	5.64574	1.2289	0.0252353	1.26117	0.0141656	0.681668	0.0830077	-0.0227979	0.932418	Stimulates OB proliferation and migration, and induces expression of BMP2 in OB.		Profile 2	-0.06	-0.07
ENSMUSG00000022797	Tfrc	transferrin receptor	6.83531	0.992646	0.217372	1.25158	0.0173727	0.765591	0.0394988	0.24917	0.547925	Resorption of bone.		Profile 2	0.27	0.06
ENSMUSG00000078190	Dnm3os	dynamin 3, opposite strand	4.76315	0.651726	0.114409	1.23096	0.0300308	0.432978	0.349593	-0.221838	0.465371	Non-coding RNA involved in normal skeletal development.		Profile 2	NA	0
ENSMUSG00000016481	Cr1l	complement component (3b/4b) receptor 1-like	7.19643	0.938763	0.0745451	1.18655	0.0419887	1.18044	0.0399799	0.58605	0.370718	Degradation of connective tissue.		Profile 2	0.06	-0.02
ENSMUSG00000032383	Ppib	peptidylprolyl isomerase B	7.45381	1.11884	0.0356799	1.18339	0.0658456	0.579807	0.141143	0.208413	0.638233	Associates with other proteins to hydroxylate collagen type I chains. Associated with osteogenesis imperfect.		Profile 2	0.14	NA
ENSMUSG00000018363	Smurf2	SMAD specific E3 ubiquitin protein ligase 2	7.234	1.0947	0.0168955	1.18175	0.00888121	0.791767	0.0457368	0.0489203	0.902395	Related to the BMP antagonist Smurf1, associated to morphology of skeleton.		Profile 2	NA	0.05
ENSMUSG00000029661	Col1a2	collagen, type I, alpha 2	9.93679	0.913963	0.0833392	1.17075	0.0511149	1.02095	0.06181	0.758299	0.101108	This gene encodes the alpha2 chain of collagen type I. Collagen type I is the most abundant protein in bone and a marker of OB activity.		Profile 2	0.31	0.47
ENSMUSG00000001506	Col1a1	collagen, type I, alpha 1	9.84459	0.844866	0.113263	1.16988	0.0521595	0.939535	0.0860904	0.760164	0.13934	This gene encodes the alpha1 chain of collagen type I. Collagen type I is the most abundant protein in bone and a marker of OB activity.		Profile 2	0.14	1.33
ENSMUSG00000027239	Mdk	midkine	6.5895	0.55718	0.264896	1.15444	0.000815715	0.507693	0.237506	0.202552	0.447617	Growth factor that inhibits bone formation. Expression increases during differentiation of OB.		Profile 2	0.51	0.16
ENSMUSG00000031375	Bgn	biglycan	10.6278	1.12734	0.0429844	1.14508	0.0338679	0.706079	0.0853785	0.110835	0.719962	Proteoglycan belonging to the SLRP familly. KO mice have reduced collagen synthesis, reduced bone mass and production of bone precursor cells. The protein is processed by BMP1.		Profile 2	0.17	0.54
ENSMUSG00000039883	Lrrc17	leucine rich repeat containing 17	7.14897	0.639684	0.0966417	1.12318	0.0223642	0.452494	0.181399	0.440765	0.199119	Secreted by OB, and inhibits RANKL-induced osteoclast precursor differentiation.		Profile 2	NA	NA
ENSMUSG00000022261	Sdc2	syndecan 2	8.1783	0.524807	0.142187	1.1161	0.0386249	0.926838	0.0384241	0.150684	0.806812	Proteoglycan expressed by OB and a co-receptor in BMP signalling. Involved in OB cell adhesion and survival.		Profile 2	-0.21	0.29
ENSMUSG00000024563	Smad2	MAD homolog 2 (Drosophila)	7.23445	1.03391	0.139995	1.09657	0.119746	0.766224	0.224052	0.528567	0.366067	Regulatory smad involved in BMP signalling.		Profile 2	0.11	0.04
ENSMUSG00000029267	Mtf2	metal response element binding transcription factor 2	6.86117	0.963976	0.02621	1.07554	0.0170602	0.661768	0.0420361	0.200897	0.557138	Bone morphology.		Profile 2	0.07	0.22
ENSMUSG00000046743	Fat4	FAT tumor suppressor homolog 4 (Drosophila)	6.38385	0.838877	0.0691345	1.0545	0.0353443	0.837733	0.064944	0.0603845	0.871279	Development of endochondral bone formation.		Profile 2	NA	0.03
ENSMUSG00000048546	Tob2	transducer of ERBB2, 2	7.75147	0.845957	0.0438384	1.0204	0.0323627	1.01722	0.0190555	0.381389	0.463141	Anti-proliferative protein that inhibits formation of osteoclasts by suppressing RANKL. Inhibits BMP signalling.		Profile 2	NA	0.11
ENSMUSG00000021796	Bmpr1a	bone morphogenetic protein receptor, type 1A	6.88484	0.876708	0.1304	1.00927	0.0985814	0.933892	0.111653	0.206748	0.71969	Type I receptor of the BMP pathway.		Profile 2	-0.13	0.01
ENSMUSG00000053477	Tcf4	T-cell factor 4	7.96406	0.545952	0.0875483	0.788139	0.0342291	0.375443	0.28317	-0.0203501	0.943631	Transcription factor of the WNT pathway .		Profile 2	-0.22	0.23
ENSMUSG00000060284	Sp7	Sp7 transcription factor 7	6.43103	0.0230973	0.898805	0.738813	0.0376499	0.255364	0.252078	0.012934	0.950346	Transcription factor with a critical role in osteoblast differentiation.		Profile 2	NA	0.18
ENSMUSG00000032384	Csnk1g1	casein kinase 1, gamma 1	6.59747	0.452234	0.0435675	0.635684	0.0195351	0.426191	0.0469586	0.140212	0.393304	Kinase involved in phosphorylation of β-catenin.		Profile 2	NA	-0.02
ENSMUSG00000025489	Ifitm5	interferon induced transmembrane protein 5	6.66628	0.32409	0.105139	0.560593	0.0285915	0.430463	0.0519854	0.195334	0.269942	Expressed in OB and involved in mineralisation.		Profile 2	0.52	0.23
ENSMUSG00000052155	Acvr2a	activin receptor IIA	7.22739	0.349371	0.33321	0.366684	0.0289775	0.236764	0.0386625	-0.140196	0.34141	Type II receptor of the TGFβ pathway.		Profile 2	0.14	0.01
ENSMUSG00000030772	Dkk3	dickkopf homolog 3 (Xenopus laevis)	7.59178	0.0648473	0.86161	0.18869	0.481164	0.132676	0.641239	0.124389	0.679307	Antagonist of the WNT pathway.		Profile 2	NA	0.3
ENSMUSG00000029306	Ibsp	integrin binding sialoprotein	10.6662	1.15018	0.0193515	1.37522	0.0104583	1.58051	0.00753427	1.12844	0.0226319	Marker of late OB differentiation. Expressed in OB, OC, hypertrophic chondrocytes and osteocytes. Binds to the AvB3 integrin and hydroxyapatite, probably mediating cell attachment to matrix. Nucleates hydroxyapatite.		Profile 3	0.42	1.39
ENSMUSG00000039476	Prrx2	paired related homeobox 2	6.85328	0.731057	0.107388	0.992784	0.0417534	1.1129	0.0326469	0.680259	0.243444	Prx2 = Prrx2 inhibits osteoblast differentiation by decreasing expression of Sp7and Runx2.		Profile 3	0.4	NA
ENSMUSG00000024182	Axin1	Axin1	7.03153	0.0759632	0.559761	-0.00100218	0.99245	0.329982	0.0357841	-0.0280063	0.942209	Part of the destruction complex that controls β-catenin phosphorylation and ubiquitination in the WNT pathway. Act as a scaffold protein.		Profile 3	0.15	NA
ENSMUSG00000039153	Runx2	runt related transcription factor 2	7.7434	0.0379116	0.701428	0.20027	0.136227	0.289921	0.126797	-0.126131	0.371046	Transcription factor with a critical role in osteoblast differentiation.		Profile 3	-0.16	0
ENSMUSG00000027555	Car13	carbonic anhydrase 13	6.7455	1.36984	0.0235795	1.07505	0.0325569	1.52235	0.0290251	1.64906	0.0431086	Associated with Bio functions of abnormal bone density. Differentially expressed during in vitro mineralisation.		Profile 4	NA	0.06
ENSMUSG00000021670	Hmgcr	3-hydroxy-3-methylglutaryl-Coenzyme A reductase	6.38953	0.809703	0.0517885	0.427821	0.180977	0.957132	0.0519509	1.03116	0.0405858	Inhibits OB differentiation.		Profile 4	0.56	NA
ENSMUSG00000073563	Csnk1g3	casein kinase 1, gamma 3	6.73055	0.836155	0.07885	0.983199	0.0389659	0.427135	0.223458	0.574589	0.134411	Kinase involved in phosphorylation of β-catenin.		Profile 4	NA	0.18
ENSMUSG00000007989	Fzd3	frizzled homolog 3 (Drosophila)	4.8174	0.575862	0.171487	0.462583	0.0331127	0.0348855	0.923042	0.374657	0.16827	Receptor of the WNT pathway.		Profile 4	0.05	0
ENSMUSG00000022812	Gsk3b	glycogen synthase kinase 3 beta	8.3177	0.358863	0.365179	0.261828	0.468306	0.165489	0.64206	0.296961	0.44983	Kinase involved in phosphorylation of β-catenin.		Profile 4	0	-0.18
ENSMUSG00000030201	lrp6	low density lipoprotein receptor-related protein 6	8.07552	0.148346	0.29453	0.125201	0.339427	0.120215	0.327604	0.14823	0.245949	Receptor of the WNT pathway.		Profile 4	-0.39	0
ENSMUSG00000001348	Acp5	acid phosphatase 5, tartrate resistant	7.30084	1.87802	0.0188031	1.79176	0.0307902	1.84238	0.0264368	1.32123	0.0346308	The encoded protein is a phosphatase, also called Trap. It is a marker of OC function and extensively expressed in OC. It is activated by Cathepsin K, and it dDephosphorylates Spp1 and Ibsp. Plays an inhibitory role in collagen type I synthesis, degradation, and mineralisation.		Profile 5	1.37	-0.04
ENSMUSG00000028048	Gba	glucosidase, beta, acid	6.74521	1.57544	0.0182923	1.35016	0.0306385	1.56914	0.0133281	0.872497	0.296046	A glucosylceramidase placed in the lysomal membrane. Deficiency results in Gauchers disease. Patients with Gauchers disease have altered bone remodelling due to abnormal numbers of OC and uncoupling of OB-OC regulation.		Profile 5	0.6	0.31
ENSMUSG00000032508	Myd88	myeloid differentiation primary response gene 88	6.70678	1.48769	0.0396558	0.989554	0.11514	1.17677	0.0555304	0.531253	0.301501	Innate immunity, resorption of bone.		Profile 5	0.78	0.45
ENSMUSG00000006932	Ctnnb1	catenin (cadherin associated protein), beta 1	8.44314	0.657701	0.0414641	0.543496	0.0489518	0.626599	0.0683999	0.346927	0.128575	The encoded protein is a key downstream component of the WNT pathway. Interacts with transcription factors LEF/TCF to induce transcription of WNT signalling target genes in OB.		Profile 5	0.26	0.15
ENSMUSG00000000532	Acvr1b	activin A receptor, type 1B	6.22871	0.57517	0.113591	0.447171	0.135587	0.5582	0.126116	0.471927	0.204324	Type I receptor of the TGFβ pathway.		Profile 5	-0.06	-0.04
ENSMUSG00000005871	Apc	adenomatosis polyposis coli	7.06439	0.21198	0.697634	0.286043	0.606283	0.20062	0.712526	0.0343689	0.952055	Negative regulator of the WNT pathway. Part of the destruction complex that controls β-catenin phosphorylation and ubiquitination.		Profile 5	0.26	0.06
ENSMUSG00000038239	Hrc	histidine rich calcium binding protein	10.963	-2.52393	0.00176275	-0.556766	0.321303	-0.856206	0.0529274	-0.417935	0.390171	Morpholoy of connective tissue.		Profile 6	-1.52	-0.39
ENSMUSG00000004558	Ndrg2	N-myc downstream regulated gene 2	10.5551	-2.48824	0.00757755	-1.70585	0.00139901	-1.42481	0.00760531	-0.932426	0.0100888	Down-regulates WNT-signalling mediated TCF-promotor activity and GSK3β phosphorylation synergistically with PRA1.		Profile 6	-1.74	-0.2
ENSMUSG00000030592	Ryr1	ryanodine receptor 1, skeletal muscle	8.73008	-2.17428	0.00213005	-1.63531	0.00831087	-1.40872	0.00488195	-0.915232	0.0651008	Morphology of skeleton.		Profile 6	-1.57	-0.4
ENSMUSG00000019577	Pdk4	pyruvate dehydrogenase kinase, isoenzyme 4	10.8825	-2.01279	0.0559855	-1.90043	0.0511406	-1.48582	0.0184677	-1.1384	0.0116912	Promotes osteoclastogenesis .		Profile 6	NA	-0.65
ENSMUSG00000027559	Car3	carbonic anhydrase 3	11.6457	-1.60392	0.0258578	-0.691433	0.0281894	-0.455989	0.0095418	-0.391279	0.197282	Abnormal bone density.		Profile 6	-1.23	-0.24
ENSMUSG00000015568	Lpl	lipoprotein lipase	9.91558	-1.43245	0.00851888	-0.678707	0.02097	-0.475241	0.138105	-0.521691	0.0909526	Morphology of connective tissue.		Profile 6	-1.15	-0.5
ENSMUSG00000007097	Atp1a2	ATPase, Na+/K+ transporting, alpha 2 polypeptide	8.14696	-1.39708	0.0251677	-1.12078	0.0293126	-0.970768	0.0402252	-0.558736	0.14416	Abnormal bone density.		Profile 6	-0.8	-0.61
ENSMUSG00000030546	Plin1	perilipin 1	7.24425	-1.21817	0.0140479	-0.95068	0.00137172	-0.769985	0.00382109	-0.342481	0.353984	Morphology of connective tissue.		Profile 6	NA	-0.19
ENSMUSG00000026879	Gsn	gelsolin	9.7086	-1.15123	0.00954536	-1.00543	0.0107713	-0.654287	0.0358722	-0.4886	0.112747	Involved in organisation of OC actin skeleton, which is essential for OC function. Differentially expressed in bone in OA.		Profile 6	-0.46	-0.28
ENSMUSG00000020963	Tshr	thyroid stimulating hormone receptor	6.3539	-1.08699	0.0350335	-0.932191	0.00527951	-0.558767	0.282801	-0.616819	0.190825	Thyroid stimulating hormone receptor associated with abnormal bone density.		Profile 6	-0.28	0.03
ENSMUSG00000001494	Sost	sclerostin	7.28027	-1.07343	0.0271191	-0.70944	0.019347	-0.686572	0.0320553	-0.457924	0.14759	WNT antagonist and marker of mature osteocytes.		Profile 6	NA	0.03
ENSMUSG00000022878	Adipoq	adiponectin, C1Q and collagen domain containing	11.5989	-1.05075	0.0083369	-1.04299	0.000213366	-0.595975	0.0681766	-0.551469	0.173806	Polypeptide belonging to the PPAR-ᵧ pathway. Overexpression enhances bone formation in transgenic mice. Differentially expressed in OB culture during mineralisation.		Profile 6	-1.59	-0.37
ENSMUSG00000009097	Tbx1	T-box 1	6.77989	-0.911174	0.03597	-0.661679	0.0529405	-0.404221	0.165561	-0.0466253	0.880891	A Tbx transcription factor. These and BMP ligands regulate each other.		Profile 6	NA	NA
ENSMUSG00000036867	smad6	SMAD homolog 6 (Drosophila)	7.26627	-0.86684	0.0768848	-0.777601	0.00446187	-0.467465	0.0408998	-0.394677	0.119754	Inhibitory Smad antagonising BMP signalling.		Profile 6	NA	-0.02
ENSMUSG00000021835	Bmp4	bone morphogenetic protein 4	7.67631	-0.761911	0.0397258	-0.562098	0.0425068	-0.0119697	0.951573	-0.0779634	0.611299	Ligand of the BMP pathway.		Profile 6	-0.97	-0.09
ENSMUSG00000039004	Bmp6	bone morphogenetic protein 6	8.44314	-0.680447	0.0705804	-0.417232	0.152611	-0.181579	0.667167	-0.109865	0.629506	Ligand of the BMP pathway.		Profile 6	-0.47	-0.04
ENSMUSG00000002944	Cd36	CD36 antigen	9.38	-0.671522	0.0520804	-0.451772	0.136753	-0.142361	0.417439	-0.370853	0.394029	Receptor for thrombospondin, differentially expressed during in vitro mineralisation.		Profile 6	-1.15	0.02
ENSMUSG00000027985	Lef1	lymphoid enhancer binding factor 1	6.2	-0.471744	0.0736933	-0.237975	0.242735	-0.206452	0.532226	-0.198653	0.309069	Transcription factor of the WNT pathway.		Profile 6	0.03	-0.31
ENSMUSG00000000142	Axin2	Axin2	6.40912	-0.278594	0.568942	-0.20143	0.258698	-0.0212674	0.866929	-0.212531	0.0687821	Part of the destruction complex that controls β-catenin phosphorylation and ubiquitination in the WNT pathway. Act as a scaffold protein.		Profile 6	NA	-0.04
ENSMUSG00000006958	Chrd	Chordin	6.03107	-0.226081	0.0946046	-0.215402	0.0854569	-0.192943	0.15033	-0.132885	0.542917	Antagonist of the BMP pathway.		Profile 6	NA	-0.04
ENSMUSG00000029071	Dvl1	dishevelled, dsh homolog 1 (Drosophila)	6.85	-0.217368	0.155309	-0.0447761	0.792421	-0.0564975	0.700675	-0.0676355	0.575142	Signal transducing molecule of the WNT pathway. Interacts with FRZ receptors and Axin.		Profile 6	-0.15	-0.19
ENSMUSG00000066366	Serpina1a	serine (or cysteine) peptidase inhibitor, clade A, member 1A	8.51333	-4.48463	0.00659479	-5.22052	0.00236043	-2.0014	0.0143687	-0.453769	0.497004	Expressed by OB and may inhibit haematopoietic stem cell mobilisation.		profile 7	0.29	-0.14
ENSMUSG00000062329	Cytl1	cytokine-like 1	8.20479	-1.57538	0.035273	-1.56856	0.0102293	-0.701556	0.111467	-0.579684	0.248004	Induces chondrogenesis in mesenchymal cells and induces expression of IGF-1.		profile 7	NA	-0.79
ENSMUSG00000035923	Myf6	myogenic factor 6	7.68881	-0.779556	0.2473	-1.41088	0.015219	-1.08649	0.0341946	-1.05056	0.0195548	Morphology of skeleton and bone.		profile 7	-0.83	-0.32
ENSMUSG00000035105	Egln3	EGL nine homolog 3 (C. elegans)	7.51662	-0.901538	0.102526	-1.22371	0.0231937	0.081188	0.882835	0.0999756	0.880974	Morphology of bone.		profile 7	NA	-0.13
ENSMUSG00000015843	Rxrg	retinoid X receptor gamma	6.0715	-1.07721	0.00656451	-1.18693	0.000384124	-0.984503	0.000824969	-0.65028	0.113072	Development of growth plate.		profile 7	0.39	-0.28
ENSMUSG00000025509	Pnpla2	patatin-like phospholipase domain containing 2	7.8017	-1.16516	0.0248838	-1.16554	0.0184225	-0.501591	0.125477	-0.527246	0.114248	Morphology of connective tissue.		profile 7	NA	-0.74
ENSMUSG00000022528	Hes1	hairy and enhancer of split 1 (Drosophila)	7.46903	-0.868182	0.0395244	-1.09261	0.0050774	-0.166593	0.320695	-0.0865273	0.489997	Remodelling and resorption of bone.		profile 7	-0.51	-0.27
ENSMUSG00000029361	Nos1	nitric oxide synthase 1, neuronal	6.93128	-0.753973	0.047454	-1.00749	0.0169164	-0.608083	0.0565897	-0.572991	0.143341	Enzyme synthesizing Nitric Oxide.		profile 7	-0.14	0.02
ENSMUSG00000022382	Wnt7b	wingless related MMTV integration site 7b	6.36104	-0.740243	0.0584071	-0.792148	0.0537381	-0.494468	0.130402	-0.290325	0.345654	Ligand of the WNT pathway.		profile 7	0.09	0.05
ENSMUSG00000018604	Tbx3	T-box 3	6.89544	-0.474235	0.117646	-0.59477	0.0837737	-0.437358	0.140376	-0.367634	0.17744	Tbx transcription factor located in the Eae39r disease determining locus. Tbx transcrition factors and BMP ligands regulate each other.		profile 7	-0.22	-0.02
ENSMUSG00000030093	Wnt7a	wingless related MMTV integration site 7a	5.72355	-0.442411	0.102229	-0.551222	0.0653803	-0.401341	0.122743	-0.355874	0.158105	Ligand of the WNT pathway.		profile 7	-0.41	0
ENSMUSG00000061393	Acvr2b	activin receptor IIB	6.21314	-0.328468	0.0102436	-0.446992	0.00339598	-0.394285	0.0349038	-0.226234	0.286763	Type II receptor of the TGFβ pathway.		profile 7	-0.72	-0.35
ENSMUSG00000029335	Bmp3	bone morphogenetic protein 3	6.57934	-0.35733	0.151222	-0.417121	0.109436	-0.0535053	0.871733	0.0331301	0.867916	Antagonist of the BMP pathway.		profile 7	0.13	0.05
ENSMUSG00000015829	Tnr	Tenascin R	5.14794	-0.236135	0.209418	-0.333671	0.145425	-0.250921	0.405461	-0.0390642	0.910272	Extra-cellular matrix protein related to Tnc and Tnn.		profile 7	NA	-0.02
ENSMUSG00000038780	Smurf1	SMAD specific E3 ubiquitin protein ligase 1	7.17346	-0.217166	0.203331	-0.29188	0.0840371	-0.264629	0.2005	-0.330402	0.333974	Antagonist of the BMP pathway.		profile 7	NA	0
ENSMUSG00000032942	Ucp3	uncoupling protein 3 (mitochondrial, proton carrier)	7.06716	-1.21023	0.00207146	-0.895335	0.0229071	-1.12993	0.00135911	-0.571679	0.107165	Expressed in chondrocytes, where it regulates induction of apoptosis. Its expression is dependent on Hif1a.		Profile 8	0	-0.09
ENSMUSG00000018263	Tbx5	T-box 5	5.54673	-0.647473	0.114396	-0.56229	0.0217393	-0.578846	0.000770629	-0.224052	0.206116	Transcription factor which is required for forelimb development, and located in Eae39r disease determining locus. Tbx transcription factors and BMP ligands regulate each other.		Profile 8	NA	-0.12
ENSMUSG00000048616	Nog	Noggin	5.94113	-0.225065	0.382697	-0.168059	0.245584	-0.337578	0.0787798	-0.0721679	0.695566	Antagonist of the BMP pathway.		Profile 8	0	0
ENSMUSG00000056978	Hamp2	hepcidin antimicrobial peptide 2	8.85856	-1.233	0.0186536	-1.06402	0.0128515	0.0159013	0.960631	1.23752	0.0305405	Regulator of iron metabolism.		Profile 9	NA	0.03
ENSMUSG00000050440	Hamp	hepcidin antimicrobial peptide	5.27997	-1.12098	0.174637	-1.17351	0.150488	0.0722508	0.906453	-0.0655151	0.919423	Regulator of iron metabolism. mRNA expression is regulated by IL-6 and BMPs, and is increased during inflammation and down-regulated during anaemia and hypoxia.		Profile 9	-0.05	-0.05
ENSMUSG00000053863	Mepe	matrix extracellular phosphoglycoprotein with ASARM motif (bone)	8.49707	-0.763334	0.0281913	-0.615285	0.0383084	0.0342453	0.911961	-0.0682733	0.812009	Extra-cellular matrix protein and substrate for Phex. Expressed by osteocytes and OB. Inhibits mineralisation by inhibiting uptake of inorganic phosphate. Inhibits OC activity and promote angiogenesis during endochondral bone formation.		Profile 9	NA	0
ENSMUSG00000024868	Dkk1	dickkopf homolog 1 (Xenopus laevis)	7.19024	-0.570503	0.184989	-0.226807	0.253887	0.200905	0.316707	0.130626	0.434818	Antagonist of the WNT pathway .		Profile 9	NA	-0.02
ENSMUSG00000027253	Lrp4	low density lipoprotein receptor-related protein 4	6.9511	-0.514537	0.0630948	-0.189751	0.339417	0.00268859	0.98923	-0.0386179	0.828183	Receptor of the WNT pathway.		Profile 9	NA	-0.05
ENSMUSG00000029307	Dmp1	dentin matrix protein 1	8.29537	-0.43354	0.41572	0.263009	0.587292	0.85796	0.16541	0.56043	0.304043	Extra-cellular matrix protein that is processed by BMP1 and involved in mineralisation of extra-cellular matrix. Expressed by hypertrophic chondrocytes, osteocytes and OB.		Profile 9	NA	-0.07
ENSMUSG00000008999	Bmp7	bone morphogenetic protein 7	5.81538	-0.367448	0.185005	-0.217578	0.314592	-0.0822846	0.668362	0.335375	0.170274	Ligand of the BMP pathway.		Profile 9	-0.31	0.01
ENSMUSG00000024913	lrp5	low density lipoprotein receptor-related protein 5	7.35873	-0.345902	0.022928	-0.175522	0.0813191	-0.122924	0.257169	0.141584	0.295877	Receptor of the WNT pathway.		Profile 9	NA	-0.02
ENSMUSG00000028031	Dkk2	dickkopf homolog 2 (Xenopus laevis)	7.56481	-0.254284	0.510695	0.132348	0.709053	-0.220751	0.544533	0.00637143	0.985869	Antagonist of the WNT pathway.		Profile 9	NA	0.05
ENSMUSG00000020167	Tcf3	T-cell factor 3	6.72715	-0.176735	0.0789601	-0.12141	0.166927	-0.0614018	0.541762	0.222914	0.225247	Transcription factor of the WNT pathway .		Profile 9	NA	NA
ENSMUSG00000021765	Fst	Follistatin	7.77868	-0.15044	0.539488	0.107965	0.643976	0.19967	0.496312	0.0978205	0.669163	Antagonist of the BMP pathway.		Profile 9	-0.48	0.02
ENSMUSG00000052430	Bmpr1b	bone morphogenetic protein receptor, type 1B	5.39214	-0.0805927	0.566846	-0.0838861	0.555105	0.115736	0.439169	-0.0841827	0.567443	Type I receptor of the BMP pathway.		Profile 9	0.01	-0.01
ENSMUSG00000022206	Npr3	natriuretic peptide receptor 3	7.73832	-1.76127	0.0125027	-1.24198	0.00986834	-0.967123	0.0205525	-1.43482	0.0132563	Decoy receptor limiting the availability of C-type natriuretic peptide (CNP), which has an anabolic effect on endochondral bone development.		Profile 10	-0.34	-0.11
ENSMUSG00000022996	Wnt 10b	wingless related MMTV integration site 10b	6.23	-0.398369	0.132758	-0.53341	0.0633785	-0.341417	0.171639	-0.390684	0.12862	Ligand of the WNT pathway.		Profile 10	-0.17	0.03
		a Mean log2 expression in non-induced control mice
		b Mean log fold change and p-value in comparison to control on day 0-3
		c Mean log fold change and p-value in comparison to control in week 1-2
		d Mean log fold change and p-value in comparison to control in week 3-4
		e Mean log fold change and p-value in comparison to control in declining disease phase
		f Mean log fold change of gene expression in arthritic joints from the TNFα overexpressing model versus control
		g Mean log fold change of gene expression in arthritic joints from the PGIA arthritis model versus control
		h OB osteoblasts
		i OC osteoclasts
		j KO knock out
		For a list of references, please contact the corresponding author.
